# Supplementary material for: Resistance against Sclerotinia sclerotiorum in soybean involves a reprogramming of the phenylpropanoid pathway and up‐regulation of antifungal activity targeting ergosterol biosynthesis
Source: Plant Biotechnol J. 2019 Feb 11;17(8):1567–81. doi: 10.1111/pbi.13082 (PMC6662107; doi:10.1111/pbi.13082)
Supplement: Supplementary file 2 — Table S1 Differentially expressed genes (DEGs) in R and S lines following S. sclerotiorum infection at 24, 48 and 96 hpi compared to control. [file PBI-17-1567-s005.xlsx]

## Sheet: R 24hpi v R control
Supplementary Table 1A. Differentially Expressed Genes R 24 hpi v R Control
Gene ID	log2FC	Description
Glyma.19G163700	9.36108	UniRef100_M8CH08 Ethylene-responsive transcription factor ERF096 n=1 Tax=Aegilops tauschii RepID=M8CH08_AEGTA
Glyma.15G234000	9.34696	NA
Glyma.19G163900	9.31794	UniRef100_S5VSG8 Ethylene response factor n=1 Tax=Actinidia eriantha RepID=S5VSG8_ACTER
Glyma.03G162700	9.2384	UniRef100_G8EW00 Ethylene response factor 5 n=1 Tax=Medicago sativa RepID=G8EW00_MEDSA
Glyma.13G122900	9.19568	UniRef100_D8VD37 Ethylene response factor 10 n=1 Tax=Actinidia deliciosa RepID=D8VD37_ACTDE
Glyma.12G197400	9.17152	UniRef100_G7IRJ6 Myrcene synthase n=1 Tax=Medicago truncatula RepID=G7IRJ6_MEDTR
Glyma.13G262800	9.11255	UniRef100_G7IJL0 F-box/LRR-repeat protein n=1 Tax=Medicago truncatula RepID=G7IJL0_MEDTR
Glyma.18G239000	9.10922	UniRef100_G7J763 Salicylic acid/benzoic acid carboxyl methyltransferase n=1 Tax=Medicago truncatula RepID=G7J763_MEDTR
Glyma.03G162400	9.06896	UniRef100_M1RXN3 Ethylene-responsive transcription factor n=1 Tax=Gossypium hirsutum RepID=M1RXN3_GOSHI
Glyma.10G036300	9.01661	UniRef100_S5VSG8 Ethylene response factor n=1 Tax=Actinidia eriantha RepID=S5VSG8_ACTER
Glyma.13G122800	8.90907	UniRef100_S5VSG8 Ethylene response factor n=1 Tax=Actinidia eriantha RepID=S5VSG8_ACTER
Glyma.10G262500	8.90622	NA
Glyma.04G003100	8.812	UniRef100_B3H7D4 Phospholipase-like (PEARLI 4) family protein n=1 Tax=Arabidopsis thaliana RepID=B3H7D4_ARATH
Glyma.05G107500	8.6419	UniRef100_B9HFZ4 VQ motif-containing family protein n=1 Tax=Populus trichocarpa RepID=B9HFZ4_POPTR
Glyma.11G101200	8.54822	UniRef100_G7JIS0 Peroxidase n=1 Tax=Medicago truncatula RepID=G7JIS0_MEDTR
Glyma.13G266900	8.44392	NA
Glyma.17G244000	8.44361	UniRef100_G7I4H1 Patatin-like protein n=2 Tax=Medicago truncatula RepID=G7I4H1_MEDTR
Glyma.09G006100	8.42976	UniRef100_O65387 F12F1.21 protein n=2 Tax=Arabidopsis thaliana RepID=O65387_ARATH
Glyma.10G036400	8.4225	NA
Glyma.13G123000	8.39712	UniRef100_M1RXN3 Ethylene-responsive transcription factor n=1 Tax=Gossypium hirsutum RepID=M1RXN3_GOSHI
Glyma.08G274800	8.36019	UniRef100_B9A1Q4 Glycinol 4-dimethylallyltransferase n=1 Tax=Glycine max RepID=G4DT_SOYBN
Glyma.02G055000	8.3354	NA
Glyma.09G006200	8.33009	NA
Glyma.14G081300	8.24582	UniRef100_G7I4H1 Patatin-like protein n=2 Tax=Medicago truncatula RepID=G7I4H1_MEDTR
Glyma.10G036600	8.24435	UniRef100_M1RXN3 Ethylene-responsive transcription factor n=1 Tax=Gossypium hirsutum RepID=M1RXN3_GOSHI
Glyma.03G162500	8.23091	UniRef100_G7JJR7 Ethylene-responsive transcription factor 1B n=1 Tax=Medicago truncatula RepID=G7JJR7_MEDTR
Glyma.15G016800	8.22733	UniRef100_Q2HU50 Cornifelin-like protein n=1 Tax=Medicago truncatula RepID=Q2HU50_MEDTR
Glyma.05G099300	8.22672	NA
Glyma.17G014100	8.20693	NA
Glyma.11G210300	8.18903	UniRef100_B9A1Q4 Glycinol 4-dimethylallyltransferase n=1 Tax=Glycine max RepID=G4DT_SOYBN
Glyma.10G007000	8.16731	UniRef100_D6MKJ0 Transcription factor (Fragment) n=1 Tax=Lycoris longituba RepID=D6MKJ0_9ASPA
Glyma.12G054100	8.15448	UniRef100_A8TVQ5 Beta-glucosidase G2 n=1 Tax=Medicago truncatula RepID=A8TVQ5_MEDTR
Glyma.01G091400	8.0955	UniRef100_P30080 Chalcone synthase 6 n=1 Tax=Glycine max RepID=CHS6_SOYBN
Glyma.09G075200	8.08844	UniRef100_P30080 Chalcone synthase 6 n=1 Tax=Glycine max RepID=CHS6_SOYBN
Glyma.19G164100	8.07647	UniRef100_G7JJQ4 Ethylene-responsive transcription factor 1B n=1 Tax=Medicago truncatula RepID=G7JJQ4_MEDTR
Glyma.06G302600	8.05443	UniRef100_G7IKK4 Peroxidase n=1 Tax=Medicago truncatula RepID=G7IKK4_MEDTR
Glyma.13G193800	8.04586	UniRef100_B6TMN6 VQ motif family protein n=1 Tax=Zea mays RepID=B6TMN6_MAIZE
Glyma.16G146700	8.03497	UniRef100_O80413 Mitochondrial phosphate transporter n=1 Tax=Zea mays RepID=O80413_MAIZE
Glyma.13G123100	8.0205	UniRef100_G8EW00 Ethylene response factor 5 n=1 Tax=Medicago sativa RepID=G8EW00_MEDSA
Glyma.08G011300	8.01223	UniRef100_A7LHG8 WRKY25 n=1 Tax=Glycine max RepID=A7LHG8_SOYBN
Glyma.17G245100	7.97503	UniRef100_G7I4I2 Pheromone receptor-like protein n=1 Tax=Medicago truncatula RepID=G7I4I2_MEDTR
Glyma.18G055600	7.95698	UniRef100_B9I6V2 Peroxidase family protein n=1 Tax=Populus trichocarpa RepID=B9I6V2_POPTR
Glyma.18G238100	7.92445	UniRef100_G7L6P5 1-aminocyclopropane-1-carboxylate synthase n=2 Tax=Medicago truncatula RepID=G7L6P5_MEDTR
Glyma.10G036200	7.85857	UniRef100_M1RXN3 Ethylene-responsive transcription factor n=1 Tax=Gossypium hirsutum RepID=M1RXN3_GOSHI
Glyma.09G005000	7.82767	NA
Glyma.11G238300	7.82691	UniRef100_G7LAD1 Aspartate aminotransferase n=1 Tax=Medicago truncatula RepID=G7LAD1_MEDTR
Glyma.11G070500	7.82146	UniRef100_O48601 NADPH:isoflavone reductase n=1 Tax=Glycine max RepID=O48601_SOYBN
Glyma.12G161400	7.80176	UniRef100_U5GWE6 FLAVODOXIN-LIKE QUINONE REDUCTASE 1 family protein n=1 Tax=Populus trichocarpa RepID=U5GWE6_POPTR
Glyma.13G312800	7.80142	UniRef100_B9IIL0 U-box domain-containing family protein n=1 Tax=Populus trichocarpa RepID=B9IIL0_POPTR
Glyma.16G145600	7.78488	UniRef100_I1MNM0 MLO-like protein n=2 Tax=Glycine max RepID=I1MNM0_SOYBN
Glyma.16G059300	7.78114	UniRef100_G7KNL8 Calcium-binding protein CML38 n=1 Tax=Medicago truncatula RepID=G7KNL8_MEDTR
Glyma.19G081700	7.77839	UniRef100_G7JZ94 F-box/kelch-repeat protein n=1 Tax=Medicago truncatula RepID=G7JZ94_MEDTR
Glyma.09G037100	7.75824	UniRef100_Q4JGN7 1,3-beta-D-glucanase (Fragment) n=1 Tax=Phaseolus vulgaris RepID=Q4JGN7_PHAVU
Glyma.18G177000	7.74187	UniRef100_B9IIG5 Cinnamyl-alcohol dehydrogenase family protein n=1 Tax=Populus trichocarpa RepID=B9IIG5_POPTR
Glyma.06G100900	7.74059	UniRef100_Q9FQY9 Avr9/Cf-9 rapidly elicited protein 75 n=1 Tax=Nicotiana tabacum RepID=Q9FQY9_TOBAC
Glyma.02G292100	7.73036	NA
Glyma.15G109700	7.72393	NA
Glyma.04G131100	7.72385	UniRef100_G7IVK9 Eugenol synthase n=1 Tax=Medicago truncatula RepID=G7IVK9_MEDTR
Glyma.09G255000	7.70503	UniRef100_G7L6P5 1-aminocyclopropane-1-carboxylate synthase n=2 Tax=Medicago truncatula RepID=G7L6P5_MEDTR
Glyma.15G275400	7.68806	UniRef100_Q2LAH5 Polygalacturonase n=1 Tax=Glycine max RepID=Q2LAH5_SOYBN
Glyma.02G172200	7.68161	UniRef100_Q9FG33 Probable L-type lectin-domain containing receptor kinase S.5 n=1 Tax=Arabidopsis thaliana RepID=LRKS5_ARATH
Glyma.03G162600	7.68103	UniRef100_M1RXN3 Ethylene-responsive transcription factor n=1 Tax=Gossypium hirsutum RepID=M1RXN3_GOSHI
Glyma.17G011700	7.66655	NA
Glyma.09G064200	7.65017	UniRef100_G7IIK8 Transcription factor MYC4 n=1 Tax=Medicago truncatula RepID=G7IIK8_MEDTR
Glyma.12G049300	7.65016	NA
Glyma.08G133100	7.64145	UniRef100_Q9FQY9 Avr9/Cf-9 rapidly elicited protein 75 n=1 Tax=Nicotiana tabacum RepID=Q9FQY9_TOBAC
Glyma.02G006200	7.63658	UniRef100_G7I5D9 Ethylene-responsive transcription factor n=1 Tax=Medicago truncatula RepID=G7I5D9_MEDTR
Glyma.03G142100	7.63242	UniRef100_O81973 Cytochrome P450 93A3 n=1 Tax=Glycine max RepID=C93A3_SOYBN
Glyma.06G036700	7.60988	UniRef100_B9HRX0 Glycine-rich family protein n=1 Tax=Populus trichocarpa RepID=B9HRX0_POPTR
Glyma.17G166600	7.59705	NA
Glyma.01G195300	7.59532	UniRef100_B9HFZ4 VQ motif-containing family protein n=1 Tax=Populus trichocarpa RepID=B9HFZ4_POPTR
Glyma.05G112800	7.58541	UniRef100_M1PSK8 1-aminocyclopropane-1-carboxylate oxidase n=7 Tax=fabids RepID=M1PSK8_PRUPE
Glyma.19G174000	7.58461	UniRef100_G7L0M5 Zinc finger protein n=1 Tax=Medicago truncatula RepID=G7L0M5_MEDTR
Glyma.11G046400	7.5843	UniRef100_B9HFZ4 VQ motif-containing family protein n=1 Tax=Populus trichocarpa RepID=B9HFZ4_POPTR
Glyma.20G128200	7.57865	NA
Glyma.17G245200	7.56588	UniRef100_Q0PJI9 MYB transcription factor MYB124 n=1 Tax=Glycine max RepID=Q0PJI9_SOYBN
Glyma.11G129900	7.55704	UniRef100_A8TVQ5 Beta-glucosidase G2 n=1 Tax=Medicago truncatula RepID=A8TVQ5_MEDTR
Glyma.11G055100	7.55505	UniRef100_G3ECQ9 Rsmv23 protein n=1 Tax=Glycine max RepID=G3ECQ9_SOYBN
Glyma.19G162200	7.5317	NA
Glyma.10G290200	7.52421	UniRef100_G7KVQ2 Zinc finger protein n=1 Tax=Medicago truncatula RepID=G7KVQ2_MEDTR
Glyma.09G277800	7.52249	UniRef100_P22195 Cationic peroxidase 1 n=1 Tax=Arachis hypogaea RepID=PER1_ARAHY
Glyma.17G147600	7.52187	UniRef100_O23547 Expansin-like B1 n=2 Tax=Arabidopsis thaliana RepID=EXLB1_ARATH
Glyma.10G187000	7.51072	UniRef100_Q9LTC5 Ethylene-responsive transcription factor ERF098 n=1 Tax=Arabidopsis thaliana RepID=ERF98_ARATH
Glyma.10G170900	7.5042	UniRef100_B9N154 Tyrosine specific protein phosphatase n=2 Tax=Populus trichocarpa RepID=B9N154_POPTR
Glyma.04G042400	7.5031	UniRef100_K7KI11 Serine/threonine-protein kinase n=1 Tax=Glycine max RepID=K7KI11_SOYBN
Glyma.11G051800	7.50039	UniRef100_Q9XFX1 Cytochrome P450 n=1 Tax=Cicer arietinum RepID=Q9XFX1_CICAR
Glyma.12G188900	7.4855	UniRef100_B9IIL0 U-box domain-containing family protein n=1 Tax=Populus trichocarpa RepID=B9IIL0_POPTR
Glyma.18G127900	7.48444	UniRef100_C6ZS22 TIR-NBS-LRR type disease resistance protein n=1 Tax=Glycine max RepID=C6ZS22_SOYBN
Glyma.02G054900	7.47286	NA
Glyma.14G068400	7.45107	UniRef100_G7KBR2 Elicitor-responsive protein n=1 Tax=Medicago truncatula RepID=G7KBR2_MEDTR
Glyma.06G079200	7.43331	UniRef100_G7J2U8 Auxin-induced protein 6B n=1 Tax=Medicago truncatula RepID=G7J2U8_MEDTR
Glyma.06G262000	7.42806	UniRef100_K7KXI2 Serine/threonine-protein kinase n=1 Tax=Glycine max RepID=K7KXI2_SOYBN
Glyma.10G036500	7.42656	NA
Glyma.02G195300	7.41191	UniRef100_B7FI20 Syntaxin-121 n=2 Tax=Medicago truncatula RepID=B7FI20_MEDTR
Glyma.08G306500	7.40938	UniRef100_G7K3A0 Anthranilate N-benzoyltransferase protein n=1 Tax=Medicago truncatula RepID=G7K3A0_MEDTR
Glyma.07G178300	7.39303	UniRef100_B9HRX0 Glycine-rich family protein n=1 Tax=Populus trichocarpa RepID=B9HRX0_POPTR
Glyma.04G036600	7.39042	UniRef100_B9HRX0 Glycine-rich family protein n=1 Tax=Populus trichocarpa RepID=B9HRX0_POPTR
Glyma.07G079600	7.37437	UniRef100_B9ID24 Peptidoglycan-binding LysM domain-containing family protein (Fragment) n=1 Tax=Populus trichocarpa RepID=B9ID24_POPTR
Glyma.10G150400	7.36525	UniRef100_G7I8S6 F-box protein PP2-B3 n=2 Tax=Medicago truncatula RepID=G7I8S6_MEDTR
Glyma.02G008900	7.36204	UniRef100_G7IBT2 Peroxidase n=1 Tax=Medicago truncatula RepID=G7IBT2_MEDTR
Glyma.20G116600	7.34676	UniRef100_G7ID96 Protein MKS1 n=1 Tax=Medicago truncatula RepID=G7ID96_MEDTR
Glyma.06G220700	7.34234	UniRef100_F4YAW4 Copper binding protein 5 n=1 Tax=Gossypium hirsutum RepID=F4YAW4_GOSHI
Glyma.11G219000	7.33988	UniRef100_D0R6I8 C2 domain-containing protein n=1 Tax=Malus domestica RepID=D0R6I8_MALDO
Glyma.04G099200	7.3218	UniRef100_Q9FQY9 Avr9/Cf-9 rapidly elicited protein 75 n=1 Tax=Nicotiana tabacum RepID=Q9FQY9_TOBAC
Glyma.01G211800	7.31915	UniRef100_O48601 NADPH:isoflavone reductase n=1 Tax=Glycine max RepID=O48601_SOYBN
Glyma.02G088100	7.31153	NA
Glyma.10G009400	7.29346	UniRef100_G7IBT2 Peroxidase n=1 Tax=Medicago truncatula RepID=G7IBT2_MEDTR
Glyma.08G083000	7.28422	UniRef100_G8G288 Flagellin-sensing 2-like protein n=1 Tax=Lotus japonicus RepID=G8G288_LOTJA
Glyma.10G082500	7.26474	UniRef100_B7FI20 Syntaxin-121 n=2 Tax=Medicago truncatula RepID=B7FI20_MEDTR
Glyma.13G173600	7.2621	UniRef100_Q84KK4 Isoflavone 4'-O-methyltransferase n=2 Tax=Lotus japonicus RepID=I4OMT_LOTJA
Glyma.05G033600	7.25501	UniRef100_Q9LMC5 F14D16.17 n=1 Tax=Arabidopsis thaliana RepID=Q9LMC5_ARATH
Glyma.04G113400	7.25237	UniRef100_Q2PMD5 FAD-linked oxidoreductase 1 n=1 Tax=Glycine max RepID=Q2PMD5_SOYBN
Glyma.02G233800	7.25218	UniRef100_B9I6V2 Peroxidase family protein n=1 Tax=Populus trichocarpa RepID=B9I6V2_POPTR
Glyma.11G040700	7.23459	UniRef100_Q850K7 Expansin-like B1 n=2 Tax=Oryza sativa RepID=EXLB1_ORYSJ
Glyma.12G130200	7.23063	UniRef100_A8TVQ5 Beta-glucosidase G2 n=1 Tax=Medicago truncatula RepID=A8TVQ5_MEDTR
Glyma.18G293600	7.22052	NA
Glyma.10G006600	7.20728	UniRef100_Q9S7E3 GmMYB29A1 protein n=1 Tax=Glycine max RepID=Q9S7E3_SOYBN
Glyma.02G000800	7.18206	UniRef100_B9HKE4 Basic helix-loop-helix family protein n=1 Tax=Populus trichocarpa RepID=B9HKE4_POPTR
Glyma.20G099100	7.18057	UniRef100_G7KVQ2 Zinc finger protein n=1 Tax=Medicago truncatula RepID=G7KVQ2_MEDTR
Glyma.20G147900	7.17908	UniRef100_G7IA00 Cytochrome P450 monooxygenase n=2 Tax=Medicago truncatula RepID=G7IA00_MEDTR
Glyma.18G013600	7.17723	UniRef100_G7J358 Cysteine desulfuration protein sufE n=1 Tax=Medicago truncatula RepID=G7J358_MEDTR
Glyma.07G262200	7.17048	NA
Glyma.01G135200	7.16576	UniRef100_O49859 Cytochrome P450 82A4 n=1 Tax=Glycine max RepID=C82A4_SOYBN
Glyma.01G127100	7.16527	UniRef100_G7JKK5 Disease resistance response protein n=1 Tax=Medicago truncatula RepID=G7JKK5_MEDTR
Glyma.10G273300	7.16064	UniRef100_G7ID96 Protein MKS1 n=1 Tax=Medicago truncatula RepID=G7ID96_MEDTR
Glyma.12G054300	7.15295	UniRef100_A8TVQ5 Beta-glucosidase G2 n=1 Tax=Medicago truncatula RepID=A8TVQ5_MEDTR
Glyma.01G228600	7.15125	UniRef100_G7LG96 Translin-associated protein X n=1 Tax=Medicago truncatula RepID=G7LG96_MEDTR
Glyma.03G160400	7.14344	NA
Glyma.17G173600	7.14241	UniRef100_G7K6N4 Lipase n=1 Tax=Medicago truncatula RepID=G7K6N4_MEDTR
Glyma.19G174200	7.13439	UniRef100_G7L0M5 Zinc finger protein n=1 Tax=Medicago truncatula RepID=G7L0M5_MEDTR
Glyma.19G151100	7.12913	UniRef100_G7KWC3 Disease resistance response protein n=1 Tax=Medicago truncatula RepID=G7KWC3_MEDTR
Glyma.02G089500	7.12554	NA
Glyma.09G159900	7.12447	NA
Glyma.13G032000	7.12151	UniRef100_U5FH91 Kinase family protein n=1 Tax=Populus trichocarpa RepID=U5FH91_POPTR
Glyma.08G338100	7.11421	UniRef100_E9M5E9 Glycosyltransferase GT04F14 n=1 Tax=Pueraria montana var. lobata RepID=E9M5E9_PUEML
Glyma.03G154400	7.11128	UniRef100_B9GSM9 Ent-kaurene synthase A family protein n=1 Tax=Populus trichocarpa RepID=B9GSM9_POPTR
Glyma.12G015300	7.09613	UniRef100_UPI0002438AEB alcohol dehydrogenase-like n=1 Tax=Glycine max RepID=UPI0002438AEB
Glyma.17G137400	7.09077	UniRef100_G7KG88 Pectinesterase n=2 Tax=Medicago truncatula RepID=G7KG88_MEDTR
Glyma.13G285300	7.08602	UniRef100_O81972 Cytochrome P450 82A2 n=1 Tax=Glycine max RepID=C82A2_SOYBN
Glyma.03G215000	7.07549	UniRef100_Q9SP01 Indole-3-acetic acid induced protein ARG-2 homolog n=1 Tax=Glycine max RepID=Q9SP01_SOYBN
Glyma.02G268200	7.07473	UniRef100_O04076 ACC-oxidase n=1 Tax=Phaseolus angularis RepID=O04076_PHAAN
Glyma.11G062600	7.07309	UniRef100_O81974 Cytochrome P450 71D8 n=1 Tax=Glycine max RepID=C71D8_SOYBN
Glyma.06G286800	7.03862	UniRef100_K7KXZ1 MLO-like protein n=1 Tax=Glycine max RepID=K7KXZ1_SOYBN
Glyma.19G030500	7.03418	UniRef100_A7BID0 Malonyl-CoA:isoflavone 7-O-glucoside-6''-O-malonyltransferase n=1 Tax=Glycine max RepID=A7BID0_SOYBN
Glyma.20G010000	7.03107	UniRef100_B9HRX0 Glycine-rich family protein n=1 Tax=Populus trichocarpa RepID=B9HRX0_POPTR
Glyma.11G129800	7.02466	UniRef100_A8TVQ5 Beta-glucosidase G2 n=1 Tax=Medicago truncatula RepID=A8TVQ5_MEDTR
Glyma.11G162100	7.01911	UniRef100_B9I6V2 Peroxidase family protein n=1 Tax=Populus trichocarpa RepID=B9I6V2_POPTR
Glyma.12G007200	7.01466	NA
Glyma.09G052900	7.0135	UniRef100_M1RXN3 Ethylene-responsive transcription factor n=1 Tax=Gossypium hirsutum RepID=M1RXN3_GOSHI
Glyma.03G202600	7.00922	UniRef100_B9IIK9 U-box domain-containing family protein n=1 Tax=Populus trichocarpa RepID=B9IIK9_POPTR
Glyma.14G167800	7.00784	NA
Glyma.10G295300	7.00746	UniRef100_B9A1Q4 Glycinol 4-dimethylallyltransferase n=1 Tax=Glycine max RepID=G4DT_SOYBN
Glyma.15G109600	6.99023	NA
Glyma.09G224800	6.9899	UniRef100_Q2LAH5 Polygalacturonase n=1 Tax=Glycine max RepID=Q2LAH5_SOYBN
Glyma.08G042100	6.97306	UniRef100_I1KQ64 Myb transcription factor n=2 Tax=Glycine max RepID=I1KQ64_SOYBN
Glyma.11G129700	6.95688	UniRef100_B2ZUU2 Beta-glucosidase D7 (Fragment) n=1 Tax=Lotus japonicus RepID=B2ZUU2_LOTJA
Glyma.04G129200	6.94163	UniRef100_G7J0A6 Phospholipid-translocating P-type ATPase flippase family protein n=1 Tax=Medicago truncatula RepID=G7J0A6_MEDTR
Glyma.12G141900	6.94026	UniRef100_U5GWE6 FLAVODOXIN-LIKE QUINONE REDUCTASE 1 family protein n=1 Tax=Populus trichocarpa RepID=U5GWE6_POPTR
Glyma.11G129500	6.92684	UniRef100_A8TVQ5 Beta-glucosidase G2 n=1 Tax=Medicago truncatula RepID=A8TVQ5_MEDTR
Glyma.09G004800	6.92413	NA
Glyma.10G009600	6.92346	UniRef100_G7IBT2 Peroxidase n=1 Tax=Medicago truncatula RepID=G7IBT2_MEDTR
Glyma.07G178200	6.91962	UniRef100_B9HRX0 Glycine-rich family protein n=1 Tax=Populus trichocarpa RepID=B9HRX0_POPTR
Glyma.20G128300	6.9177	NA
Glyma.15G159200	6.91611	UniRef100_Q9LTC5 Ethylene-responsive transcription factor ERF098 n=1 Tax=Arabidopsis thaliana RepID=ERF98_ARATH
Glyma.17G243900	6.91343	UniRef100_G7I4H1 Patatin-like protein n=2 Tax=Medicago truncatula RepID=G7I4H1_MEDTR
Glyma.10G046000	6.90967	UniRef100_B9HCA8 Exocyst subunit EXO70 family protein n=1 Tax=Populus trichocarpa RepID=B9HCA8_POPTR
Glyma.13G265300	6.90543	UniRef100_Q2LAL2 Cytochrome P450 monooxygenase CYP76O2 n=1 Tax=Glycine max RepID=Q2LAL2_SOYBN
Glyma.20G062000	6.90238	UniRef100_G7JH45 Nudix hydrolase n=1 Tax=Medicago truncatula RepID=G7JH45_MEDTR
Glyma.13G267000	6.89877	NA
Glyma.07G259900	6.88661	NA
Glyma.02G134700	6.88659	UniRef100_B9HRX0 Glycine-rich family protein n=1 Tax=Populus trichocarpa RepID=B9HRX0_POPTR
Glyma.15G232200	6.88369	UniRef100_B6TMN6 VQ motif family protein n=1 Tax=Zea mays RepID=B6TMN6_MAIZE
Glyma.15G172800	6.87339	NA
Glyma.09G004900	6.86711	NA
Glyma.15G170500	6.85016	UniRef100_G7IIK8 Transcription factor MYC4 n=1 Tax=Medicago truncatula RepID=G7IIK8_MEDTR
Glyma.03G044900	6.83829	UniRef100_G7JKK5 Disease resistance response protein n=1 Tax=Medicago truncatula RepID=G7JKK5_MEDTR
Glyma.01G186900	6.8369	UniRef100_G3ECQ9 Rsmv23 protein n=1 Tax=Glycine max RepID=G3ECQ9_SOYBN
Glyma.13G122500	6.83534	UniRef100_M1RXN3 Ethylene-responsive transcription factor n=1 Tax=Gossypium hirsutum RepID=M1RXN3_GOSHI
Glyma.09G269500	6.82622	UniRef100_O48602 2'-hydroxydihydrodaidzein reductase n=1 Tax=Glycine max RepID=O48602_SOYBN
Glyma.04G121700	6.8226	UniRef100_A2Q4Q3 Polyphenol oxidase n=1 Tax=Medicago truncatula RepID=A2Q4Q3_MEDTR
Glyma.17G011800	6.82053	NA
Glyma.19G145200	6.81461	UniRef100_A2Q4V2 Leucine-rich repeat, plant specific n=1 Tax=Medicago truncatula RepID=A2Q4V2_MEDTR
Glyma.15G158200	6.81181	UniRef100_I6ZTV0 VQ motif-containing protein n=1 Tax=Phaseolus vulgaris RepID=I6ZTV0_PHAVU
Glyma.08G134700	6.81005	UniRef100_G7J3R0 Protein SENSITIVE TO PROTON RHIZOTOXICITY n=1 Tax=Medicago truncatula RepID=G7J3R0_MEDTR
Glyma.03G147700	6.80695	UniRef100_G7KWC3 Disease resistance response protein n=1 Tax=Medicago truncatula RepID=G7KWC3_MEDTR
Glyma.19G164600	6.8058	UniRef100_B9GS15 GmMYB29 family protein n=1 Tax=Populus trichocarpa RepID=B9GS15_POPTR
Glyma.01G011600	6.80488	UniRef100_U5G3G7 Lipase class 3 family protein n=1 Tax=Populus trichocarpa RepID=U5G3G7_POPTR
Glyma.07G262300	6.80065	NA
Glyma.13G186200	6.79992	UniRef100_C5I848 12-oxophytodienoic acid 10,10-reductase n=1 Tax=Astragalus sinicus RepID=C5I848_ASTSI
Glyma.17G011100	6.79932	UniRef100_O65387 F12F1.21 protein n=2 Tax=Arabidopsis thaliana RepID=O65387_ARATH
Glyma.11G062500	6.79858	UniRef100_O81974 Cytochrome P450 71D8 n=1 Tax=Glycine max RepID=C71D8_SOYBN
Glyma.10G010400	6.79161	UniRef100_Q0PJK7 MYB transcription factor MYB76 n=1 Tax=Glycine max RepID=Q0PJK7_SOYBN
Glyma.04G020700	6.77094	UniRef100_G7J5W8 Syringolide-induced protein 14-1-1 n=1 Tax=Medicago truncatula RepID=G7J5W8_MEDTR
Glyma.05G195000	6.74426	UniRef100_B2ZGR9 NAC domain protein (Fragment) n=1 Tax=Glycine max RepID=B2ZGR9_SOYBN
Glyma.17G030000	6.74424	UniRef100_K4CWC4 PR10 protein n=1 Tax=Solanum lycopersicum RepID=K4CWC4_SOLLC
Glyma.14G212200	6.74267	UniRef100_G7KFZ3 U-box domain-containing protein n=2 Tax=Medicago truncatula RepID=G7KFZ3_MEDTR
Glyma.19G011700	6.7188	UniRef100_Q5GQ66 Alpha-dioxygenase n=1 Tax=Pisum sativum RepID=Q5GQ66_PEA
Glyma.U000100	6.71348	UniRef100_G7IA00 Cytochrome P450 monooxygenase n=2 Tax=Medicago truncatula RepID=G7IA00_MEDTR
Glyma.19G009000	6.71166	UniRef100_D2DWA6 Formate dehydrogenase n=2 Tax=Phaseolus vulgaris RepID=D2DWA6_PHAVU
Glyma.03G157800	6.69509	UniRef100_B9HUQ2 Calmodulin 8 family protein n=1 Tax=Populus trichocarpa RepID=B9HUQ2_POPTR
Glyma.08G050400	6.69305	UniRef100_O04076 ACC-oxidase n=1 Tax=Phaseolus angularis RepID=O04076_PHAAN
Glyma.13G173300	6.69266	UniRef100_Q84KK4 Isoflavone 4'-O-methyltransferase n=2 Tax=Lotus japonicus RepID=I4OMT_LOTJA
Glyma.03G168000	6.68534	UniRef100_Q1M2R7 PDR-like ABC-transporter n=1 Tax=Glycine max RepID=Q1M2R7_SOYBN
Glyma.18G118300	6.67707	NA
Glyma.10G295200	6.67425	UniRef100_G7JE49 C2H2-type zinc finger protein-like protein n=1 Tax=Medicago truncatula RepID=G7JE49_MEDTR
Glyma.16G195600	6.66967	UniRef100_G7ZW13 Cytochrome P450 n=1 Tax=Medicago truncatula RepID=G7ZW13_MEDTR
Glyma.11G181200	6.6696	UniRef100_G7IHH4 F-box family protein n=1 Tax=Medicago truncatula RepID=G7IHH4_MEDTR
Glyma.06G220800	6.66492	UniRef100_Q07488 Blue copper protein n=1 Tax=Arabidopsis thaliana RepID=BCB1_ARATH
Glyma.18G009800	6.65939	UniRef100_A9PCV0 Senescence-associated family protein n=1 Tax=Populus trichocarpa RepID=A9PCV0_POPTR
Glyma.17G088500	6.65468	UniRef100_P93390 Phosphate/phosphoenolpyruvate translocator n=1 Tax=Nicotiana tabacum RepID=P93390_TOBAC
Glyma.12G054200	6.6501	UniRef100_A8TVQ5 Beta-glucosidase G2 n=1 Tax=Medicago truncatula RepID=A8TVQ5_MEDTR
Glyma.18G297500	6.64925	NA
Glyma.07G178100	6.64469	UniRef100_B9HRX0 Glycine-rich family protein n=1 Tax=Populus trichocarpa RepID=B9HRX0_POPTR
Glyma.17G030400	6.64336	UniRef100_P26987 Stress-induced protein SAM22 n=2 Tax=Glycine max RepID=SAM22_SOYBN
Glyma.08G109400	6.64311	UniRef100_P24826 Chalcone synthase 1 n=5 Tax=Glycine max RepID=CHS1_SOYBN
Glyma.03G173100	6.64185	UniRef100_G7L0M5 Zinc finger protein n=1 Tax=Medicago truncatula RepID=G7L0M5_MEDTR
Glyma.08G109200	6.64008	UniRef100_P48406 Chalcone synthase 5 n=1 Tax=Glycine max RepID=CHS5_SOYBN
Glyma.15G110600	6.63375	UniRef100_O65387 F12F1.21 protein n=2 Tax=Arabidopsis thaliana RepID=O65387_ARATH
Glyma.19G151200	6.62015	UniRef100_G7KWC3 Disease resistance response protein n=1 Tax=Medicago truncatula RepID=G7KWC3_MEDTR
Glyma.02G006300	6.6199	UniRef100_Q9LTC5 Ethylene-responsive transcription factor ERF098 n=1 Tax=Arabidopsis thaliana RepID=ERF98_ARATH
Glyma.13G157400	6.61413	UniRef100_K9P1I9 Stress induced protein n=1 Tax=Morella rubra RepID=K9P1I9_9ROSI
Glyma.20G171900	6.61135	UniRef100_G7JIS0 Peroxidase n=1 Tax=Medicago truncatula RepID=G7JIS0_MEDTR
Glyma.01G043100	6.61036	UniRef100_G3ECQ9 Rsmv23 protein n=1 Tax=Glycine max RepID=G3ECQ9_SOYBN
Glyma.08G110400	6.61001	UniRef100_P48406 Chalcone synthase 5 n=1 Tax=Glycine max RepID=CHS5_SOYBN
Glyma.08G180600	6.60421	UniRef100_G7INS4 LL-diaminopimelate aminotransferase n=1 Tax=Medicago truncatula RepID=G7INS4_MEDTR
Glyma.08G110500	6.60315	UniRef100_Q6X0N0 Chalcone synthase CHS4 n=1 Tax=Glycine max RepID=Q6X0N0_SOYBN
Glyma.11G129300	6.59366	UniRef100_A8TVQ5 Beta-glucosidase G2 n=1 Tax=Medicago truncatula RepID=A8TVQ5_MEDTR
Glyma.20G185000	6.59035	UniRef100_Q29PV4 Protein IDA-LIKE 1 n=1 Tax=Arabidopsis thaliana RepID=IDL1_ARATH
Glyma.03G201500	6.58903	UniRef100_Q8S8Z8 Syringolide-induced protein B13-1-9 n=1 Tax=Glycine max RepID=Q8S8Z8_SOYBN
Glyma.08G010400	6.57916	UniRef100_G7J3D4 Auxin-induced protein 6B n=1 Tax=Medicago truncatula RepID=G7J3D4_MEDTR
Glyma.17G151700	6.57776	UniRef100_Q850K7 Expansin-like B1 n=2 Tax=Oryza sativa RepID=EXLB1_ORYSJ
Glyma.08G110300	6.56487	UniRef100_Q6X0M9 Chalcone synthase n=1 Tax=Glycine max RepID=Q6X0M9_SOYBN
Glyma.15G156100	6.56424	UniRef100_Q2LAK9 Cytochrome P450 monooxygenase CYP81E10 n=1 Tax=Glycine max RepID=Q2LAK9_SOYBN
Glyma.19G218800	6.55853	UniRef100_F5CC81 MYB transcription factor MYB12B2 n=1 Tax=Glycine max RepID=F5CC81_SOYBN
Glyma.08G110900	6.55834	UniRef100_Q6X0M9 Chalcone synthase n=1 Tax=Glycine max RepID=Q6X0M9_SOYBN
Glyma.20G134000	6.5576	UniRef100_D7LA14 Beta-1,4-xylosidase n=1 Tax=Arabidopsis lyrata subsp. lyrata RepID=D7LA14_ARALL
Glyma.11G227600	6.55178	UniRef100_G7JB59 BAHD acyltransferase DCR n=1 Tax=Medicago truncatula RepID=G7JB59_MEDTR
Glyma.08G109300	6.55114	UniRef100_Q6X0M9 Chalcone synthase n=1 Tax=Glycine max RepID=Q6X0M9_SOYBN
Glyma.07G243700	6.55024	NA
Glyma.08G150500	6.54785	UniRef100_A2SY66 Vicianin hydrolase (Fragment) n=1 Tax=Vicia sativa subsp. nigra RepID=VICHY_VICSN
Glyma.03G143700	6.54749	UniRef100_Q42798 Cytochrome P450 93A1 n=2 Tax=Glycine max RepID=C93A1_SOYBN
Glyma.01G181800	6.53225	UniRef100_O48925 CYP82C1p n=1 Tax=Glycine max RepID=O48925_SOYBN
Glyma.08G110700	6.53071	UniRef100_Q6X0N0 Chalcone synthase CHS4 n=1 Tax=Glycine max RepID=Q6X0N0_SOYBN
Glyma.03G112400	6.51587	UniRef100_Q8LLR3 Ethylene-responsive element binding protein 1 n=1 Tax=Glycine max RepID=Q8LLR3_SOYBN
Glyma.04G182600	6.49247	UniRef100_U5ZZJ1 BHLH transcription factor n=1 Tax=Gossypium hirsutum RepID=U5ZZJ1_GOSHI
Glyma.04G149300	6.49063	UniRef100_I1JW76 3-ketoacyl-CoA synthase n=1 Tax=Glycine max RepID=I1JW76_SOYBN
Glyma.03G150400	6.48756	NA
Glyma.13G209600	6.48655	UniRef100_A2Q224 Proteinase inhibitor I4, serpin n=1 Tax=Medicago truncatula RepID=A2Q224_MEDTR
Glyma.11G198500	6.48593	UniRef100_P25317 Probable glutathione S-transferase parA n=1 Tax=Nicotiana tabacum RepID=GSTXA_TOBAC
Glyma.10G188700	6.48548	NA
Glyma.04G034400	6.48499	UniRef100_B9MVF2 GNS1/SUR4 membrane family protein n=1 Tax=Populus trichocarpa RepID=B9MVF2_POPTR
Glyma.18G293500	6.48251	NA
Glyma.13G231900	6.47692	NA
Glyma.07G262400	6.47212	NA
Glyma.05G124900	6.46891	UniRef100_Q9AYM8 CPRD2 protein n=1 Tax=Vigna unguiculata RepID=Q9AYM8_VIGUN
Glyma.11G124700	6.45801	NA
Glyma.08G352400	6.45767	UniRef100_V7B3X6 Serine/threonine-protein kinase n=1 Tax=Phaseolus vulgaris RepID=V7B3X6_PHAVU
Glyma.18G271300	6.44794	UniRef100_C6ZRP3 Serine-threonine kinase n=1 Tax=Glycine max RepID=C6ZRP3_SOYBN
Glyma.12G231300	6.4444	NA
Glyma.03G201100	6.43477	UniRef100_Q8S8Z8 Syringolide-induced protein B13-1-9 n=1 Tax=Glycine max RepID=Q8S8Z8_SOYBN
Glyma.03G176300	6.43154	UniRef100_T2DNZ6 In2-1 protein n=1 Tax=Phaseolus vulgaris RepID=T2DNZ6_PHAVU
Glyma.19G076800	6.42424	UniRef100_Q9FKS8 Lysine histidine transporter 1 n=1 Tax=Arabidopsis thaliana RepID=LHT1_ARATH
Glyma.18G193400	6.41842	UniRef100_B9HC76 Laccase family protein n=1 Tax=Populus trichocarpa RepID=B9HC76_POPTR
Glyma.02G248100	6.41321	UniRef100_G7KBR3 Elicitor-responsive protein n=1 Tax=Medicago truncatula RepID=G7KBR3_MEDTR
Glyma.04G220600	6.40641	UniRef100_G7KH18 Peroxidase n=1 Tax=Medicago truncatula RepID=G7KH18_MEDTR
Glyma.20G159700	6.39783	UniRef100_G7IAM5 Cytochrome P450 n=1 Tax=Medicago truncatula RepID=G7IAM5_MEDTR
Glyma.03G147800	6.39334	UniRef100_G7KWC7 Disease resistance response protein n=1 Tax=Medicago truncatula RepID=G7KWC7_MEDTR
Glyma.09G053000	6.39143	UniRef100_Q9LTC5 Ethylene-responsive transcription factor ERF098 n=1 Tax=Arabidopsis thaliana RepID=ERF98_ARATH
Glyma.10G008600	6.38991	NA
Glyma.07G179900	6.389	UniRef100_B9HRV6 Oxidoreductase family protein n=1 Tax=Populus trichocarpa RepID=B9HRV6_POPTR
Glyma.03G215800	6.38804	UniRef100_K7KGC5 Pectinesterase n=1 Tax=Glycine max RepID=K7KGC5_SOYBN
Glyma.18G290100	6.38064	UniRef100_C6T1Z6 CASP-like protein 12 n=1 Tax=Glycine max RepID=CSPLC_SOYBN
Glyma.19G098800	6.37969	UniRef100_C6TBN2 Probable aldo-keto reductase 1 n=1 Tax=Glycine max RepID=AKR1_SOYBN
Glyma.07G243500	6.37843	UniRef100_P26987 Stress-induced protein SAM22 n=2 Tax=Glycine max RepID=SAM22_SOYBN
Glyma.09G183400	6.3708	UniRef100_I1KQ64 Myb transcription factor n=2 Tax=Glycine max RepID=I1KQ64_SOYBN
Glyma.17G093500	6.36618	UniRef100_Q9LMC5 F14D16.17 n=1 Tax=Arabidopsis thaliana RepID=Q9LMC5_ARATH
Glyma.16G039600	6.36276	UniRef100_Q2HVM5 Anthranilate N-benzoyltransferase protein n=1 Tax=Medicago truncatula RepID=Q2HVM5_MEDTR
Glyma.03G025100	6.36035	UniRef100_G7L6P5 1-aminocyclopropane-1-carboxylate synthase n=2 Tax=Medicago truncatula RepID=G7L6P5_MEDTR
Glyma.08G211000	6.35934	UniRef100_E6NUC6 JHL06P13.17 protein n=1 Tax=Jatropha curcas RepID=E6NUC6_JATCU
Glyma.17G237600	6.35459	NA
Glyma.16G162400	6.35075	UniRef100_B9GT71 Alliinase family protein n=1 Tax=Populus trichocarpa RepID=B9GT71_POPTR
Glyma.03G106000	6.33282	UniRef100_G3ECQ9 Rsmv23 protein n=1 Tax=Glycine max RepID=G3ECQ9_SOYBN
Glyma.08G301600	6.32584	NA
Glyma.07G259800	6.31887	NA
Glyma.20G018200	6.31852	UniRef100_B9N9R5 Glycosyl hydrolase family 17 family protein n=1 Tax=Populus trichocarpa RepID=B9N9R5_POPTR
Glyma.10G272000	6.31633	UniRef100_Q9M9C4 Core-2/I-branching beta-1,6-N-acetylglucosaminyltransferase family protein n=1 Tax=Arabidopsis thaliana RepID=Q9M9C4_ARATH
Glyma.12G076600	6.31102	UniRef100_B5RHS8 Glycosyl transferase family 2 protein n=1 Tax=Musa balbisiana RepID=B5RHS8_MUSBA
Glyma.04G223200	6.30823	UniRef100_G7K641 WRKY transcription factor-30 n=1 Tax=Medicago truncatula RepID=G7K641_MEDTR
Glyma.06G069400	6.30647	UniRef100_G7JB40 EG45-like domain containing protein n=1 Tax=Medicago truncatula RepID=G7JB40_MEDTR
Glyma.02G088700	6.30112	UniRef100_G7KV62 Ser/Thr protein kinase n=1 Tax=Medicago truncatula RepID=G7KV62_MEDTR
Glyma.08G244800	6.29965	UniRef100_G7L596 UDP-glucosyltransferase HRA25 n=1 Tax=Medicago truncatula RepID=G7L596_MEDTR
Glyma.01G157700	6.29117	UniRef100_B9H651 Auxin efflux carrier family protein n=4 Tax=Populus trichocarpa RepID=B9H651_POPTR
Glyma.01G134600	6.29095	UniRef100_B9A1Q4 Glycinol 4-dimethylallyltransferase n=1 Tax=Glycine max RepID=G4DT_SOYBN
Glyma.01G143500	6.28706	UniRef100_G7ZZ89 Heat stress transcription factor A-2c n=1 Tax=Medicago truncatula RepID=G7ZZ89_MEDTR
Glyma.02G092500	6.28361	UniRef100_C6T1Z6 CASP-like protein 12 n=1 Tax=Glycine max RepID=CSPLC_SOYBN
Glyma.09G164100	6.26142	UniRef100_G7KKC8 GEM-like protein n=1 Tax=Medicago truncatula RepID=G7KKC8_MEDTR
Glyma.09G063300	6.2605	NA
Glyma.19G137800	6.25863	UniRef100_B9II85 Heat Stress Transcription Factor family protein n=1 Tax=Populus trichocarpa RepID=B9II85_POPTR
Glyma.08G109500	6.25857	UniRef100_B3F5J6 Chalcone synthase 9 n=1 Tax=Glycine max RepID=B3F5J6_SOYBN
Glyma.14G022700	6.25313	NA
Glyma.08G070700	6.24395	UniRef100_G7JCR1 ABC transporter G family member n=1 Tax=Medicago truncatula RepID=G7JCR1_MEDTR
Glyma.10G119400	6.23938	UniRef100_B9HT45 Cucumisin family protein (Fragment) n=1 Tax=Populus trichocarpa RepID=B9HT45_POPTR
Glyma.09G279800	6.2383	UniRef100_G7KV46 Sex determination protein tasselseed-2 n=1 Tax=Medicago truncatula RepID=G7KV46_MEDTR
Glyma.19G014600	6.23405	UniRef100_O49858 Cytochrome P450 82A3 n=1 Tax=Glycine max RepID=C82A3_SOYBN
Glyma.05G234600	6.23163	UniRef100_Q0PJK4 MYB transcription factor MYB84 n=1 Tax=Glycine max RepID=Q0PJK4_SOYBN
Glyma.04G040400	6.23011	UniRef100_Q00M88 N-hydroxycinnamoyl/benzoyltransferase 2 n=1 Tax=Glycine max RepID=Q00M88_SOYBN
Glyma.14G049000	6.22732	UniRef100_O04076 ACC-oxidase n=1 Tax=Phaseolus angularis RepID=O04076_PHAAN
Glyma.18G289900	6.22705	UniRef100_C6T1Z6 CASP-like protein 12 n=1 Tax=Glycine max RepID=CSPLC_SOYBN
Glyma.16G063500	6.22657	UniRef100_G7JZ94 F-box/kelch-repeat protein n=1 Tax=Medicago truncatula RepID=G7JZ94_MEDTR
Glyma.14G034700	6.22388	NA
Glyma.16G212600	6.21273	UniRef100_G7KKC8 GEM-like protein n=1 Tax=Medicago truncatula RepID=G7KKC8_MEDTR
Glyma.01G202100	6.21003	UniRef100_Q850K7 Expansin-like B1 n=2 Tax=Oryza sativa RepID=EXLB1_ORYSJ
Glyma.09G069900	6.20655	UniRef100_C6ZRQ0 Kinase-like protein n=1 Tax=Glycine max RepID=C6ZRQ0_SOYBN
Glyma.18G219700	6.20551	UniRef100_G7KMF3 Cysteine-rich receptor-like protein kinase n=1 Tax=Medicago truncatula RepID=G7KMF3_MEDTR
Glyma.10G234700	6.19922	UniRef100_G7IAM5 Cytochrome P450 n=1 Tax=Medicago truncatula RepID=G7IAM5_MEDTR
Glyma.10G239700	6.19103	UniRef100_B9ID24 Peptidoglycan-binding LysM domain-containing family protein (Fragment) n=1 Tax=Populus trichocarpa RepID=B9ID24_POPTR
Glyma.18G219600	6.18655	UniRef100_G7KMF3 Cysteine-rich receptor-like protein kinase n=1 Tax=Medicago truncatula RepID=G7KMF3_MEDTR
Glyma.06G057300	6.18055	UniRef100_G7J941 Kinase-like protein n=1 Tax=Medicago truncatula RepID=G7J941_MEDTR
Glyma.05G049700	6.17496	UniRef100_I1K0D6 MATE efflux family protein n=1 Tax=Glycine max RepID=I1K0D6_SOYBN
Glyma.09G110500	6.17305	UniRef100_Q9FG33 Probable L-type lectin-domain containing receptor kinase S.5 n=1 Tax=Arabidopsis thaliana RepID=LRKS5_ARATH
Glyma.18G220600	6.16629	UniRef100_O48602 2'-hydroxydihydrodaidzein reductase n=1 Tax=Glycine max RepID=O48602_SOYBN
Glyma.08G096500	6.16608	UniRef100_I3WTA4 Jasmonate ZIM domain protein f n=1 Tax=Nicotiana attenuata RepID=I3WTA4_NICAT
Glyma.08G078900	6.14471	UniRef100_Q0WX04 Polygalacturonase inhibiting protein n=1 Tax=Glycine max RepID=Q0WX04_SOYBN
Glyma.11G129600	6.13618	UniRef100_A8TVQ5 Beta-glucosidase G2 n=1 Tax=Medicago truncatula RepID=A8TVQ5_MEDTR
Glyma.19G233900	6.13017	UniRef100_H2E690 NADPH oxidase (Fragment) n=1 Tax=Phaseolus vulgaris RepID=H2E690_PHAVU
Glyma.01G126600	6.12207	UniRef100_G7JKK5 Disease resistance response protein n=1 Tax=Medicago truncatula RepID=G7JKK5_MEDTR
Glyma.09G270900	6.11496	UniRef100_G7KZ68 Calcium binding protein n=1 Tax=Medicago truncatula RepID=G7KZ68_MEDTR
Glyma.05G136100	6.114	UniRef100_Q94KK8 Glutamate decarboxylase isozyme 3 n=1 Tax=Nicotiana tabacum RepID=Q94KK8_TOBAC
Glyma.05G177700	6.10656	UniRef100_G8Z266 Hop-interacting protein THI038 n=1 Tax=Solanum lycopersicum RepID=G8Z266_SOLLC
Glyma.02G042500	6.10599	UniRef100_Q9SDY6 Chitinase class I n=2 Tax=Glycine max RepID=Q9SDY6_SOYBN
Glyma.19G244200	6.1056	UniRef100_G7L1W0 Aldo/keto-reductase family protein n=1 Tax=Medicago truncatula RepID=G7L1W0_MEDTR
Glyma.17G064300	6.10387	NA
Glyma.10G257200	6.10044	UniRef100_D7LA14 Beta-1,4-xylosidase n=1 Tax=Arabidopsis lyrata subsp. lyrata RepID=D7LA14_ARALL
Glyma.20G139400	6.09966	UniRef100_G7K103 Cysteine-rich receptor-like protein kinase n=1 Tax=Medicago truncatula RepID=G7K103_MEDTR
Glyma.08G170800	6.09194	NA
Glyma.07G065700	6.08798	UniRef100_G7KT05 1-aminocyclopropane-1-carboxylate synthase n=1 Tax=Medicago truncatula RepID=G7KT05_MEDTR
Glyma.09G200500	6.08638	UniRef100_Q8L692 1-Deoxy-D-xylulose 5-phosphate synthase 2 n=2 Tax=Medicago truncatula RepID=Q8L692_MEDTR
Glyma.11G218900	6.08489	UniRef100_G7KBQ8 Serine/threonine protein kinase n=2 Tax=Medicago truncatula RepID=G7KBQ8_MEDTR
Glyma.01G179700	6.07654	UniRef100_O81974 Cytochrome P450 71D8 n=1 Tax=Glycine max RepID=C71D8_SOYBN
Glyma.19G083900	6.07619	UniRef100_Q9FKS8 Lysine histidine transporter 1 n=1 Tax=Arabidopsis thaliana RepID=LHT1_ARATH
Glyma.02G089400	6.0753	NA
Glyma.11G026300	6.07393	UniRef100_K7LMQ6 MATE efflux family protein n=1 Tax=Glycine max RepID=K7LMQ6_SOYBN
Glyma.02G254600	6.06712	UniRef100_G7KBY0 BAHD acyltransferase DCR n=1 Tax=Medicago truncatula RepID=G7KBY0_MEDTR
Glyma.02G239100	6.06077	UniRef100_B9I456 NDR1/HIN1-LIKE 25 family protein n=1 Tax=Populus trichocarpa RepID=B9I456_POPTR
Glyma.03G111700	6.05261	UniRef100_Q8L9K1 Ethylene-responsive transcription factor 13 n=1 Tax=Arabidopsis thaliana RepID=ERF99_ARATH
Glyma.03G250600	6.05052	UniRef100_Q0PJK0 MYB transcription factor MYB88 n=1 Tax=Glycine max RepID=Q0PJK0_SOYBN
Glyma.U027300	6.04028	UniRef100_B9HC76 Laccase family protein n=1 Tax=Populus trichocarpa RepID=B9HC76_POPTR
Glyma.15G134200	6.02804	UniRef100_U5GXQ7 FAD-binding domain-containing family protein n=1 Tax=Populus trichocarpa RepID=U5GXQ7_POPTR
Glyma.13G006700	6.02654	UniRef100_G7JH45 Nudix hydrolase n=1 Tax=Medicago truncatula RepID=G7JH45_MEDTR
Glyma.13G129100	6.0188	UniRef100_D2X9S8 Tau class glutathione transferase GSTU44 n=1 Tax=Populus trichocarpa RepID=D2X9S8_POPTR
Glyma.02G027800	6.01855	UniRef100_G7K5L1 Matrix metalloproteinase-9 n=1 Tax=Medicago truncatula RepID=G7K5L1_MEDTR
Glyma.10G062600	6.0155	UniRef100_G7JZ62 Cytokinin-O-glucosyltransferase n=1 Tax=Medicago truncatula RepID=G7JZ62_MEDTR
Glyma.13G231200	6.01063	UniRef100_Q5ZDY7 Conserved transmembrane protein-like n=1 Tax=Oryza sativa subsp. japonica RepID=Q5ZDY7_ORYSJ
Glyma.04G238300	6.00777	UniRef100_B3U399 WRKY transcription factor WRKY109669 n=1 Tax=Medicago truncatula RepID=B3U399_MEDTR
Glyma.09G049300	6.00359	UniRef100_Q2LAK9 Cytochrome P450 monooxygenase CYP81E10 n=1 Tax=Glycine max RepID=Q2LAK9_SOYBN
Glyma.12G019800	6.00015	UniRef100_B9GEZ1 Cinnamyl-alcohol dehydrogenase family protein n=2 Tax=Populus trichocarpa RepID=B9GEZ1_POPTR
Glyma.07G096000	5.9959	UniRef100_Q5N7Q6 Receptor-like protein kinase-like n=2 Tax=Oryza sativa subsp. japonica RepID=Q5N7Q6_ORYSJ
Glyma.10G262600	5.99469	UniRef100_B9IIK9 U-box domain-containing family protein n=1 Tax=Populus trichocarpa RepID=B9IIK9_POPTR
Glyma.08G177300	5.99167	UniRef100_G7IPL5 Riboflavin biosynthesis protein n=1 Tax=Medicago truncatula RepID=G7IPL5_MEDTR
Glyma.09G051900	5.98534	UniRef100_B9HCD7 VQ motif-containing family protein n=1 Tax=Populus trichocarpa RepID=B9HCD7_POPTR
Glyma.01G004200	5.9839	UniRef100_G7KJ71 Caffeoyl-CoA O-methyltransferase n=1 Tax=Medicago truncatula RepID=G7KJ71_MEDTR
Glyma.12G234600	5.98301	UniRef100_Q93YR2 Probable sodium/metabolite cotransporter BASS1, chloroplastic n=1 Tax=Arabidopsis thaliana RepID=BASS1_ARATH
Glyma.08G246700	5.97084	UniRef100_C6TAY1 Flavonoid 4'-O-methyltransferase n=1 Tax=Glycine max RepID=SOMT2_SOYBN
Glyma.20G199600	5.96779	UniRef100_G7I2P7 3-isopropylmalate dehydratase large subunit n=1 Tax=Medicago truncatula RepID=G7I2P7_MEDTR
Glyma.14G030700	5.96542	UniRef100_G7K3B6 NAC domain protein IPR003441 n=1 Tax=Medicago truncatula RepID=G7K3B6_MEDTR
Glyma.07G191300	5.96519	NA
Glyma.12G019900	5.96366	UniRef100_G7JRN6 Dihydroflavonol-4-reductase n=1 Tax=Medicago truncatula RepID=G7JRN6_MEDTR
Glyma.11G214500	5.96207	UniRef100_Q8S8Z6 Syringolide-induced protein 13-1-1 n=1 Tax=Glycine max RepID=Q8S8Z6_SOYBN
Glyma.05G238100	5.95657	UniRef100_G7LAJ8 Nudix hydrolase n=1 Tax=Medicago truncatula RepID=G7LAJ8_MEDTR
Glyma.02G002100	5.95531	UniRef100_Q43447 Calmodulin n=1 Tax=Glycine max RepID=Q43447_SOYBN
Glyma.09G048900	5.95442	UniRef100_Q2LAK9 Cytochrome P450 monooxygenase CYP81E10 n=1 Tax=Glycine max RepID=Q2LAK9_SOYBN
Glyma.15G223900	5.95289	UniRef100_C5I848 12-oxophytodienoic acid 10,10-reductase n=1 Tax=Astragalus sinicus RepID=C5I848_ASTSI
Glyma.17G041200	5.94809	UniRef100_G7JR15 ABC transporter B family member n=1 Tax=Medicago truncatula RepID=G7JR15_MEDTR
Glyma.18G096700	5.94769	NA
Glyma.20G137800	5.93154	UniRef100_G8A0V5 Cysteine-rich receptor-like protein kinase n=1 Tax=Medicago truncatula RepID=G8A0V5_MEDTR
Glyma.15G031000	5.92756	NA
Glyma.01G098200	5.92534	NA
Glyma.17G064200	5.92331	UniRef100_Q9FKM1 Galactosyltransferase family protein n=1 Tax=Arabidopsis thaliana RepID=Q9FKM1_ARATH
Glyma.17G014500	5.92077	NA
Glyma.13G308000	5.92044	UniRef100_Q9LSZ3 Genomic DNA, chromosome 3, P1 clone: MSD21 n=1 Tax=Arabidopsis thaliana RepID=Q9LSZ3_ARATH
Glyma.07G202400	5.91942	UniRef100_B5L5E6 Isoflavone synthase 1 n=1 Tax=Glycine soja RepID=B5L5E6_GLYSO
Glyma.02G005600	5.91798	UniRef100_Q9XIU9 GmMYB29A2 protein n=1 Tax=Glycine max RepID=Q9XIU9_SOYBN
Glyma.15G134300	5.91654	UniRef100_U5GXQ7 FAD-binding domain-containing family protein n=1 Tax=Populus trichocarpa RepID=U5GXQ7_POPTR
Glyma.13G068800	5.91409	UniRef100_O49858 Cytochrome P450 82A3 n=1 Tax=Glycine max RepID=C82A3_SOYBN
Glyma.10G036700	5.90905	UniRef100_G8EW00 Ethylene response factor 5 n=1 Tax=Medicago sativa RepID=G8EW00_MEDSA
Glyma.02G083700	5.89813	NA
Glyma.06G125600	5.89703	UniRef100_B3U399 WRKY transcription factor WRKY109669 n=1 Tax=Medicago truncatula RepID=B3U399_MEDTR
Glyma.07G243900	5.89503	UniRef100_K4CWC4 PR10 protein n=1 Tax=Solanum lycopersicum RepID=K4CWC4_SOLLC
Glyma.15G109500	5.88266	NA
Glyma.09G040500	5.88088	UniRef100_G7IMZ2 Disease resistance response protein Pi49 n=1 Tax=Medicago truncatula RepID=G7IMZ2_MEDTR
Glyma.08G364700	5.87538	UniRef100_G4UL78 DUF292-domain-containing protein n=2 Tax=Neurospora tetrasperma RepID=G4UL78_NEUT9
Glyma.02G242900	5.87047	UniRef100_G7KFZ3 U-box domain-containing protein n=2 Tax=Medicago truncatula RepID=G7KFZ3_MEDTR
Glyma.01G024800	5.86496	UniRef100_G7LJ94 6-phosphofructokinase n=1 Tax=Medicago truncatula RepID=G7LJ94_MEDTR
Glyma.04G006600	5.86465	UniRef100_G7JAR1 Auxin-induced protein 6B n=1 Tax=Medicago truncatula RepID=G7JAR1_MEDTR
Glyma.09G115200	5.85518	UniRef100_Q9M9C4 Core-2/I-branching beta-1,6-N-acetylglucosaminyltransferase family protein n=1 Tax=Arabidopsis thaliana RepID=Q9M9C4_ARATH
Glyma.01G129000	5.84974	NA
Glyma.12G104600	5.8384	UniRef100_Q0PJC4 MYB transcription factor MYB117 (Fragment) n=1 Tax=Glycine max RepID=Q0PJC4_SOYBN
Glyma.02G166800	5.83459	UniRef100_Q9FG13 Probable carboxylesterase 15 n=1 Tax=Arabidopsis thaliana RepID=CXE15_ARATH
Glyma.13G180200	5.83255	UniRef100_G7ZZ89 Heat stress transcription factor A-2c n=1 Tax=Medicago truncatula RepID=G7ZZ89_MEDTR
Glyma.03G073200	5.82812	NA
Glyma.02G280100	5.82619	NA
Glyma.09G029900	5.82167	UniRef100_G7JMS0 2-succinylbenzoate-CoA ligase n=1 Tax=Medicago truncatula RepID=G7JMS0_MEDTR
Glyma.20G178000	5.81742	NA
Glyma.10G242400	5.81507	UniRef100_B9ICX5 Hydroxyproline-rich glycoprotein n=1 Tax=Populus trichocarpa RepID=B9ICX5_POPTR
Glyma.15G264200	5.81352	UniRef100_G7L939 GDSL esterase/lipase n=1 Tax=Medicago truncatula RepID=G7L939_MEDTR
Glyma.19G257300	5.81208	UniRef100_G7IKN3 LOB domain protein n=1 Tax=Medicago truncatula RepID=G7IKN3_MEDTR
Glyma.09G258000	5.81037	UniRef100_A5YT86 OAS-TL3 cysteine synthase n=1 Tax=Glycine max RepID=A5YT86_SOYBN
Glyma.14G048900	5.80205	UniRef100_O04076 ACC-oxidase n=1 Tax=Phaseolus angularis RepID=O04076_PHAAN
Glyma.11G198300	5.79898	UniRef100_G7IZP1 2-succinylbenzoate-CoA ligase n=1 Tax=Medicago truncatula RepID=G7IZP1_MEDTR
Glyma.08G091500	5.79267	UniRef100_B9H3K1 Glutamate decarboxylase 1 family protein n=1 Tax=Populus trichocarpa RepID=B9H3K1_POPTR
Glyma.19G248900	5.792	UniRef100_F1DGA5 Ethylene-responsive transcription factor n=1 Tax=Coffea arabica RepID=F1DGA5_COFAR
Glyma.13G226600	5.78821	NA
Glyma.04G230400	5.78238	NA
Glyma.03G201300	5.76563	UniRef100_Q8S8Z8 Syringolide-induced protein B13-1-9 n=1 Tax=Glycine max RepID=Q8S8Z8_SOYBN
Glyma.03G042700	5.76425	UniRef100_B3U398 WRKY transcription factor WRKY108715 n=2 Tax=Medicago truncatula RepID=B3U398_MEDTR
Glyma.10G107900	5.76162	UniRef100_Q9ZSK5 Zeatin O-glucosyltransferase n=1 Tax=Phaseolus lunatus RepID=ZOG_PHALU
Glyma.10G192900	5.75888	UniRef100_G7JPE9 Glutathione S-transferase 103-1A n=1 Tax=Medicago truncatula RepID=G7JPE9_MEDTR
Glyma.10G164000	5.75444	NA
Glyma.16G032200	5.75106	UniRef100_G7KT05 1-aminocyclopropane-1-carboxylate synthase n=1 Tax=Medicago truncatula RepID=G7KT05_MEDTR
Glyma.19G245400	5.7469	UniRef100_T2DPY4 Pro-hevein n=2 Tax=Phaseolus vulgaris RepID=T2DPY4_PHAVU
Glyma.02G268400	5.74524	UniRef100_O04076 ACC-oxidase n=1 Tax=Phaseolus angularis RepID=O04076_PHAAN
Glyma.05G237100	5.74275	UniRef100_G7L9S6 Kinase R-like protein n=1 Tax=Medicago truncatula RepID=G7L9S6_MEDTR
Glyma.10G219800	5.7377	UniRef100_G7JIS0 Peroxidase n=1 Tax=Medicago truncatula RepID=G7JIS0_MEDTR
Glyma.11G159300	5.73744	NA
Glyma.14G222400	5.73163	UniRef100_T2DNU1 Syringolide-induced protein 14-1-1 n=1 Tax=Phaseolus vulgaris RepID=T2DNU1_PHAVU
Glyma.14G158600	5.72884	UniRef100_Q2HV99 Protein kinase; Type I EGF n=1 Tax=Medicago truncatula RepID=Q2HV99_MEDTR
Glyma.19G094100	5.72227	UniRef100_Q2PJS1 WRKY53 n=1 Tax=Glycine max RepID=Q2PJS1_SOYBN
Glyma.11G036500	5.72221	UniRef100_B3IX32 Transcription factor AP2-EREBP n=1 Tax=Lotus japonicus RepID=B3IX32_LOTJA
Glyma.07G048800	5.72014	UniRef100_D3JZ18 O-methyltransferase-like protein n=1 Tax=Prunus mume RepID=D3JZ18_PRUMU
Glyma.11G025600	5.71827	UniRef100_A1IGE2 PR-5 protein n=1 Tax=Glycine max RepID=A1IGE2_SOYBN
Glyma.02G083600	5.7157	NA
Glyma.14G177400	5.71535	NA
Glyma.12G059300	5.71303	UniRef100_B9HWY3 Tropinone reductase family protein n=1 Tax=Populus trichocarpa RepID=B9HWY3_POPTR
Glyma.20G124200	5.70345	NA
Glyma.01G244000	5.70185	NA
Glyma.08G128100	5.69802	UniRef100_G7L9J5 Basic blue protein n=1 Tax=Medicago truncatula RepID=G7L9J5_MEDTR
Glyma.08G247000	5.69627	UniRef100_Q84KK5 Isoflavone 7-O-methyltransferase n=1 Tax=Glycyrrhiza echinata RepID=D7OMT_GLYEC
Glyma.03G015900	5.68809	UniRef100_H9DXV8 BAP1 n=1 Tax=Vitis vinifera RepID=H9DXV8_VITVI
Glyma.18G061000	5.68477	UniRef100_G7JZL5 Protein phosphatase 2C n=1 Tax=Medicago truncatula RepID=G7JZL5_MEDTR
Glyma.16G164800	5.68354	UniRef100_B3IX37 Transcription factor AP2-EREBP n=1 Tax=Lotus japonicus RepID=B3IX37_LOTJA
Glyma.02G059700	5.67582	UniRef100_A3FMG8 LysM-domain containing receptor-like kinase n=1 Tax=Sesbania rostrata RepID=A3FMG8_SESRO
Glyma.02G170000	5.67469	NA
Glyma.05G153200	5.67365	UniRef100_P48406 Chalcone synthase 5 n=1 Tax=Glycine max RepID=CHS5_SOYBN
Glyma.20G013400	5.67052	NA
Glyma.17G159600	5.66908	UniRef100_B9HFZ4 VQ motif-containing family protein n=1 Tax=Populus trichocarpa RepID=B9HFZ4_POPTR
Glyma.11G087300	5.66754	UniRef100_B9H651 Auxin efflux carrier family protein n=4 Tax=Populus trichocarpa RepID=B9H651_POPTR
Glyma.11G156100	5.64516	NA
Glyma.15G071200	5.64439	UniRef100_A2Q4Q3 Polyphenol oxidase n=1 Tax=Medicago truncatula RepID=A2Q4Q3_MEDTR
Glyma.17G053600	5.64001	UniRef100_G7IQ65 Calmodulin-binding protein n=1 Tax=Medicago truncatula RepID=G7IQ65_MEDTR
Glyma.01G037200	5.63247	UniRef100_G7K5L1 Matrix metalloproteinase-9 n=1 Tax=Medicago truncatula RepID=G7K5L1_MEDTR
Glyma.18G267900	5.63212	UniRef100_Q84KK5 Isoflavone 7-O-methyltransferase n=1 Tax=Glycyrrhiza echinata RepID=D7OMT_GLYEC
Glyma.13G032100	5.6299	UniRef100_U5FH91 Kinase family protein n=1 Tax=Populus trichocarpa RepID=U5FH91_POPTR
Glyma.08G170700	5.62793	NA
Glyma.20G061100	5.62621	UniRef100_G7J8S6 Endoglucanase n=1 Tax=Medicago truncatula RepID=G7J8S6_MEDTR
Glyma.19G248100	5.61784	UniRef100_Q0PJK0 MYB transcription factor MYB88 n=1 Tax=Glycine max RepID=Q0PJK0_SOYBN
Glyma.17G166500	5.61766	UniRef100_B9NAD3 UDP-glucoronosyl/UDP-glucosyl transferase family protein n=1 Tax=Populus trichocarpa RepID=B9NAD3_POPTR
Glyma.15G055700	5.6166	UniRef100_G7IPL5 Riboflavin biosynthesis protein n=1 Tax=Medicago truncatula RepID=G7IPL5_MEDTR
Glyma.03G242200	5.61655	UniRef100_A2Q3G1 C2; von Willebrand factor, type A; Copine n=1 Tax=Medicago truncatula RepID=A2Q3G1_MEDTR
Glyma.13G266800	5.61198	NA
Glyma.08G119200	5.61159	UniRef100_S1SI74 NB-ARC domain-containing disease resistance protein n=1 Tax=Theobroma cacao RepID=S1SI74_THECC
Glyma.06G006500	5.60807	UniRef100_G7JAR1 Auxin-induced protein 6B n=1 Tax=Medicago truncatula RepID=G7JAR1_MEDTR
Glyma.07G256300	5.60787	UniRef100_A2Q224 Proteinase inhibitor I4, serpin n=1 Tax=Medicago truncatula RepID=A2Q224_MEDTR
Glyma.06G167500	5.60522	UniRef100_E9JFX8 SAUR family protein n=1 Tax=Jatropha curcas RepID=E9JFX8_JATCU
Glyma.04G184800	5.60123	UniRef100_Q76FR9 12-oxophytodienoic acid 10, 11-reductase n=1 Tax=Pisum sativum RepID=Q76FR9_PEA
Glyma.18G220500	5.60002	UniRef100_B5LZ63 Vestitone reductase n=1 Tax=Glycine max RepID=B5LZ63_SOYBN
Glyma.02G307300	5.59231	UniRef100_P26690 NAD(P)H-dependent 6'-deoxychalcone synthase n=2 Tax=Glycine max RepID=6DCS_SOYBN
Glyma.19G164000	5.58842	NA
Glyma.19G086100	5.58563	UniRef100_C7S8C8 Germin-like protein 14 n=1 Tax=Glycine max RepID=C7S8C8_SOYBN
Glyma.20G168500	5.57448	UniRef100_B9H7U8 AP2 domain-containing transcription factor family protein n=1 Tax=Populus trichocarpa RepID=B9H7U8_POPTR
Glyma.14G073300	5.5613	UniRef100_V5N8X6 Amino-acid permease n=1 Tax=Phaseolus vulgaris RepID=V5N8X6_PHAVU
Glyma.13G085800	5.56067	NA
Glyma.19G088200	5.5578	UniRef100_G7KNL8 Calcium-binding protein CML38 n=1 Tax=Medicago truncatula RepID=G7KNL8_MEDTR
Glyma.07G243600	5.54628	UniRef100_P26987 Stress-induced protein SAM22 n=2 Tax=Glycine max RepID=SAM22_SOYBN
Glyma.11G070600	5.5439	UniRef100_O48601 NADPH:isoflavone reductase n=1 Tax=Glycine max RepID=O48601_SOYBN
Glyma.16G162500	5.54276	UniRef100_B9GT71 Alliinase family protein n=1 Tax=Populus trichocarpa RepID=B9GT71_POPTR
Glyma.03G130700	5.53881	NA
Glyma.05G087200	5.53012	UniRef100_G7J0A6 Phospholipid-translocating P-type ATPase flippase family protein n=1 Tax=Medicago truncatula RepID=G7J0A6_MEDTR
Glyma.03G221100	5.51818	UniRef100_D7KB82 Glycerol-3-phosphate acyltransferase 2 n=1 Tax=Arabidopsis lyrata subsp. lyrata RepID=D7KB82_ARALL
Glyma.13G096700	5.51665	NA
Glyma.14G054000	5.51233	NA
Glyma.05G013700	5.50854	NA
Glyma.11G242100	5.5076	UniRef100_Q9FQY9 Avr9/Cf-9 rapidly elicited protein 75 n=1 Tax=Nicotiana tabacum RepID=Q9FQY9_TOBAC
Glyma.08G234500	5.49686	UniRef100_G7IT80 Nuclear-pore anchor n=1 Tax=Medicago truncatula RepID=G7IT80_MEDTR
Glyma.06G315100	5.49198	UniRef100_G7J0A6 Phospholipid-translocating P-type ATPase flippase family protein n=1 Tax=Medicago truncatula RepID=G7J0A6_MEDTR
Glyma.07G247800	5.49098	UniRef100_G7JLH1 F-box protein n=1 Tax=Medicago truncatula RepID=G7JLH1_MEDTR
Glyma.03G112700	5.47819	UniRef100_M4SZY9 Ethylene-responsive transcription factor n=1 Tax=Arachis hypogaea RepID=M4SZY9_ARAHY
Glyma.03G173300	5.47725	UniRef100_G7L0M5 Zinc finger protein n=1 Tax=Medicago truncatula RepID=G7L0M5_MEDTR
Glyma.01G074600	5.47179	UniRef100_G7KUY2 Glucosyltransferase-13 n=1 Tax=Medicago truncatula RepID=G7KUY2_MEDTR
Glyma.09G282600	5.46879	NA
Glyma.02G128800	5.4673	UniRef100_Q9FX50 T6J4.21 protein n=1 Tax=Arabidopsis thaliana RepID=Q9FX50_ARATH
Glyma.18G056600	5.45779	UniRef100_C9DHZ0 WRKY transcription factor 1 n=1 Tax=(Populus tomentosa x P. bolleana) x P. tomentosa RepID=C9DHZ0_9ROSI
Glyma.17G049900	5.45447	UniRef100_U5FK93 12-oxophytodienoate reductase family protein n=2 Tax=Populus trichocarpa RepID=U5FK93_POPTR
Glyma.08G338200	5.45285	UniRef100_E9M5F2 Glycosyltransferase GT12D15 n=1 Tax=Pueraria montana var. lobata RepID=E9M5F2_PUEML
Glyma.14G080200	5.44813	UniRef100_G7I4I2 Pheromone receptor-like protein n=1 Tax=Medicago truncatula RepID=G7I4I2_MEDTR
Glyma.15G264300	5.44506	UniRef100_G7L939 GDSL esterase/lipase n=1 Tax=Medicago truncatula RepID=G7L939_MEDTR
Glyma.16G111300	5.4281	UniRef100_G7L4Z8 Flavonol synthase/flavanone 3-hydroxylase n=1 Tax=Medicago truncatula RepID=G7L4Z8_MEDTR
Glyma.19G164300	5.42216	UniRef100_I1N9Q5 Soybean phosphate transporter protein 11 n=1 Tax=Glycine max RepID=I1N9Q5_SOYBN
Glyma.07G106000	5.4215	UniRef100_G7KQC6 U-box domain-containing protein n=1 Tax=Medicago truncatula RepID=G7KQC6_MEDTR
Glyma.10G226200	5.42054	UniRef100_G7ID05 Embryo defective 1075-like protein n=1 Tax=Medicago truncatula RepID=G7ID05_MEDTR
Glyma.04G230200	5.42001	NA
Glyma.08G330100	5.41156	UniRef100_B9GFM3 MutT/nudix family protein n=2 Tax=Populus trichocarpa RepID=B9GFM3_POPTR
Glyma.19G086400	5.4043	UniRef100_C7S8C8 Germin-like protein 14 n=1 Tax=Glycine max RepID=C7S8C8_SOYBN
Glyma.01G236700	5.40241	UniRef100_Q9LJ90 Alanine acetyl transferase-like protein n=1 Tax=Arabidopsis thaliana RepID=Q9LJ90_ARATH
Glyma.03G192800	5.39781	UniRef100_G7L5Z6 Pleiotropic drug resistance ABC transporter family protein n=1 Tax=Medicago truncatula RepID=G7L5Z6_MEDTR
Glyma.05G133000	5.39455	NA
Glyma.20G137900	5.39226	UniRef100_G7KDB1 Cysteine-rich receptor-like protein kinase n=1 Tax=Medicago truncatula RepID=G7KDB1_MEDTR
Glyma.05G029000	5.3901	UniRef100_G7JPY7 WRKY transcription factor n=1 Tax=Medicago truncatula RepID=G7JPY7_MEDTR
Glyma.10G186800	5.38885	UniRef100_B3IX26 Transcription factor AP2-EREBP n=1 Tax=Lotus japonicus RepID=B3IX26_LOTJA
Glyma.08G042000	5.38806	UniRef100_G7KN12 Transcription factor BEE n=1 Tax=Medicago truncatula RepID=G7KN12_MEDTR
Glyma.09G142500	5.3859	UniRef100_D7LRL4 CYP71A22 n=1 Tax=Arabidopsis lyrata subsp. lyrata RepID=D7LRL4_ARALL
Glyma.13G233800	5.38567	UniRef100_G7IFJ1 Ethylene responsive transcription factor 1b n=1 Tax=Medicago truncatula RepID=G7IFJ1_MEDTR
Glyma.U008000	5.37831	UniRef100_D7LKY7 Protease inhibitor/seed storage/lipid transfer protein family protein n=1 Tax=Arabidopsis lyrata subsp. lyrata RepID=D7LKY7_ARALL
Glyma.03G263000	5.37742	UniRef100_G7L9W6 RING-H2 finger protein ATL3C n=2 Tax=Medicago truncatula RepID=G7L9W6_MEDTR
Glyma.05G175800	5.37607	UniRef100_Q9FQY9 Avr9/Cf-9 rapidly elicited protein 75 n=1 Tax=Nicotiana tabacum RepID=Q9FQY9_TOBAC
Glyma.04G198100	5.37392	UniRef100_G7J3D4 Auxin-induced protein 6B n=1 Tax=Medicago truncatula RepID=G7J3D4_MEDTR
Glyma.02G195900	5.37107	UniRef100_B9IIK9 U-box domain-containing family protein n=1 Tax=Populus trichocarpa RepID=B9IIK9_POPTR
Glyma.17G014400	5.36826	NA
Glyma.14G081200	5.36706	UniRef100_Q9AQT8 Patatin-like protein n=1 Tax=Vigna unguiculata RepID=Q9AQT8_VIGUN
Glyma.07G188800	5.36333	UniRef100_K7L2L4 Serine/threonine-protein kinase n=1 Tax=Glycine max RepID=K7L2L4_SOYBN
Glyma.05G101300	5.35881	UniRef100_Q05680 Auxin-responsive GH3 product n=1 Tax=Glycine max RepID=Q05680_SOYBN
Glyma.08G191300	5.35866	UniRef100_B9IND7 Calmodulin-binding family protein n=1 Tax=Populus trichocarpa RepID=B9IND7_POPTR
Glyma.03G204900	5.35844	UniRef100_B6SL09 VQ motif family protein n=1 Tax=Zea mays RepID=B6SL09_MAIZE
Glyma.07G008300	5.35797	UniRef100_B9IND7 Calmodulin-binding family protein n=1 Tax=Populus trichocarpa RepID=B9IND7_POPTR
Glyma.13G305800	5.35249	UniRef100_G7IKM1 Cysteine-rich repeat secretory protein n=1 Tax=Medicago truncatula RepID=G7IKM1_MEDTR
Glyma.15G128700	5.35074	UniRef100_O23961 Peroxidase n=1 Tax=Glycine max RepID=O23961_SOYBN
Glyma.12G200000	5.34914	UniRef100_G7IRP1 Anthocyanin 5-aromatic acyltransferase n=1 Tax=Medicago truncatula RepID=G7IRP1_MEDTR
Glyma.08G171300	5.34698	NA
Glyma.04G040300	5.34142	UniRef100_Q00M87 N-hydroxycinnamoyl/benzoyltransferase 3 n=1 Tax=Glycine max RepID=Q00M87_SOYBN
Glyma.20G225200	5.34093	UniRef100_Q41231 Pathogen-and wound-inducible antifungal protein CBP20 n=1 Tax=Nicotiana tabacum RepID=Q41231_TOBAC
Glyma.12G114100	5.3371	UniRef100_A7X6N9 Lectin kinase n=1 Tax=Pisum sativum RepID=A7X6N9_PEA
Glyma.05G065800	5.33625	UniRef100_O23547 Expansin-like B1 n=2 Tax=Arabidopsis thaliana RepID=EXLB1_ARATH
Glyma.18G015400	5.3321	UniRef100_Q01J94 H0815C01.2 protein n=1 Tax=Oryza sativa RepID=Q01J94_ORYSA
Glyma.15G131300	5.33021	UniRef100_D2KTV9 MtN19 protein n=1 Tax=Lotus japonicus RepID=D2KTV9_LOTJA
Glyma.08G118700	5.32595	UniRef100_G7L788 Glutathione S-transferase GST n=1 Tax=Medicago truncatula RepID=G7L788_MEDTR
Glyma.13G109800	5.32397	UniRef100_U5FK93 12-oxophytodienoate reductase family protein n=2 Tax=Populus trichocarpa RepID=U5FK93_POPTR
Glyma.04G053100	5.32095	UniRef100_G7J8B5 U-box domain-containing protein n=1 Tax=Medicago truncatula RepID=G7J8B5_MEDTR
Glyma.03G015800	5.31843	UniRef100_H9DXV8 BAP1 n=1 Tax=Vitis vinifera RepID=H9DXV8_VITVI
Glyma.19G086200	5.31388	UniRef100_C7S8C8 Germin-like protein 14 n=1 Tax=Glycine max RepID=C7S8C8_SOYBN
Glyma.08G057900	5.31303	UniRef100_G7J9J7 F-box/LRR-repeat protein n=2 Tax=Medicago truncatula RepID=G7J9J7_MEDTR
Glyma.07G023300	5.31218	UniRef100_B0LUR7 Transcription factor n=1 Tax=Glycine max RepID=B0LUR7_SOYBN
Glyma.03G163100	5.31127	UniRef100_B9GS15 GmMYB29 family protein n=1 Tax=Populus trichocarpa RepID=B9GS15_POPTR
Glyma.16G170000	5.31084	UniRef100_Q8H9E0 Hydroxyproline-rich glycoprotein (Fragment) n=1 Tax=Solanum tuberosum RepID=Q8H9E0_SOLTU
Glyma.19G212300	5.30819	UniRef100_I1NB83 Pectinesterase n=1 Tax=Glycine max RepID=I1NB83_SOYBN
Glyma.02G248000	5.30365	UniRef100_G7KBR2 Elicitor-responsive protein n=1 Tax=Medicago truncatula RepID=G7KBR2_MEDTR
Glyma.18G294800	5.29675	UniRef100_G7KV61 Ser/Thr protein kinase n=1 Tax=Medicago truncatula RepID=G7KV61_MEDTR
Glyma.08G180100	5.29651	UniRef100_G7INT0 Chaperone protein dnaJ n=1 Tax=Medicago truncatula RepID=G7INT0_MEDTR
Glyma.16G014700	5.29622	UniRef100_G7L9W7 Ring-H2 zinc finger protein-like protein n=1 Tax=Medicago truncatula RepID=G7L9W7_MEDTR
Glyma.12G087200	5.29597	UniRef100_Q2MJ03 Cytochrome P450 94A1 n=1 Tax=Medicago truncatula RepID=Q2MJ03_MEDTR
Glyma.02G130400	5.29089	UniRef100_P30080 Chalcone synthase 6 n=1 Tax=Glycine max RepID=CHS6_SOYBN
Glyma.07G098900	5.29011	NA
Glyma.07G220000	5.28917	UniRef100_B9N9R5 Glycosyl hydrolase family 17 family protein n=1 Tax=Populus trichocarpa RepID=B9N9R5_POPTR
Glyma.03G226900	5.28737	NA
Glyma.18G294300	5.28657	UniRef100_F4KA45 Class I glutamine amidotransferase-like protein n=2 Tax=Arabidopsis thaliana RepID=F4KA45_ARATH
Glyma.11G060500	5.28221	UniRef100_Q40248 mRNA, clone: LRG11 n=1 Tax=Lactuca sativa RepID=Q40248_LACSA
Glyma.14G122300	5.28062	NA
Glyma.15G131400	5.27986	UniRef100_D2KTV9 MtN19 protein n=1 Tax=Lotus japonicus RepID=D2KTV9_LOTJA
Glyma.10G213000	5.26644	NA
Glyma.14G081500	5.26373	UniRef100_Q9AQT8 Patatin-like protein n=1 Tax=Vigna unguiculata RepID=Q9AQT8_VIGUN
Glyma.05G119200	5.26054	UniRef100_G7INT0 Chaperone protein dnaJ n=1 Tax=Medicago truncatula RepID=G7INT0_MEDTR
Glyma.05G047100	5.25819	UniRef100_G7JLF5 Calcium-binding protein n=1 Tax=Medicago truncatula RepID=G7JLF5_MEDTR
Glyma.06G273600	5.25377	UniRef100_G7JDS5 Cysteine proteinase n=1 Tax=Medicago truncatula RepID=G7JDS5_MEDTR
Glyma.11G062700	5.25336	UniRef100_G7KAT1 Cytochrome P450 n=1 Tax=Medicago truncatula RepID=G7KAT1_MEDTR
Glyma.02G243300	5.2522	NA
Glyma.12G199600	5.25027	UniRef100_D9ZJ64 MYB domain class transcription factor n=1 Tax=Malus domestica RepID=D9ZJ64_MALDO
Glyma.08G045300	5.23405	UniRef100_E4MWN6 mRNA, clone: RTFL01-09-C22 n=2 Tax=Eutrema RepID=E4MWN6_THEHA
Glyma.07G048900	5.22218	UniRef100_Q2HTB5 Caffeic acid 3-O-methyltransferase n=1 Tax=Medicago truncatula RepID=Q2HTB5_MEDTR
Glyma.07G259700	5.22082	NA
Glyma.16G188600	5.21425	UniRef100_D7LKY7 Protease inhibitor/seed storage/lipid transfer protein family protein n=1 Tax=Arabidopsis lyrata subsp. lyrata RepID=D7LKY7_ARALL
Glyma.07G076600	5.20852	UniRef100_H9DXV8 BAP1 n=1 Tax=Vitis vinifera RepID=H9DXV8_VITVI
Glyma.18G110200	5.20584	UniRef100_G7KD30 60S ribosomal protein L18a n=2 Tax=Medicago truncatula RepID=G7KD30_MEDTR
Glyma.12G197500	5.20376	UniRef100_G7IRJ6 Myrcene synthase n=1 Tax=Medicago truncatula RepID=G7IRJ6_MEDTR
Glyma.11G247500	5.20231	UniRef100_A9PCV0 Senescence-associated family protein n=1 Tax=Populus trichocarpa RepID=A9PCV0_POPTR
Glyma.18G158400	5.20198	UniRef100_G7K4H3 Multidrug resistance protein ABC transporter family n=1 Tax=Medicago truncatula RepID=G7K4H3_MEDTR
Glyma.12G175800	5.20143	UniRef100_Q9LN00 T6D22.16 n=1 Tax=Arabidopsis thaliana RepID=Q9LN00_ARATH
Glyma.02G080200	5.20134	UniRef100_B3IX37 Transcription factor AP2-EREBP n=1 Tax=Lotus japonicus RepID=B3IX37_LOTJA
Glyma.20G164600	5.20126	UniRef100_Q43684 Basic chitinase class 3 n=1 Tax=Vigna unguiculata RepID=Q43684_VIGUN
Glyma.11G145200	5.20041	UniRef100_B5RHS8 Glycosyl transferase family 2 protein n=1 Tax=Musa balbisiana RepID=B5RHS8_MUSBA
Glyma.05G082400	5.19792	UniRef100_W0M058 NBS-LRR protein n=1 Tax=Cicer arietinum RepID=W0M058_CICAR
Glyma.09G151400	5.19673	UniRef100_G7KMF3 Cysteine-rich receptor-like protein kinase n=1 Tax=Medicago truncatula RepID=G7KMF3_MEDTR
Glyma.13G147600	5.19293	UniRef100_G7IA68 Naringenin,2-oxoglutarate 3-dioxygenase n=1 Tax=Medicago truncatula RepID=G7IA68_MEDTR
Glyma.01G036900	5.1885	UniRef100_Q93Z89 Matrix metalloproteinase MMP2 n=1 Tax=Glycine max RepID=Q93Z89_SOYBN
Glyma.01G217600	5.18074	UniRef100_A1IGE2 PR-5 protein n=1 Tax=Glycine max RepID=A1IGE2_SOYBN
Glyma.09G281900	5.17443	UniRef100_G7I7A7 Caffeic acid O-methyltransferase n=1 Tax=Medicago truncatula RepID=G7I7A7_MEDTR
Glyma.08G180300	5.16599	UniRef100_G7INT0 Chaperone protein dnaJ n=1 Tax=Medicago truncatula RepID=G7INT0_MEDTR
Glyma.02G234200	5.16155	UniRef100_Q9XFL4 Peroxidase 3 n=1 Tax=Phaseolus vulgaris RepID=Q9XFL4_PHAVU
Glyma.04G056900	5.15833	UniRef100_G7J941 Kinase-like protein n=1 Tax=Medicago truncatula RepID=G7J941_MEDTR
Glyma.10G188900	5.14581	NA
Glyma.01G129100	5.13971	NA
Glyma.08G301500	5.13635	NA
Glyma.15G028400	5.13434	NA
Glyma.18G254100	5.13014	UniRef100_G7KK16 Mitochondrial chaperone BCS1 n=1 Tax=Medicago truncatula RepID=G7KK16_MEDTR
Glyma.02G124300	5.12866	UniRef100_Q9SBF3 MYB transcription factor n=1 Tax=Arabidopsis thaliana RepID=Q9SBF3_ARATH
Glyma.12G207400	5.12631	UniRef100_G7JUX5 Glutaredoxin-C9 n=1 Tax=Medicago truncatula RepID=G7JUX5_MEDTR
Glyma.13G337500	5.12491	UniRef100_G7IRV5 GRAS family transcription factor n=1 Tax=Medicago truncatula RepID=G7IRV5_MEDTR
Glyma.07G262900	5.12421	UniRef100_O65387 F12F1.21 protein n=2 Tax=Arabidopsis thaliana RepID=O65387_ARATH
Glyma.16G212400	5.12368	UniRef100_G7KKR0 Miraculin n=1 Tax=Medicago truncatula RepID=G7KKR0_MEDTR
Glyma.02G053100	5.12124	UniRef100_Q9SFZ3 Transcription factor bHLH110 n=1 Tax=Arabidopsis thaliana RepID=BH110_ARATH
Glyma.11G204700	5.11062	UniRef100_G7J7V4 Cysteine-rich receptor-like protein kinase n=1 Tax=Medicago truncatula RepID=G7J7V4_MEDTR
Glyma.09G216200	5.10937	UniRef100_G7L745 Phosphatidylinositol alpha-mannosyltransferase n=1 Tax=Medicago truncatula RepID=G7L745_MEDTR
Glyma.11G085200	5.10314	UniRef100_G7L9F6 Disease resistance response protein n=1 Tax=Medicago truncatula RepID=G7L9F6_MEDTR
Glyma.08G218600	5.10041	UniRef100_B0LUR7 Transcription factor n=1 Tax=Glycine max RepID=B0LUR7_SOYBN
Glyma.09G195600	5.09617	UniRef100_G7K2M6 Auxin efflux carrier protein n=1 Tax=Medicago truncatula RepID=G7K2M6_MEDTR
Glyma.03G109900	5.09345	UniRef100_M7YK56 Blue copper protein n=1 Tax=Triticum urartu RepID=M7YK56_TRIUA
Glyma.16G054400	5.08901	UniRef100_Q2PJS1 WRKY53 n=1 Tax=Glycine max RepID=Q2PJS1_SOYBN
Glyma.15G203500	5.08892	UniRef100_O81972 Cytochrome P450 82A2 n=1 Tax=Glycine max RepID=C82A2_SOYBN
Glyma.19G198800	5.07995	UniRef100_Q8S8Z8 Syringolide-induced protein B13-1-9 n=1 Tax=Glycine max RepID=Q8S8Z8_SOYBN
Glyma.01G078700	5.07846	NA
Glyma.08G174900	5.07465	UniRef100_Q9FQE9 Glutathione S-transferase GST 9 n=1 Tax=Glycine max RepID=Q9FQE9_SOYBN
Glyma.05G125200	5.07373	UniRef100_G7IMM0 Reticuline oxidase n=1 Tax=Medicago truncatula RepID=G7IMM0_MEDTR
Glyma.20G063600	5.07167	NA
Glyma.20G001400	5.07149	UniRef100_G7IBF6 Peroxidase n=1 Tax=Medicago truncatula RepID=G7IBF6_MEDTR
Glyma.15G268200	5.06712	NA
Glyma.06G157400	5.06597	UniRef100_U3LZE5 NAC transcription factor n=1 Tax=Glycine max RepID=U3LZE5_SOYBN
Glyma.03G248900	5.06064	NA
Glyma.19G132700	5.0601	NA
Glyma.06G003100	5.05878	UniRef100_A8MQE1 Phospholipase-like (PEARLI 4) family protein n=2 Tax=Arabidopsis thaliana RepID=A8MQE1_ARATH
Glyma.13G066100	5.04625	UniRef100_G7KK18 Mitochondrial chaperone BCS1 n=1 Tax=Medicago truncatula RepID=G7KK18_MEDTR
Glyma.20G159600	5.04465	UniRef100_G7IAM5 Cytochrome P450 n=1 Tax=Medicago truncatula RepID=G7IAM5_MEDTR
Glyma.02G096900	5.03637	NA
Glyma.11G095100	5.03421	UniRef100_Q6S9W0 Endo-1,3-beta-glucanase n=1 Tax=Glycine max RepID=Q6S9W0_SOYBN
Glyma.19G236000	5.03355	UniRef100_E9L563 CLE17 protein n=1 Tax=Glycine max RepID=E9L563_SOYBN
Glyma.13G293700	5.03094	UniRef100_G7JUX5 Glutaredoxin-C9 n=1 Tax=Medicago truncatula RepID=G7JUX5_MEDTR
Glyma.01G232400	5.02703	UniRef100_P31687 4-coumarate--CoA ligase 2 n=1 Tax=Glycine max RepID=4CL2_SOYBN
Glyma.05G234500	5.02674	UniRef100_G7KN12 Transcription factor BEE n=1 Tax=Medicago truncatula RepID=G7KN12_MEDTR
Glyma.13G332100	5.02588	NA
Glyma.20G203500	5.02013	UniRef100_Q9LTC5 Ethylene-responsive transcription factor ERF098 n=1 Tax=Arabidopsis thaliana RepID=ERF98_ARATH
Glyma.09G128400	5.01919	UniRef100_B9H277 UDP-glucoronosyl/UDP-glucosyl transferase family protein n=1 Tax=Populus trichocarpa RepID=B9H277_POPTR
Glyma.17G030300	5.01893	UniRef100_Q43453 G.max mRNA from stress-induced gene (H4) n=1 Tax=Glycine max RepID=Q43453_SOYBN
Glyma.08G250300	5.01793	UniRef100_Q69F92 B12D-like protein n=1 Tax=Phaseolus vulgaris RepID=Q69F92_PHAVU
Glyma.08G341300	5.01218	UniRef100_Q8W3K5 Mcp20 n=1 Tax=Matricaria chamomilla RepID=Q8W3K5_9ASTR
Glyma.04G127100	5.01141	UniRef100_G7ZZG1 Cysteine-rich receptor-like protein kinase n=1 Tax=Medicago truncatula RepID=G7ZZG1_MEDTR
Glyma.13G064200	5.00507	UniRef100_I1LWJ2 Aldose 1-epimerase n=1 Tax=Glycine max RepID=I1LWJ2_SOYBN
Glyma.04G042100	5.00463	UniRef100_J9PVZ7 Asparaginase 2 n=1 Tax=Glycine max RepID=J9PVZ7_SOYBN
Glyma.17G154000	5.00252	UniRef100_G7LF21 Transcription factor HBP-1b(C1) n=1 Tax=Medicago truncatula RepID=G7LF21_MEDTR
Glyma.16G185700	4.99474	UniRef100_D7LKY7 Protease inhibitor/seed storage/lipid transfer protein family protein n=1 Tax=Arabidopsis lyrata subsp. lyrata RepID=D7LKY7_ARALL
Glyma.15G049700	4.99447	UniRef100_G7IL77 Auxin-induced protein 5NG4 n=1 Tax=Medicago truncatula RepID=G7IL77_MEDTR
Glyma.07G138100	4.98941	NA
Glyma.11G236600	4.98677	UniRef100_G7J4E6 RING finger family protein n=1 Tax=Medicago truncatula RepID=G7J4E6_MEDTR
Glyma.19G163800	4.9859	UniRef100_G7JJR7 Ethylene-responsive transcription factor 1B n=1 Tax=Medicago truncatula RepID=G7JJR7_MEDTR
Glyma.07G139700	4.98351	UniRef100_P32110 Probable glutathione S-transferase n=2 Tax=Glycine max RepID=GSTX6_SOYBN
Glyma.08G330700	4.9822	UniRef100_G7IV17 Cellulose synthase-like protein E1 n=1 Tax=Medicago truncatula RepID=G7IV17_MEDTR
Glyma.06G145300	4.97695	UniRef100_G7KH18 Peroxidase n=1 Tax=Medicago truncatula RepID=G7KH18_MEDTR
Glyma.03G016400	4.97317	UniRef100_B9GPW6 BON association protein 1 n=1 Tax=Populus trichocarpa RepID=B9GPW6_POPTR
Glyma.12G158400	4.96958	UniRef100_Q9FN29 Homeobox-leucine zipper protein ATHB-52 n=1 Tax=Arabidopsis thaliana RepID=ATB52_ARATH
Glyma.14G208000	4.96802	UniRef100_B9I456 NDR1/HIN1-LIKE 25 family protein n=1 Tax=Populus trichocarpa RepID=B9I456_POPTR
Glyma.20G027900	4.96605	NA
Glyma.20G063500	4.96495	NA
Glyma.14G178600	4.96415	UniRef100_G7KAK1 Gibberellin 3-beta-dioxygenase n=1 Tax=Medicago truncatula RepID=G7KAK1_MEDTR
Glyma.14G201600	4.95707	UniRef100_P22195 Cationic peroxidase 1 n=1 Tax=Arachis hypogaea RepID=PER1_ARAHY
Glyma.17G131700	4.95566	UniRef100_I1MUR5 MATE efflux family protein n=2 Tax=Glycine max RepID=I1MUR5_SOYBN
Glyma.04G107500	4.94704	UniRef100_Q9FQE5 Glutathione S-transferase GST 13 n=1 Tax=Glycine max RepID=Q9FQE5_SOYBN
Glyma.07G139800	4.94385	UniRef100_Q9FQF1 Glutathione S-transferase GST 7 n=1 Tax=Glycine max RepID=Q9FQF1_SOYBN
Glyma.04G046000	4.94263	NA
Glyma.12G056300	4.94221	UniRef100_B2ZP47 PLETHORA 2 n=1 Tax=Glycine max RepID=B2ZP47_SOYBN
Glyma.07G147600	4.942	UniRef100_G7KRB0 Lactosylceramide 4-alpha-galactosyltransferase n=1 Tax=Medicago truncatula RepID=G7KRB0_MEDTR
Glyma.07G191400	4.94185	UniRef100_G7J9J7 F-box/LRR-repeat protein n=2 Tax=Medicago truncatula RepID=G7J9J7_MEDTR
Glyma.03G201200	4.93584	UniRef100_Q8S8Z8 Syringolide-induced protein B13-1-9 n=1 Tax=Glycine max RepID=Q8S8Z8_SOYBN
Glyma.19G246700	4.93363	NA
Glyma.03G046000	4.93351	UniRef100_G7JKK5 Disease resistance response protein n=1 Tax=Medicago truncatula RepID=G7JKK5_MEDTR
Glyma.20G148000	4.93272	UniRef100_G7IA00 Cytochrome P450 monooxygenase n=2 Tax=Medicago truncatula RepID=G7IA00_MEDTR
Glyma.02G256900	4.93112	UniRef100_D7KX74 Hydrolase, alpha/beta fold family protein n=1 Tax=Arabidopsis lyrata subsp. lyrata RepID=D7KX74_ARALL
Glyma.14G049300	4.9246	UniRef100_G7KHA4 Ankyrin repeat-containing protein n=1 Tax=Medicago truncatula RepID=G7KHA4_MEDTR
Glyma.02G065800	4.91904	UniRef100_O80412 Mitochondrial phosphate transporter n=1 Tax=Glycine max RepID=O80412_SOYBN
Glyma.07G083900	4.91508	UniRef100_G8A0N7 5'-methylthioadenosine/S-adenosylhomocysteine nucleosidase (Fragment) n=1 Tax=Medicago truncatula RepID=G8A0N7_MEDTR
Glyma.10G045400	4.91083	UniRef100_G7L0M5 Zinc finger protein n=1 Tax=Medicago truncatula RepID=G7L0M5_MEDTR
Glyma.03G128400	4.91075	NA
Glyma.05G161300	4.90844	UniRef100_Q9FQD8 Glutathione S-transferase GST 20 n=1 Tax=Glycine max RepID=Q9FQD8_SOYBN
Glyma.10G254000	4.9075	UniRef100_C6ZRS0 Receptor-like protein kinase n=1 Tax=Glycine max RepID=C6ZRS0_SOYBN
Glyma.08G021900	4.90737	UniRef100_A7LHG5 WRKY20 (Fragment) n=1 Tax=Glycine max RepID=A7LHG5_SOYBN
Glyma.18G211100	4.90278	UniRef100_P22195 Cationic peroxidase 1 n=1 Tax=Arachis hypogaea RepID=PER1_ARAHY
Glyma.07G044100	4.90062	UniRef100_G7L939 GDSL esterase/lipase n=1 Tax=Medicago truncatula RepID=G7L939_MEDTR
Glyma.06G041300	4.90061	UniRef100_Q00M88 N-hydroxycinnamoyl/benzoyltransferase 2 n=1 Tax=Glycine max RepID=Q00M88_SOYBN
Glyma.07G087300	4.89463	NA
Glyma.14G137400	4.8926	NA
Glyma.19G205600	4.88962	NA
Glyma.12G023100	4.88021	UniRef100_Q7XSP9 OSJNBa0084K11.20 protein n=1 Tax=Oryza sativa subsp. japonica RepID=Q7XSP9_ORYSJ
Glyma.11G157200	4.87942	UniRef100_G7JLF5 Calcium-binding protein n=1 Tax=Medicago truncatula RepID=G7JLF5_MEDTR
Glyma.16G019900	4.87851	UniRef100_B9GRQ1 FAD-binding domain-containing family protein n=1 Tax=Populus trichocarpa RepID=B9GRQ1_POPTR
Glyma.18G234600	4.87574	UniRef100_A5YT86 OAS-TL3 cysteine synthase n=1 Tax=Glycine max RepID=A5YT86_SOYBN
Glyma.01G161100	4.86395	UniRef100_G7JYU3 Lysine histidine transporter-like protein n=1 Tax=Medicago truncatula RepID=G7JYU3_MEDTR
Glyma.20G130000	4.85674	UniRef100_I6ZPI0 PRp27-like protein n=1 Tax=Olea europaea subsp. europaea RepID=I6ZPI0_OLEEU
Glyma.17G137300	4.85318	UniRef100_G7JK58 Lipid transfer-like protein VAS n=1 Tax=Medicago truncatula RepID=G7JK58_MEDTR
Glyma.20G139500	4.84975	UniRef100_G7K103 Cysteine-rich receptor-like protein kinase n=1 Tax=Medicago truncatula RepID=G7K103_MEDTR
Glyma.01G236200	4.84966	NA
Glyma.17G181600	4.84959	NA
Glyma.04G153500	4.84666	UniRef100_Q6PPA0 Kazal-like serine protease inhibitor PbraEPI2 (Fragment) n=1 Tax=Phytophthora brassicae RepID=Q6PPA0_9STRA
Glyma.06G020800	4.84241	UniRef100_G7J5W8 Syringolide-induced protein 14-1-1 n=1 Tax=Medicago truncatula RepID=G7J5W8_MEDTR
Glyma.01G210400	4.8344	UniRef100_I1J9W9 L-lactate dehydrogenase n=1 Tax=Glycine max RepID=I1J9W9_SOYBN
Glyma.15G037000	4.83191	UniRef100_G7IRV5 GRAS family transcription factor n=1 Tax=Medicago truncatula RepID=G7IRV5_MEDTR
Glyma.04G228900	4.83082	NA
Glyma.14G002800	4.82986	UniRef100_I6ZTV0 VQ motif-containing protein n=1 Tax=Phaseolus vulgaris RepID=I6ZTV0_PHAVU
Glyma.19G162300	4.82753	NA
Glyma.13G171400	4.82666	NA
Glyma.07G098800	4.82345	NA
Glyma.17G103400	4.82282	UniRef100_U5FMG7 Leucine-rich repeat transmembrane protein kinase n=1 Tax=Populus trichocarpa RepID=U5FMG7_POPTR
Glyma.20G203700	4.82146	UniRef100_B3IX26 Transcription factor AP2-EREBP n=1 Tax=Lotus japonicus RepID=B3IX26_LOTJA
Glyma.02G029400	4.8207	UniRef100_G7K484 Zinc finger protein n=1 Tax=Medicago truncatula RepID=G7K484_MEDTR
Glyma.09G049200	4.81869	UniRef100_Q2LAK9 Cytochrome P450 monooxygenase CYP81E10 n=1 Tax=Glycine max RepID=Q2LAK9_SOYBN
Glyma.18G209200	4.81674	UniRef100_G7KV46 Sex determination protein tasselseed-2 n=1 Tax=Medicago truncatula RepID=G7KV46_MEDTR
Glyma.07G076100	4.81507	UniRef100_B9IC91 BON association protein 1 n=1 Tax=Populus trichocarpa RepID=B9IC91_POPTR
Glyma.20G169200	4.81488	UniRef100_Q43854 Peroxidase n=1 Tax=Phaseolus angularis RepID=Q43854_PHAAN
Glyma.04G113500	4.81391	UniRef100_Q2PMD5 FAD-linked oxidoreductase 1 n=1 Tax=Glycine max RepID=Q2PMD5_SOYBN
Glyma.03G116200	4.81219	UniRef100_G8A0P3 UDP-glucosyltransferase n=1 Tax=Medicago truncatula RepID=G8A0P3_MEDTR
Glyma.09G277900	4.81005	UniRef100_P22195 Cationic peroxidase 1 n=1 Tax=Arachis hypogaea RepID=PER1_ARAHY
Glyma.19G146800	4.80654	UniRef100_Q42798 Cytochrome P450 93A1 n=2 Tax=Glycine max RepID=C93A1_SOYBN
Glyma.03G236300	4.8045	UniRef100_H2E690 NADPH oxidase (Fragment) n=1 Tax=Phaseolus vulgaris RepID=H2E690_PHAVU
Glyma.U040600	4.80333	UniRef100_Q8S8Z5 Syringolide-induced protein B13-1-1 (Fragment) n=1 Tax=Glycine max RepID=Q8S8Z5_SOYBN
Glyma.08G307300	4.80234	UniRef100_G7K2D3 Cysteine-rich receptor-like protein kinase n=1 Tax=Medicago truncatula RepID=G7K2D3_MEDTR
Glyma.14G005700	4.79989	UniRef100_P26690 NAD(P)H-dependent 6'-deoxychalcone synthase n=2 Tax=Glycine max RepID=6DCS_SOYBN
Glyma.08G245700	4.79961	UniRef100_A0EJF1 Beta-glucan-binding protein 2 n=1 Tax=Medicago truncatula RepID=A0EJF1_MEDTR
Glyma.02G123500	4.79509	NA
Glyma.18G208800	4.79364	UniRef100_B3U398 WRKY transcription factor WRKY108715 n=2 Tax=Medicago truncatula RepID=B3U398_MEDTR
Glyma.06G163700	4.7924	UniRef100_G7J397 Ethylene-responsive transcription factor RAP2-6 n=1 Tax=Medicago truncatula RepID=G7J397_MEDTR
Glyma.U027400	4.7917	UniRef100_B1PXG7 Laccase n=1 Tax=Solanum lycopersicum RepID=B1PXG7_SOLLC
Glyma.04G020200	4.78961	UniRef100_Q70MR6 Ornithine decarboxylase n=2 Tax=Glycine max RepID=Q70MR6_SOYBN
Glyma.08G091300	4.78601	UniRef100_Q1I1D8 Glutamate decarboxylase n=3 Tax=Citrus RepID=Q1I1D8_CITSI
Glyma.16G103900	4.78508	UniRef100_Q05JX9 Pinoresinol-lariciresinol reductase homolog n=1 Tax=Lotus japonicus RepID=Q05JX9_LOTJA
Glyma.02G221200	4.78466	NA
Glyma.15G079200	4.78212	UniRef100_G7IFJ1 Ethylene responsive transcription factor 1b n=1 Tax=Medicago truncatula RepID=G7IFJ1_MEDTR
Glyma.20G063700	4.77465	NA
Glyma.09G269600	4.77155	UniRef100_B5LZ63 Vestitone reductase n=1 Tax=Glycine max RepID=B5LZ63_SOYBN
Glyma.02G096700	4.77127	NA
Glyma.16G164200	4.76981	UniRef100_H2D7G8 Glutathione peroxidase n=1 Tax=Copaifera officinalis RepID=H2D7G8_9FABA
Glyma.14G175400	4.7666	UniRef100_G7KBB5 Cytokinin-O-glucosyltransferase n=1 Tax=Medicago truncatula RepID=G7KBB5_MEDTR
Glyma.10G223200	4.76538	UniRef100_B9H7U8 AP2 domain-containing transcription factor family protein n=1 Tax=Populus trichocarpa RepID=B9H7U8_POPTR
Glyma.04G208300	4.76206	UniRef100_U3LZE5 NAC transcription factor n=1 Tax=Glycine max RepID=U3LZE5_SOYBN
Glyma.08G307600	4.76178	UniRef100_G7KD30 60S ribosomal protein L18a n=2 Tax=Medicago truncatula RepID=G7KD30_MEDTR
Glyma.01G127200	4.76053	UniRef100_G7JKK5 Disease resistance response protein n=1 Tax=Medicago truncatula RepID=G7JKK5_MEDTR
Glyma.08G151100	4.75675	NA
Glyma.16G193800	4.7545	UniRef100_D7LKY7 Protease inhibitor/seed storage/lipid transfer protein family protein n=1 Tax=Arabidopsis lyrata subsp. lyrata RepID=D7LKY7_ARALL
Glyma.16G191200	4.74825	UniRef100_D7LKY7 Protease inhibitor/seed storage/lipid transfer protein family protein n=1 Tax=Arabidopsis lyrata subsp. lyrata RepID=D7LKY7_ARALL
Glyma.02G184200	4.7449	UniRef100_Q9ZSK5 Zeatin O-glucosyltransferase n=1 Tax=Phaseolus lunatus RepID=ZOG_PHALU
Glyma.17G105000	4.7447	UniRef100_K9P1I9 Stress induced protein n=1 Tax=Morella rubra RepID=K9P1I9_9ROSI
Glyma.19G199300	4.74378	UniRef100_B9IIK9 U-box domain-containing family protein n=1 Tax=Populus trichocarpa RepID=B9IIK9_POPTR
Glyma.02G309300	4.74343	UniRef100_P19143 Phenylalanine ammonia-lyase class 3 n=2 Tax=Phaseolus vulgaris RepID=PAL3_PHAVU
Glyma.03G160200	4.73845	UniRef100_O81117 Cytochrome P450 94A1 n=1 Tax=Vicia sativa RepID=C94A1_VICSA
Glyma.14G058700	4.73841	UniRef100_G7K244 1-aminocyclopropane-1-carboxylate oxidase n=1 Tax=Medicago truncatula RepID=G7K244_MEDTR
Glyma.08G307400	4.73654	UniRef100_G7ID64 Amine oxidase n=1 Tax=Medicago truncatula RepID=G7ID64_MEDTR
Glyma.07G087200	4.73648	UniRef100_G7KNJ1 Arabinogalactan peptide n=1 Tax=Medicago truncatula RepID=G7KNJ1_MEDTR
Glyma.13G335800	4.73585	UniRef100_B9HPH7 Epsin N-terminal homology domain-containing family protein n=1 Tax=Populus trichocarpa RepID=B9HPH7_POPTR
Glyma.17G017900	4.73501	UniRef100_A2Q224 Proteinase inhibitor I4, serpin n=1 Tax=Medicago truncatula RepID=A2Q224_MEDTR
Glyma.03G044500	4.72952	UniRef100_G7JKK5 Disease resistance response protein n=1 Tax=Medicago truncatula RepID=G7JKK5_MEDTR
Glyma.16G212200	4.72786	UniRef100_D1KFL8 Kunitz-type protease inhibitor KPI-D12 n=1 Tax=Populus trichocarpa x Populus deltoides RepID=D1KFL8_9ROSI
Glyma.17G030200	4.72694	UniRef100_Q43453 G.max mRNA from stress-induced gene (H4) n=1 Tax=Glycine max RepID=Q43453_SOYBN
Glyma.07G095100	4.72672	UniRef100_G7KMN1 Kinase R-like protein n=1 Tax=Medicago truncatula RepID=G7KMN1_MEDTR
Glyma.09G172500	4.72542	UniRef100_G7KQC0 Mitogen-activated protein kinase kinase n=1 Tax=Medicago truncatula RepID=G7KQC0_MEDTR
Glyma.16G148600	4.72014	UniRef100_B9GYV1 MutT/nudix family protein n=1 Tax=Populus trichocarpa RepID=B9GYV1_POPTR
Glyma.14G212400	4.71992	NA
Glyma.13G255500	4.71781	UniRef100_G7JU23 Receptor-like protein kinase n=1 Tax=Medicago truncatula RepID=G7JU23_MEDTR
Glyma.16G193400	4.71702	UniRef100_D7LKY7 Protease inhibitor/seed storage/lipid transfer protein family protein n=1 Tax=Arabidopsis lyrata subsp. lyrata RepID=D7LKY7_ARALL
Glyma.05G200100	4.71591	UniRef100_C1KH72 RAP2-like protein n=1 Tax=Juglans nigra RepID=C1KH72_JUGNI
Glyma.13G186600	4.71332	UniRef100_Q94BZ1 Protein ZINC INDUCED FACILITATOR-LIKE 1 n=2 Tax=Arabidopsis thaliana RepID=ZIFL1_ARATH
Glyma.19G130900	4.71272	NA
Glyma.11G060000	4.70978	UniRef100_O48925 CYP82C1p n=1 Tax=Glycine max RepID=O48925_SOYBN
Glyma.01G128100	4.70706	UniRef100_B3U398 WRKY transcription factor WRKY108715 n=2 Tax=Medicago truncatula RepID=B3U398_MEDTR
Glyma.15G011900	4.70566	UniRef100_G7IMF2 Pleiotropic drug resistance protein n=1 Tax=Medicago truncatula RepID=G7IMF2_MEDTR
Glyma.15G065100	4.69684	UniRef100_I1M2E9 Serine/threonine-protein kinase n=1 Tax=Glycine max RepID=I1M2E9_SOYBN
Glyma.02G209200	4.6932	UniRef100_Q9SK89 F12K8.18 protein n=2 Tax=Arabidopsis thaliana RepID=Q9SK89_ARATH
Glyma.05G147000	4.69271	UniRef100_Q2YHM9 Caffeoyl-CoA O-methyltransferase (Fragment) n=1 Tax=Plantago major RepID=Q2YHM9_PLAMJ
Glyma.07G139900	4.68661	UniRef100_P32110 Probable glutathione S-transferase n=2 Tax=Glycine max RepID=GSTX6_SOYBN
Glyma.13G314700	4.68168	UniRef100_G7IHH4 F-box family protein n=1 Tax=Medicago truncatula RepID=G7IHH4_MEDTR
Glyma.03G160100	4.68002	UniRef100_U5GD77 Cytochrome P450 CYP94A1 family protein n=1 Tax=Populus trichocarpa RepID=U5GD77_POPTR
Glyma.08G171000	4.67319	NA
Glyma.14G052500	4.67269	NA
Glyma.11G230600	4.66969	UniRef100_W0TR71 Serine/threonine-protein kinase n=1 Tax=Acacia mangium RepID=W0TR71_ACAMN
Glyma.15G093100	4.6644	UniRef100_G7LE60 Protein TIFY 5A n=1 Tax=Medicago truncatula RepID=G7LE60_MEDTR
Glyma.U017900	4.66069	NA
Glyma.06G272900	4.65983	UniRef100_G7JDS5 Cysteine proteinase n=1 Tax=Medicago truncatula RepID=G7JDS5_MEDTR
Glyma.18G172100	4.65924	UniRef100_G7L1A5 Vesicle-associated membrane protein n=1 Tax=Medicago truncatula RepID=G7L1A5_MEDTR
Glyma.08G140600	4.65404	UniRef100_G7IJ93 Cytochrome P450 n=1 Tax=Medicago truncatula RepID=G7IJ93_MEDTR
Glyma.15G272200	4.64708	NA
Glyma.19G213500	4.64134	UniRef100_D5FNB3 DnaJ-like protein n=1 Tax=Glycine max RepID=D5FNB3_SOYBN
Glyma.10G156500	4.63875	UniRef100_G7I803 RING finger family protein n=1 Tax=Medicago truncatula RepID=G7I803_MEDTR
Glyma.07G261500	4.63501	UniRef100_S5ZQS8 APS reductase n=1 Tax=Nicotiana attenuata RepID=S5ZQS8_NICAT
Glyma.11G081700	4.6231	UniRef100_G7IWA8 GRAS family transcription factor n=1 Tax=Medicago truncatula RepID=G7IWA8_MEDTR
Glyma.02G007400	4.61923	UniRef100_D8V5S2 Class II chitinase n=1 Tax=Arachis hypogaea RepID=D8V5S2_ARAHY
Glyma.08G079100	4.61576	UniRef100_Q0WX03 Polygalacturonase inhibiting protein n=1 Tax=Glycine max RepID=Q0WX03_SOYBN
Glyma.12G200800	4.61424	NA
Glyma.07G265000	4.61134	UniRef100_O48807 F2401.16 n=1 Tax=Arabidopsis thaliana RepID=O48807_ARATH
Glyma.01G141100	4.61082	UniRef100_G7JEM0 NAD(P)H-quinone oxidoreductase subunit 6 n=1 Tax=Medicago truncatula RepID=G7JEM0_MEDTR
Glyma.19G200200	4.61039	UniRef100_B9IIK9 U-box domain-containing family protein n=1 Tax=Populus trichocarpa RepID=B9IIK9_POPTR
Glyma.03G208400	4.60937	NA
Glyma.08G316000	4.60693	NA
Glyma.05G069100	4.60549	UniRef100_Q850K7 Expansin-like B1 n=2 Tax=Oryza sativa RepID=EXLB1_ORYSJ
Glyma.10G180800	4.60002	UniRef100_Q9XIU8 GmMYB29A2 protein n=3 Tax=fabids RepID=Q9XIU8_SOYBN
Glyma.06G197400	4.59991	NA
Glyma.13G279700	4.59778	UniRef100_F4HRR1 Toll-Interleukin-Resistance (TIR) domain-containing protein n=1 Tax=Arabidopsis thaliana RepID=F4HRR1_ARATH
Glyma.06G291900	4.59487	UniRef100_G7JTT7 Transcription factor bHLH36 n=1 Tax=Medicago truncatula RepID=G7JTT7_MEDTR
Glyma.17G145400	4.59269	UniRef100_G8EVZ8 Ethylene response factor 11 n=1 Tax=Medicago sativa RepID=G8EVZ8_MEDSA
Glyma.08G118900	4.59173	UniRef100_I3NNW1 Tau class glutathione S-transferase n=1 Tax=Glycine soja RepID=I3NNW1_GLYSO
Glyma.14G061800	4.59126	UniRef100_G7KBY0 BAHD acyltransferase DCR n=1 Tax=Medicago truncatula RepID=G7KBY0_MEDTR
Glyma.15G197500	4.59119	NA
Glyma.06G190800	4.59091	UniRef100_G7JPY7 WRKY transcription factor n=1 Tax=Medicago truncatula RepID=G7JPY7_MEDTR
Glyma.17G236200	4.58762	UniRef100_P93166 SCOF-1 n=1 Tax=Glycine max RepID=P93166_SOYBN
Glyma.11G163300	4.58738	UniRef100_A7LHG4 WRKY19 (Fragment) n=1 Tax=Glycine max RepID=A7LHG4_SOYBN
Glyma.01G056100	4.58435	UniRef100_G7K0H8 SRG1-like protein n=1 Tax=Medicago truncatula RepID=G7K0H8_MEDTR
Glyma.17G106500	4.57187	NA
Glyma.12G007300	4.57031	UniRef100_G7ICI3 Receptor-like protein kinase n=1 Tax=Medicago truncatula RepID=G7ICI3_MEDTR
Glyma.06G266700	4.56666	UniRef100_I1KEE9 Thioredoxin n=1 Tax=Glycine max RepID=I1KEE9_SOYBN
Glyma.03G107500	4.56542	UniRef100_Q9FXJ4 F1K23.9 n=2 Tax=Arabidopsis thaliana RepID=Q9FXJ4_ARATH
Glyma.03G102800	4.56242	UniRef100_U5FSD9 DYNAMIN-LIKE protein 4 n=2 Tax=Populus trichocarpa RepID=U5FSD9_POPTR
Glyma.17G128900	4.56016	UniRef100_G7JLF5 Calcium-binding protein n=1 Tax=Medicago truncatula RepID=G7JLF5_MEDTR
Glyma.05G161600	4.5586	UniRef100_I3NNW1 Tau class glutathione S-transferase n=1 Tax=Glycine soja RepID=I3NNW1_GLYSO
Glyma.16G212100	4.5558	UniRef100_G7KKR0 Miraculin n=1 Tax=Medicago truncatula RepID=G7KKR0_MEDTR
Glyma.20G009000	4.55462	UniRef100_B7FA06 cDNA, clone: J100026I16, full insert sequence n=2 Tax=Oryza sativa subsp. japonica RepID=B7FA06_ORYSJ
Glyma.01G097400	4.55353	UniRef100_Q94LX7 Phosphoenolpyruvate carboxykinase n=1 Tax=Flaveria pringlei RepID=Q94LX7_FLAPR
Glyma.07G067600	4.553	UniRef100_B9HTD1 Transferase family protein n=1 Tax=Populus trichocarpa RepID=B9HTD1_POPTR
Glyma.10G081900	4.54734	UniRef100_B9IIK9 U-box domain-containing family protein n=1 Tax=Populus trichocarpa RepID=B9IIK9_POPTR
Glyma.05G001700	4.54645	UniRef100_I1K1N6 MATE efflux family protein n=1 Tax=Glycine max RepID=I1K1N6_SOYBN
Glyma.09G209400	4.54357	UniRef100_U5G3G7 Lipase class 3 family protein n=1 Tax=Populus trichocarpa RepID=U5G3G7_POPTR
Glyma.19G008600	4.54303	UniRef100_G7KKH6 Quinone oxidoreductase-like protein n=1 Tax=Medicago truncatula RepID=G7KKH6_MEDTR
Glyma.17G055600	4.54223	NA
Glyma.17G023000	4.54065	UniRef100_C6SXZ3 CASP-like protein 8 n=1 Tax=Glycine max RepID=CSPL8_SOYBN
Glyma.05G055200	4.54065	UniRef100_G7KG88 Pectinesterase n=2 Tax=Medicago truncatula RepID=G7KG88_MEDTR
Glyma.18G038500	4.53948	UniRef100_G7KBQ8 Serine/threonine protein kinase n=2 Tax=Medicago truncatula RepID=G7KBQ8_MEDTR
Glyma.01G215200	4.53459	UniRef100_I1JA23 Phospholipase D n=1 Tax=Glycine max RepID=I1JA23_SOYBN
Glyma.01G235600	4.53208	UniRef100_G7K3S4 12-oxophytodienoate reductase n=1 Tax=Medicago truncatula RepID=G7K3S4_MEDTR
Glyma.02G124700	4.53181	UniRef100_G7K0G3 Protein SRG1 n=1 Tax=Medicago truncatula RepID=G7K0G3_MEDTR
Glyma.15G159400	4.52473	NA
Glyma.04G134200	4.52301	UniRef100_D1MWZ4 Sigma factor binding protein 1 n=1 Tax=Citrullus lanatus subsp. vulgaris RepID=D1MWZ4_CITLA
Glyma.16G017500	4.52162	UniRef100_V9PBN6 PRXQ2 n=1 Tax=Populus tomentosa RepID=V9PBN6_POPTO
Glyma.18G042100	4.52132	UniRef100_Q8S8Z6 Syringolide-induced protein 13-1-1 n=1 Tax=Glycine max RepID=Q8S8Z6_SOYBN
Glyma.01G090400	4.51597	UniRef100_Q29PV4 Protein IDA-LIKE 1 n=1 Tax=Arabidopsis thaliana RepID=IDL1_ARATH
Glyma.20G175000	4.51497	UniRef100_D7LGL5 Transcription factor/ transcription regulator n=1 Tax=Arabidopsis lyrata subsp. lyrata RepID=D7LGL5_ARALL
Glyma.17G112900	4.51021	UniRef100_G7JE55 Blue copper protein n=1 Tax=Medicago truncatula RepID=G7JE55_MEDTR
Glyma.11G082700	4.50847	UniRef100_G7JYU3 Lysine histidine transporter-like protein n=1 Tax=Medicago truncatula RepID=G7JYU3_MEDTR
Glyma.18G260000	4.50828	UniRef100_Q2HUR9 TGF-beta receptor, type I/II extracellular region n=1 Tax=Medicago truncatula RepID=Q2HUR9_MEDTR
Glyma.20G226400	4.50802	NA
Glyma.20G116700	4.50352	NA
Glyma.15G012000	4.5008	UniRef100_G7IMF2 Pleiotropic drug resistance protein n=1 Tax=Medicago truncatula RepID=G7IMF2_MEDTR
Glyma.19G188100	4.49432	UniRef100_G7L4Z8 Flavonol synthase/flavanone 3-hydroxylase n=1 Tax=Medicago truncatula RepID=G7L4Z8_MEDTR
Glyma.14G049200	4.47548	UniRef100_O04076 ACC-oxidase n=1 Tax=Phaseolus angularis RepID=O04076_PHAAN
Glyma.11G204500	4.4734	UniRef100_G7J7V4 Cysteine-rich receptor-like protein kinase n=1 Tax=Medicago truncatula RepID=G7J7V4_MEDTR
Glyma.10G025500	4.47132	UniRef100_B9HYD6 Phenazine biosynthesis PhzC/PhzF family protein n=1 Tax=Populus trichocarpa RepID=B9HYD6_POPTR
Glyma.14G015100	4.4659	UniRef100_G7IUY2 Cytochrome P450 n=3 Tax=Medicago truncatula RepID=G7IUY2_MEDTR
Glyma.02G104500	4.46408	UniRef100_Q8W3P8 Abscisate beta-glucosyltransferase n=1 Tax=Phaseolus angularis RepID=AOG_PHAAN
Glyma.19G231800	4.46349	UniRef100_Q39856 Epoxide hydrolase n=1 Tax=Glycine max RepID=Q39856_SOYBN
Glyma.02G086900	4.45386	UniRef100_V7C4W0 Pectinesterase n=1 Tax=Phaseolus vulgaris RepID=V7C4W0_PHAVU
Glyma.08G003700	4.45164	UniRef100_Q00M87 N-hydroxycinnamoyl/benzoyltransferase 3 n=1 Tax=Glycine max RepID=Q00M87_SOYBN
Glyma.06G043000	4.44298	UniRef100_J9PVZ7 Asparaginase 2 n=1 Tax=Glycine max RepID=J9PVZ7_SOYBN
Glyma.09G126200	4.44279	UniRef100_Q9S7G9 Acidic chitinase n=1 Tax=Glycine max RepID=Q9S7G9_SOYBN
Glyma.01G216600	4.43703	UniRef100_I1JA40 MATE efflux family protein n=1 Tax=Glycine max RepID=I1JA40_SOYBN
Glyma.10G204100	4.43618	UniRef100_G7JYD9 Lysine/histidine transporter n=1 Tax=Medicago truncatula RepID=G7JYD9_MEDTR
Glyma.10G281700	4.43299	NA
Glyma.09G142200	4.43157	UniRef100_D7LRL4 CYP71A22 n=1 Tax=Arabidopsis lyrata subsp. lyrata RepID=D7LRL4_ARALL
Glyma.09G163700	4.42783	UniRef100_G7KKQ9 Miraculin n=1 Tax=Medicago truncatula RepID=G7KKQ9_MEDTR
Glyma.16G047600	4.41318	UniRef100_R9QAL1 AP2/ERF transcription factor n=1 Tax=Jatropha curcas RepID=R9QAL1_JATCU
Glyma.04G135200	4.41132	NA
Glyma.16G188800	4.41051	UniRef100_D7LKY7 Protease inhibitor/seed storage/lipid transfer protein family protein n=1 Tax=Arabidopsis lyrata subsp. lyrata RepID=D7LKY7_ARALL
Glyma.13G138300	4.40696	UniRef100_G7IBK4 Peroxidase n=1 Tax=Medicago truncatula RepID=G7IBK4_MEDTR
Glyma.13G113100	4.4052	UniRef100_B9MT30 Flavin-containing monooxygenase family protein n=1 Tax=Populus trichocarpa RepID=B9MT30_POPTR
Glyma.04G044900	4.40428	UniRef100_I0AW24 C2H2 zinc-finger protein (Fragment) n=1 Tax=Glycine max RepID=I0AW24_SOYBN
Glyma.12G053900	4.40122	UniRef100_A8TVQ5 Beta-glucosidase G2 n=1 Tax=Medicago truncatula RepID=A8TVQ5_MEDTR
Glyma.20G188800	4.39976	UniRef100_W0GHW8 Proline transporter 1 n=1 Tax=Chrysanthemum lavandulifolium RepID=W0GHW8_CHRLV
Glyma.U035800	4.39638	UniRef100_U5ZZJ1 BHLH transcription factor n=1 Tax=Gossypium hirsutum RepID=U5ZZJ1_GOSHI
Glyma.02G210300	4.39247	UniRef100_Q9ARH3 Plastid-targeted protein 3 n=1 Tax=Craterostigma plantagineum RepID=Q9ARH3_CRAPL
Glyma.10G180500	4.38782	UniRef100_G7I467 Xyloglucan-specific endoglucanase inhibitor protein n=1 Tax=Medicago truncatula RepID=G7I467_MEDTR
Glyma.17G097900	4.38603	UniRef100_G7JPY7 WRKY transcription factor n=1 Tax=Medicago truncatula RepID=G7JPY7_MEDTR
Glyma.11G010500	4.38581	UniRef100_Q8S5C2 4-coumarate:CoA ligase isoenzyme 3 n=1 Tax=Glycine max RepID=Q8S5C2_SOYBN
Glyma.02G205300	4.38273	NA
Glyma.18G219200	4.37952	UniRef100_G7KMF5 Cysteine-rich receptor-like protein kinase n=1 Tax=Medicago truncatula RepID=G7KMF5_MEDTR
Glyma.19G169400	4.37697	UniRef100_Q1M2R7 PDR-like ABC-transporter n=1 Tax=Glycine max RepID=Q1M2R7_SOYBN
Glyma.16G214300	4.37535	UniRef100_Q84ZV0 R 14 protein n=1 Tax=Glycine max RepID=Q84ZV0_SOYBN
Glyma.19G195200	4.37246	UniRef100_G7KQX4 Auxin-induced protein 6B n=1 Tax=Medicago truncatula RepID=G7KQX4_MEDTR
Glyma.13G095700	4.3692	NA
Glyma.08G320200	4.36559	UniRef100_D0PSE9 WRKY transcription factor n=1 Tax=Picrorhiza kurrooa RepID=D0PSE9_9LAMI
Glyma.01G085700	4.36316	UniRef100_D2DW78 UDP-glucosyl transferase n=1 Tax=Phaseolus vulgaris RepID=D2DW78_PHAVU
Glyma.08G352300	4.36162	UniRef100_I1KZ77 Serine/threonine-protein kinase n=1 Tax=Glycine max RepID=I1KZ77_SOYBN
Glyma.01G238800	4.35732	UniRef100_W0TSU6 Hexose transporter n=1 Tax=Acacia mangium RepID=W0TSU6_ACAMN
Glyma.01G215100	4.35374	UniRef100_I1JA23 Phospholipase D n=1 Tax=Glycine max RepID=I1JA23_SOYBN
Glyma.10G070500	4.35306	UniRef100_G7L605 GDSL esterase/lipase n=1 Tax=Medicago truncatula RepID=G7L605_MEDTR
Glyma.18G041600	4.35288	UniRef100_G7J8R5 Centromere protein V n=1 Tax=Medicago truncatula RepID=G7J8R5_MEDTR
Glyma.16G186800	4.35269	UniRef100_D7LKY7 Protease inhibitor/seed storage/lipid transfer protein family protein n=1 Tax=Arabidopsis lyrata subsp. lyrata RepID=D7LKY7_ARALL
Glyma.09G253900	4.35153	UniRef100_G7J763 Salicylic acid/benzoic acid carboxyl methyltransferase n=1 Tax=Medicago truncatula RepID=G7J763_MEDTR
Glyma.16G163000	4.35072	NA
Glyma.11G004200	4.34554	UniRef100_Q5NUF3 2-hydroxyisoflavanone dehydratase n=1 Tax=Glycine max RepID=HIDH_SOYBN
Glyma.01G224800	4.34009	UniRef100_A7LHF9 WRKY12 (Fragment) n=1 Tax=Glycine max RepID=A7LHF9_SOYBN
Glyma.10G285400	4.34007	NA
Glyma.01G165000	4.33293	UniRef100_G7LB83 Lysosomal alpha-mannosidase n=1 Tax=Medicago truncatula RepID=G7LB83_MEDTR
Glyma.06G300200	4.33069	UniRef100_Q0PJC4 MYB transcription factor MYB117 (Fragment) n=1 Tax=Glycine max RepID=Q0PJC4_SOYBN
Glyma.05G008400	4.32948	UniRef100_B9HR99 Zinc finger family protein n=1 Tax=Populus trichocarpa RepID=B9HR99_POPTR
Glyma.14G140500	4.32751	NA
Glyma.18G045100	4.32473	UniRef100_G7J7X8 Polyamine oxidase n=2 Tax=Medicago truncatula RepID=G7J7X8_MEDTR
Glyma.01G093500	4.32447	UniRef100_D5LQ68 Nitrate transporter n=3 Tax=Medicago truncatula RepID=D5LQ68_MEDTR
Glyma.18G294400	4.32444	UniRef100_G7KMF5 Cysteine-rich receptor-like protein kinase n=1 Tax=Medicago truncatula RepID=G7KMF5_MEDTR
Glyma.08G280300	4.32128	UniRef100_G7LIL2 Mitochondrial substrate carrier family protein n=1 Tax=Medicago truncatula RepID=G7LIL2_MEDTR
Glyma.06G102200	4.31983	NA
Glyma.03G088800	4.31924	UniRef100_G7LEF2 Serine/threonine protein kinase OXI1 n=1 Tax=Medicago truncatula RepID=G7LEF2_MEDTR
Glyma.12G110100	4.31704	NA
Glyma.13G277800	4.31502	UniRef100_Q9LR39 Dynein light chain type 1-like protein n=1 Tax=Arabidopsis thaliana RepID=Q9LR39_ARATH
Glyma.04G086300	4.3133	UniRef100_K7KIY2 Malic enzyme n=1 Tax=Glycine max RepID=K7KIY2_SOYBN
Glyma.13G303900	4.31219	UniRef100_G7IRK4 Centrin-2 n=1 Tax=Medicago truncatula RepID=G7IRK4_MEDTR
Glyma.15G256300	4.31092	NA
Glyma.16G020000	4.30815	UniRef100_B9GRQ1 FAD-binding domain-containing family protein n=1 Tax=Populus trichocarpa RepID=B9GRQ1_POPTR
Glyma.10G069500	4.30562	UniRef100_G7IFI1 Somatic embryogenesis receptor-like kinase n=1 Tax=Medicago truncatula RepID=G7IFI1_MEDTR
Glyma.07G098700	4.30512	NA
Glyma.06G258000	4.30187	UniRef100_B7FH70 Centrin-2 n=1 Tax=Medicago truncatula RepID=B7FH70_MEDTR
Glyma.01G133100	4.30051	UniRef100_U5G8C5 NRT-A4 family protein (Fragment) n=1 Tax=Populus trichocarpa RepID=U5G8C5_POPTR
Glyma.12G114300	4.29993	UniRef100_G7JTT7 Transcription factor bHLH36 n=1 Tax=Medicago truncatula RepID=G7JTT7_MEDTR
Glyma.U044700	4.29385	UniRef100_D7LKY7 Protease inhibitor/seed storage/lipid transfer protein family protein n=1 Tax=Arabidopsis lyrata subsp. lyrata RepID=D7LKY7_ARALL
Glyma.20G139200	4.292	UniRef100_G8A0W3 Cysteine-rich receptor-like protein kinase n=2 Tax=Medicago truncatula RepID=G8A0W3_MEDTR
Glyma.07G153800	4.29007	UniRef100_G7KSC5 Ammonium transporter 3 member n=2 Tax=Medicago truncatula RepID=G7KSC5_MEDTR
Glyma.07G258200	4.28916	UniRef100_G7JI03 Glucose and ribitol dehydrogenase-like protein n=1 Tax=Medicago truncatula RepID=G7JI03_MEDTR
Glyma.17G030100	4.27948	UniRef100_P93330 MtN13 protein n=1 Tax=Medicago truncatula RepID=P93330_MEDTR
Glyma.12G199200	4.27783	UniRef100_Q0PJC4 MYB transcription factor MYB117 (Fragment) n=1 Tax=Glycine max RepID=Q0PJC4_SOYBN
Glyma.03G147900	4.27708	UniRef100_G7KWC7 Disease resistance response protein n=1 Tax=Medicago truncatula RepID=G7KWC7_MEDTR
Glyma.05G108200	4.2767	UniRef100_Q0GPD7 BZIP transcription factor bZIP72 n=1 Tax=Glycine max RepID=Q0GPD7_SOYBN
Glyma.12G193200	4.27627	NA
Glyma.19G057500	4.27506	UniRef100_G7K3S4 12-oxophytodienoate reductase n=1 Tax=Medicago truncatula RepID=G7K3S4_MEDTR
Glyma.06G042000	4.27426	NA
Glyma.11G252700	4.27389	UniRef100_K7TWM4 MAC/Perforin domain containing protein n=1 Tax=Zea mays RepID=K7TWM4_MAIZE
Glyma.19G008300	4.27287	UniRef100_D2DWB1 Quinone oxidoreductase-like protein n=1 Tax=Phaseolus vulgaris RepID=D2DWB1_PHAVU
Glyma.15G110300	4.26819	UniRef100_A7LHG6 WRKY23 (Fragment) n=1 Tax=Glycine max RepID=A7LHG6_SOYBN
Glyma.18G050600	4.26757	UniRef100_I3NMN6 60S ribosomal protein L10B n=1 Tax=Hevea brasiliensis RepID=I3NMN6_HEVBR
Glyma.10G097700	4.26732	NA
Glyma.13G279900	4.26702	UniRef100_I1M3B9 NAC transcription factor n=1 Tax=Glycine max RepID=I1M3B9_SOYBN
Glyma.20G214400	4.26609	UniRef100_G7L6E5 4,5-DOPA dioxygenase extradiol-like protein n=1 Tax=Medicago truncatula RepID=G7L6E5_MEDTR
Glyma.12G094100	4.25931	UniRef100_F4K8F9 FAD/NAD(P)-binding oxidoreductase family protein n=2 Tax=Arabidopsis thaliana RepID=F4K8F9_ARATH
Glyma.20G118100	4.25582	UniRef100_Q9M9C4 Core-2/I-branching beta-1,6-N-acetylglucosaminyltransferase family protein n=1 Tax=Arabidopsis thaliana RepID=Q9M9C4_ARATH
Glyma.16G184100	4.25451	UniRef100_D7LKY7 Protease inhibitor/seed storage/lipid transfer protein family protein n=1 Tax=Arabidopsis lyrata subsp. lyrata RepID=D7LKY7_ARALL
Glyma.15G165000	4.25021	UniRef100_Q2HUM2 Oxysterol-binding protein n=2 Tax=Medicago truncatula RepID=Q2HUM2_MEDTR
Glyma.11G222300	4.24845	UniRef100_B9HML1 Tropinone reductase family protein n=1 Tax=Populus trichocarpa RepID=B9HML1_POPTR
Glyma.19G255500	4.24522	UniRef100_G7L436 Cyclic nucleotide-gated channel C n=1 Tax=Medicago truncatula RepID=G7L436_MEDTR
Glyma.16G055900	4.24077	UniRef100_C0KKH7 Peroxidase n=1 Tax=Tamarix hispida RepID=C0KKH7_9CARY
Glyma.10G046900	4.23958	NA
Glyma.13G346700	4.23899	UniRef100_P27054 Endochitinase PR4 n=1 Tax=Phaseolus vulgaris RepID=CHI4_PHAVU
Glyma.01G230900	4.2371	UniRef100_G7K7W9 Cytochrome c n=1 Tax=Medicago truncatula RepID=G7K7W9_MEDTR
Glyma.01G215300	4.23612	UniRef100_I1JA23 Phospholipase D n=1 Tax=Glycine max RepID=I1JA23_SOYBN
Glyma.11G020000	4.23452	UniRef100_G7KAQ7 Transmembrane protein n=1 Tax=Medicago truncatula RepID=G7KAQ7_MEDTR
Glyma.10G198200	4.23366	NA
Glyma.20G063400	4.22567	NA
Glyma.16G132500	4.22371	UniRef100_T2DLH1 Epoxide hydrolase 2-like protein n=1 Tax=Phaseolus vulgaris RepID=T2DLH1_PHAVU
Glyma.03G040900	4.223	NA
Glyma.18G268200	4.22081	UniRef100_G7JQT5 Isoflavonoid malonyl transferase n=2 Tax=Medicago truncatula RepID=G7JQT5_MEDTR
Glyma.02G022200	4.21442	UniRef100_G7K9S1 Nitrate transporter NTL1 n=1 Tax=Medicago truncatula RepID=G7K9S1_MEDTR
Glyma.17G008000	4.21183	UniRef100_T2DNL6 Auxin-induced in root cultures protein n=1 Tax=Phaseolus vulgaris RepID=T2DNL6_PHAVU
Glyma.06G149100	4.21088	UniRef100_G7JAV5 Citrate binding protein n=1 Tax=Medicago truncatula RepID=G7JAV5_MEDTR
Glyma.01G206600	4.20055	UniRef100_G8EVZ8 Ethylene response factor 11 n=1 Tax=Medicago sativa RepID=G8EVZ8_MEDSA
Glyma.13G253300	4.19131	UniRef100_G7IFB9 Receptor-like protein kinase HAIKU2 n=1 Tax=Medicago truncatula RepID=G7IFB9_MEDTR
Glyma.18G124700	4.18823	UniRef100_D8VNC5 WRKY72 n=1 Tax=Solanum lycopersicum RepID=D8VNC5_SOLLC
Glyma.04G058100	4.18797	UniRef100_U5FTR5 Transferase family protein n=2 Tax=Populus trichocarpa RepID=U5FTR5_POPTR
Glyma.03G247500	4.18452	UniRef100_O81228 PR-4 type protein n=2 Tax=Vitis RepID=O81228_VITVI
Glyma.18G256500	4.18393	UniRef100_G7KZU9 WRKY transcription factor n=1 Tax=Medicago truncatula RepID=G7KZU9_MEDTR
Glyma.18G040500	4.18391	UniRef100_Q41251 Calmodulin-binding heat-shock protein n=1 Tax=Nicotiana tabacum RepID=Q41251_TOBAC
Glyma.01G239600	4.18125	UniRef100_Q5NUF3 2-hydroxyisoflavanone dehydratase n=1 Tax=Glycine max RepID=HIDH_SOYBN
Glyma.06G303100	4.17938	UniRef100_Q0PJH5 MYB transcription factor MYB73 n=1 Tax=Glycine max RepID=Q0PJH5_SOYBN
Glyma.02G028400	4.17795	UniRef100_B6CAM2 Matrix metalloproteinase n=1 Tax=Glycine max RepID=B6CAM2_SOYBN
Glyma.05G170600	4.17398	UniRef100_G7L9K4 Kinase-like protein n=1 Tax=Medicago truncatula RepID=G7L9K4_MEDTR
Glyma.12G137700	4.1703	UniRef100_G7ITP3 GRAS family transcription factor n=1 Tax=Medicago truncatula RepID=G7ITP3_MEDTR
Glyma.15G003300	4.16483	UniRef100_Q2PJR9 WRKY27 n=1 Tax=Glycine max RepID=Q2PJR9_SOYBN
Glyma.05G212600	4.16328	UniRef100_Q19QU4 Plant cell wall protein SlTFR88 n=1 Tax=Solanum lycopersicum RepID=Q19QU4_SOLLC
Glyma.01G217700	4.16277	UniRef100_O81926 Thaumatin-like protein PR-5b (Fragment) n=1 Tax=Cicer arietinum RepID=O81926_CICAR
Glyma.06G110700	4.16059	UniRef100_G7J3J6 Receptor-like protein kinase like protein n=1 Tax=Medicago truncatula RepID=G7J3J6_MEDTR
Glyma.19G052600	4.15821	NA
Glyma.06G135900	4.15799	NA
Glyma.20G101100	4.15695	UniRef100_B1Q1N7 Auxin-induced glutathione S transferase n=1 Tax=Prosopsis juliflora RepID=B1Q1N7_PROJU
Glyma.14G157600	4.15636	UniRef100_Q2HV99 Protein kinase; Type I EGF n=1 Tax=Medicago truncatula RepID=Q2HV99_MEDTR
Glyma.02G094500	4.15169	UniRef100_G7KVQ2 Zinc finger protein n=1 Tax=Medicago truncatula RepID=G7KVQ2_MEDTR
Glyma.19G034800	4.15049	UniRef100_I1JA23 Phospholipase D n=1 Tax=Glycine max RepID=I1JA23_SOYBN
Glyma.01G182200	4.15029	NA
Glyma.02G243600	4.14658	UniRef100_U5FLT4 Aspartyl protease family protein n=1 Tax=Populus trichocarpa RepID=U5FLT4_POPTR
Glyma.09G130400	4.146	NA
Glyma.09G118500	4.14522	NA
Glyma.11G243900	4.14387	UniRef100_G7J353 Dual specificity protein phosphatase n=1 Tax=Medicago truncatula RepID=G7J353_MEDTR
Glyma.16G191400	4.14376	UniRef100_D7LKY7 Protease inhibitor/seed storage/lipid transfer protein family protein n=1 Tax=Arabidopsis lyrata subsp. lyrata RepID=D7LKY7_ARALL
Glyma.02G086800	4.13332	UniRef100_V7C4W0 Pectinesterase n=1 Tax=Phaseolus vulgaris RepID=V7C4W0_PHAVU
Glyma.20G114200	4.12713	UniRef100_O24315 Cinnamate 4-hydroxylase n=2 Tax=Phaseolus vulgaris RepID=O24315_PHAVU
Glyma.20G027800	4.12424	UniRef100_Q9LKI6 Isoflavone reductase n=1 Tax=Medicago truncatula RepID=Q9LKI6_MEDTR
Glyma.18G188200	4.11881	UniRef100_Q5MYA1 Serine O-acetyltransferase 1 (Fragment) n=1 Tax=Glycine max RepID=Q5MYA1_SOYBN
Glyma.15G052700	4.10539	UniRef100_G7INU9 Peroxidase n=1 Tax=Medicago truncatula RepID=G7INU9_MEDTR
Glyma.10G222400	4.10179	UniRef100_Q43854 Peroxidase n=1 Tax=Phaseolus angularis RepID=Q43854_PHAAN
Glyma.05G124000	4.09952	UniRef100_Q0WX05 Polygalacturonase inhibiting protein n=1 Tax=Glycine max RepID=Q0WX05_SOYBN
Glyma.08G031700	4.09672	UniRef100_G7L7C4 6-phosphofructokinase n=2 Tax=Medicago truncatula RepID=G7L7C4_MEDTR
Glyma.20G087000	4.09578	UniRef100_B9HKG1 Ethylene receptor family protein n=2 Tax=Populus trichocarpa RepID=B9HKG1_POPTR
Glyma.10G161500	4.09413	UniRef100_B9I5E4 MtN26 family protein n=1 Tax=Populus trichocarpa RepID=B9I5E4_POPTR
Glyma.11G157100	4.09304	UniRef100_G7JLF5 Calcium-binding protein n=1 Tax=Medicago truncatula RepID=G7JLF5_MEDTR
Glyma.01G036000	4.09144	UniRef100_G7K464 N-hydroxythioamide S-beta-glucosyltransferase n=1 Tax=Medicago truncatula RepID=G7K464_MEDTR
Glyma.02G198900	4.09126	NA
Glyma.18G152600	4.09118	UniRef100_G7KY09 Cysteine-rich repeat secretory protein n=1 Tax=Medicago truncatula RepID=G7KY09_MEDTR
Glyma.03G003100	4.09113	UniRef100_G7J0P5 LRR receptor-like serine/threonine-protein kinase HSL2 n=1 Tax=Medicago truncatula RepID=G7J0P5_MEDTR
Glyma.01G036600	4.08991	UniRef100_G7K484 Zinc finger protein n=1 Tax=Medicago truncatula RepID=G7K484_MEDTR
Glyma.04G242400	4.08456	NA
Glyma.13G370100	4.08278	UniRef100_Q2PJR9 WRKY27 n=1 Tax=Glycine max RepID=Q2PJR9_SOYBN
Glyma.03G253200	4.07977	UniRef100_Q9SP01 Indole-3-acetic acid induced protein ARG-2 homolog n=1 Tax=Glycine max RepID=Q9SP01_SOYBN
Glyma.16G173000	4.07715	UniRef100_Q9SXM5 Acidic chitinase n=1 Tax=Glycine max RepID=Q9SXM5_SOYBN
Glyma.15G129200	4.07381	UniRef100_Q40366 Peroxidase n=1 Tax=Medicago sativa RepID=Q40366_MEDSA
Glyma.10G002200	4.07244	UniRef100_Q43447 Calmodulin n=1 Tax=Glycine max RepID=Q43447_SOYBN
Glyma.02G284800	4.07081	UniRef100_G7KD30 60S ribosomal protein L18a n=2 Tax=Medicago truncatula RepID=G7KD30_MEDTR
Glyma.10G253800	4.0663	UniRef100_Q9XED4 Receptor-like protein kinase homolog RK20-1 n=1 Tax=Phaseolus vulgaris RepID=Q9XED4_PHAVU
Glyma.13G218400	4.06069	NA
Glyma.03G134500	4.05957	UniRef100_E6NU94 JHL06B08.5 protein n=1 Tax=Jatropha curcas RepID=E6NU94_JATCU
Glyma.18G004200	4.05932	UniRef100_B6SXM9 MAC/Perforin domain containing protein n=1 Tax=Zea mays RepID=B6SXM9_MAIZE
Glyma.08G193300	4.05499	UniRef100_C6ZRW4 Protein kinase family protein n=1 Tax=Glycine max RepID=C6ZRW4_SOYBN
Glyma.13G301900	4.04844	NA
Glyma.12G103600	4.04836	UniRef100_G7IRK4 Centrin-2 n=1 Tax=Medicago truncatula RepID=G7IRK4_MEDTR
Glyma.12G073000	4.04798	UniRef100_Q5K6Q4 Mitogen-activated protein kinase 1 n=1 Tax=Glycine max RepID=Q5K6Q4_SOYBN
Glyma.03G129300	4.04743	UniRef100_K7W5F3 Embryo-abundant protein EMB n=1 Tax=Phaseolus vulgaris RepID=K7W5F3_PHAVU
Glyma.05G024000	4.04328	UniRef100_U5FMG7 Leucine-rich repeat transmembrane protein kinase n=1 Tax=Populus trichocarpa RepID=U5FMG7_POPTR
Glyma.13G173400	4.033	NA
Glyma.13G252300	4.0308	UniRef100_Q9XFB4 PR1a n=1 Tax=Glycine max RepID=Q9XFB4_SOYBN
Glyma.06G045400	4.02762	UniRef100_I0AW24 C2H2 zinc-finger protein (Fragment) n=1 Tax=Glycine max RepID=I0AW24_SOYBN
Glyma.08G283300	4.02573	UniRef100_G7JZ13 Wall-associated receptor kinase-like protein n=1 Tax=Medicago truncatula RepID=G7JZ13_MEDTR
Glyma.08G170900	4.02568	NA
Glyma.07G076300	4.02504	UniRef100_B9IC91 BON association protein 1 n=1 Tax=Populus trichocarpa RepID=B9IC91_POPTR
Glyma.13G305900	4.02406	UniRef100_G7IKL6 Cysteine-rich repeat secretory protein n=1 Tax=Medicago truncatula RepID=G7IKL6_MEDTR
Glyma.05G198800	4.02389	UniRef100_G7JRK4 NDX1 homeobox protein n=1 Tax=Medicago truncatula RepID=G7JRK4_MEDTR
Glyma.11G121800	4.0178	UniRef100_Q42785 Nonsymbiotic hemoglobin n=1 Tax=Glycine max RepID=Q42785_SOYBN
Glyma.13G314400	4.01726	UniRef100_Q9FNI1 Gb|AAF02129.1 n=1 Tax=Arabidopsis thaliana RepID=Q9FNI1_ARATH
Glyma.02G016100	4.01573	UniRef100_D9ICY5 ERF protein n=1 Tax=Glycine max RepID=D9ICY5_SOYBN
Glyma.13G361900	4.01384	UniRef100_G7IMF4 Pleiotropic drug resistance protein n=1 Tax=Medicago truncatula RepID=G7IMF4_MEDTR
Glyma.16G062600	4.01365	UniRef100_Q9FKS8 Lysine histidine transporter 1 n=1 Tax=Arabidopsis thaliana RepID=LHT1_ARATH
Glyma.15G099500	4.01292	UniRef100_G7IFL9 Sugar transporter ERD6-like protein n=1 Tax=Medicago truncatula RepID=G7IFL9_MEDTR
Glyma.02G123600	4.01285	NA
Glyma.07G039700	4.00961	UniRef100_G7L7J3 Kinase-like protein n=2 Tax=Medicago truncatula RepID=G7L7J3_MEDTR
Glyma.U009600	4.0051	UniRef100_B9IIL0 U-box domain-containing family protein n=1 Tax=Populus trichocarpa RepID=B9IIL0_POPTR
Glyma.14G201800	4.0049	UniRef100_Q9XFL4 Peroxidase 3 n=1 Tax=Phaseolus vulgaris RepID=Q9XFL4_PHAVU
Glyma.16G145200	4.00091	UniRef100_T2DNG3 Polyneuridine-aldehyde esterase-like protein n=1 Tax=Phaseolus vulgaris RepID=T2DNG3_PHAVU
Glyma.09G123100	3.99909	NA
Glyma.18G272400	3.99909	UniRef100_Q69F92 B12D-like protein n=1 Tax=Phaseolus vulgaris RepID=Q69F92_PHAVU
Glyma.07G076200	3.98881	UniRef100_H9DXV8 BAP1 n=1 Tax=Vitis vinifera RepID=H9DXV8_VITVI
Glyma.09G062600	3.98669	UniRef100_G7IIF3 Xyloglucan endotransglucosylase/hydrolase n=1 Tax=Medicago truncatula RepID=G7IIF3_MEDTR
Glyma.06G046800	3.98579	UniRef100_Q9SY64 F14N23.10 n=2 Tax=Arabidopsis thaliana RepID=Q9SY64_ARATH
Glyma.15G256200	3.98439	NA
Glyma.17G258400	3.98417	NA
Glyma.13G095800	3.9841	UniRef100_Q9FKM1 Galactosyltransferase family protein n=1 Tax=Arabidopsis thaliana RepID=Q9FKM1_ARATH
Glyma.13G173500	3.98344	UniRef100_Q9SWR5 2-hydroxyisoflavanone synthase n=2 Tax=Glycine max RepID=C93C1_SOYBN
Glyma.08G091400	3.97928	UniRef100_G7J8M7 Glutamate decarboxylase n=1 Tax=Medicago truncatula RepID=G7J8M7_MEDTR
Glyma.09G172100	3.97768	UniRef100_G7KQC6 U-box domain-containing protein n=1 Tax=Medicago truncatula RepID=G7KQC6_MEDTR
Glyma.16G153400	3.97686	UniRef100_I1MNU3 Glutamate dehydrogenase n=1 Tax=Glycine max RepID=I1MNU3_SOYBN
Glyma.15G026900	3.97318	UniRef100_B9N1A5 Hydroxyproline-rich glycoprotein n=1 Tax=Populus trichocarpa RepID=B9N1A5_POPTR
Glyma.13G133100	3.96921	UniRef100_G7L0M5 Zinc finger protein n=1 Tax=Medicago truncatula RepID=G7L0M5_MEDTR
Glyma.18G038400	3.96487	UniRef100_D0R6I8 C2 domain-containing protein n=1 Tax=Malus domestica RepID=D0R6I8_MALDO
Glyma.18G287000	3.96235	UniRef100_C6F190 NBS-LRR disease-resistance protein scn3r1 n=1 Tax=Glycine max RepID=C6F190_SOYBN
Glyma.18G214700	3.96214	UniRef100_G7ILM1 MAC/Perforin domain containing protein n=1 Tax=Medicago truncatula RepID=G7ILM1_MEDTR
Glyma.11G220300	3.9619	UniRef100_E5GC71 Aspartic proteinase nepenthesin-1 n=1 Tax=Cucumis melo subsp. melo RepID=E5GC71_CUCME
Glyma.18G294600	3.96093	UniRef100_G7KUD4 Kinase R-like protein n=1 Tax=Medicago truncatula RepID=G7KUD4_MEDTR
Glyma.13G252400	3.95913	UniRef100_Q9XFB4 PR1a n=1 Tax=Glycine max RepID=Q9XFB4_SOYBN
Glyma.11G031600	3.95803	UniRef100_K7LMS6 L-lactate dehydrogenase n=1 Tax=Glycine max RepID=K7LMS6_SOYBN
Glyma.18G038200	3.9556	UniRef100_B9HTH7 XH/XS domain-containing family protein n=1 Tax=Populus trichocarpa RepID=B9HTH7_POPTR
Glyma.09G205700	3.95486	UniRef100_G7KDR3 Dihydroflavonol-4-reductase n=2 Tax=Medicago truncatula RepID=G7KDR3_MEDTR
Glyma.13G252000	3.95202	UniRef100_Q9XFB4 PR1a n=1 Tax=Glycine max RepID=Q9XFB4_SOYBN
Glyma.01G225100	3.94987	UniRef100_G7KAL2 Protein phosphatase 2C n=1 Tax=Medicago truncatula RepID=G7KAL2_MEDTR
Glyma.13G251700	3.94491	UniRef100_Q9XFB4 PR1a n=1 Tax=Glycine max RepID=Q9XFB4_SOYBN
Glyma.02G234000	3.94052	UniRef100_U5U2N9 Peroxidase 4-like protein n=1 Tax=Phaseolus vulgaris RepID=U5U2N9_PHAVU
Glyma.08G338800	3.93727	UniRef100_E9M5E9 Glycosyltransferase GT04F14 n=1 Tax=Pueraria montana var. lobata RepID=E9M5E9_PUEML
Glyma.08G339000	3.93684	UniRef100_Q8LE79 PRIB5 protein n=1 Tax=Arabidopsis thaliana RepID=Q8LE79_ARATH
Glyma.13G310100	3.93484	UniRef100_G7ITV7 WRKY transcription factor n=2 Tax=Medicago truncatula RepID=G7ITV7_MEDTR
Glyma.20G236200	3.93446	UniRef100_G7I8P3 Respiratory burst oxidase-like protein n=1 Tax=Medicago truncatula RepID=G7I8P3_MEDTR
Glyma.02G148200	3.92971	UniRef100_G7IEE7 Xyloglucan-specific endoglucanase inhibitor protein n=1 Tax=Medicago truncatula RepID=G7IEE7_MEDTR
Glyma.13G251600	3.92961	UniRef100_Q9XFB4 PR1a n=1 Tax=Glycine max RepID=Q9XFB4_SOYBN
Glyma.16G023000	3.92724	UniRef100_Q0PJJ9 MYB transcription factor MYB92 n=2 Tax=Glycine max RepID=Q0PJJ9_SOYBN
Glyma.16G220900	3.9232	UniRef100_Q8S8Z7 Syringolide-induced protein B15-3-5 n=1 Tax=Glycine max RepID=Q8S8Z7_SOYBN
Glyma.18G271400	3.92171	UniRef100_Q69F91 Serine-threonine kinase n=1 Tax=Phaseolus vulgaris RepID=Q69F91_PHAVU
Glyma.17G054000	3.92036	UniRef100_G7IIK9 Transcription factor MYC4 n=1 Tax=Medicago truncatula RepID=G7IIK9_MEDTR
Glyma.12G099300	3.9157	UniRef100_I1KFC7 MATE efflux family protein n=1 Tax=Glycine max RepID=I1KFC7_SOYBN
Glyma.13G099800	3.91531	NA
Glyma.10G201600	3.91515	UniRef100_W0GHW8 Proline transporter 1 n=1 Tax=Chrysanthemum lavandulifolium RepID=W0GHW8_CHRLV
Glyma.03G108000	3.90587	NA
Glyma.04G152900	3.90194	UniRef100_Q9FX50 T6J4.21 protein n=1 Tax=Arabidopsis thaliana RepID=Q9FX50_ARATH
Glyma.13G248900	3.9009	UniRef100_I1M2E9 Serine/threonine-protein kinase n=1 Tax=Glycine max RepID=I1M2E9_SOYBN
Glyma.04G173500	3.89548	UniRef100_G7JPY7 WRKY transcription factor n=1 Tax=Medicago truncatula RepID=G7JPY7_MEDTR
Glyma.15G196700	3.88982	NA
Glyma.14G077900	3.88874	UniRef100_G7I5A8 Type I inositol-1,4,5-trisphosphate 5-phosphatase n=1 Tax=Medicago truncatula RepID=G7I5A8_MEDTR
Glyma.07G105700	3.88649	UniRef100_G9JJQ7 Hematopoietic protein kinase n=1 Tax=Medicago truncatula RepID=G9JJQ7_MEDTR
Glyma.08G066300	3.8861	NA
Glyma.09G210600	3.88515	UniRef100_C6ZS43 NBS-LRR type disease resistance protein n=1 Tax=Glycine max RepID=C6ZS43_SOYBN
Glyma.04G201900	3.88389	UniRef100_G7J397 Ethylene-responsive transcription factor RAP2-6 n=1 Tax=Medicago truncatula RepID=G7J397_MEDTR
Glyma.03G171500	3.88333	UniRef100_Q2HVU7 K(+)/H(+) antiporter n=1 Tax=Medicago truncatula RepID=Q2HVU7_MEDTR
Glyma.19G153100	3.88301	NA
Glyma.06G154700	3.88048	NA
Glyma.20G010200	3.87929	UniRef100_U5GFJ6 Calmodulin-binding family protein n=2 Tax=Populus trichocarpa RepID=U5GFJ6_POPTR
Glyma.07G162300	3.87388	NA
Glyma.06G114300	3.87359	UniRef100_I1KAB0 Aldehyde dehydrogenase n=1 Tax=Glycine max RepID=I1KAB0_SOYBN
Glyma.14G171100	3.87346	UniRef100_G8A381 Ser/Thr-rich protein T10 in DGCR region n=1 Tax=Medicago truncatula RepID=G8A381_MEDTR
Glyma.19G025200	3.87118	UniRef100_G7KSI0 UDP-glucose glucosyltransferase n=1 Tax=Medicago truncatula RepID=G7KSI0_MEDTR
Glyma.09G058900	3.86892	UniRef100_Q2HUM2 Oxysterol-binding protein n=2 Tax=Medicago truncatula RepID=Q2HUM2_MEDTR
Glyma.20G248200	3.86778	NA
Glyma.10G184700	3.86637	UniRef100_G7I4R6 Inhibitor of trypsin and hageman factor n=1 Tax=Medicago truncatula RepID=G7I4R6_MEDTR
Glyma.16G214500	3.86609	UniRef100_Q84ZV1 Disease-resistance protein n=1 Tax=Glycine max RepID=Q84ZV1_SOYBN
Glyma.09G210400	3.86373	UniRef100_G7K9J5 Nbs-lrr resistance protein n=1 Tax=Medicago truncatula RepID=G7K9J5_MEDTR
Glyma.04G040200	3.86185	UniRef100_Q00M86 N-hydroxycinnamoyl/benzoyltransferase 4 n=1 Tax=Glycine max RepID=Q00M86_SOYBN
Glyma.09G005700	3.86152	UniRef100_A7LHG6 WRKY23 (Fragment) n=1 Tax=Glycine max RepID=A7LHG6_SOYBN
Glyma.07G202300	3.86092	UniRef100_Q9M6D6 Isoflavone synthase n=3 Tax=Glycine RepID=Q9M6D6_SOYBN
Glyma.06G143000	3.85746	UniRef100_W0U1R8 Chalcone isomerase 1 protein n=1 Tax=Lupinus angustifolius RepID=W0U1R8_LUPAN
Glyma.02G059400	3.85529	UniRef100_G7LFJ2 Glycosyltransferase family GT8 protein n=1 Tax=Medicago truncatula RepID=G7LFJ2_MEDTR
Glyma.15G177900	3.85448	UniRef100_C6ZRQ0 Kinase-like protein n=1 Tax=Glycine max RepID=C6ZRQ0_SOYBN
Glyma.01G178300	3.85078	UniRef100_D6BCR2 Geranylgeranyl diphosphate synthase n=1 Tax=Corylus avellana RepID=D6BCR2_CORAV
Glyma.05G238200	3.85068	UniRef100_E4MWN6 mRNA, clone: RTFL01-09-C22 n=2 Tax=Eutrema RepID=E4MWN6_THEHA
Glyma.04G246900	3.84903	NA
Glyma.02G028700	3.8486	UniRef100_B6CAM2 Matrix metalloproteinase n=1 Tax=Glycine max RepID=B6CAM2_SOYBN
Glyma.12G223500	3.8478	UniRef100_Q9LR39 Dynein light chain type 1-like protein n=1 Tax=Arabidopsis thaliana RepID=Q9LR39_ARATH
Glyma.11G150900	3.84622	UniRef100_G7IWA8 GRAS family transcription factor n=1 Tax=Medicago truncatula RepID=G7IWA8_MEDTR
Glyma.01G244100	3.84429	UniRef100_B9GHT3 Plant basic secretory family protein n=1 Tax=Populus trichocarpa RepID=B9GHT3_POPTR
Glyma.18G205600	3.84391	UniRef100_G7JQ72 Receptor-like protein kinase n=1 Tax=Medicago truncatula RepID=G7JQ72_MEDTR
Glyma.17G070700	3.84353	UniRef100_B9IM91 Glutamine amidotransferase class-I domain-containing family protein n=1 Tax=Populus trichocarpa RepID=B9IM91_POPTR
Glyma.14G121400	3.83965	UniRef100_A1YNA0 Acyl-[acyl-carrier-protein] desaturase n=2 Tax=Glycine max RepID=A1YNA0_SOYBN
Glyma.13G196500	3.83797	UniRef100_B7FMX0 NADPH:quinone oxidoreductase n=1 Tax=Medicago truncatula RepID=B7FMX0_MEDTR
Glyma.19G018600	3.83533	UniRef100_G7KK18 Mitochondrial chaperone BCS1 n=1 Tax=Medicago truncatula RepID=G7KK18_MEDTR
Glyma.14G071600	3.83422	UniRef100_B9H4E9 Transferase family protein n=1 Tax=Populus trichocarpa RepID=B9H4E9_POPTR
Glyma.15G146600	3.83392	UniRef100_K4CWC4 PR10 protein n=1 Tax=Solanum lycopersicum RepID=K4CWC4_SOLLC
Glyma.10G151300	3.83383	UniRef100_K7TXS6 Hypoxia induced protein conserved region containing protein n=1 Tax=Zea mays RepID=K7TXS6_MAIZE
Glyma.U044300	3.83325	UniRef100_I7J3I4 T4.9 protein n=1 Tax=Malus x robusta RepID=I7J3I4_9ROSA
Glyma.12G185400	3.83256	UniRef100_G7ITU0 Calpain-B n=2 Tax=Medicago truncatula RepID=G7ITU0_MEDTR
Glyma.04G216900	3.82896	UniRef100_Q8W0V9 24 kDa protein SC24 n=1 Tax=Glycine max RepID=Q8W0V9_SOYBN
Glyma.08G018000	3.82715	UniRef100_Q27ZJ4 1-aminocyclopropane-1-carboxylate synthase n=1 Tax=Glycine max RepID=Q27ZJ4_SOYBN
Glyma.17G219200	3.82342	UniRef100_G7I8Y4 Protein kinase 2B n=1 Tax=Medicago truncatula RepID=G7I8Y4_MEDTR
Glyma.13G090300	3.82181	UniRef100_G7KBB5 Cytokinin-O-glucosyltransferase n=1 Tax=Medicago truncatula RepID=G7KBB5_MEDTR
Glyma.04G017200	3.82091	UniRef100_E5GBY8 Serine/threonine-protein kinase cx32 n=1 Tax=Cucumis melo subsp. melo RepID=E5GBY8_CUCME
Glyma.13G112000	3.81885	UniRef100_L7T124 TIFY transcription factor n=1 Tax=Phaseolus vulgaris RepID=L7T124_PHAVU
Glyma.10G022300	3.81674	NA
Glyma.08G072200	3.81432	UniRef100_Q7XZQ1 Ubiquinol oxidase n=1 Tax=Glycine max RepID=Q7XZQ1_SOYBN
Glyma.15G038500	3.81118	UniRef100_B9HPH7 Epsin N-terminal homology domain-containing family protein n=1 Tax=Populus trichocarpa RepID=B9HPH7_POPTR
Glyma.16G145100	3.81027	UniRef100_T2DNG3 Polyneuridine-aldehyde esterase-like protein n=1 Tax=Phaseolus vulgaris RepID=T2DNG3_PHAVU
Glyma.16G191900	3.81	UniRef100_D7LKY7 Protease inhibitor/seed storage/lipid transfer protein family protein n=1 Tax=Arabidopsis lyrata subsp. lyrata RepID=D7LKY7_ARALL
Glyma.05G065700	3.80621	UniRef100_O23547 Expansin-like B1 n=2 Tax=Arabidopsis thaliana RepID=EXLB1_ARATH
Glyma.17G060200	3.80565	NA
Glyma.08G171400	3.80561	NA
Glyma.08G015700	3.80558	UniRef100_B9GWT0 Potassium channel tetramerisation domain-containing family protein n=1 Tax=Populus trichocarpa RepID=B9GWT0_POPTR
Glyma.10G276600	3.80359	UniRef100_Q535K6 Nitrate and chloride transporter n=1 Tax=Glycine max RepID=Q535K6_SOYBN
Glyma.18G261500	3.80353	NA
Glyma.11G152000	3.79876	NA
Glyma.20G245200	3.79806	UniRef100_Q647J9 Homogentisate phytylprenyltransferase n=1 Tax=Medicago sativa RepID=Q647J9_MEDSA
Glyma.19G231000	3.79715	UniRef100_G7KWJ9 F-box protein PP2-B3 n=1 Tax=Medicago truncatula RepID=G7KWJ9_MEDTR
Glyma.12G187000	3.79488	UniRef100_Q9FNI1 Gb|AAF02129.1 n=1 Tax=Arabidopsis thaliana RepID=Q9FNI1_ARATH
Glyma.06G307700	3.79299	UniRef100_S5CFT2 WRKY transcription factor 32 n=1 Tax=Jatropha curcas RepID=S5CFT2_JATCU
Glyma.08G281600	3.79279	NA
Glyma.09G128300	3.78735	UniRef100_A6XNC2 (Iso)flavonoid glycosyltransferase n=2 Tax=Medicago truncatula RepID=A6XNC2_MEDTR
Glyma.09G052800	3.78724	UniRef100_M1RXN3 Ethylene-responsive transcription factor n=1 Tax=Gossypium hirsutum RepID=M1RXN3_GOSHI
Glyma.18G238900	3.78523	UniRef100_G7J763 Salicylic acid/benzoic acid carboxyl methyltransferase n=1 Tax=Medicago truncatula RepID=G7J763_MEDTR
Glyma.U020900	3.78297	UniRef100_G7IKN3 LOB domain protein n=1 Tax=Medicago truncatula RepID=G7IKN3_MEDTR
Glyma.13G212300	3.7772	UniRef100_B9HM94 Endonuclease/exonuclease/phosphatase family protein n=1 Tax=Populus trichocarpa RepID=B9HM94_POPTR
Glyma.13G073900	3.77332	UniRef100_G7K7R3 Protein kinase 2B n=1 Tax=Medicago truncatula RepID=G7K7R3_MEDTR
Glyma.17G258500	3.77062	UniRef100_G7I7Q3 Thaumatin-like protein n=1 Tax=Medicago truncatula RepID=G7I7Q3_MEDTR
Glyma.16G170100	3.77015	UniRef100_Q8H9E0 Hydroxyproline-rich glycoprotein (Fragment) n=1 Tax=Solanum tuberosum RepID=Q8H9E0_SOLTU
Glyma.05G063600	3.76917	UniRef100_G8EVZ8 Ethylene response factor 11 n=1 Tax=Medicago sativa RepID=G8EVZ8_MEDSA
Glyma.20G117000	3.76715	UniRef100_G7ICA5 R2R3-MYB transcription factor n=1 Tax=Medicago truncatula RepID=G7ICA5_MEDTR
Glyma.20G154900	3.76693	UniRef100_B9ID24 Peptidoglycan-binding LysM domain-containing family protein (Fragment) n=1 Tax=Populus trichocarpa RepID=B9ID24_POPTR
Glyma.16G021500	3.76651	NA
Glyma.10G267700	3.76551	UniRef100_I1LEP8 MATE efflux family protein n=1 Tax=Glycine max RepID=I1LEP8_SOYBN
Glyma.15G122200	3.76327	UniRef100_A2Q5G7 Heavy metal transport/detoxification protein n=1 Tax=Medicago truncatula RepID=A2Q5G7_MEDTR
Glyma.17G147500	3.76327	UniRef100_O23547 Expansin-like B1 n=2 Tax=Arabidopsis thaliana RepID=EXLB1_ARATH
Glyma.14G049500	3.76113	UniRef100_Q8W3Y3 1-aminocyclopropane-1-carboxylic acid oxidase n=1 Tax=Phaseolus lunatus RepID=Q8W3Y3_PHALU
Glyma.01G134700	3.76111	UniRef100_B9A1Q4 Glycinol 4-dimethylallyltransferase n=1 Tax=Glycine max RepID=G4DT_SOYBN
Glyma.16G182800	3.75756	UniRef100_D7LKY7 Protease inhibitor/seed storage/lipid transfer protein family protein n=1 Tax=Arabidopsis lyrata subsp. lyrata RepID=D7LKY7_ARALL
Glyma.02G020300	3.75499	UniRef100_G3FF82 WRKY transcription factor 72-3 n=1 Tax=Dimocarpus longan RepID=G3FF82_9ROSI
Glyma.03G233800	3.75443	UniRef100_G7KWJ9 F-box protein PP2-B3 n=1 Tax=Medicago truncatula RepID=G7KWJ9_MEDTR
Glyma.08G003800	3.75008	UniRef100_Q00M86 N-hydroxycinnamoyl/benzoyltransferase 4 n=1 Tax=Glycine max RepID=Q00M86_SOYBN
Glyma.11G040600	3.74257	UniRef100_B9IC91 BON association protein 1 n=1 Tax=Populus trichocarpa RepID=B9IC91_POPTR
Glyma.07G140000	3.73499	UniRef100_Q9FQF1 Glutathione S-transferase GST 7 n=1 Tax=Glycine max RepID=Q9FQF1_SOYBN
Glyma.09G066800	3.73018	NA
Glyma.08G023200	3.72664	NA
Glyma.10G016500	3.72455	UniRef100_D9ICY5 ERF protein n=1 Tax=Glycine max RepID=D9ICY5_SOYBN
Glyma.01G206400	3.72282	UniRef100_G7JXG0 Kinase-like protein n=1 Tax=Medicago truncatula RepID=G7JXG0_MEDTR
Glyma.11G161100	3.71952	NA
Glyma.02G227700	3.71918	UniRef100_A9PHN0 Pyridine nucleotide-disulfide oxidoreductase family protein n=1 Tax=Populus trichocarpa RepID=A9PHN0_POPTR
Glyma.10G250300	3.71701	UniRef100_Q5NUF4 2-hydroxyisoflavanone dehydratase n=1 Tax=Glycyrrhiza echinata RepID=HIDM_GLYEC
Glyma.09G225400	3.7169	UniRef100_G7JVV7 Cytokinin oxidase n=1 Tax=Medicago truncatula RepID=G7JVV7_MEDTR
Glyma.15G115200	3.71608	UniRef100_G7IM40 Tonoplast dicarboxylate transporter n=1 Tax=Medicago truncatula RepID=G7IM40_MEDTR
Glyma.02G143800	3.71325	UniRef100_G7ICQ5 Calmodulin n=1 Tax=Medicago truncatula RepID=G7ICQ5_MEDTR
Glyma.18G265800	3.71058	UniRef100_G7L596 UDP-glucosyltransferase HRA25 n=1 Tax=Medicago truncatula RepID=G7L596_MEDTR
Glyma.12G199700	3.70758	UniRef100_G7IRP1 Anthocyanin 5-aromatic acyltransferase n=1 Tax=Medicago truncatula RepID=G7IRP1_MEDTR
Glyma.07G179800	3.70532	UniRef100_UPI000193DD10 2-oxoglutarate-dependent dioxygenase n=1 Tax=Populus trichocarpa RepID=UPI000193DD10
Glyma.20G168600	3.70532	NA
Glyma.08G071300	3.70125	UniRef100_T2DNP4 Phi-1-like phosphate-induced protein n=1 Tax=Phaseolus vulgaris RepID=T2DNP4_PHAVU
Glyma.10G165800	3.6997	UniRef100_Q0PJK0 MYB transcription factor MYB88 n=1 Tax=Glycine max RepID=Q0PJK0_SOYBN
Glyma.16G188200	3.69867	UniRef100_D7LKY7 Protease inhibitor/seed storage/lipid transfer protein family protein n=1 Tax=Arabidopsis lyrata subsp. lyrata RepID=D7LKY7_ARALL
Glyma.02G104300	3.69591	UniRef100_Q8W3P8 Abscisate beta-glucosyltransferase n=1 Tax=Phaseolus angularis RepID=AOG_PHAAN
Glyma.06G105600	3.68781	UniRef100_G8A375 2,3-bisphosphoglycerate-dependent phosphoglycerate mutase n=1 Tax=Medicago truncatula RepID=G8A375_MEDTR
Glyma.09G110700	3.6873	UniRef100_Q9FG33 Probable L-type lectin-domain containing receptor kinase S.5 n=1 Tax=Arabidopsis thaliana RepID=LRKS5_ARATH
Glyma.02G023900	3.68697	UniRef100_C6ZS34 TIR-NBS-LRR type disease resistance protein n=1 Tax=Glycine max RepID=C6ZS34_SOYBN
Glyma.01G007500	3.6865	UniRef100_G7KPN7 Receptor-like protein kinase n=1 Tax=Medicago truncatula RepID=G7KPN7_MEDTR
Glyma.10G203500	3.68601	UniRef100_G7IA00 Cytochrome P450 monooxygenase n=2 Tax=Medicago truncatula RepID=G7IA00_MEDTR
Glyma.18G035100	3.68583	UniRef100_B9HML1 Tropinone reductase family protein n=1 Tax=Populus trichocarpa RepID=B9HML1_POPTR
Glyma.14G067700	3.67887	NA
Glyma.08G045200	3.67496	UniRef100_G7LAJ8 Nudix hydrolase n=1 Tax=Medicago truncatula RepID=G7LAJ8_MEDTR
Glyma.07G268400	3.66943	UniRef100_Q2HV28 C2 n=2 Tax=Medicago truncatula RepID=Q2HV28_MEDTR
Glyma.13G117600	3.6674	UniRef100_G7IQG1 WRKY transcription factor n=1 Tax=Medicago truncatula RepID=G7IQG1_MEDTR
Glyma.15G024600	3.66524	UniRef100_G7IUH2 Beta-fructofuranosidase, cell wall isozyme n=1 Tax=Medicago truncatula RepID=G7IUH2_MEDTR
Glyma.13G046300	3.66499	UniRef100_G7KMR0 LOB domain-containing protein n=1 Tax=Medicago truncatula RepID=G7KMR0_MEDTR
Glyma.10G017600	3.66371	UniRef100_P32292 Indole-3-acetic acid-induced protein ARG2 n=1 Tax=Vigna radiata var. radiata RepID=ARG2_VIGRR
Glyma.15G062400	3.65901	UniRef100_Q9XFB4 PR1a n=1 Tax=Glycine max RepID=Q9XFB4_SOYBN
Glyma.03G135800	3.65636	UniRef100_G7KTH6 Heat stress transcription factor B-3 n=1 Tax=Medicago truncatula RepID=G7KTH6_MEDTR
Glyma.13G236500	3.65083	UniRef100_B3VHW0 Ethylene-responsive element binding factor 4 n=1 Tax=Glycine max RepID=B3VHW0_SOYBN
Glyma.09G281800	3.65042	UniRef100_G7I7A7 Caffeic acid O-methyltransferase n=1 Tax=Medicago truncatula RepID=G7I7A7_MEDTR
Glyma.10G281600	3.65008	UniRef100_B3H7D4 Phospholipase-like (PEARLI 4) family protein n=1 Tax=Arabidopsis thaliana RepID=B3H7D4_ARATH
Glyma.18G150600	3.64682	UniRef100_G7LIJ0 Rhamnogalacturonate lyase n=1 Tax=Medicago truncatula RepID=G7LIJ0_MEDTR
Glyma.03G018400	3.64447	UniRef100_B9ID24 Peptidoglycan-binding LysM domain-containing family protein (Fragment) n=1 Tax=Populus trichocarpa RepID=B9ID24_POPTR
Glyma.16G135300	3.63602	UniRef100_Q9MAU9 F24O1.21 n=1 Tax=Arabidopsis thaliana RepID=Q9MAU9_ARATH
Glyma.13G045700	3.63538	UniRef100_I1LX30 Mannose-6-phosphate isomerase n=1 Tax=Glycine max RepID=I1LX30_SOYBN
Glyma.14G052600	3.62994	NA
Glyma.02G158700	3.62757	UniRef100_Q9SPJ5 Dihydroflavonol-4-reductase DFR1 n=1 Tax=Glycine max RepID=Q9SPJ5_SOYBN
Glyma.06G042200	3.62322	NA
Glyma.20G133200	3.61941	UniRef100_C0ITH8 Zinc finger protein n=1 Tax=Cicer arietinum RepID=C0ITH8_CICAR
Glyma.01G108400	3.61814	UniRef100_B9HC76 Laccase family protein n=1 Tax=Populus trichocarpa RepID=B9HC76_POPTR
Glyma.14G088300	3.61688	UniRef100_I1M8T1 C2H2-type zinc finger protein n=1 Tax=Glycine max RepID=I1M8T1_SOYBN
Glyma.06G162400	3.61659	NA
Glyma.06G062000	3.61614	UniRef100_B0LUR8 Transcription factor n=1 Tax=Glycine max RepID=B0LUR8_SOYBN
Glyma.05G140700	3.61447	UniRef100_B9GGW6 VQ motif-containing family protein n=1 Tax=Populus trichocarpa RepID=B9GGW6_POPTR
Glyma.01G204800	3.61344	UniRef100_O23547 Expansin-like B1 n=2 Tax=Arabidopsis thaliana RepID=EXLB1_ARATH
Glyma.14G200200	3.61333	UniRef100_B2G284 DNA-binding protein n=1 Tax=Vitis thunbergii RepID=B2G284_9ROSI
Glyma.20G051700	3.61322	UniRef100_B9ZZP2 Ascorbate oxidase n=1 Tax=Pisum sativum RepID=B9ZZP2_PEA
Glyma.02G233400	3.61292	NA
Glyma.11G230500	3.60989	UniRef100_W0TR71 Serine/threonine-protein kinase n=1 Tax=Acacia mangium RepID=W0TR71_ACAMN
Glyma.14G170400	3.60799	UniRef100_G7JUB9 Calcium-binding mitochondrial carrier protein SCaMC-1 n=1 Tax=Medicago truncatula RepID=G7JUB9_MEDTR
Glyma.04G209200	3.60617	UniRef100_A7XVK0 Amino acid transporter n=2 Tax=Phaseolus vulgaris RepID=A7XVK0_PHAVU
Glyma.11G229200	3.60524	NA
Glyma.04G104500	3.60452	UniRef100_G8A375 2,3-bisphosphoglycerate-dependent phosphoglycerate mutase n=1 Tax=Medicago truncatula RepID=G8A375_MEDTR
Glyma.06G148400	3.604	UniRef100_G7JAD3 Ethylene-responsive transcription factor ERF110 n=1 Tax=Medicago truncatula RepID=G7JAD3_MEDTR
Glyma.20G129900	3.60291	UniRef100_I6ZPI0 PRp27-like protein n=1 Tax=Olea europaea subsp. europaea RepID=I6ZPI0_OLEEU
Glyma.08G158100	3.59686	NA
Glyma.18G047800	3.59183	UniRef100_B9I456 NDR1/HIN1-LIKE 25 family protein n=1 Tax=Populus trichocarpa RepID=B9I456_POPTR
Glyma.09G041500	3.58794	UniRef100_H2D4C3 Ethylene-responsive transcription factor 5 n=1 Tax=Glycine max RepID=H2D4C3_SOYBN
Glyma.10G227700	3.58604	UniRef100_Q43684 Basic chitinase class 3 n=1 Tax=Vigna unguiculata RepID=Q43684_VIGUN
Glyma.20G030700	3.58324	UniRef100_Q9SF17 F26K24.10 protein n=1 Tax=Arabidopsis thaliana RepID=Q9SF17_ARATH
Glyma.17G019500	3.582	UniRef100_Q7XZD0 Isoflavonoid glucosyltransferase n=1 Tax=Glycyrrhiza echinata RepID=Q7XZD0_GLYEC
Glyma.20G098700	3.58124	UniRef100_B9HM50 F-box family protein n=1 Tax=Populus trichocarpa RepID=B9HM50_POPTR
Glyma.12G113100	3.58103	UniRef100_B9RW00 CASP-like protein RCOM_1174750 n=1 Tax=Ricinus communis RepID=CSPL6_RICCO
Glyma.19G221800	3.57911	UniRef100_D8V5S2 Class II chitinase n=1 Tax=Arachis hypogaea RepID=D8V5S2_ARAHY
Glyma.18G076500	3.5744	UniRef100_B9GFM3 MutT/nudix family protein n=2 Tax=Populus trichocarpa RepID=B9GFM3_POPTR
Glyma.19G016100	3.57135	UniRef100_G7KJH6 Glycosyltransferase CAZy family GT8 n=1 Tax=Medicago truncatula RepID=G7KJH6_MEDTR
Glyma.12G221500	3.57106	UniRef100_Q52QR2 NAC domain protein NAC4 n=1 Tax=Glycine max RepID=Q52QR2_SOYBN
Glyma.05G186800	3.56943	NA
Glyma.11G155000	3.56882	UniRef100_Q40361 Early nodulin-12A n=1 Tax=Medicago sativa RepID=NO12A_MEDSA
Glyma.09G269400	3.56327	UniRef100_G7KZA8 Dihydroflavonol-4-reductase n=1 Tax=Medicago truncatula RepID=G7KZA8_MEDTR
Glyma.09G072000	3.56144	UniRef100_G7IIR2 Ethylene-responsive transcription factor n=1 Tax=Medicago truncatula RepID=G7IIR2_MEDTR
Glyma.13G208000	3.55361	UniRef100_T2DP23 Basic 7S globulin n=1 Tax=Phaseolus vulgaris RepID=T2DP23_PHAVU
Glyma.05G184500	3.55207	UniRef100_Q2PJS4 WRKY6 n=1 Tax=Glycine max RepID=Q2PJS4_SOYBN
Glyma.12G129900	3.54995	NA
Glyma.15G171000	3.53806	UniRef100_G7IQ65 Calmodulin-binding protein n=1 Tax=Medicago truncatula RepID=G7IQ65_MEDTR
Glyma.11G120200	3.53117	UniRef100_B9HET4 Quinone reductase family protein n=1 Tax=Populus trichocarpa RepID=B9HET4_POPTR
Glyma.08G060900	3.52914	UniRef100_G7JSX1 Serine/threonine-protein kinase n=1 Tax=Medicago truncatula RepID=G7JSX1_MEDTR
Glyma.08G139800	3.52844	UniRef100_Q4ABR4 80A08_3 n=1 Tax=Brassica rapa subsp. pekinensis RepID=Q4ABR4_BRARP
Glyma.14G123900	3.52788	UniRef100_G7J693 Ethylene responsive transcription factor 1a n=1 Tax=Medicago truncatula RepID=G7J693_MEDTR
Glyma.01G134800	3.52748	NA
Glyma.04G137600	3.51745	UniRef100_Q1RU46 Response regulator receiver n=1 Tax=Medicago truncatula RepID=Q1RU46_MEDTR
Glyma.09G032100	3.51639	UniRef100_G7IL36 Myb-like transcription factor n=1 Tax=Medicago truncatula RepID=G7IL36_MEDTR
Glyma.16G119200	3.51417	UniRef100_Q9SDY6 Chitinase class I n=2 Tax=Glycine max RepID=Q9SDY6_SOYBN
Glyma.13G248000	3.50773	UniRef100_D9ZIW8 COL domain class transcription factor n=1 Tax=Malus domestica RepID=D9ZIW8_MALDO
Glyma.03G221700	3.5074	UniRef100_C5NU12 MYB12 transcription factor a n=2 Tax=Glycine max RepID=C5NU12_SOYBN
Glyma.14G145900	3.50056	UniRef100_G7J3F9 RCC1 and BTB domain-containing protein n=1 Tax=Medicago truncatula RepID=G7J3F9_MEDTR
Glyma.01G240300	3.49614	UniRef100_I1JAV9 Pectinesterase n=1 Tax=Glycine max RepID=I1JAV9_SOYBN
Glyma.02G213500	3.49086	UniRef100_B9H6W0 DNA-binding family protein n=1 Tax=Populus trichocarpa RepID=B9H6W0_POPTR
Glyma.20G137700	3.48912	UniRef100_C6F1T6 Receptor-like protein kinase n=1 Tax=Glycine max RepID=C6F1T6_SOYBN
Glyma.09G161100	3.48706	UniRef100_G7KPN7 Receptor-like protein kinase n=1 Tax=Medicago truncatula RepID=G7KPN7_MEDTR
Glyma.15G025300	3.48655	UniRef100_Q2HVD1 IQ calmodulin-binding region n=1 Tax=Medicago truncatula RepID=Q2HVD1_MEDTR
Glyma.02G232600	3.48041	UniRef100_B2G284 DNA-binding protein n=1 Tax=Vitis thunbergii RepID=B2G284_9ROSI
Glyma.08G345500	3.47989	UniRef100_G7LEF2 Serine/threonine protein kinase OXI1 n=1 Tax=Medicago truncatula RepID=G7LEF2_MEDTR
Glyma.18G029900	3.47776	UniRef100_G7JB59 BAHD acyltransferase DCR n=1 Tax=Medicago truncatula RepID=G7JB59_MEDTR
Glyma.08G058000	3.47591	UniRef100_G7JQS9 External NADH-ubiquinone oxidoreductase n=1 Tax=Medicago truncatula RepID=G7JQS9_MEDTR
Glyma.06G134800	3.47387	NA
Glyma.14G045700	3.47287	NA
Glyma.17G224500	3.47169	UniRef100_C6ZRW0 Lectin-like receptor kinase n=1 Tax=Glycine max RepID=C6ZRW0_SOYBN
Glyma.09G151700	3.46931	UniRef100_G7KMF3 Cysteine-rich receptor-like protein kinase n=1 Tax=Medicago truncatula RepID=G7KMF3_MEDTR
Glyma.08G092800	3.46842	UniRef100_G7K0G4 SRG1-like protein n=2 Tax=Medicago truncatula RepID=G7K0G4_MEDTR
Glyma.08G044300	3.46701	UniRef100_G7L9S6 Kinase R-like protein n=1 Tax=Medicago truncatula RepID=G7L9S6_MEDTR
Glyma.08G044500	3.46582	UniRef100_Q9M9C4 Core-2/I-branching beta-1,6-N-acetylglucosaminyltransferase family protein n=1 Tax=Arabidopsis thaliana RepID=Q9M9C4_ARATH
Glyma.15G123700	3.46432	UniRef100_G7ISR2 F-box protein n=1 Tax=Medicago truncatula RepID=G7ISR2_MEDTR
Glyma.05G211900	3.4627	UniRef100_K7PDM8 WRKY22 n=1 Tax=Catharanthus roseus RepID=K7PDM8_CATRO
Glyma.13G119000	3.46025	UniRef100_G7JR15 ABC transporter B family member n=1 Tax=Medicago truncatula RepID=G7JR15_MEDTR
Glyma.08G299000	3.46004	UniRef100_Q3LVG1 TO109-12 (Fragment) n=1 Tax=Taraxacum officinale RepID=Q3LVG1_TAROF
Glyma.10G194200	3.4597	UniRef100_G7I303 Ethylene-responsive transcription factor n=1 Tax=Medicago truncatula RepID=G7I303_MEDTR
Glyma.03G041000	3.45356	UniRef100_Q9ZQR8 Protein LURP1 n=1 Tax=Arabidopsis thaliana RepID=LURP1_ARATH
Glyma.12G011400	3.45346	UniRef100_G7JVV7 Cytokinin oxidase n=1 Tax=Medicago truncatula RepID=G7JVV7_MEDTR
Glyma.01G135500	3.45302	UniRef100_U6A5K1 SPX domain-containing protein 3 (Fragment) n=1 Tax=Nicotiana tabacum RepID=U6A5K1_TOBAC
Glyma.07G191200	3.45298	UniRef100_G7JQS9 External NADH-ubiquinone oxidoreductase n=1 Tax=Medicago truncatula RepID=G7JQS9_MEDTR
Glyma.11G124500	3.44123	UniRef100_B8Y647 Class IV chitinase n=1 Tax=Medicago sativa RepID=B8Y647_MEDSA
Glyma.15G256000	3.4404	NA
Glyma.U021800	3.43895	UniRef100_Q5K6Q4 Mitogen-activated protein kinase 1 n=1 Tax=Glycine max RepID=Q5K6Q4_SOYBN
Glyma.16G180900	3.43883	UniRef100_F1SX53 Silicon efflux transporter CmLsi2-2 n=1 Tax=Cucurbita moschata RepID=F1SX53_CUCMO
Glyma.15G054500	3.43627	UniRef100_G7KM84 Cytokinin-O-glucosyltransferase n=1 Tax=Medicago truncatula RepID=G7KM84_MEDTR
Glyma.07G140100	3.43592	UniRef100_Q9FQF2 Glutathione S-transferase GST 6 n=1 Tax=Glycine max RepID=Q9FQF2_SOYBN
Glyma.10G253100	3.4296	UniRef100_G8A0W3 Cysteine-rich receptor-like protein kinase n=2 Tax=Medicago truncatula RepID=G8A0W3_MEDTR
Glyma.01G204400	3.42519	UniRef100_G7JYL9 Protein TIFY n=2 Tax=Medicago truncatula RepID=G7JYL9_MEDTR
Glyma.10G181000	3.42314	NA
Glyma.15G276500	3.41486	UniRef100_G7J0U8 Polyamine oxidase n=1 Tax=Medicago truncatula RepID=G7J0U8_MEDTR
Glyma.11G121900	3.4031	NA
Glyma.19G247300	3.40279	UniRef100_B9HSU6 C2 domain-containing family protein n=1 Tax=Populus trichocarpa RepID=B9HSU6_POPTR
Glyma.08G074200	3.39979	UniRef100_G7INT0 Chaperone protein dnaJ n=1 Tax=Medicago truncatula RepID=G7INT0_MEDTR
Glyma.19G187600	3.39865	UniRef100_G7L4X4 Glucosyltransferase-14 n=1 Tax=Medicago truncatula RepID=G7L4X4_MEDTR
Glyma.04G203100	3.39844	NA
Glyma.15G142400	3.39781	UniRef100_F8SMB8 Acidic glucanase n=1 Tax=Glycine max RepID=F8SMB8_SOYBN
Glyma.12G059200	3.39398	UniRef100_A7DY56 Tropinone reductase n=1 Tax=Cochlearia officinalis RepID=A7DY56_COCOF
Glyma.12G206700	3.39386	NA
Glyma.08G119000	3.39273	UniRef100_S1SI74 NB-ARC domain-containing disease resistance protein n=1 Tax=Theobroma cacao RepID=S1SI74_THECC
Glyma.15G095000	3.38882	UniRef100_Q2MIZ9 Cytochrome P450 monooxygenase CYP710A15 n=1 Tax=Medicago truncatula RepID=Q2MIZ9_MEDTR
Glyma.02G052300	3.38614	UniRef100_T2DLH1 Epoxide hydrolase 2-like protein n=1 Tax=Phaseolus vulgaris RepID=T2DLH1_PHAVU
Glyma.19G214600	3.38448	UniRef100_B9HJ48 Zinc finger family protein n=1 Tax=Populus trichocarpa RepID=B9HJ48_POPTR
Glyma.05G209000	3.38215	UniRef100_B9GWT0 Potassium channel tetramerisation domain-containing family protein n=1 Tax=Populus trichocarpa RepID=B9GWT0_POPTR
Glyma.01G244200	3.38198	UniRef100_B9GHT1 5-methylthioribose kinase family protein n=1 Tax=Populus trichocarpa RepID=B9GHT1_POPTR
Glyma.05G108400	3.38184	NA
Glyma.02G024800	3.37717	UniRef100_Q9FQF3 Glutathione S-transferase GST 5 n=1 Tax=Glycine max RepID=Q9FQF3_SOYBN
Glyma.11G185700	3.37067	UniRef100_Q2MJ03 Cytochrome P450 94A1 n=1 Tax=Medicago truncatula RepID=Q2MJ03_MEDTR
Glyma.18G285800	3.36946	UniRef100_G7J9I2 NAD(P)H-dependent 6'-deoxychalcone synthase n=1 Tax=Medicago truncatula RepID=G7J9I2_MEDTR
Glyma.07G142600	3.36684	UniRef100_B9HC76 Laccase family protein n=1 Tax=Populus trichocarpa RepID=B9HC76_POPTR
Glyma.10G230600	3.36367	NA
Glyma.13G294200	3.36345	NA
Glyma.10G019000	3.35975	UniRef100_G7IF78 ABC transporter C family protein n=1 Tax=Medicago truncatula RepID=G7IF78_MEDTR
Glyma.03G173200	3.35654	UniRef100_G7L0M5 Zinc finger protein n=1 Tax=Medicago truncatula RepID=G7L0M5_MEDTR
Glyma.06G265500	3.355	UniRef100_G7ITP3 GRAS family transcription factor n=1 Tax=Medicago truncatula RepID=G7ITP3_MEDTR
Glyma.08G338700	3.35118	UniRef100_E9M5E9 Glycosyltransferase GT04F14 n=1 Tax=Pueraria montana var. lobata RepID=E9M5E9_PUEML
Glyma.18G148700	3.34896	UniRef100_Q8L692 1-Deoxy-D-xylulose 5-phosphate synthase 2 n=2 Tax=Medicago truncatula RepID=Q8L692_MEDTR
Glyma.20G245100	3.34756	UniRef100_B9A1Q4 Glycinol 4-dimethylallyltransferase n=1 Tax=Glycine max RepID=G4DT_SOYBN
Glyma.07G095200	3.34745	UniRef100_G7KMN1 Kinase R-like protein n=1 Tax=Medicago truncatula RepID=G7KMN1_MEDTR
Glyma.16G134700	3.34658	UniRef100_B5A7G5 Salicylic acid methyl transferase-like protein n=1 Tax=Glycine max RepID=B5A7G5_SOYBN
Glyma.16G135200	3.3456	UniRef100_Q8W2C0 Functional candidate resistance protein KR1 n=1 Tax=Glycine max RepID=Q8W2C0_SOYBN
Glyma.18G293200	3.34114	UniRef100_K7MVF7 MATE efflux family protein n=2 Tax=Glycine max RepID=K7MVF7_SOYBN
Glyma.04G091600	3.34076	UniRef100_B9H6W0 DNA-binding family protein n=1 Tax=Populus trichocarpa RepID=B9H6W0_POPTR
Glyma.19G213100	3.34047	UniRef100_D9ICY5 ERF protein n=1 Tax=Glycine max RepID=D9ICY5_SOYBN
Glyma.01G185800	3.32981	UniRef100_Q43457 Heat shock transcription factor 34 n=1 Tax=Glycine max RepID=Q43457_SOYBN
Glyma.08G026900	3.32711	UniRef100_Q2MJ20 Cytochrome P450 monooxygenase CYP716A12 n=1 Tax=Medicago truncatula RepID=Q2MJ20_MEDTR
Glyma.15G270000	3.32063	NA
Glyma.05G224900	3.31679	UniRef100_G7L7C4 6-phosphofructokinase n=2 Tax=Medicago truncatula RepID=G7L7C4_MEDTR
Glyma.13G158200	3.3164	UniRef100_G7JE55 Blue copper protein n=1 Tax=Medicago truncatula RepID=G7JE55_MEDTR
Glyma.18G064100	3.31609	UniRef100_G7KE34 Nodulation receptor kinase n=1 Tax=Medicago truncatula RepID=G7KE34_MEDTR
Glyma.05G015400	3.31411	UniRef100_G7JT17 Phospholipid-transporting ATPase n=1 Tax=Medicago truncatula RepID=G7JT17_MEDTR
Glyma.12G021300	3.31192	UniRef100_G7JQL4 Endo-beta-1 3-glucanase n=1 Tax=Medicago truncatula RepID=G7JQL4_MEDTR
Glyma.15G159300	3.30483	NA
Glyma.11G185600	3.30187	UniRef100_G7IVN4 60S ribosomal protein L23 n=1 Tax=Medicago truncatula RepID=G7IVN4_MEDTR
Glyma.08G235800	3.30157	UniRef100_B9HGV2 Leucine-rich repeat family protein n=1 Tax=Populus trichocarpa RepID=B9HGV2_POPTR
Glyma.20G113700	3.29637	NA
Glyma.02G217600	3.29171	UniRef100_G7K608 Phosphoglycerate mutase-like protein n=3 Tax=Medicago truncatula RepID=G7K608_MEDTR
Glyma.08G106900	3.29128	NA
Glyma.08G189500	3.28874	UniRef100_I1KUQ3 Lipoxygenase n=2 Tax=Glycine max RepID=I1KUQ3_SOYBN
Glyma.12G007400	3.28027	NA
Glyma.03G162300	3.27803	UniRef100_B9GS25 Zinc finger family protein n=1 Tax=Populus trichocarpa RepID=B9GS25_POPTR
Glyma.04G147000	3.27432	UniRef100_G7JE32 Ein3-binding f-box protein n=1 Tax=Medicago truncatula RepID=G7JE32_MEDTR
Glyma.13G129000	3.27188	UniRef100_D2X9S8 Tau class glutathione transferase GSTU44 n=1 Tax=Populus trichocarpa RepID=D2X9S8_POPTR
Glyma.04G027300	3.26672	UniRef100_E6NU71 JHL18I08.15 protein n=1 Tax=Jatropha curcas RepID=E6NU71_JATCU
Glyma.04G104900	3.26638	UniRef100_Q42793 Acetyl CoA carboxylase n=1 Tax=Glycine max RepID=Q42793_SOYBN
Glyma.05G215900	3.2661	UniRef100_A7LHG5 WRKY20 (Fragment) n=1 Tax=Glycine max RepID=A7LHG5_SOYBN
Glyma.03G083200	3.26488	NA
Glyma.09G189700	3.26422	UniRef100_G7KNJ1 Arabinogalactan peptide n=1 Tax=Medicago truncatula RepID=G7KNJ1_MEDTR
Glyma.04G061400	3.26305	UniRef100_G7J9V1 WRKY transcription factor n=1 Tax=Medicago truncatula RepID=G7J9V1_MEDTR
Glyma.02G132500	3.2602	UniRef100_B3IX34 Transcription factor AP2-EREBP n=1 Tax=Lotus japonicus RepID=B3IX34_LOTJA
Glyma.06G295400	3.25617	NA
Glyma.05G109200	3.25509	UniRef100_G7K165 Myb transcription factor-like protein n=1 Tax=Medicago truncatula RepID=G7K165_MEDTR
Glyma.18G198800	3.25106	UniRef100_C6ZRZ7 Leucine-rich repeat family protein / protein kinase family protein n=1 Tax=Glycine max RepID=C6ZRZ7_SOYBN
Glyma.01G010700	3.25052	UniRef100_G7K9J5 Nbs-lrr resistance protein n=1 Tax=Medicago truncatula RepID=G7K9J5_MEDTR
Glyma.18G026900	3.24927	UniRef100_W0TR71 Serine/threonine-protein kinase n=1 Tax=Acacia mangium RepID=W0TR71_ACAMN
Glyma.14G049100	3.24181	NA
Glyma.07G064600	3.23672	UniRef100_G7KT22 3-methyl-2-oxobutanoate hydroxymethyltransferase n=1 Tax=Medicago truncatula RepID=G7KT22_MEDTR
Glyma.10G079700	3.23636	UniRef100_Q8S8Z8 Syringolide-induced protein B13-1-9 n=1 Tax=Glycine max RepID=Q8S8Z8_SOYBN
Glyma.17G116700	3.23576	UniRef100_B9HR99 Zinc finger family protein n=1 Tax=Populus trichocarpa RepID=B9HR99_POPTR
Glyma.16G008500	3.23293	UniRef100_G7L7J3 Kinase-like protein n=2 Tax=Medicago truncatula RepID=G7L7J3_MEDTR
Glyma.05G202500	3.22849	UniRef100_I1K6Q7 S-acyltransferase n=1 Tax=Glycine max RepID=I1K6Q7_SOYBN
Glyma.02G257700	3.22173	UniRef100_G7K244 1-aminocyclopropane-1-carboxylate oxidase n=1 Tax=Medicago truncatula RepID=G7K244_MEDTR
Glyma.15G072200	3.21995	UniRef100_C6ZRQ7 Receptor ser thr protein kinase n=1 Tax=Glycine max RepID=C6ZRQ7_SOYBN
Glyma.07G186600	3.21868	UniRef100_Q9LPY2 T23J18.20 n=2 Tax=Arabidopsis thaliana RepID=Q9LPY2_ARATH
Glyma.20G070100	3.21859	UniRef100_G8EVZ9 Ethylene response factor 8 n=1 Tax=Medicago sativa RepID=G8EVZ9_MEDSA
Glyma.12G182600	3.2176	UniRef100_Q0WN21 Protein kinase like protein n=1 Tax=Arabidopsis thaliana RepID=Q0WN21_ARATH
Glyma.12G093100	3.21545	UniRef100_B9MYV0 CCR4-NOT transcription complex family protein n=1 Tax=Populus trichocarpa RepID=B9MYV0_POPTR
Glyma.03G016100	3.21325	UniRef100_H9DXV8 BAP1 n=1 Tax=Vitis vinifera RepID=H9DXV8_VITVI
Glyma.10G061000	3.21278	UniRef100_C1K3P2 Thaumatin-like protein n=1 Tax=Pyrus pyrifolia RepID=C1K3P2_PYRPY
Glyma.01G112900	3.21221	UniRef100_G7JMZ5 BAHD acyltransferase DCR n=1 Tax=Medicago truncatula RepID=G7JMZ5_MEDTR
Glyma.12G116800	3.21115	UniRef100_E4MWD0 mRNA, clone: RTFL01-05-O05 n=3 Tax=Eutrema RepID=E4MWD0_THEHA
Glyma.13G005100	3.20937	UniRef100_B9HCD7 VQ motif-containing family protein n=1 Tax=Populus trichocarpa RepID=B9HCD7_POPTR
Glyma.20G138500	3.20901	UniRef100_Q9XED4 Receptor-like protein kinase homolog RK20-1 n=1 Tax=Phaseolus vulgaris RepID=Q9XED4_PHAVU
Glyma.01G156500	3.20839	NA
Glyma.04G046800	3.20541	NA
Glyma.U034800	3.20288	NA
Glyma.16G214800	3.19914	UniRef100_Q84ZV1 Disease-resistance protein n=1 Tax=Glycine max RepID=Q84ZV1_SOYBN
Glyma.02G024200	3.1985	UniRef100_Q0WQH3 Actin cross-linking protein n=2 Tax=Arabidopsis thaliana RepID=Q0WQH3_ARATH
Glyma.10G182400	3.19551	UniRef100_G7I4V1 Protein phosphatase 2C n=1 Tax=Medicago truncatula RepID=G7I4V1_MEDTR
Glyma.10G060800	3.19291	UniRef100_C1K3P2 Thaumatin-like protein n=1 Tax=Pyrus pyrifolia RepID=C1K3P2_PYRPY
Glyma.11G211100	3.19099	UniRef100_G7IFI1 Somatic embryogenesis receptor-like kinase n=1 Tax=Medicago truncatula RepID=G7IFI1_MEDTR
Glyma.17G163200	3.18599	UniRef100_O24080 Peroxidase2 n=1 Tax=Medicago sativa RepID=O24080_MEDSA
Glyma.07G092700	3.18574	UniRef100_G7KN12 Transcription factor BEE n=1 Tax=Medicago truncatula RepID=G7KN12_MEDTR
Glyma.16G152600	3.18553	UniRef100_G7KQ54 Glucan endo-1,3-beta-glucosidase n=1 Tax=Medicago truncatula RepID=G7KQ54_MEDTR
Glyma.17G227500	3.18224	UniRef100_M9R4V8 Cytochrome p450 family CYP711A member n=1 Tax=Medicago truncatula RepID=M9R4V8_MEDTR
Glyma.13G085900	3.17795	NA
Glyma.01G172700	3.17705	UniRef100_Q9SDZ1 Isoflavone reductase homolog 1 n=1 Tax=Glycine max RepID=Q9SDZ1_SOYBN
Glyma.17G229300	3.17641	UniRef100_B7FIL3 Transmembrane protein n=1 Tax=Medicago truncatula RepID=B7FIL3_MEDTR
Glyma.06G013300	3.17482	UniRef100_Q9FUP6 Suspensor-specific protein n=1 Tax=Phaseolus coccineus RepID=Q9FUP6_PHACN
Glyma.15G173800	3.17142	UniRef100_F8RNK2 RING zinc finger protein n=1 Tax=Amaranthus hypochondriacus RepID=F8RNK2_AMAHP
Glyma.20G064500	3.16833	UniRef100_B9HCD7 VQ motif-containing family protein n=1 Tax=Populus trichocarpa RepID=B9HCD7_POPTR
Glyma.06G037000	3.16752	UniRef100_G7J5T8 Pheromone receptor-like protein n=1 Tax=Medicago truncatula RepID=G7J5T8_MEDTR
Glyma.11G218600	3.16289	NA
Glyma.03G201700	3.16278	UniRef100_Q259M7 H0723C07.4 protein n=1 Tax=Oryza sativa RepID=Q259M7_ORYSA
Glyma.04G248700	3.1589	UniRef100_G7JDE9 Aspartic proteinase Asp1 n=1 Tax=Medicago truncatula RepID=G7JDE9_MEDTR
Glyma.06G321600	3.1565	UniRef100_Q2PMD4 FAD-linked oxidoreductase 2 n=1 Tax=Glycine max RepID=Q2PMD4_SOYBN
Glyma.04G245000	3.15426	UniRef100_G7I8G4 Calmodulin-like protein n=1 Tax=Medicago truncatula RepID=G7I8G4_MEDTR
Glyma.03G005800	3.15268	UniRef100_I1JK47 MATE efflux family protein n=1 Tax=Glycine max RepID=I1JK47_SOYBN
Glyma.02G035200	3.14639	NA
Glyma.18G212500	3.14292	UniRef100_Q9SRK7 Adenine/guanine permease AZG1 n=1 Tax=Arabidopsis thaliana RepID=AZG1_ARATH
Glyma.03G003300	3.13855	UniRef100_G7J0P5 LRR receptor-like serine/threonine-protein kinase HSL2 n=1 Tax=Medicago truncatula RepID=G7J0P5_MEDTR
Glyma.01G202000	3.13594	UniRef100_G7JYQ1 Pyrophosphatase ppaX n=1 Tax=Medicago truncatula RepID=G7JYQ1_MEDTR
Glyma.20G183800	3.13211	NA
Glyma.14G212700	3.13085	UniRef100_G7KG25 Aspartic proteinase nepenthesin-1 n=1 Tax=Medicago truncatula RepID=G7KG25_MEDTR
Glyma.17G185000	3.12857	UniRef100_R4NEW4 NAC transcription factor 060 n=1 Tax=Jatropha curcas RepID=R4NEW4_JATCU
Glyma.18G260700	3.1219	UniRef100_G7JUB9 Calcium-binding mitochondrial carrier protein SCaMC-1 n=1 Tax=Medicago truncatula RepID=G7JUB9_MEDTR
Glyma.05G161400	3.12044	UniRef100_Q9FQD8 Glutathione S-transferase GST 20 n=1 Tax=Glycine max RepID=Q9FQD8_SOYBN
Glyma.10G061800	3.10925	UniRef100_C1K3P2 Thaumatin-like protein n=1 Tax=Pyrus pyrifolia RepID=C1K3P2_PYRPY
Glyma.19G160100	3.10777	UniRef100_G7L6C5 Calmodulin-like protein n=1 Tax=Medicago truncatula RepID=G7L6C5_MEDTR
Glyma.12G229000	3.10734	UniRef100_G7IJF2 Mitochondrial chaperone BCS1 n=1 Tax=Medicago truncatula RepID=G7IJF2_MEDTR
Glyma.16G207700	3.10247	UniRef100_G7L6E5 4,5-DOPA dioxygenase extradiol-like protein n=1 Tax=Medicago truncatula RepID=G7L6E5_MEDTR
Glyma.18G052600	3.09989	UniRef100_Q9M7D7 Lipid transfer protein n=1 Tax=Pisum sativum RepID=Q9M7D7_PEA
Glyma.12G156600	3.0995	UniRef100_G7ID31 Chitinase n=1 Tax=Medicago truncatula RepID=G7ID31_MEDTR
Glyma.12G072000	3.0989	UniRef100_G7IKN3 LOB domain protein n=1 Tax=Medicago truncatula RepID=G7IKN3_MEDTR
Glyma.16G035900	3.09684	NA
Glyma.02G238800	3.09133	UniRef100_D2D327 Pyruvate decarboxylase n=1 Tax=Gossypium hirsutum RepID=D2D327_GOSHI
Glyma.08G235400	3.08896	UniRef100_G7LCV1 Serine protease inhibitor n=1 Tax=Medicago truncatula RepID=G7LCV1_MEDTR
Glyma.17G065000	3.08823	UniRef100_Q8S902 Syringolide-induced protein 19-1-5 n=1 Tax=Glycine max RepID=Q8S902_SOYBN
Glyma.02G239800	3.08671	NA
Glyma.17G123800	3.08658	UniRef100_G7JT17 Phospholipid-transporting ATPase n=1 Tax=Medicago truncatula RepID=G7JT17_MEDTR
Glyma.03G232400	3.08301	UniRef100_B9N4N9 Calmodulin-binding protein 60-C n=1 Tax=Populus trichocarpa RepID=B9N4N9_POPTR
Glyma.11G228100	3.08066	UniRef100_B5AE23 Nematode resistance HS1pro1 protein n=1 Tax=Glycine max RepID=B5AE23_SOYBN
Glyma.18G202400	3.07982	UniRef100_G7JN34 Zinc finger and SCAN domain-containing protein n=1 Tax=Medicago truncatula RepID=G7JN34_MEDTR
Glyma.10G152200	3.07977	UniRef100_G7I8P3 Respiratory burst oxidase-like protein n=1 Tax=Medicago truncatula RepID=G7I8P3_MEDTR
Glyma.08G142400	3.07881	UniRef100_Q2PJS4 WRKY6 n=1 Tax=Glycine max RepID=Q2PJS4_SOYBN
Glyma.07G094900	3.07826	NA
Glyma.02G222800	3.07474	NA
Glyma.15G156200	3.07365	UniRef100_G7IU67 Serine carboxypeptidase n=1 Tax=Medicago truncatula RepID=G7IU67_MEDTR
Glyma.18G080000	3.07298	UniRef100_Q5MYA1 Serine O-acetyltransferase 1 (Fragment) n=1 Tax=Glycine max RepID=Q5MYA1_SOYBN
Glyma.07G087400	3.07222	UniRef100_G7KNI6 Cytosolic aldehyde dehydrogenase n=1 Tax=Medicago truncatula RepID=G7KNI6_MEDTR
Glyma.13G102800	3.06999	UniRef100_G7JT79 Homeobox-leucine zipper protein n=1 Tax=Medicago truncatula RepID=G7JT79_MEDTR
Glyma.12G187400	3.06991	UniRef100_B9MYV0 CCR4-NOT transcription complex family protein n=1 Tax=Populus trichocarpa RepID=B9MYV0_POPTR
Glyma.10G090700	3.06378	UniRef100_G7J0U8 Polyamine oxidase n=1 Tax=Medicago truncatula RepID=G7J0U8_MEDTR
Glyma.09G094400	3.06195	UniRef100_G7L6D6 Isoflavone-7-O-methyltransferase n=1 Tax=Medicago truncatula RepID=G7L6D6_MEDTR
Glyma.03G181700	3.06074	UniRef100_I1JPN0 Phenylalanine ammonia-lyase n=1 Tax=Glycine max RepID=I1JPN0_SOYBN
Glyma.10G234600	3.05756	UniRef100_G7IAM5 Cytochrome P450 n=1 Tax=Medicago truncatula RepID=G7IAM5_MEDTR
Glyma.06G072000	3.05679	NA
Glyma.08G179700	3.05234	UniRef100_G7INU9 Peroxidase n=1 Tax=Medicago truncatula RepID=G7INU9_MEDTR
Glyma.13G056100	3.0503	UniRef100_A7BIC9 Malonyl-CoA:isoflavone 7-O-glucoside-6''-O-malonyltransferase n=1 Tax=Glycine max RepID=A7BIC9_SOYBN
Glyma.07G011900	3.05002	UniRef100_D7PEX6 Haloacid dehalogenase n=1 Tax=Phaseolus vulgaris RepID=D7PEX6_PHAVU
Glyma.07G183900	3.04976	UniRef100_G7JU30 Lectin receptor-like kinase Tg-20 n=1 Tax=Medicago truncatula RepID=G7JU30_MEDTR
Glyma.06G132700	3.04871	UniRef100_G7J864 Mitochondrial chaperone BCS1 n=1 Tax=Medicago truncatula RepID=G7J864_MEDTR
Glyma.06G310100	3.04835	UniRef100_D5LG62 HSR203J protein n=1 Tax=Arachis hypogaea RepID=D5LG62_ARAHY
Glyma.13G335900	3.04605	UniRef100_F4HSD5 Protein TRM32 n=1 Tax=Arabidopsis thaliana RepID=TRM32_ARATH
Glyma.09G040400	3.04319	UniRef100_E9KT46 PR10.13.36 (Fragment) n=3 Tax=Oxytropis RepID=E9KT46_9FABA
Glyma.20G128400	3.04299	NA
Glyma.18G199000	3.04103	UniRef100_C6ZRZ7 Leucine-rich repeat family protein / protein kinase family protein n=1 Tax=Glycine max RepID=C6ZRZ7_SOYBN
Glyma.10G257900	3.03851	UniRef100_G7IEV2 Zinc finger protein n=1 Tax=Medicago truncatula RepID=G7IEV2_MEDTR
Glyma.11G194500	3.03819	UniRef100_U3PIV4 4-coumarate:coenzyme A ligase 8 n=1 Tax=Phaseolus vulgaris RepID=U3PIV4_PHAVU
Glyma.05G103600	3.03703	UniRef100_O24080 Peroxidase2 n=1 Tax=Medicago sativa RepID=O24080_MEDSA
Glyma.06G099800	3.03225	UniRef100_G7J4G7 RING-H2 finger protein ATL1N n=1 Tax=Medicago truncatula RepID=G7J4G7_MEDTR
Glyma.15G206800	3.03225	UniRef100_H6WS87 Chitinase 3 n=1 Tax=Populus canadensis RepID=H6WS87_POPCA
Glyma.17G174300	3.0289	UniRef100_G7K6N7 Remorin-like protein n=1 Tax=Medicago truncatula RepID=G7K6N7_MEDTR
Glyma.16G215000	3.02843	UniRef100_Q84ZV8 R 3 protein n=1 Tax=Glycine max RepID=Q84ZV8_SOYBN
Glyma.05G162500	3.02561	UniRef100_P08995 Nodulin-26 n=1 Tax=Glycine max RepID=NO26_SOYBN
Glyma.08G352200	3.02383	UniRef100_K7LAQ8 Serine/threonine-protein kinase n=1 Tax=Glycine max RepID=K7LAQ8_SOYBN
Glyma.17G054500	3.0216	UniRef100_H7BRI4 Cytokinin dehydrogenase 3 n=1 Tax=Glycine max RepID=H7BRI4_SOYBN
Glyma.03G107900	3.01678	NA
Glyma.06G258500	3.01269	UniRef100_I1KE89 Serine/threonine-protein kinase n=1 Tax=Glycine max RepID=I1KE89_SOYBN
Glyma.20G241700	3.01105	UniRef100_Q53B74 Chalcone--flavonone isomerase 2-A n=3 Tax=Glycine max RepID=CFI2A_SOYBN
Glyma.17G065200	3.00694	UniRef100_Q8S902 Syringolide-induced protein 19-1-5 n=1 Tax=Glycine max RepID=Q8S902_SOYBN
Glyma.14G051800	3.00507	NA
Glyma.15G036900	3.00464	UniRef100_G7IRV5 GRAS family transcription factor n=1 Tax=Medicago truncatula RepID=G7IRV5_MEDTR
Glyma.19G046300	3.00443	UniRef100_G7KMR0 LOB domain-containing protein n=1 Tax=Medicago truncatula RepID=G7KMR0_MEDTR
Glyma.06G111700	3.00055	UniRef100_G7J316 Auxin-induced protein 5NG4 n=2 Tax=Medicago truncatula RepID=G7J316_MEDTR
Glyma.09G280200	3.00033	UniRef100_B3U398 WRKY transcription factor WRKY108715 n=2 Tax=Medicago truncatula RepID=B3U398_MEDTR
Glyma.03G181600	3.00015	UniRef100_I1JPN0 Phenylalanine ammonia-lyase n=1 Tax=Glycine max RepID=I1JPN0_SOYBN
Glyma.17G258200	2.99216	UniRef100_G7I774 Gibberellin-regulated protein n=1 Tax=Medicago truncatula RepID=G7I774_MEDTR
Glyma.02G129500	2.99066	UniRef100_Q9LI83 Phospholipid-transporting ATPase 10 n=1 Tax=Arabidopsis thaliana RepID=ALA10_ARATH
Glyma.02G138200	2.98938	NA
Glyma.20G183700	2.98602	UniRef100_Q43448 Cysteine proteinase n=1 Tax=Glycine max RepID=Q43448_SOYBN
Glyma.04G052800	2.98426	NA
Glyma.10G173900	2.98252	NA
Glyma.06G124400	2.98059	UniRef100_G7J659 Protein MKS1 n=1 Tax=Medicago truncatula RepID=G7J659_MEDTR
Glyma.13G266100	2.97587	UniRef100_G7KH23 Cysteine-rich receptor-like protein kinase n=1 Tax=Medicago truncatula RepID=G7KH23_MEDTR
Glyma.14G175100	2.97524	UniRef100_G7KBB5 Cytokinin-O-glucosyltransferase n=1 Tax=Medicago truncatula RepID=G7KBB5_MEDTR
Glyma.03G001500	2.97372	UniRef100_Q8S8Z7 Syringolide-induced protein B15-3-5 n=1 Tax=Glycine max RepID=Q8S8Z7_SOYBN
Glyma.20G148900	2.9734	UniRef100_T2DMY3 Homocysteine S-methyltransferase n=2 Tax=Phaseolus vulgaris RepID=T2DMY3_PHAVU
Glyma.18G113400	2.97216	UniRef100_D9ZJ75 MYBR domain class transcription factor n=1 Tax=Malus domestica RepID=D9ZJ75_MALDO
Glyma.15G079100	2.97185	UniRef100_G7IFJ0 Ethylene-responsive transcription factor n=1 Tax=Medicago truncatula RepID=G7IFJ0_MEDTR
Glyma.17G234800	2.9704	UniRef100_Q9SY64 F14N23.10 n=2 Tax=Arabidopsis thaliana RepID=Q9SY64_ARATH
Glyma.18G211000	2.96969	UniRef100_P22195 Cationic peroxidase 1 n=1 Tax=Arachis hypogaea RepID=PER1_ARAHY
Glyma.03G038200	2.96774	UniRef100_A0SWU6 Peroxidase 1 n=1 Tax=Sesbania rostrata RepID=A0SWU6_SESRO
Glyma.14G035600	2.96428	UniRef100_G7K322 Crt-like protein n=1 Tax=Medicago truncatula RepID=G7K322_MEDTR
Glyma.08G228800	2.96386	UniRef100_G8A1Q9 Phospholipid-transporting ATPase n=1 Tax=Medicago truncatula RepID=G8A1Q9_MEDTR
Glyma.03G168900	2.96289	UniRef100_K7U685 Enzyme of the cupin family protein n=2 Tax=Zea mays RepID=K7U685_MAIZE
Glyma.09G253200	2.96275	UniRef100_D3KU57 LysM type receptor kinase n=1 Tax=Lotus japonicus RepID=D3KU57_LOTJA
Glyma.12G062000	2.95868	UniRef100_G7JUT6 SCARECROW-like protein n=1 Tax=Medicago truncatula RepID=G7JUT6_MEDTR
Glyma.08G182900	2.95858	UniRef100_G7IL77 Auxin-induced protein 5NG4 n=1 Tax=Medicago truncatula RepID=G7IL77_MEDTR
Glyma.19G162100	2.9572	UniRef100_O81117 Cytochrome P450 94A1 n=1 Tax=Vicia sativa RepID=C94A1_VICSA
Glyma.01G153300	2.95516	UniRef100_B0L642 Abscisic acid 8'-hydroxylase n=1 Tax=Glycine max RepID=B0L642_SOYBN
Glyma.12G046800	2.95448	NA
Glyma.08G341400	2.95142	UniRef100_Q8W3K5 Mcp20 n=1 Tax=Matricaria chamomilla RepID=Q8W3K5_9ASTR
Glyma.17G238200	2.95102	UniRef100_Q84L89 L-asparaginase n=1 Tax=Glycine max RepID=Q84L89_SOYBN
Glyma.19G002400	2.94722	UniRef100_F4KA45 Class I glutamine amidotransferase-like protein n=2 Tax=Arabidopsis thaliana RepID=F4KA45_ARATH
Glyma.08G172300	2.9463	NA
Glyma.18G265900	2.94194	UniRef100_G7L593 UDP-glucosyltransferase HRA25 n=1 Tax=Medicago truncatula RepID=G7L593_MEDTR
Glyma.09G216000	2.9404	NA
Glyma.07G092800	2.93904	UniRef100_I1KQ64 Myb transcription factor n=2 Tax=Glycine max RepID=I1KQ64_SOYBN
Glyma.17G165300	2.93789	UniRef100_Q05680 Auxin-responsive GH3 product n=1 Tax=Glycine max RepID=Q05680_SOYBN
Glyma.17G117800	2.93625	UniRef100_G7JV96 Avr9/Cf-9 rapidly elicited protein n=1 Tax=Medicago truncatula RepID=G7JV96_MEDTR
Glyma.06G290200	2.93372	UniRef100_U5FKR8 Phosphatase 2C family protein n=1 Tax=Populus trichocarpa RepID=U5FKR8_POPTR
Glyma.11G022800	2.93275	UniRef100_B9I470 Hydroxyproline-rich glycoprotein n=1 Tax=Populus trichocarpa RepID=B9I470_POPTR
Glyma.07G099000	2.93114	NA
Glyma.15G128800	2.92878	UniRef100_Q9XFL3 Peroxidase 1 (Fragment) n=1 Tax=Phaseolus vulgaris RepID=Q9XFL3_PHAVU
Glyma.15G128100	2.92795	UniRef100_G7ICW8 Pectinesterase inhibitor n=1 Tax=Medicago truncatula RepID=G7ICW8_MEDTR
Glyma.04G099000	2.92667	UniRef100_V7ARJ2 Queuine tRNA-ribosyltransferase n=2 Tax=Phaseolus vulgaris RepID=V7ARJ2_PHAVU
Glyma.13G143100	2.92536	UniRef100_Q9SF89 F8A24.8 protein n=1 Tax=Arabidopsis thaliana RepID=Q9SF89_ARATH
Glyma.14G029100	2.92253	UniRef100_G7KD49 Sucrose-phosphate synthase n=1 Tax=Medicago truncatula RepID=G7KD49_MEDTR
Glyma.08G091900	2.92151	UniRef100_K7L5P6 Potassium transporter n=2 Tax=Glycine max RepID=K7L5P6_SOYBN
Glyma.07G190100	2.91722	UniRef100_B9H220 F-box family protein n=1 Tax=Populus trichocarpa RepID=B9H220_POPTR
Glyma.01G173800	2.91688	UniRef100_G7KEW9 U-box domain-containing protein n=2 Tax=Medicago truncatula RepID=G7KEW9_MEDTR
Glyma.11G108000	2.91651	UniRef100_G7JMD5 Wall-associated receptor kinase-like protein n=1 Tax=Medicago truncatula RepID=G7JMD5_MEDTR
Glyma.06G258200	2.91273	UniRef100_K7KXF2 Serine/threonine-protein kinase n=1 Tax=Glycine max RepID=K7KXF2_SOYBN
Glyma.15G054600	2.90701	UniRef100_T2DNP4 Phi-1-like phosphate-induced protein n=1 Tax=Phaseolus vulgaris RepID=T2DNP4_PHAVU
Glyma.20G207600	2.90301	UniRef100_G7I4V1 Protein phosphatase 2C n=1 Tax=Medicago truncatula RepID=G7I4V1_MEDTR
Glyma.17G138500	2.89412	UniRef100_P29001 Acid beta-fructofuranosidase n=2 Tax=Vigna radiata RepID=INVA_VIGRR
Glyma.12G007000	2.88893	UniRef100_G7ICI3 Receptor-like protein kinase n=1 Tax=Medicago truncatula RepID=G7ICI3_MEDTR
Glyma.07G150200	2.88746	UniRef100_G7JP31 GDSL esterase/lipase CPRD49 n=1 Tax=Medicago truncatula RepID=G7JP31_MEDTR
Glyma.07G031000	2.88568	NA
Glyma.19G076700	2.88376	UniRef100_Q9LYA1 DNA-binding storekeeper protein-like protein n=2 Tax=Arabidopsis thaliana RepID=Q9LYA1_ARATH
Glyma.04G209800	2.88359	UniRef100_K7TTC8 Amino acid permease n=1 Tax=Zea mays RepID=K7TTC8_MAIZE
Glyma.07G235900	2.8832	UniRef100_B9HIK1 GmMYB12 family protein n=1 Tax=Populus trichocarpa RepID=B9HIK1_POPTR
Glyma.09G116300	2.88236	UniRef100_D7KGD7 F15H18.11 n=1 Tax=Arabidopsis lyrata subsp. lyrata RepID=D7KGD7_ARALL
Glyma.08G277000	2.88161	UniRef100_Q8L692 1-Deoxy-D-xylulose 5-phosphate synthase 2 n=2 Tax=Medicago truncatula RepID=Q8L692_MEDTR
Glyma.16G176600	2.88061	UniRef100_G7K7L5 Receptor kinase n=1 Tax=Medicago truncatula RepID=G7K7L5_MEDTR
Glyma.06G260200	2.87852	UniRef100_A2Q5B6 Aldo/keto reductase n=1 Tax=Medicago truncatula RepID=A2Q5B6_MEDTR
Glyma.13G030300	2.87562	UniRef100_I1JFT4 Lipoxygenase n=1 Tax=Glycine max RepID=I1JFT4_SOYBN
Glyma.12G056800	2.87453	UniRef100_G7JDN7 Cytochrome c-type biogenesis protein ccmE n=1 Tax=Medicago truncatula RepID=G7JDN7_MEDTR
Glyma.05G174800	2.87231	NA
Glyma.06G166700	2.86974	UniRef100_K7KVI2 S-acyltransferase n=1 Tax=Glycine max RepID=K7KVI2_SOYBN
Glyma.10G066900	2.86612	UniRef100_A9PL87 TINY-like protein n=1 Tax=Populus trichocarpa RepID=A9PL87_POPTR
Glyma.01G106000	2.86474	UniRef100_K9M8M1 Tau class glutathione S-transferase n=1 Tax=Glycine soja RepID=K9M8M1_GLYSO
Glyma.04G251900	2.86306	UniRef100_Q5NE23 GRAS family protein n=1 Tax=Pisum sativum RepID=Q5NE23_PEA
Glyma.06G187200	2.86301	UniRef100_D6BLY3 EDS1 n=1 Tax=Glycine max RepID=D6BLY3_SOYBN
Glyma.03G055100	2.85966	UniRef100_Q84V95 Pyruvate decarboxylase 1 n=1 Tax=Lotus corniculatus RepID=Q84V95_LOTCO
Glyma.12G224100	2.85869	NA
Glyma.12G054000	2.8548	UniRef100_A8TVQ5 Beta-glucosidase G2 n=1 Tax=Medicago truncatula RepID=A8TVQ5_MEDTR
Glyma.20G032500	2.8547	UniRef100_B9HIA2 EXS family protein n=1 Tax=Populus trichocarpa RepID=B9HIA2_POPTR
Glyma.06G042100	2.85014	UniRef100_C5IU97 Drought responsive element binding protein 2 n=1 Tax=Glycine max RepID=C5IU97_SOYBN
Glyma.01G036800	2.84884	UniRef100_G7K5I2 WD repeat-containing protein-like protein n=1 Tax=Medicago truncatula RepID=G7K5I2_MEDTR
Glyma.09G250700	2.8459	UniRef100_B9N154 Tyrosine specific protein phosphatase n=2 Tax=Populus trichocarpa RepID=B9N154_POPTR
Glyma.08G201700	2.83958	UniRef100_G7LFY8 Disease resistance gene n=1 Tax=Medicago truncatula RepID=G7LFY8_MEDTR
Glyma.09G182100	2.83816	UniRef100_G7IC72 Wall-associated kinase n=1 Tax=Medicago truncatula RepID=G7IC72_MEDTR
Glyma.09G225500	2.83634	UniRef100_G7JUR7 Calcium-transporting ATPase 4, plasma membrane-type n=1 Tax=Medicago truncatula RepID=G7JUR7_MEDTR
Glyma.19G115600	2.83446	UniRef100_Q2HVC5 2-aminoethanethiol dioxygenase n=1 Tax=Medicago truncatula RepID=Q2HVC5_MEDTR
Glyma.08G070100	2.83229	UniRef100_G7JV62 RING-H2 finger protein ATL1O n=1 Tax=Medicago truncatula RepID=G7JV62_MEDTR
Glyma.10G176500	2.83147	UniRef100_G7L6D6 Isoflavone-7-O-methyltransferase n=1 Tax=Medicago truncatula RepID=G7L6D6_MEDTR
Glyma.06G087800	2.83118	UniRef100_K7KTZ6 Malic enzyme n=1 Tax=Glycine max RepID=K7KTZ6_SOYBN
Glyma.04G119700	2.83041	UniRef100_G7IYG6 Trehalose-phosphate phosphatase n=2 Tax=Medicago truncatula RepID=G7IYG6_MEDTR
Glyma.07G136800	2.8213	UniRef100_K9N5W4 Legume-specific protein n=2 Tax=Aeschynomene RepID=K9N5W4_9FABA
Glyma.10G237800	2.82014	UniRef100_K4HBA4 Heat shock transcription factor HSFB2a n=1 Tax=Glycine max RepID=K4HBA4_SOYBN
Glyma.20G209700	2.81377	UniRef100_Q9XIU5 GmMYB29B2 protein n=1 Tax=Glycine max RepID=Q9XIU5_SOYBN
Glyma.03G152600	2.8129	UniRef100_A4ZDL6 Antifungal protein ginkbilobin-2 n=2 Tax=Ginkgo biloba RepID=GNK2_GINBI
Glyma.09G183500	2.81182	UniRef100_G7KN12 Transcription factor BEE n=1 Tax=Medicago truncatula RepID=G7KN12_MEDTR
Glyma.17G147400	2.81161	UniRef100_O23547 Expansin-like B1 n=2 Tax=Arabidopsis thaliana RepID=EXLB1_ARATH
Glyma.16G076400	2.80949	NA
Glyma.U029900	2.80437	NA
Glyma.19G009100	2.8036	UniRef100_D2DWA5 Formate dehydrogenase n=1 Tax=Phaseolus vulgaris RepID=D2DWA5_PHAVU
Glyma.08G070000	2.80255	UniRef100_G7JV63 Flavonol synthase/flavanone 3-hydroxylase n=1 Tax=Medicago truncatula RepID=G7JV63_MEDTR
Glyma.03G038500	2.79687	UniRef100_A0SWU6 Peroxidase 1 n=1 Tax=Sesbania rostrata RepID=A0SWU6_SESRO
Glyma.18G015000	2.79593	UniRef100_Q9FQY9 Avr9/Cf-9 rapidly elicited protein 75 n=1 Tax=Nicotiana tabacum RepID=Q9FQY9_TOBAC
Glyma.17G039200	2.792	UniRef100_G7JQ33 ABC transporter G family member n=1 Tax=Medicago truncatula RepID=G7JQ33_MEDTR
Glyma.06G317100	2.79028	UniRef100_G7IVL0 Hexose carrier n=1 Tax=Medicago truncatula RepID=G7IVL0_MEDTR
Glyma.11G229100	2.78861	UniRef100_D7KX74 Hydrolase, alpha/beta fold family protein n=1 Tax=Arabidopsis lyrata subsp. lyrata RepID=D7KX74_ARALL
Glyma.20G202200	2.78849	UniRef100_B9HUB6 Ethylene receptor family protein n=1 Tax=Populus trichocarpa RepID=B9HUB6_POPTR
Glyma.05G237200	2.78437	UniRef100_B9I2K3 Calmodulin-binding protein 60-C n=1 Tax=Populus trichocarpa RepID=B9I2K3_POPTR
Glyma.03G111400	2.78381	UniRef100_G7IV19 Cellulose synthase-like protein E1 n=1 Tax=Medicago truncatula RepID=G7IV19_MEDTR
Glyma.17G034900	2.78245	UniRef100_Q9SWP6 Hypersensitive reaction associated Ca2+-binding protein n=1 Tax=Phaseolus vulgaris RepID=Q9SWP6_PHAVU
Glyma.01G224900	2.77904	UniRef100_E4W697 Transcription factor MYB363 n=1 Tax=Glycine max RepID=E4W697_SOYBN
Glyma.08G292000	2.77847	UniRef100_G7LER0 IAA-amino acid hydrolase ILR1-like protein n=1 Tax=Medicago truncatula RepID=G7LER0_MEDTR
Glyma.08G235900	2.77574	UniRef100_B9HGV2 Leucine-rich repeat family protein n=1 Tax=Populus trichocarpa RepID=B9HGV2_POPTR
Glyma.07G180700	2.7752	UniRef100_G7JV63 Flavonol synthase/flavanone 3-hydroxylase n=1 Tax=Medicago truncatula RepID=G7JV63_MEDTR
Glyma.19G239000	2.77187	UniRef100_A2Q3I4 General substrate transporter n=1 Tax=Medicago truncatula RepID=A2Q3I4_MEDTR
Glyma.04G079300	2.77068	NA
Glyma.07G248000	2.77009	UniRef100_U7E1A4 Phosphatase 2C family protein n=1 Tax=Populus trichocarpa RepID=U7E1A4_POPTR
Glyma.14G194300	2.7682	UniRef100_A4UHR9 Microsomal omega three fatty acid desaturase n=2 Tax=Glycine max RepID=A4UHR9_SOYBN
Glyma.20G241600	2.76752	UniRef100_Q53B75 Chalcone--flavonone isomerase 1B-1 n=2 Tax=Glycine max RepID=CF1B1_SOYBN
Glyma.06G105900	2.76371	UniRef100_Q42793 Acetyl CoA carboxylase n=1 Tax=Glycine max RepID=Q42793_SOYBN
Glyma.13G259500	2.7637	UniRef100_Q4W8C3 Gibberellin 2-oxidase n=1 Tax=Phaseolus angularis RepID=Q4W8C3_PHAAN
Glyma.07G073400	2.7635	UniRef100_G7KQ38 KTEL motif-containing protein n=1 Tax=Medicago truncatula RepID=G7KQ38_MEDTR
Glyma.02G239900	2.76218	UniRef100_Q9SHF8 T19E23.2 n=2 Tax=Arabidopsis thaliana RepID=Q9SHF8_ARATH
Glyma.06G102000	2.76136	UniRef100_B9GUX9 Phosphate-responsive family protein n=1 Tax=Populus trichocarpa RepID=B9GUX9_POPTR
Glyma.01G228700	2.75979	UniRef100_P30081 Chalcone synthase 7 n=1 Tax=Glycine max RepID=CHS7_SOYBN
Glyma.02G299100	2.75822	UniRef100_G7K4N0 Serine acetyltransferase n=1 Tax=Medicago truncatula RepID=G7K4N0_MEDTR
Glyma.19G255300	2.75741	UniRef100_G7L436 Cyclic nucleotide-gated channel C n=1 Tax=Medicago truncatula RepID=G7L436_MEDTR
Glyma.15G064500	2.75682	UniRef100_G7IK44 Transcription factor bHLH112 n=1 Tax=Medicago truncatula RepID=G7IK44_MEDTR
Glyma.12G091200	2.75605	UniRef100_G7IHF4 NAC domain protein n=1 Tax=Medicago truncatula RepID=G7IHF4_MEDTR
Glyma.01G098700	2.75316	UniRef100_K7WEQ0 Catalytic/ hydrolase n=1 Tax=Zea mays RepID=K7WEQ0_MAIZE
Glyma.13G091100	2.75209	UniRef100_Q3LSN1 Nodulin-like protein (Fragment) n=1 Tax=Pisum sativum RepID=Q3LSN1_PEA
Glyma.19G228000	2.75167	UniRef100_G7JNY4 Transcription factor bHLH148 n=1 Tax=Medicago truncatula RepID=G7JNY4_MEDTR
Glyma.19G198600	2.75071	UniRef100_Q75QH3 Hin1 like protein n=1 Tax=Capsicum chinense RepID=Q75QH3_CAPCH
Glyma.05G231000	2.75043	UniRef100_G7JJE1 ATP-dependent RNA helicase chl1 n=1 Tax=Medicago truncatula RepID=G7JJE1_MEDTR
Glyma.09G204000	2.74929	UniRef100_Q1PDM1 Microspore-specific promoter 2 n=2 Tax=Arabidopsis thaliana RepID=Q1PDM1_ARATH
Glyma.18G250300	2.74916	UniRef100_G7KKC8 GEM-like protein n=1 Tax=Medicago truncatula RepID=G7KKC8_MEDTR
Glyma.08G187400	2.74643	UniRef100_G7IPG3 Kinase-like protein n=2 Tax=Medicago truncatula RepID=G7IPG3_MEDTR
Glyma.08G294900	2.74634	UniRef100_B6SPB1 Pentatricopeptide repeat protein PPR986-12 n=1 Tax=Zea mays RepID=B6SPB1_MAIZE
Glyma.07G173000	2.74506	UniRef100_B9SNG5 Serine/threonine-protein kinase n=1 Tax=Ricinus communis RepID=B9SNG5_RICCO
Glyma.13G312700	2.74244	UniRef100_G7IHK3 U-box domain-containing protein n=1 Tax=Medicago truncatula RepID=G7IHK3_MEDTR
Glyma.03G004300	2.73614	UniRef100_G7L2Q8 Dihydrofolate reductase n=1 Tax=Medicago truncatula RepID=G7L2Q8_MEDTR
Glyma.17G011400	2.73147	UniRef100_A7LHG6 WRKY23 (Fragment) n=1 Tax=Glycine max RepID=A7LHG6_SOYBN
Glyma.08G099800	2.73087	NA
Glyma.19G121600	2.72937	UniRef100_G7L2Q8 Dihydrofolate reductase n=1 Tax=Medicago truncatula RepID=G7L2Q8_MEDTR
Glyma.12G142900	2.72683	UniRef100_B7FH70 Centrin-2 n=1 Tax=Medicago truncatula RepID=B7FH70_MEDTR
Glyma.07G186000	2.72666	UniRef100_K7L2J8 Branched-chain-amino-acid aminotransferase n=1 Tax=Glycine max RepID=K7L2J8_SOYBN
Glyma.12G033900	2.72535	UniRef100_B7FHD3 Auxin-induced protein 6B n=1 Tax=Medicago truncatula RepID=B7FHD3_MEDTR
Glyma.16G134600	2.72369	UniRef100_B5A7G5 Salicylic acid methyl transferase-like protein n=1 Tax=Glycine max RepID=B5A7G5_SOYBN
Glyma.04G249000	2.72361	UniRef100_B2ZGQ4 NAC domain protein n=2 Tax=Glycine max RepID=B2ZGQ4_SOYBN
Glyma.10G132300	2.72179	UniRef100_E2CWJ2 AMT1;1 ammonium/proton co-transporter n=1 Tax=Phaseolus vulgaris RepID=E2CWJ2_PHAVU
Glyma.10G050800	2.71819	UniRef100_G7IBK4 Peroxidase n=1 Tax=Medicago truncatula RepID=G7IBK4_MEDTR
Glyma.18G141500	2.71819	UniRef100_G7K057 Cysteine-rich receptor-like protein kinase n=1 Tax=Medicago truncatula RepID=G7K057_MEDTR
Glyma.06G162200	2.71747	UniRef100_G7J2Q6 ATP-dependent Clp protease ATP-binding subunit n=1 Tax=Medicago truncatula RepID=G7J2Q6_MEDTR
Glyma.10G018800	2.71699	UniRef100_G7IF76 E3 ubiquitin-protein ligase BAH1 n=1 Tax=Medicago truncatula RepID=G7IF76_MEDTR
Glyma.15G270100	2.71575	UniRef100_G7J1Q4 Siroheme synthase n=1 Tax=Medicago truncatula RepID=G7J1Q4_MEDTR
Glyma.04G230500	2.71466	UniRef100_G7J897 Kinase-like protein n=1 Tax=Medicago truncatula RepID=G7J897_MEDTR
Glyma.19G003700	2.71285	UniRef100_T2DNE2 Sucrose cleavage like protein n=1 Tax=Phaseolus vulgaris RepID=T2DNE2_PHAVU
Glyma.05G209800	2.71273	UniRef100_G7KC16 Zinc finger protein CONSTANS-like protein n=1 Tax=Medicago truncatula RepID=G7KC16_MEDTR
Glyma.04G050400	2.709	UniRef100_I1JTV8 Ferrochelatase n=1 Tax=Glycine max RepID=I1JTV8_SOYBN
Glyma.15G062500	2.70493	UniRef100_Q9XFB4 PR1a n=1 Tax=Glycine max RepID=Q9XFB4_SOYBN
Glyma.01G108700	2.70405	UniRef100_Q9FXS6 NtEIG-E80 protein n=1 Tax=Nicotiana tabacum RepID=Q9FXS6_TOBAC
Glyma.U029700	2.70296	UniRef100_G7IBA8 U-box domain-containing protein n=1 Tax=Medicago truncatula RepID=G7IBA8_MEDTR
Glyma.05G057800	2.702	UniRef100_C6SVJ1 Proline-rich protein n=1 Tax=Glycine max RepID=C6SVJ1_SOYBN
Glyma.04G041200	2.7012	UniRef100_C5IU97 Drought responsive element binding protein 2 n=1 Tax=Glycine max RepID=C5IU97_SOYBN
Glyma.02G017100	2.7011	UniRef100_P32292 Indole-3-acetic acid-induced protein ARG2 n=1 Tax=Vigna radiata var. radiata RepID=ARG2_VIGRR
Glyma.06G186200	2.69958	UniRef100_Q9AUH7 UVI1 n=1 Tax=Pisum sativum RepID=Q9AUH7_PEA
Glyma.05G037500	2.69765	UniRef100_Q0GYS3 1-deoxy-D-xylulose 5-phosphate reductoisomerase n=1 Tax=Hevea brasiliensis RepID=Q0GYS3_HEVBR
Glyma.02G008700	2.6969	UniRef100_I1NBG9 S-adenosylmethionine synthase n=1 Tax=Glycine max RepID=I1NBG9_SOYBN
Glyma.12G194600	2.69395	UniRef100_Q9LSZ3 Genomic DNA, chromosome 3, P1 clone: MSD21 n=1 Tax=Arabidopsis thaliana RepID=Q9LSZ3_ARATH
Glyma.04G069500	2.67925	UniRef100_G7JBM4 Anion exchanger family protein n=1 Tax=Medicago truncatula RepID=G7JBM4_MEDTR
Glyma.08G062900	2.67896	UniRef100_G7JSZ5 Receptor-like-kinase n=1 Tax=Medicago truncatula RepID=G7JSZ5_MEDTR
Glyma.12G041500	2.67858	UniRef100_B0BLI0 CM0216.320.nc protein n=1 Tax=Lotus japonicus RepID=B0BLI0_LOTJA
Glyma.04G003300	2.67805	UniRef100_G7KNM6 Short-chain alcohol dehydrogenase n=1 Tax=Medicago truncatula RepID=G7KNM6_MEDTR
Glyma.03G241500	2.67753	UniRef100_A2Q3I4 General substrate transporter n=1 Tax=Medicago truncatula RepID=A2Q3I4_MEDTR
Glyma.13G164600	2.67509	NA
Glyma.17G042300	2.67423	UniRef100_G7IQG1 WRKY transcription factor n=1 Tax=Medicago truncatula RepID=G7IQG1_MEDTR
Glyma.05G196700	2.66869	NA
Glyma.18G204800	2.66741	UniRef100_G7KSC5 Ammonium transporter 3 member n=2 Tax=Medicago truncatula RepID=G7KSC5_MEDTR
Glyma.11G132200	2.66539	UniRef100_G7JDN7 Cytochrome c-type biogenesis protein ccmE n=1 Tax=Medicago truncatula RepID=G7JDN7_MEDTR
Glyma.10G266300	2.66424	NA
Glyma.10G041200	2.65966	UniRef100_K7U685 Enzyme of the cupin family protein n=2 Tax=Zea mays RepID=K7U685_MAIZE
Glyma.08G094400	2.65756	UniRef100_C6ZRM5 Serine/threonine protein kinase family protein n=1 Tax=Glycine max RepID=C6ZRM5_SOYBN
Glyma.13G188900	2.65734	UniRef100_G7LIF3 Cysteine-rich receptor-like protein kinase n=1 Tax=Medicago truncatula RepID=G7LIF3_MEDTR
Glyma.13G028100	2.65522	UniRef100_A2Q1X9 TIR n=2 Tax=Medicago truncatula RepID=A2Q1X9_MEDTR
Glyma.08G138900	2.65229	UniRef100_Q8S8Z5 Syringolide-induced protein B13-1-1 (Fragment) n=1 Tax=Glycine max RepID=Q8S8Z5_SOYBN
Glyma.13G173900	2.65214	UniRef100_G7KSI0 UDP-glucose glucosyltransferase n=1 Tax=Medicago truncatula RepID=G7KSI0_MEDTR
Glyma.15G169100	2.65083	UniRef100_A1E368 Xyloglucan endotransglycosylase n=1 Tax=Musa acuminata RepID=A1E368_MUSAC
Glyma.12G031400	2.65032	NA
Glyma.17G241400	2.64601	UniRef100_G7I3I7 Feruloyl esterase A n=2 Tax=Medicago truncatula RepID=G7I3I7_MEDTR
Glyma.03G216000	2.6431	UniRef100_I1JQN7 Pectinesterase n=1 Tax=Glycine max RepID=I1JQN7_SOYBN
Glyma.03G165800	2.63931	UniRef100_G7ICI3 Receptor-like protein kinase n=1 Tax=Medicago truncatula RepID=G7ICI3_MEDTR
Glyma.03G201000	2.63848	UniRef100_B0ZC11 Hairpin-inducing protein n=1 Tax=Casuarina glauca RepID=B0ZC11_CASGL
Glyma.08G044400	2.63753	UniRef100_B9I2K3 Calmodulin-binding protein 60-C n=1 Tax=Populus trichocarpa RepID=B9I2K3_POPTR
Glyma.02G099500	2.6375	UniRef100_G7JY94 AP2 domain-containing transcription factor n=1 Tax=Medicago truncatula RepID=G7JY94_MEDTR
Glyma.08G018300	2.6361	UniRef100_K7PDM8 WRKY22 n=1 Tax=Catharanthus roseus RepID=K7PDM8_CATRO
Glyma.10G265400	2.63564	UniRef100_T2DNB2 Ribose-5-phosphate isomerase-like protein n=1 Tax=Phaseolus vulgaris RepID=T2DNB2_PHAVU
Glyma.13G301400	2.63282	UniRef100_J9PDE1 Cold tolerant protein n=1 Tax=Cicer microphyllum RepID=J9PDE1_9FABA
Glyma.12G238200	2.63009	UniRef100_Q9SDZ2 2'-hydroxy isoflavone/dihydroflavonol reductase homolog (Fragment) n=1 Tax=Glycine max RepID=Q9SDZ2_SOYBN
Glyma.09G094600	2.62949	UniRef100_G7L6D6 Isoflavone-7-O-methyltransferase n=1 Tax=Medicago truncatula RepID=G7L6D6_MEDTR
Glyma.03G003000	2.62931	UniRef100_G7J0P3 LRR receptor-like serine/threonine-protein kinase FEI n=1 Tax=Medicago truncatula RepID=G7J0P3_MEDTR
Glyma.14G056300	2.62702	UniRef100_G7K772 Abscisic acid receptor PYL6 n=1 Tax=Medicago truncatula RepID=G7K772_MEDTR
Glyma.04G036700	2.62594	UniRef100_Q0PJI9 MYB transcription factor MYB124 n=1 Tax=Glycine max RepID=Q0PJI9_SOYBN
Glyma.01G030300	2.62531	NA
Glyma.11G094900	2.6248	UniRef100_I7GK24 Beta-1,3-glucanase n=1 Tax=Sesbania rostrata RepID=I7GK24_SESRO
Glyma.15G245700	2.62274	UniRef100_Q7X5X0 OSJNBa0058K23.3 protein n=1 Tax=Oryza sativa subsp. japonica RepID=Q7X5X0_ORYSJ
Glyma.14G207700	2.62252	UniRef100_Q9LF46 2-hydroxyacyl-CoA lyase n=1 Tax=Arabidopsis thaliana RepID=HACL_ARATH
Glyma.16G175300	2.62051	UniRef100_C6ZJB3 UGT2 n=1 Tax=Pueraria montana var. lobata RepID=C6ZJB3_PUEML
Glyma.18G055700	2.61991	UniRef100_G7KFK1 Chloroplast inner envelope protein (IEP110) n=1 Tax=Medicago truncatula RepID=G7KFK1_MEDTR
Glyma.14G199900	2.61641	NA
Glyma.06G035300	2.61554	NA
Glyma.20G048300	2.61427	UniRef100_G7K7R3 Protein kinase 2B n=1 Tax=Medicago truncatula RepID=G7K7R3_MEDTR
Glyma.15G068400	2.61072	NA
Glyma.01G004800	2.60926	UniRef100_F4JMW3 Protein root hair specific 16 n=1 Tax=Arabidopsis thaliana RepID=F4JMW3_ARATH
Glyma.08G204300	2.60757	UniRef100_H9A1W2 Acyl-activating enzyme 10 n=1 Tax=Cannabis sativa RepID=H9A1W2_CANSA
Glyma.18G249100	2.60725	UniRef100_B9MZC5 Prenylated rab acceptor family protein n=1 Tax=Populus trichocarpa RepID=B9MZC5_POPTR
Glyma.11G074700	2.60491	UniRef100_G7J2I5 Vinorine synthase n=1 Tax=Medicago truncatula RepID=G7J2I5_MEDTR
Glyma.08G058900	2.60109	UniRef100_B9H220 F-box family protein n=1 Tax=Populus trichocarpa RepID=B9H220_POPTR
Glyma.15G145600	2.60045	UniRef100_Q9AXK1 PR10.2D protein n=1 Tax=Lupinus luteus RepID=Q9AXK1_LUPLU
Glyma.12G117000	2.60004	UniRef100_Q2I2S8 Ethylene-responsive element-binding protein n=1 Tax=Medicago truncatula RepID=Q2I2S8_MEDTR
Glyma.09G138100	2.59634	UniRef100_G7IZP1 2-succinylbenzoate-CoA ligase n=1 Tax=Medicago truncatula RepID=G7IZP1_MEDTR
Glyma.12G193100	2.59577	NA
Glyma.18G238800	2.59338	UniRef100_G7J763 Salicylic acid/benzoic acid carboxyl methyltransferase n=1 Tax=Medicago truncatula RepID=G7J763_MEDTR
Glyma.02G151900	2.59299	NA
Glyma.01G166000	2.59273	UniRef100_P93499 DnaJ-like protein (Fragment) n=1 Tax=Phaseolus vulgaris RepID=P93499_PHAVU
Glyma.10G285100	2.59134	UniRef100_G7KH04 Sugar transport protein n=1 Tax=Medicago truncatula RepID=G7KH04_MEDTR
Glyma.05G150100	2.59049	NA
Glyma.17G192100	2.5814	UniRef100_G7I281 Enod93 protein n=1 Tax=Medicago truncatula RepID=G7I281_MEDTR
Glyma.13G068700	2.5812	UniRef100_B6TD33 Nucleic acid binding protein n=1 Tax=Zea mays RepID=B6TD33_MAIZE
Glyma.15G059200	2.58007	UniRef100_G7JU30 Lectin receptor-like kinase Tg-20 n=1 Tax=Medicago truncatula RepID=G7JU30_MEDTR
Glyma.17G175600	2.5779	UniRef100_Q7XTC6 OSJNBa0064H22.21 protein n=3 Tax=Oryza sativa RepID=Q7XTC6_ORYSJ
Glyma.03G187700	2.57763	UniRef100_G7L4X4 Glucosyltransferase-14 n=1 Tax=Medicago truncatula RepID=G7L4X4_MEDTR
Glyma.06G297700	2.57758	UniRef100_B6SVJ1 Auxin Efflux Carrier family protein n=1 Tax=Zea mays RepID=B6SVJ1_MAIZE
Glyma.04G178500	2.57597	UniRef100_Q9AUH7 UVI1 n=1 Tax=Pisum sativum RepID=Q9AUH7_PEA
Glyma.13G221700	2.57593	NA
Glyma.19G213300	2.57591	UniRef100_Q9ZSQ0 Ethylene response sensor n=1 Tax=Vigna radiata RepID=Q9ZSQ0_VIGRA
Glyma.09G017800	2.57454	UniRef100_G7ISR2 F-box protein n=1 Tax=Medicago truncatula RepID=G7ISR2_MEDTR
Glyma.03G182500	2.57228	UniRef100_G7IA91 Cysteine-type peptidase n=1 Tax=Medicago truncatula RepID=G7IA91_MEDTR
Glyma.06G257700	2.57171	UniRef100_I1LSY1 Serine/threonine-protein kinase n=2 Tax=Glycine max RepID=I1LSY1_SOYBN
Glyma.17G095200	2.5704	UniRef100_G7KR73 Dynein light chain n=1 Tax=Medicago truncatula RepID=G7KR73_MEDTR
Glyma.16G043200	2.56886	UniRef100_V5TFM4 NAC transcription factor n=1 Tax=Glycine max RepID=V5TFM4_SOYBN
Glyma.03G029600	2.56723	UniRef100_B9GPD7 Auxin-responsive family protein n=1 Tax=Populus trichocarpa RepID=B9GPD7_POPTR
Glyma.09G027000	2.56709	UniRef100_G7IMM5 Reticuline oxidase-like protein n=1 Tax=Medicago truncatula RepID=G7IMM5_MEDTR
Glyma.20G125200	2.56607	UniRef100_T2DNB2 Ribose-5-phosphate isomerase-like protein n=1 Tax=Phaseolus vulgaris RepID=T2DNB2_PHAVU
Glyma.09G236800	2.56513	UniRef100_G7K424 Calcium-binding protein CML42 n=1 Tax=Medicago truncatula RepID=G7K424_MEDTR
Glyma.18G254000	2.56472	UniRef100_G7KZX4 Receptor protein kinase-like protein n=1 Tax=Medicago truncatula RepID=G7KZX4_MEDTR
Glyma.01G201900	2.56403	UniRef100_G7JYQ1 Pyrophosphatase ppaX n=1 Tax=Medicago truncatula RepID=G7JYQ1_MEDTR
Glyma.06G114200	2.5624	UniRef100_G7JDE9 Aspartic proteinase Asp1 n=1 Tax=Medicago truncatula RepID=G7JDE9_MEDTR
Glyma.02G234300	2.56185	UniRef100_Q84TU4 Arm repeat-containing protein n=1 Tax=Nicotiana tabacum RepID=Q84TU4_TOBAC
Glyma.06G078400	2.56176	UniRef100_G7J2V4 Cation transport regulator-like protein n=1 Tax=Medicago truncatula RepID=G7J2V4_MEDTR
Glyma.16G021300	2.55435	UniRef100_B7FGY0 Cytochrome b5 n=2 Tax=Medicago truncatula RepID=B7FGY0_MEDTR
Glyma.11G152400	2.55412	UniRef100_G7IW38 NADPH:quinone oxidoreductase n=1 Tax=Medicago truncatula RepID=G7IW38_MEDTR
Glyma.17G105300	2.54786	UniRef100_B9HAE0 Zinc finger family protein n=1 Tax=Populus trichocarpa RepID=B9HAE0_POPTR
Glyma.16G010000	2.54559	UniRef100_G4XSW2 JAZ2 n=1 Tax=Vitis rupestris RepID=G4XSW2_9ROSI
Glyma.03G232500	2.54548	UniRef100_B9N4N9 Calmodulin-binding protein 60-C n=1 Tax=Populus trichocarpa RepID=B9N4N9_POPTR
Glyma.10G161100	2.54544	UniRef100_G7I6W4 Mitochondrial import inner membrane translocase subunit tim23 n=1 Tax=Medicago truncatula RepID=G7I6W4_MEDTR
Glyma.16G215100	2.54143	UniRef100_Q84ZU6 R 1 protein n=1 Tax=Glycine max RepID=Q84ZU6_SOYBN
Glyma.02G290900	2.54105	NA
Glyma.19G264200	2.54043	UniRef100_G7IL36 Myb-like transcription factor n=1 Tax=Medicago truncatula RepID=G7IL36_MEDTR
Glyma.19G229400	2.54026	UniRef100_B9N4N9 Calmodulin-binding protein 60-C n=1 Tax=Populus trichocarpa RepID=B9N4N9_POPTR
Glyma.01G182400	2.53953	UniRef100_G7K9G5 Kinase-like protein n=1 Tax=Medicago truncatula RepID=G7K9G5_MEDTR
Glyma.18G205300	2.53854	UniRef100_G7JLT6 Gamma-interferon-inducible lysosomal thiol reductase n=1 Tax=Medicago truncatula RepID=G7JLT6_MEDTR
Glyma.16G213900	2.53792	UniRef100_Q84ZU7 R 5 protein n=1 Tax=Glycine max RepID=Q84ZU7_SOYBN
Glyma.19G008700	2.53575	UniRef100_D2DWB0 Quinone oxidoreductase-like protein n=1 Tax=Phaseolus vulgaris RepID=D2DWB0_PHAVU
Glyma.18G266300	2.5327	UniRef100_Q6YW64 Double-stranded RNA-binding protein 4 n=3 Tax=Oryza sativa RepID=DRB4_ORYSJ
Glyma.13G345900	2.5324	NA
Glyma.16G129600	2.53202	UniRef100_G7JW58 Auxin-induced protein 6B n=1 Tax=Medicago truncatula RepID=G7JW58_MEDTR
Glyma.13G095300	2.53196	UniRef100_G7JVH9 Xyloglucan endotransglucosylase/hydrolase n=1 Tax=Medicago truncatula RepID=G7JVH9_MEDTR
Glyma.07G255700	2.53161	UniRef100_I6UEI3 Dienelactone hydrolase-1 n=1 Tax=Beta vulgaris RepID=I6UEI3_BETVU
Glyma.05G099900	2.5278	UniRef100_B9H6K7 Kinase family protein n=2 Tax=Populus trichocarpa RepID=B9H6K7_POPTR
Glyma.07G255600	2.5278	NA
Glyma.13G104700	2.52728	UniRef100_H7BRI4 Cytokinin dehydrogenase 3 n=1 Tax=Glycine max RepID=H7BRI4_SOYBN
Glyma.10G277800	2.51995	UniRef100_Q8S900 Syringolide-induced protein 1-3-1A n=1 Tax=Glycine max RepID=Q8S900_SOYBN
Glyma.08G009800	2.51928	UniRef100_I1KP46 S-acyltransferase n=1 Tax=Glycine max RepID=I1KP46_SOYBN
Glyma.06G132200	2.5182	NA
Glyma.05G067800	2.51	UniRef100_C6ZRR3 NAK-type protein kinase n=1 Tax=Glycine max RepID=C6ZRR3_SOYBN
Glyma.20G139600	2.50874	UniRef100_G7K103 Cysteine-rich receptor-like protein kinase n=1 Tax=Medicago truncatula RepID=G7K103_MEDTR
Glyma.02G024600	2.50655	UniRef100_Q9FQF3 Glutathione S-transferase GST 5 n=1 Tax=Glycine max RepID=Q9FQF3_SOYBN
Glyma.U035000	2.50649	NA
Glyma.15G160300	2.50218	NA
Glyma.03G132700	2.50162	UniRef100_Q03773 Glucan endo-1,3-beta-glucosidase n=2 Tax=Glycine RepID=E13A_SOYBN
Glyma.15G124400	2.50158	UniRef100_G7IFS2 TVP38/TMEM64 family membrane protein slr0305 n=1 Tax=Medicago truncatula RepID=G7IFS2_MEDTR
Glyma.05G005100	2.50071	UniRef100_Q9FNE1 Cysteine-rich receptor-like protein kinase 42 n=1 Tax=Arabidopsis thaliana RepID=CRK42_ARATH
Glyma.14G115200	2.50035	UniRef100_K7KMG0 UDP-glucose 6-dehydrogenase n=1 Tax=Glycine max RepID=K7KMG0_SOYBN
Glyma.04G137100	2.49969	NA
Glyma.05G183800	2.49777	UniRef100_G7LG90 D-aminoacyl-tRNA deacylase n=1 Tax=Medicago truncatula RepID=G7LG90_MEDTR
Glyma.16G136600	2.49743	UniRef100_C6ZS35 Resistance protein n=1 Tax=Glycine max RepID=C6ZS35_SOYBN
Glyma.18G026700	2.49732	UniRef100_G7KH13 Receptor kinase-like protein n=1 Tax=Medicago truncatula RepID=G7KH13_MEDTR
Glyma.07G184700	2.49608	UniRef100_I1KL76 Glutamyl-tRNA reductase n=1 Tax=Glycine max RepID=I1KL76_SOYBN
Glyma.14G061200	2.49522	UniRef100_B5AE23 Nematode resistance HS1pro1 protein n=1 Tax=Glycine max RepID=B5AE23_SOYBN
Glyma.07G021300	2.49437	NA
Glyma.13G302500	2.48924	UniRef100_G7IRP1 Anthocyanin 5-aromatic acyltransferase n=1 Tax=Medicago truncatula RepID=G7IRP1_MEDTR
Glyma.08G177200	2.48924	NA
Glyma.04G136200	2.48856	UniRef100_G7J5J1 Calmodulin-like protein n=2 Tax=Medicago truncatula RepID=G7J5J1_MEDTR
Glyma.03G038300	2.48811	UniRef100_A0SWU6 Peroxidase 1 n=1 Tax=Sesbania rostrata RepID=A0SWU6_SESRO
Glyma.06G134700	2.48637	UniRef100_G7J8A0 Leucine-rich repeat receptor-like protein kinase n=1 Tax=Medicago truncatula RepID=G7J8A0_MEDTR
Glyma.15G049600	2.4854	NA
Glyma.07G065400	2.4848	NA
Glyma.09G011200	2.48431	UniRef100_T2DNL6 Auxin-induced in root cultures protein n=1 Tax=Phaseolus vulgaris RepID=T2DNL6_PHAVU
Glyma.04G063200	2.48157	NA
Glyma.15G065900	2.48058	UniRef100_D9ZIW8 COL domain class transcription factor n=1 Tax=Malus domestica RepID=D9ZIW8_MALDO
Glyma.08G129600	2.48052	UniRef100_G7L9L7 High affinity cationic amino acid transporter n=1 Tax=Medicago truncatula RepID=G7L9L7_MEDTR
Glyma.13G048800	2.47989	UniRef100_Q9FST0 Beta-glucan binding protein n=1 Tax=Glycine max RepID=Q9FST0_SOYBN
Glyma.08G293200	2.477	UniRef100_B9S2H4 UPF0392 protein RCOM_0530710 n=1 Tax=Ricinus communis RepID=Y232_RICCO
Glyma.15G105300	2.47407	UniRef100_Q5BPJ0 Protein trichome birefringence-like 11 n=1 Tax=Arabidopsis thaliana RepID=TBL11_ARATH
Glyma.10G073600	2.47358	NA
Glyma.U030900	2.47345	UniRef100_Q9SY64 F14N23.10 n=2 Tax=Arabidopsis thaliana RepID=Q9SY64_ARATH
Glyma.07G205800	2.4729	UniRef100_G7JPQ2 Transcription factor bHLH30 n=1 Tax=Medicago truncatula RepID=G7JPQ2_MEDTR
Glyma.06G059500	2.47042	UniRef100_Q9FHH5 Protein GLUTAMINE DUMPER 3 n=1 Tax=Arabidopsis thaliana RepID=GDU3_ARATH
Glyma.06G244900	2.46958	NA
Glyma.09G040600	2.46602	UniRef100_G7INB7 ABA-responsive protein ABR17 n=1 Tax=Medicago truncatula RepID=G7INB7_MEDTR
Glyma.13G246600	2.46595	UniRef100_Q2HTY1 External NADH-ubiquinone oxidoreductase n=1 Tax=Medicago truncatula RepID=Q2HTY1_MEDTR
Glyma.20G241500	2.46439	UniRef100_Q93XE6 Chalcone--flavonone isomerase 1A n=1 Tax=Glycine max RepID=CFI1A_SOYBN
Glyma.08G010500	2.46388	UniRef100_G7J3D5 Hydroxycinnamoyl CoA shikimate/quinate hydroxycinnamoyltransferase-like protein n=1 Tax=Medicago truncatula RepID=G7J3D5_MEDTR
Glyma.12G233100	2.4635	UniRef100_G7KH23 Cysteine-rich receptor-like protein kinase n=1 Tax=Medicago truncatula RepID=G7KH23_MEDTR
Glyma.06G259100	2.46318	UniRef100_C6ZS29 TIR-NBS-LRR type disease resistance protein n=2 Tax=Glycine max RepID=C6ZS29_SOYBN
Glyma.02G125600	2.46301	UniRef100_B9GHU3 Auxin-responsive GH3 family protein n=1 Tax=Populus trichocarpa RepID=B9GHU3_POPTR
Glyma.09G198900	2.4628	UniRef100_G7L9F6 Disease resistance response protein n=1 Tax=Medicago truncatula RepID=G7L9F6_MEDTR
Glyma.08G244700	2.46106	UniRef100_D2DW80 UDP-glucosyl transferase n=1 Tax=Phaseolus vulgaris RepID=D2DW80_PHAVU
Glyma.16G106900	2.45991	UniRef100_G7L745 Phosphatidylinositol alpha-mannosyltransferase n=1 Tax=Medicago truncatula RepID=G7L745_MEDTR
Glyma.18G097900	2.4594	UniRef100_Q2HUR9 TGF-beta receptor, type I/II extracellular region n=1 Tax=Medicago truncatula RepID=Q2HUR9_MEDTR
Glyma.13G176600	2.45434	UniRef100_Q9SGN6 MACPF domain-containing protein NSL1 n=1 Tax=Arabidopsis thaliana RepID=NSL1_ARATH
Glyma.14G200300	2.45352	UniRef100_B9IGK7 F-box family protein n=1 Tax=Populus trichocarpa RepID=B9IGK7_POPTR
Glyma.19G195400	2.45181	UniRef100_Q2HTE2 Beta-fructofuranosidase, insoluble isoenzyme n=1 Tax=Medicago truncatula RepID=Q2HTE2_MEDTR
Glyma.07G248600	2.45017	UniRef100_B8XJZ3 Cold-regulated protein n=1 Tax=Glycine max RepID=B8XJZ3_SOYBN
Glyma.10G236500	2.4488	UniRef100_Q9LTJ4 SNARE-like superfamily protein n=1 Tax=Arabidopsis thaliana RepID=Q9LTJ4_ARATH
Glyma.05G042800	2.44858	UniRef100_O81970 Cytochrome P450 71A9 n=1 Tax=Glycine max RepID=C71A9_SOYBN
Glyma.14G179200	2.44764	UniRef100_E4MW38 mRNA, clone: RTFL01-03-L20 n=2 Tax=Eutrema RepID=E4MW38_THEHA
Glyma.14G205600	2.44415	UniRef100_G7K0V4 Ethylene-responsive transcription factor 1A n=1 Tax=Medicago truncatula RepID=G7K0V4_MEDTR
Glyma.01G218200	2.44196	UniRef100_D7KTH6 F2K11.21 n=1 Tax=Arabidopsis lyrata subsp. lyrata RepID=D7KTH6_ARALL
Glyma.17G233700	2.44191	NA
Glyma.11G132100	2.43663	NA
Glyma.17G074300	2.43253	UniRef100_G7JGR0 BTB/POZ domain-containing protein KCTD6 n=2 Tax=Medicago truncatula RepID=G7JGR0_MEDTR
Glyma.12G185200	2.43025	UniRef100_E9N6U0 1,3-beta-D-glucanase GH17_61 n=1 Tax=Populus tremula x Populus tremuloides RepID=E9N6U0_9ROSI
Glyma.18G286900	2.43005	UniRef100_B9HM50 F-box family protein n=1 Tax=Populus trichocarpa RepID=B9HM50_POPTR
Glyma.05G236300	2.4297	UniRef100_F2YTT5 Fw2.2 (Fragment) n=1 Tax=Arachis stenosperma RepID=F2YTT5_9FABA
Glyma.09G080000	2.42878	UniRef100_G7IQG1 WRKY transcription factor n=1 Tax=Medicago truncatula RepID=G7IQG1_MEDTR
Glyma.18G256900	2.4255	UniRef100_G7KZV4 Quinohaemoprotein ethanol dehydrogenase type-1 n=1 Tax=Medicago truncatula RepID=G7KZV4_MEDTR
Glyma.12G217500	2.42376	UniRef100_B7FH70 Centrin-2 n=1 Tax=Medicago truncatula RepID=B7FH70_MEDTR
Glyma.19G163100	2.41909	NA
Glyma.15G150500	2.41548	UniRef100_Q5ICP0 RING-H2 subgroup RHE protein n=2 Tax=Populus canescens RepID=Q5ICP0_POPCN
Glyma.18G223900	2.41203	UniRef100_K7V3R4 Uclacyanin-2 n=2 Tax=Zea mays RepID=K7V3R4_MAIZE
Glyma.06G226700	2.4096	UniRef100_G7LBX2 Leucine-rich repeat family protein / protein kinase family protein n=1 Tax=Medicago truncatula RepID=G7LBX2_MEDTR
Glyma.07G081400	2.40942	UniRef100_Q9SF07 F26K24.21 protein n=1 Tax=Arabidopsis thaliana RepID=Q9SF07_ARATH
Glyma.01G169000	2.40866	UniRef100_G7KGD5 Zinc finger CCCH domain-containing protein n=1 Tax=Medicago truncatula RepID=G7KGD5_MEDTR
Glyma.17G189400	2.40835	UniRef100_B9SNG5 Serine/threonine-protein kinase n=1 Tax=Ricinus communis RepID=B9SNG5_RICCO
Glyma.04G026600	2.4052	NA
Glyma.06G047600	2.40067	NA
Glyma.16G060800	2.39983	UniRef100_C7S8B6 Germin-like protein 2 n=1 Tax=Glycine max RepID=C7S8B6_SOYBN
Glyma.17G175400	2.39673	UniRef100_G7K7Z2 Calcium-binding protein CML24 n=1 Tax=Medicago truncatula RepID=G7K7Z2_MEDTR
Glyma.15G198900	2.39572	UniRef100_A9PHV6 Serine-rich family protein n=1 Tax=Populus trichocarpa RepID=A9PHV6_POPTR
Glyma.10G253700	2.39569	UniRef100_Q9XED4 Receptor-like protein kinase homolog RK20-1 n=1 Tax=Phaseolus vulgaris RepID=Q9XED4_PHAVU
Glyma.18G097800	2.39318	UniRef100_Q2HUR9 TGF-beta receptor, type I/II extracellular region n=1 Tax=Medicago truncatula RepID=Q2HUR9_MEDTR
Glyma.08G254500	2.39311	UniRef100_I1KWM7 6-phosphogluconate dehydrogenase, decarboxylating n=1 Tax=Glycine max RepID=I1KWM7_SOYBN
Glyma.06G024000	2.39093	NA
Glyma.08G152500	2.38978	UniRef100_T2DPI6 Transcription factor bHLH130-like protein n=1 Tax=Phaseolus vulgaris RepID=T2DPI6_PHAVU
Glyma.10G055300	2.38889	UniRef100_Q9ZRD8 GMFP5 (Fragment) n=1 Tax=Glycine max RepID=Q9ZRD8_SOYBN
Glyma.09G138000	2.38797	UniRef100_G7IAN1 PAR-1a protein n=1 Tax=Medicago truncatula RepID=G7IAN1_MEDTR
Glyma.18G020400	2.3846	UniRef100_G7J4E6 RING finger family protein n=1 Tax=Medicago truncatula RepID=G7J4E6_MEDTR
Glyma.06G317800	2.38435	UniRef100_G7L7D6 Derlin-1 n=1 Tax=Medicago truncatula RepID=G7L7D6_MEDTR
Glyma.12G061900	2.38302	UniRef100_G7JUU0 GRAS family transcription factor n=1 Tax=Medicago truncatula RepID=G7JUU0_MEDTR
Glyma.03G021200	2.38184	UniRef100_G7L1D0 Cytochrome P450 n=2 Tax=Medicago truncatula RepID=G7L1D0_MEDTR
Glyma.20G009300	2.37931	UniRef100_B9HRV5 Oxidoreductase family protein n=1 Tax=Populus trichocarpa RepID=B9HRV5_POPTR
Glyma.09G237600	2.3786	UniRef100_Q2HUR9 TGF-beta receptor, type I/II extracellular region n=1 Tax=Medicago truncatula RepID=Q2HUR9_MEDTR
Glyma.01G148000	2.37813	UniRef100_Q850K7 Expansin-like B1 n=2 Tax=Oryza sativa RepID=EXLB1_ORYSJ
Glyma.03G027400	2.37769	UniRef100_I1JKP7 3-phosphoshikimate 1-carboxyvinyltransferase n=1 Tax=Glycine max RepID=I1JKP7_SOYBN
Glyma.11G001200	2.37698	UniRef100_C6ZS01 Leucine-rich repeat family protein n=1 Tax=Glycine max RepID=C6ZS01_SOYBN
Glyma.01G241700	2.37649	NA
Glyma.15G252200	2.3752	UniRef100_P46417 Glutathione S-transferase 3 n=1 Tax=Glycine max RepID=GSTX3_SOYBN
Glyma.12G097200	2.37277	UniRef100_G7JEQ9 MAP kinase kinase kinase SSK2 n=1 Tax=Medicago truncatula RepID=G7JEQ9_MEDTR
Glyma.06G007500	2.37245	UniRef100_I1K723 Arginine decarboxylase n=1 Tax=Glycine max RepID=I1K723_SOYBN
Glyma.11G180500	2.37185	UniRef100_B9MYV0 CCR4-NOT transcription complex family protein n=1 Tax=Populus trichocarpa RepID=B9MYV0_POPTR
Glyma.08G178000	2.37069	UniRef100_B9GGB7 Phosphate-responsive family protein n=1 Tax=Populus trichocarpa RepID=B9GGB7_POPTR
Glyma.18G241800	2.36971	UniRef100_B9N154 Tyrosine specific protein phosphatase n=2 Tax=Populus trichocarpa RepID=B9N154_POPTR
Glyma.12G045300	2.36858	UniRef100_B9HET4 Quinone reductase family protein n=1 Tax=Populus trichocarpa RepID=B9HET4_POPTR
Glyma.01G171400	2.3679	UniRef100_G7KF09 Cell division protease ftsH-like protein n=1 Tax=Medicago truncatula RepID=G7KF09_MEDTR
Glyma.13G087500	2.36451	UniRef100_G7KA56 Glucan 1,3-beta-glucosidase n=1 Tax=Medicago truncatula RepID=G7KA56_MEDTR
Glyma.02G284300	2.36334	UniRef100_G7K3B6 NAC domain protein IPR003441 n=1 Tax=Medicago truncatula RepID=G7K3B6_MEDTR
Glyma.06G289200	2.36196	NA
Glyma.02G009800	2.35903	UniRef100_Q0PJK7 MYB transcription factor MYB76 n=1 Tax=Glycine max RepID=Q0PJK7_SOYBN
Glyma.05G022600	2.35799	UniRef100_K7KMG0 UDP-glucose 6-dehydrogenase n=1 Tax=Glycine max RepID=K7KMG0_SOYBN
Glyma.09G235500	2.35727	NA
Glyma.08G201300	2.35539	UniRef100_G7LGN0 ABC transporter family pleiotropic drug resistance protein n=2 Tax=Medicago truncatula RepID=G7LGN0_MEDTR
Glyma.09G099200	2.35409	UniRef100_K7LCV5 Serine/threonine-protein kinase n=1 Tax=Glycine max RepID=K7LCV5_SOYBN
Glyma.07G199000	2.35225	UniRef100_G7ISD5 Squamosa promoter binding-like protein n=1 Tax=Medicago truncatula RepID=G7ISD5_MEDTR
Glyma.20G036100	2.35071	UniRef100_G7KFA3 Ribonuclease T2 n=1 Tax=Medicago truncatula RepID=G7KFA3_MEDTR
Glyma.18G214000	2.35045	UniRef100_G7KY50 Protein kinase 2A n=1 Tax=Medicago truncatula RepID=G7KY50_MEDTR
Glyma.15G199700	2.34976	UniRef100_P13993 Repetitive proline-rich cell wall protein 2 n=2 Tax=Glycine max RepID=PRP2_SOYBN
Glyma.05G232400	2.3487	UniRef100_U7E110 Fibronectin type III domain-containing family protein n=2 Tax=Populus trichocarpa RepID=U7E110_POPTR
Glyma.12G173500	2.34759	UniRef100_D7MTV4 Kelch repeat-containing F-box family protein n=1 Tax=Arabidopsis lyrata subsp. lyrata RepID=D7MTV4_ARALL
Glyma.11G014800	2.34699	UniRef100_G7K978 Ethylene-responsive transcription factor ERF019 n=1 Tax=Medicago truncatula RepID=G7K978_MEDTR
Glyma.13G337600	2.34657	UniRef100_G7IRV5 GRAS family transcription factor n=1 Tax=Medicago truncatula RepID=G7IRV5_MEDTR
Glyma.07G153200	2.34647	UniRef100_G7JR87 Receptor-like protein kinase n=1 Tax=Medicago truncatula RepID=G7JR87_MEDTR
Glyma.01G206700	2.34555	UniRef100_D9IXB2 ERF protein n=1 Tax=Glycine max RepID=D9IXB2_SOYBN
Glyma.01G172600	2.34063	UniRef100_O48601 NADPH:isoflavone reductase n=1 Tax=Glycine max RepID=O48601_SOYBN
Glyma.13G103100	2.34033	UniRef100_S5MMS2 Xyloglucan endotransglycosylase 2 n=1 Tax=Pyrus x bretschneideri RepID=S5MMS2_9ROSA
Glyma.18G290300	2.33906	NA
Glyma.12G212300	2.33738	UniRef100_B0LUS0 Transcription factor n=1 Tax=Glycine max RepID=B0LUS0_SOYBN
Glyma.02G034000	2.33504	UniRef100_C7A2A0 Mitochondrial benzaldehyde dehydrogenase n=1 Tax=Antirrhinum majus RepID=C7A2A0_ANTMA
Glyma.09G042400	2.33482	UniRef100_Q5ICP0 RING-H2 subgroup RHE protein n=2 Tax=Populus canescens RepID=Q5ICP0_POPCN
Glyma.09G071600	2.3338	UniRef100_L7T124 TIFY transcription factor n=1 Tax=Phaseolus vulgaris RepID=L7T124_PHAVU
Glyma.18G029300	2.32759	UniRef100_B5AE23 Nematode resistance HS1pro1 protein n=1 Tax=Glycine max RepID=B5AE23_SOYBN
Glyma.16G064200	2.32475	UniRef100_G7ICH9 Leucine-rich repeat family protein / protein kinase family protein n=1 Tax=Medicago truncatula RepID=G7ICH9_MEDTR
Glyma.02G125900	2.32343	NA
Glyma.06G259800	2.32299	UniRef100_C6ZS29 TIR-NBS-LRR type disease resistance protein n=2 Tax=Glycine max RepID=C6ZS29_SOYBN
Glyma.11G233300	2.32148	UniRef100_G7J2D4 Abscisic acid receptor PYL6 n=1 Tax=Medicago truncatula RepID=G7J2D4_MEDTR
Glyma.06G153600	2.31995	UniRef100_G7JBL1 GDP-mannose transporter n=1 Tax=Medicago truncatula RepID=G7JBL1_MEDTR
Glyma.08G062700	2.31841	UniRef100_G7JSZ5 Receptor-like-kinase n=1 Tax=Medicago truncatula RepID=G7JSZ5_MEDTR
Glyma.07G155500	2.31696	UniRef100_G7KT83 Abscisic acid receptor PYL4 n=1 Tax=Medicago truncatula RepID=G7KT83_MEDTR
Glyma.07G120900	2.31636	UniRef100_U5FSD9 DYNAMIN-LIKE protein 4 n=2 Tax=Populus trichocarpa RepID=U5FSD9_POPTR
Glyma.04G054200	2.31478	UniRef100_G7J8C4 WRKY transcription factor n=1 Tax=Medicago truncatula RepID=G7J8C4_MEDTR
Glyma.18G231500	2.31163	UniRef100_A4PIB8 Trypsin inhibitor n=1 Tax=Apios americana RepID=A4PIB8_9FABA
Glyma.08G249500	2.31084	UniRef100_Q69FA1 Anthocyanin acyltransferase n=1 Tax=Phaseolus vulgaris RepID=Q69FA1_PHAVU
Glyma.16G200900	2.30718	UniRef100_G7IC52 CXE carboxylesterase n=1 Tax=Medicago truncatula RepID=G7IC52_MEDTR
Glyma.07G011800	2.30709	UniRef100_D7PEX6 Haloacid dehalogenase n=1 Tax=Phaseolus vulgaris RepID=D7PEX6_PHAVU
Glyma.06G102100	2.30364	UniRef100_B9GUX9 Phosphate-responsive family protein n=1 Tax=Populus trichocarpa RepID=B9GUX9_POPTR
Glyma.20G210100	2.30067	UniRef100_G7I467 Xyloglucan-specific endoglucanase inhibitor protein n=1 Tax=Medicago truncatula RepID=G7I467_MEDTR
Glyma.04G102600	2.30065	UniRef100_Q6BDD4 Hexose transporter HT2 n=1 Tax=Vitis vinifera RepID=Q6BDD4_VITVI
Glyma.13G065300	2.30058	NA
Glyma.20G248100	2.29812	UniRef100_G7IB14 Transcription factor bHLH128 n=1 Tax=Medicago truncatula RepID=G7IB14_MEDTR
Glyma.08G196600	2.29525	NA
Glyma.16G175200	2.29517	UniRef100_C6ZJB3 UGT2 n=1 Tax=Pueraria montana var. lobata RepID=C6ZJB3_PUEML
Glyma.05G129200	2.29515	NA
Glyma.03G101000	2.29399	UniRef100_B9IB53 ABC transporter family protein n=1 Tax=Populus trichocarpa RepID=B9IB53_POPTR
Glyma.18G271500	2.29341	UniRef100_C6ZRP3 Serine-threonine kinase n=1 Tax=Glycine max RepID=C6ZRP3_SOYBN
Glyma.13G146100	2.29001	UniRef100_Q8L817 Alpha carbonic anhydrase 7 n=1 Tax=Arabidopsis thaliana RepID=Q8L817_ARATH
Glyma.02G187200	2.28772	UniRef100_Q9FQD9 Glutathione S-transferase GST 19 n=2 Tax=Glycine RepID=Q9FQD9_SOYBN
Glyma.09G004400	2.28759	UniRef100_Q8W1A1 Adenosine 5'-phosphosulfate reductase n=1 Tax=Glycine max RepID=Q8W1A1_SOYBN
Glyma.07G073900	2.28684	UniRef100_G7KA55 (+)-neomenthol dehydrogenase n=1 Tax=Medicago truncatula RepID=G7KA55_MEDTR
Glyma.13G001800	2.28681	NA
Glyma.18G054100	2.28665	UniRef100_G7K0S2 With no lysine kinase n=1 Tax=Medicago truncatula RepID=G7K0S2_MEDTR
Glyma.20G149500	2.28594	UniRef100_Q9LUI1 Leucine-rich repeat extensin-like protein 6 n=1 Tax=Arabidopsis thaliana RepID=LRX6_ARATH
Glyma.13G302700	2.28584	UniRef100_Q69FA1 Anthocyanin acyltransferase n=1 Tax=Phaseolus vulgaris RepID=Q69FA1_PHAVU
Glyma.17G079000	2.28572	UniRef100_Q94F39 Ninja-family protein AFP3 n=1 Tax=Arabidopsis thaliana RepID=AFP3_ARATH
Glyma.11G011500	2.28548	UniRef100_Q84V87 Chalcone synthase n=1 Tax=Glycine max RepID=Q84V87_SOYBN
Glyma.10G212900	2.28531	UniRef100_Q3LUM5 Elongation factor 1-alpha n=1 Tax=Gossypium hirsutum RepID=Q3LUM5_GOSHI
Glyma.07G262700	2.28531	UniRef100_A7LHG6 WRKY23 (Fragment) n=1 Tax=Glycine max RepID=A7LHG6_SOYBN
Glyma.17G121900	2.2843	NA
Glyma.16G063200	2.28392	UniRef100_F8SMC3 Glucose-6-phosphate 1-dehydrogenase n=1 Tax=Glycine max RepID=F8SMC3_SOYBN
Glyma.13G316100	2.28267	UniRef100_G7ITU0 Calpain-B n=2 Tax=Medicago truncatula RepID=G7ITU0_MEDTR
Glyma.01G236500	2.28228	UniRef100_Q9SKZ7 Acyl-CoA N-acyltransferases (NAT) superfamily protein n=1 Tax=Arabidopsis thaliana RepID=Q9SKZ7_ARATH
Glyma.03G036700	2.2815	UniRef100_B9HDH9 Armadillo/beta-catenin repeat family protein n=1 Tax=Populus trichocarpa RepID=B9HDH9_POPTR
Glyma.17G065100	2.28092	UniRef100_G7JD12 Xyloglucan endotransglucosylase/hydrolase n=1 Tax=Medicago truncatula RepID=G7JD12_MEDTR
Glyma.07G015800	2.27927	UniRef100_G7LGN0 ABC transporter family pleiotropic drug resistance protein n=2 Tax=Medicago truncatula RepID=G7LGN0_MEDTR
Glyma.19G081500	2.27895	UniRef100_G7JZ94 F-box/kelch-repeat protein n=1 Tax=Medicago truncatula RepID=G7JZ94_MEDTR
Glyma.18G187300	2.27572	UniRef100_K9N5V5 Legume-specific protein n=1 Tax=Aeschynomene evenia RepID=K9N5V5_9FABA
Glyma.09G150500	2.27394	UniRef100_G7KMF3 Cysteine-rich receptor-like protein kinase n=1 Tax=Medicago truncatula RepID=G7KMF3_MEDTR
Glyma.10G296900	2.27358	UniRef100_A2Q4X4 Epsin, N-terminal; ENTH/VHS n=1 Tax=Medicago truncatula RepID=A2Q4X4_MEDTR
Glyma.20G139300	2.27188	UniRef100_G8A0W3 Cysteine-rich receptor-like protein kinase n=2 Tax=Medicago truncatula RepID=G8A0W3_MEDTR
Glyma.02G063900	2.27178	UniRef100_I1JCX2 MLO-like protein n=1 Tax=Glycine max RepID=I1JCX2_SOYBN
Glyma.04G228800	2.26972	NA
Glyma.09G218600	2.26958	UniRef100_B0L642 Abscisic acid 8'-hydroxylase n=1 Tax=Glycine max RepID=B0L642_SOYBN
Glyma.06G092000	2.26564	UniRef100_G7J450 Transcription factor bHLH93 n=1 Tax=Medicago truncatula RepID=G7J450_MEDTR
Glyma.12G144100	2.26545	UniRef100_K7LUW9 Serine/threonine-protein kinase n=4 Tax=Glycine max RepID=K7LUW9_SOYBN
Glyma.07G142000	2.26475	UniRef100_Q9M325 Phosphatidylinositol:ceramide inositolphosphotransferase 1 n=1 Tax=Arabidopsis thaliana RepID=IPCS1_ARATH
Glyma.13G160100	2.2625	UniRef100_G7JFC4 Seed imbibition protein n=1 Tax=Medicago truncatula RepID=G7JFC4_MEDTR
Glyma.13G249800	2.26027	UniRef100_G7IK44 Transcription factor bHLH112 n=1 Tax=Medicago truncatula RepID=G7IK44_MEDTR
Glyma.13G069200	2.25804	UniRef100_B3IX35 Transcription factor C2H2 n=1 Tax=Lotus japonicus RepID=B3IX35_LOTJA
Glyma.19G115000	2.25803	UniRef100_G7IZY4 Receptor-like protein kinase n=1 Tax=Medicago truncatula RepID=G7IZY4_MEDTR
Glyma.12G144400	2.25687	UniRef100_I1LSY1 Serine/threonine-protein kinase n=2 Tax=Glycine max RepID=I1LSY1_SOYBN
Glyma.02G096800	2.25492	UniRef100_I1JDT9 Glucose-6-phosphate 1-dehydrogenase n=1 Tax=Glycine max RepID=I1JDT9_SOYBN
Glyma.03G183900	2.25461	UniRef100_Q09GS2 Transcription factor MYBJ7 n=1 Tax=Glycine max RepID=Q09GS2_SOYBN
Glyma.03G056800	2.25376	UniRef100_Q9M035 ALC-interacting protein 1 n=1 Tax=Arabidopsis thaliana RepID=Q9M035_ARATH
Glyma.07G133800	2.25272	NA
Glyma.15G077100	2.25089	UniRef100_B3VHW0 Ethylene-responsive element binding factor 4 n=1 Tax=Glycine max RepID=B3VHW0_SOYBN
Glyma.16G041100	2.2494	UniRef100_Q9FK55 Emb|CAB87627.1 n=1 Tax=Arabidopsis thaliana RepID=Q9FK55_ARATH
Glyma.12G218300	2.24717	NA
Glyma.07G063800	2.24607	NA
Glyma.15G074600	2.24524	UniRef100_G7IPT4 LRR receptor-like serine/threonine-protein kinase FEI n=1 Tax=Medicago truncatula RepID=G7IPT4_MEDTR
Glyma.12G194000	2.24014	UniRef100_I1LU54 MATE efflux family protein n=1 Tax=Glycine max RepID=I1LU54_SOYBN
Glyma.09G016400	2.23932	UniRef100_A2Q5G7 Heavy metal transport/detoxification protein n=1 Tax=Medicago truncatula RepID=A2Q5G7_MEDTR
Glyma.19G049800	2.2373	UniRef100_Q9FZH6 F1O19.11 protein n=2 Tax=Arabidopsis thaliana RepID=Q9FZH6_ARATH
Glyma.08G195100	2.23456	UniRef100_D7PEX6 Haloacid dehalogenase n=1 Tax=Phaseolus vulgaris RepID=D7PEX6_PHAVU
Glyma.11G179300	2.23145	UniRef100_B9GHZ7 Pyridine nucleotide-disulfide oxidoreductase family protein n=1 Tax=Populus trichocarpa RepID=B9GHZ7_POPTR
Glyma.11G189500	2.23045	UniRef100_Q8LJS2 Histone deacetylase HDT1 n=2 Tax=Glycine max RepID=HDT1_SOYBN
Glyma.02G131200	2.2294	UniRef100_Q9LI79 Genomic DNA, chromosome 3, BAC clone:T5M7 n=2 Tax=Arabidopsis thaliana RepID=Q9LI79_ARATH
Glyma.01G112700	2.2286	UniRef100_Q0PJE0 MYB transcription factor MYB51 (Fragment) n=1 Tax=Glycine max RepID=Q0PJE0_SOYBN
Glyma.01G017100	2.22744	UniRef100_G7KDR3 Dihydroflavonol-4-reductase n=2 Tax=Medicago truncatula RepID=G7KDR3_MEDTR
Glyma.04G062800	2.22562	NA
Glyma.11G000500	2.22441	UniRef100_E9M5E6 Glycosyltransferase GT02J01 n=1 Tax=Pueraria montana var. lobata RepID=E9M5E6_PUEML
Glyma.17G238300	2.21813	NA
Glyma.18G127200	2.21489	UniRef100_G7K9P5 Peptide transporter PTR1 n=1 Tax=Medicago truncatula RepID=G7K9P5_MEDTR
Glyma.08G347000	2.21315	UniRef100_G7K4H3 Multidrug resistance protein ABC transporter family n=1 Tax=Medicago truncatula RepID=G7K4H3_MEDTR
Glyma.17G042400	2.20951	UniRef100_G7IQF5 Cytidine deaminase n=1 Tax=Medicago truncatula RepID=G7IQF5_MEDTR
Glyma.09G010700	2.20838	UniRef100_G7IM40 Tonoplast dicarboxylate transporter n=1 Tax=Medicago truncatula RepID=G7IM40_MEDTR
Glyma.13G250900	2.20468	UniRef100_G7IK21 Regulator of ribonuclease-like protein n=1 Tax=Medicago truncatula RepID=G7IK21_MEDTR
Glyma.08G132100	2.2027	NA
Glyma.14G144300	2.20257	UniRef100_G7J3I8 Receptor-like protein kinase n=1 Tax=Medicago truncatula RepID=G7J3I8_MEDTR
Glyma.06G088400	2.20133	UniRef100_G7J3I8 Receptor-like protein kinase n=1 Tax=Medicago truncatula RepID=G7J3I8_MEDTR
Glyma.14G132400	2.20117	UniRef100_B6U5C3 AGG2 n=1 Tax=Zea mays RepID=B6U5C3_MAIZE
Glyma.08G307800	2.19987	UniRef100_A9PBA7 Enoyl-CoA hydratase/isomerase family protein n=1 Tax=Populus trichocarpa RepID=A9PBA7_POPTR
Glyma.12G149100	2.19977	UniRef100_Q52QR3 NAC domain protein NAC3 n=1 Tax=Glycine max RepID=Q52QR3_SOYBN
Glyma.10G023900	2.19973	UniRef100_B9IA10 Oxidoreductase family protein n=1 Tax=Populus trichocarpa RepID=B9IA10_POPTR
Glyma.18G051500	2.19728	UniRef100_G7IV40 Ethylene responsive transcription factor 2b n=1 Tax=Medicago truncatula RepID=G7IV40_MEDTR
Glyma.10G008500	2.19473	UniRef100_A4ZPP3 Ethylene receptor n=1 Tax=Glycine max RepID=A4ZPP3_SOYBN
Glyma.19G182300	2.19349	UniRef100_I1NA96 Phenylalanine ammonia-lyase n=1 Tax=Glycine max RepID=I1NA96_SOYBN
Glyma.05G162600	2.18946	UniRef100_G7L7B6 Aquaporin NIP1-2 n=1 Tax=Medicago truncatula RepID=G7L7B6_MEDTR
Glyma.06G302800	2.18776	UniRef100_H6VUT5 Eukaryotic translation initiation factor n=1 Tax=Ammopiptanthus mongolicus RepID=H6VUT5_9FABA
Glyma.04G232200	2.18658	UniRef100_G7J864 Mitochondrial chaperone BCS1 n=1 Tax=Medicago truncatula RepID=G7J864_MEDTR
Glyma.07G233900	2.18655	UniRef100_G7JQ33 ABC transporter G family member n=1 Tax=Medicago truncatula RepID=G7JQ33_MEDTR
Glyma.18G277300	2.18613	UniRef100_I1N4U1 6-phosphogluconate dehydrogenase, decarboxylating n=1 Tax=Glycine max RepID=I1N4U1_SOYBN
Glyma.11G194100	2.18509	UniRef100_Q2LME0 MYB24 n=1 Tax=Malus domestica RepID=Q2LME0_MALDO
Glyma.14G201700	2.18382	UniRef100_U5U2N9 Peroxidase 4-like protein n=1 Tax=Phaseolus vulgaris RepID=U5U2N9_PHAVU
Glyma.13G338400	2.18295	UniRef100_G7JCE1 RING finger protein n=1 Tax=Medicago truncatula RepID=G7JCE1_MEDTR
Glyma.07G163300	2.17799	NA
Glyma.04G042300	2.17703	UniRef100_Q0PJL2 MYB transcription factor MYB68 n=1 Tax=Glycine max RepID=Q0PJL2_SOYBN
Glyma.04G003600	2.17577	UniRef100_G7J8J3 Baculoviral IAP repeat-containing protein n=1 Tax=Medicago truncatula RepID=G7J8J3_MEDTR
Glyma.07G041400	2.17437	UniRef100_G4XSW2 JAZ2 n=1 Tax=Vitis rupestris RepID=G4XSW2_9ROSI
Glyma.10G188500	2.17303	UniRef100_Q60I94 Ethylene receptor n=1 Tax=Pyrus pyrifolia RepID=Q60I94_PYRPY
Glyma.04G008600	2.17172	UniRef100_G7J7S5 S-norcoclaurine synthase n=1 Tax=Medicago truncatula RepID=G7J7S5_MEDTR
Glyma.20G213700	2.17139	UniRef100_G7L6D6 Isoflavone-7-O-methyltransferase n=1 Tax=Medicago truncatula RepID=G7L6D6_MEDTR
Glyma.16G064100	2.16876	UniRef100_C6ZRZ7 Leucine-rich repeat family protein / protein kinase family protein n=1 Tax=Glycine max RepID=C6ZRZ7_SOYBN
Glyma.17G124600	2.16813	NA
Glyma.15G076100	2.16586	NA
Glyma.07G132900	2.16502	UniRef100_D7L7T7 Oxysterol-binding family protein n=1 Tax=Arabidopsis lyrata subsp. lyrata RepID=D7L7T7_ARALL
Glyma.09G195500	2.1639	UniRef100_G7LGW8 Pentatricopeptide repeat-containing protein n=1 Tax=Medicago truncatula RepID=G7LGW8_MEDTR
Glyma.20G082500	2.16186	NA
Glyma.08G064700	2.16161	UniRef100_I1KQV2 Glutamyl-tRNA reductase n=1 Tax=Glycine max RepID=I1KQV2_SOYBN
Glyma.17G152400	2.16036	NA
Glyma.06G249400	2.15968	UniRef100_U1YCF5 Methyltransferase domain protein n=1 Tax=Aneurinibacillus aneurinilyticus ATCC 12856 RepID=U1YCF5_ANEAE
Glyma.08G339800	2.15915	UniRef100_F4I8S3 SNF2 domain-containing protein CLASSY 3 n=1 Tax=Arabidopsis thaliana RepID=CLSY3_ARATH
Glyma.08G270600	2.1566	UniRef100_G7KDR3 Dihydroflavonol-4-reductase n=2 Tax=Medicago truncatula RepID=G7KDR3_MEDTR
Glyma.02G041900	2.15477	UniRef100_I1JCA9 Phosphoserine aminotransferase n=1 Tax=Glycine max RepID=I1JCA9_SOYBN
Glyma.19G247400	2.15199	UniRef100_G7I6T4 Histone-lysine N-methyltransferase SUVR4 n=1 Tax=Medicago truncatula RepID=G7I6T4_MEDTR
Glyma.11G216900	2.14436	UniRef100_B2Z3Q7 Pollen-specific C2 domain containing protein n=1 Tax=Nicotiana tabacum RepID=B2Z3Q7_TOBAC
Glyma.13G291700	2.14201	UniRef100_Q9SIN2 Protein trichome birefringence-like 39 n=1 Tax=Arabidopsis thaliana RepID=TBL39_ARATH
Glyma.18G006400	2.14195	UniRef100_Q6XPS8 Drought-induced protein 1 n=1 Tax=Glycine latifolia RepID=Q6XPS8_9FABA
Glyma.14G014700	2.14168	UniRef100_G7K4N0 Serine acetyltransferase n=1 Tax=Medicago truncatula RepID=G7K4N0_MEDTR
Glyma.19G069400	2.14109	UniRef100_G7KJM2 Kinase-like protein n=1 Tax=Medicago truncatula RepID=G7KJM2_MEDTR
Glyma.04G045000	2.13969	UniRef100_B9IBS4 Adenine phosphoribosyltransferase 1 family protein n=2 Tax=Populus trichocarpa RepID=B9IBS4_POPTR
Glyma.08G065800	2.13946	UniRef100_G7JU27 Class I heat shock protein n=1 Tax=Medicago truncatula RepID=G7JU27_MEDTR
Glyma.14G039800	2.13676	NA
Glyma.12G179600	2.13281	UniRef100_G7IQZ7 Lysosomal Pro-X carboxypeptidase n=1 Tax=Medicago truncatula RepID=G7IQZ7_MEDTR
Glyma.05G158200	2.13224	UniRef100_F6M8H3 Dof-domain transcription factor protein n=1 Tax=Platycodon grandiflorus RepID=F6M8H3_9ASTR
Glyma.15G063400	2.13021	UniRef100_G7IK21 Regulator of ribonuclease-like protein n=1 Tax=Medicago truncatula RepID=G7IK21_MEDTR
Glyma.07G190700	2.13006	UniRef100_G7JRT0 Calmodulin-binding protein n=1 Tax=Medicago truncatula RepID=G7JRT0_MEDTR
Glyma.19G115300	2.12682	UniRef100_Q2HVC5 2-aminoethanethiol dioxygenase n=1 Tax=Medicago truncatula RepID=Q2HVC5_MEDTR
Glyma.20G227300	2.12666	NA
Glyma.07G177600	2.12653	UniRef100_U5GFJ6 Calmodulin-binding family protein n=2 Tax=Populus trichocarpa RepID=U5GFJ6_POPTR
Glyma.10G059200	2.12644	UniRef100_D7KHY6 Carbonic anhydrase family protein n=1 Tax=Arabidopsis lyrata subsp. lyrata RepID=D7KHY6_ARALL
Glyma.02G268000	2.12569	UniRef100_Q8W3Y3 1-aminocyclopropane-1-carboxylic acid oxidase n=1 Tax=Phaseolus lunatus RepID=Q8W3Y3_PHALU
Glyma.14G005600	2.12382	NA
Glyma.05G021100	2.12319	UniRef100_Q8W4X7 NADPH oxidase n=1 Tax=Nicotiana tabacum RepID=Q8W4X7_TOBAC
Glyma.01G057700	2.1229	NA
Glyma.04G095900	2.12193	UniRef100_B6SLI0 TPR domain containing protein n=1 Tax=Zea mays RepID=B6SLI0_MAIZE
Glyma.14G101100	2.11976	UniRef100_G7I894 Folate-Biopterin Transporter (FBT) family n=1 Tax=Medicago truncatula RepID=G7I894_MEDTR
Glyma.18G242300	2.1184	UniRef100_Q6EJD1 Isopentenyl pyrophosphate isomerase n=1 Tax=Pueraria montana var. lobata RepID=Q6EJD1_PUEML
Glyma.08G145300	2.11797	UniRef100_G7LC78 Ethylene-responsive transcription factor n=1 Tax=Medicago truncatula RepID=G7LC78_MEDTR
Glyma.11G217600	2.11735	UniRef100_M7ZUP0 Double-stranded RNA-binding protein 4 n=2 Tax=Triticum RepID=M7ZUP0_TRIUA
Glyma.06G294100	2.11661	UniRef100_F4I2G1 Ankyrin repeats-containing protein n=1 Tax=Arabidopsis thaliana RepID=F4I2G1_ARATH
Glyma.14G084700	2.11598	UniRef100_Q7Y0Y9 Dehydration responsive element binding protein n=1 Tax=Glycine max RepID=Q7Y0Y9_SOYBN
Glyma.18G231400	2.11582	UniRef100_A4PIB8 Trypsin inhibitor n=1 Tax=Apios americana RepID=A4PIB8_9FABA
Glyma.15G032400	2.11391	NA
Glyma.10G206900	2.11368	NA
Glyma.15G077000	2.11344	UniRef100_G7ISE4 Ethylene responsive transcription factor n=1 Tax=Medicago truncatula RepID=G7ISE4_MEDTR
Glyma.02G217800	2.11306	UniRef100_G7J450 Transcription factor bHLH93 n=1 Tax=Medicago truncatula RepID=G7J450_MEDTR
[truncated: 1,719 more rows]

## Sheet: R 48hpi v R control
Supplementary Table 1B. Differentially Expressed Genes R 48 hpi v R Control
Gene ID	log2FC	Description
Glyma.18G239000	9.91455	UniRef100_G7J763 Salicylic acid/benzoic acid carboxyl methyltransferase n=1 Tax=Medicago truncatula RepID=G7J763_MEDTR
Glyma.09G037100	9.34154	UniRef100_Q4JGN7 1,3-beta-D-glucanase (Fragment) n=1 Tax=Phaseolus vulgaris RepID=Q4JGN7_PHAVU
Glyma.13G122900	9.14045	UniRef100_D8VD37 Ethylene response factor 10 n=1 Tax=Actinidia deliciosa RepID=D8VD37_ACTDE
Glyma.04G003100	9.13178	UniRef100_B3H7D4 Phospholipase-like (PEARLI 4) family protein n=1 Tax=Arabidopsis thaliana RepID=B3H7D4_ARATH
Glyma.12G104600	9.08941	UniRef100_Q0PJC4 MYB transcription factor MYB117 (Fragment) n=1 Tax=Glycine max RepID=Q0PJC4_SOYBN
Glyma.18G177000	9.0797	UniRef100_B9IIG5 Cinnamyl-alcohol dehydrogenase family protein n=1 Tax=Populus trichocarpa RepID=B9IIG5_POPTR
Glyma.03G029000	9.03826	UniRef100_I1JKR7 Pectinesterase n=1 Tax=Glycine max RepID=I1JKR7_SOYBN
Glyma.08G274800	9.01133	UniRef100_B9A1Q4 Glycinol 4-dimethylallyltransferase n=1 Tax=Glycine max RepID=G4DT_SOYBN
Glyma.02G233800	8.91847	UniRef100_B9I6V2 Peroxidase family protein n=1 Tax=Populus trichocarpa RepID=B9I6V2_POPTR
Glyma.10G007000	8.90265	UniRef100_D6MKJ0 Transcription factor (Fragment) n=1 Tax=Lycoris longituba RepID=D6MKJ0_9ASPA
Glyma.06G069400	8.8143	UniRef100_G7JB40 EG45-like domain containing protein n=1 Tax=Medicago truncatula RepID=G7JB40_MEDTR
Glyma.03G029200	8.78793	UniRef100_I1JKR9 Pectinesterase n=1 Tax=Glycine max RepID=I1JKR9_SOYBN
Glyma.19G151100	8.78577	UniRef100_G7KWC3 Disease resistance response protein n=1 Tax=Medicago truncatula RepID=G7KWC3_MEDTR
Glyma.11G062600	8.78045	UniRef100_O81974 Cytochrome P450 71D8 n=1 Tax=Glycine max RepID=C71D8_SOYBN
Glyma.19G098800	8.77207	UniRef100_C6TBN2 Probable aldo-keto reductase 1 n=1 Tax=Glycine max RepID=AKR1_SOYBN
Glyma.11G238300	8.74089	UniRef100_G7LAD1 Aspartate aminotransferase n=1 Tax=Medicago truncatula RepID=G7LAD1_MEDTR
Glyma.08G180600	8.72697	UniRef100_G7INS4 LL-diaminopimelate aminotransferase n=1 Tax=Medicago truncatula RepID=G7INS4_MEDTR
Glyma.06G079200	8.69328	UniRef100_G7J2U8 Auxin-induced protein 6B n=1 Tax=Medicago truncatula RepID=G7J2U8_MEDTR
Glyma.05G099300	8.65166	NA
Glyma.20G128200	8.64283	NA
Glyma.17G245100	8.61339	UniRef100_G7I4I2 Pheromone receptor-like protein n=1 Tax=Medicago truncatula RepID=G7I4I2_MEDTR
Glyma.09G005000	8.59743	NA
Glyma.01G135200	8.58427	UniRef100_O49859 Cytochrome P450 82A4 n=1 Tax=Glycine max RepID=C82A4_SOYBN
Glyma.10G290200	8.58208	UniRef100_G7KVQ2 Zinc finger protein n=1 Tax=Medicago truncatula RepID=G7KVQ2_MEDTR
Glyma.04G131100	8.57743	UniRef100_G7IVK9 Eugenol synthase n=1 Tax=Medicago truncatula RepID=G7IVK9_MEDTR
Glyma.12G197400	8.55683	UniRef100_G7IRJ6 Myrcene synthase n=1 Tax=Medicago truncatula RepID=G7IRJ6_MEDTR
Glyma.15G156100	8.54042	UniRef100_Q2LAK9 Cytochrome P450 monooxygenase CYP81E10 n=1 Tax=Glycine max RepID=Q2LAK9_SOYBN
Glyma.11G070500	8.5241	UniRef100_O48601 NADPH:isoflavone reductase n=1 Tax=Glycine max RepID=O48601_SOYBN
Glyma.06G302600	8.48462	UniRef100_G7IKK4 Peroxidase n=1 Tax=Medicago truncatula RepID=G7IKK4_MEDTR
Glyma.13G262800	8.4844	UniRef100_G7IJL0 F-box/LRR-repeat protein n=1 Tax=Medicago truncatula RepID=G7IJL0_MEDTR
Glyma.17G244000	8.48396	UniRef100_G7I4H1 Patatin-like protein n=2 Tax=Medicago truncatula RepID=G7I4H1_MEDTR
Glyma.11G062500	8.48024	UniRef100_O81974 Cytochrome P450 71D8 n=1 Tax=Glycine max RepID=C71D8_SOYBN
Glyma.03G162700	8.46329	UniRef100_G8EW00 Ethylene response factor 5 n=1 Tax=Medicago sativa RepID=G8EW00_MEDSA
Glyma.17G030400	8.46213	UniRef100_P26987 Stress-induced protein SAM22 n=2 Tax=Glycine max RepID=SAM22_SOYBN
Glyma.02G006300	8.46195	UniRef100_Q9LTC5 Ethylene-responsive transcription factor ERF098 n=1 Tax=Arabidopsis thaliana RepID=ERF98_ARATH
Glyma.07G243700	8.41045	NA
Glyma.19G009000	8.40713	UniRef100_D2DWA6 Formate dehydrogenase n=2 Tax=Phaseolus vulgaris RepID=D2DWA6_PHAVU
Glyma.19G145200	8.40167	UniRef100_A2Q4V2 Leucine-rich repeat, plant specific n=1 Tax=Medicago truncatula RepID=A2Q4V2_MEDTR
Glyma.04G113400	8.39526	UniRef100_Q2PMD5 FAD-linked oxidoreductase 1 n=1 Tax=Glycine max RepID=Q2PMD5_SOYBN
Glyma.05G107500	8.39451	UniRef100_B9HFZ4 VQ motif-containing family protein n=1 Tax=Populus trichocarpa RepID=B9HFZ4_POPTR
Glyma.16G195600	8.39115	UniRef100_G7ZW13 Cytochrome P450 n=1 Tax=Medicago truncatula RepID=G7ZW13_MEDTR
Glyma.07G243500	8.36632	UniRef100_P26987 Stress-induced protein SAM22 n=2 Tax=Glycine max RepID=SAM22_SOYBN
Glyma.02G172200	8.36319	UniRef100_Q9FG33 Probable L-type lectin-domain containing receptor kinase S.5 n=1 Tax=Arabidopsis thaliana RepID=LRKS5_ARATH
Glyma.03G147700	8.35765	UniRef100_G7KWC3 Disease resistance response protein n=1 Tax=Medicago truncatula RepID=G7KWC3_MEDTR
Glyma.11G101200	8.35469	UniRef100_G7JIS0 Peroxidase n=1 Tax=Medicago truncatula RepID=G7JIS0_MEDTR
Glyma.15G109700	8.34931	NA
Glyma.10G295300	8.33983	UniRef100_B9A1Q4 Glycinol 4-dimethylallyltransferase n=1 Tax=Glycine max RepID=G4DT_SOYBN
Glyma.15G234000	8.30964	NA
Glyma.06G302700	8.30169	UniRef100_G7IKK4 Peroxidase n=1 Tax=Medicago truncatula RepID=G7IKK4_MEDTR
Glyma.18G055600	8.29747	UniRef100_B9I6V2 Peroxidase family protein n=1 Tax=Populus trichocarpa RepID=B9I6V2_POPTR
Glyma.17G147600	8.26367	UniRef100_O23547 Expansin-like B1 n=2 Tax=Arabidopsis thaliana RepID=EXLB1_ARATH
Glyma.12G141900	8.2461	UniRef100_U5GWE6 FLAVODOXIN-LIKE QUINONE REDUCTASE 1 family protein n=1 Tax=Populus trichocarpa RepID=U5GWE6_POPTR
Glyma.15G159200	8.2387	UniRef100_Q9LTC5 Ethylene-responsive transcription factor ERF098 n=1 Tax=Arabidopsis thaliana RepID=ERF98_ARATH
Glyma.06G036700	8.21651	UniRef100_B9HRX0 Glycine-rich family protein n=1 Tax=Populus trichocarpa RepID=B9HRX0_POPTR
Glyma.01G211800	8.20807	UniRef100_O48601 NADPH:isoflavone reductase n=1 Tax=Glycine max RepID=O48601_SOYBN
Glyma.04G036600	8.20718	UniRef100_B9HRX0 Glycine-rich family protein n=1 Tax=Populus trichocarpa RepID=B9HRX0_POPTR
Glyma.13G193800	8.20154	UniRef100_B6TMN6 VQ motif family protein n=1 Tax=Zea mays RepID=B6TMN6_MAIZE
Glyma.14G081300	8.19284	UniRef100_G7I4H1 Patatin-like protein n=2 Tax=Medicago truncatula RepID=G7I4H1_MEDTR
Glyma.20G116600	8.18829	UniRef100_G7ID96 Protein MKS1 n=1 Tax=Medicago truncatula RepID=G7ID96_MEDTR
Glyma.01G126600	8.18073	UniRef100_G7JKK5 Disease resistance response protein n=1 Tax=Medicago truncatula RepID=G7JKK5_MEDTR
Glyma.02G089500	8.17839	NA
Glyma.18G193400	8.17557	UniRef100_B9HC76 Laccase family protein n=1 Tax=Populus trichocarpa RepID=B9HC76_POPTR
Glyma.13G285300	8.17526	UniRef100_O81972 Cytochrome P450 82A2 n=1 Tax=Glycine max RepID=C82A2_SOYBN
Glyma.17G173600	8.17104	UniRef100_G7K6N4 Lipase n=1 Tax=Medicago truncatula RepID=G7K6N4_MEDTR
Glyma.11G046400	8.16481	UniRef100_B9HFZ4 VQ motif-containing family protein n=1 Tax=Populus trichocarpa RepID=B9HFZ4_POPTR
Glyma.16G212200	8.16057	UniRef100_D1KFL8 Kunitz-type protease inhibitor KPI-D12 n=1 Tax=Populus trichocarpa x Populus deltoides RepID=D1KFL8_9ROSI
Glyma.08G011300	8.15257	UniRef100_A7LHG8 WRKY25 n=1 Tax=Glycine max RepID=A7LHG8_SOYBN
Glyma.01G127100	8.14805	UniRef100_G7JKK5 Disease resistance response protein n=1 Tax=Medicago truncatula RepID=G7JKK5_MEDTR
Glyma.04G121700	8.14204	UniRef100_A2Q4Q3 Polyphenol oxidase n=1 Tax=Medicago truncatula RepID=A2Q4Q3_MEDTR
Glyma.09G029900	8.13431	UniRef100_G7JMS0 2-succinylbenzoate-CoA ligase n=1 Tax=Medicago truncatula RepID=G7JMS0_MEDTR
Glyma.03G107500	8.12306	UniRef100_Q9FXJ4 F1K23.9 n=2 Tax=Arabidopsis thaliana RepID=Q9FXJ4_ARATH
Glyma.08G306500	8.11008	UniRef100_G7K3A0 Anthranilate N-benzoyltransferase protein n=1 Tax=Medicago truncatula RepID=G7K3A0_MEDTR
Glyma.09G006100	8.0999	UniRef100_O65387 F12F1.21 protein n=2 Tax=Arabidopsis thaliana RepID=O65387_ARATH
Glyma.03G044900	8.09893	UniRef100_G7JKK5 Disease resistance response protein n=1 Tax=Medicago truncatula RepID=G7JKK5_MEDTR
Glyma.18G238100	8.09236	UniRef100_G7L6P5 1-aminocyclopropane-1-carboxylate synthase n=2 Tax=Medicago truncatula RepID=G7L6P5_MEDTR
Glyma.09G049300	8.08688	UniRef100_Q2LAK9 Cytochrome P450 monooxygenase CYP81E10 n=1 Tax=Glycine max RepID=Q2LAK9_SOYBN
Glyma.19G174000	8.08145	UniRef100_G7L0M5 Zinc finger protein n=1 Tax=Medicago truncatula RepID=G7L0M5_MEDTR
Glyma.04G220600	8.06719	UniRef100_G7KH18 Peroxidase n=1 Tax=Medicago truncatula RepID=G7KH18_MEDTR
Glyma.11G162100	8.05913	UniRef100_B9I6V2 Peroxidase family protein n=1 Tax=Populus trichocarpa RepID=B9I6V2_POPTR
Glyma.03G143700	8.05107	UniRef100_Q42798 Cytochrome P450 93A1 n=2 Tax=Glycine max RepID=C93A1_SOYBN
Glyma.10G295200	8.04625	UniRef100_G7JE49 C2H2-type zinc finger protein-like protein n=1 Tax=Medicago truncatula RepID=G7JE49_MEDTR
Glyma.12G049300	8.03416	NA
Glyma.02G042500	8.0291	UniRef100_Q9SDY6 Chitinase class I n=2 Tax=Glycine max RepID=Q9SDY6_SOYBN
Glyma.11G210300	8.02895	UniRef100_B9A1Q4 Glycinol 4-dimethylallyltransferase n=1 Tax=Glycine max RepID=G4DT_SOYBN
Glyma.13G266900	8.01127	NA
Glyma.11G051800	8.00728	UniRef100_Q9XFX1 Cytochrome P450 n=1 Tax=Cicer arietinum RepID=Q9XFX1_CICAR
Glyma.02G006200	8.00246	UniRef100_G7I5D9 Ethylene-responsive transcription factor n=1 Tax=Medicago truncatula RepID=G7I5D9_MEDTR
Glyma.12G019800	7.99927	UniRef100_B9GEZ1 Cinnamyl-alcohol dehydrogenase family protein n=2 Tax=Populus trichocarpa RepID=B9GEZ1_POPTR
Glyma.09G048900	7.99821	UniRef100_Q2LAK9 Cytochrome P450 monooxygenase CYP81E10 n=1 Tax=Glycine max RepID=Q2LAK9_SOYBN
Glyma.07G178100	7.99221	UniRef100_B9HRX0 Glycine-rich family protein n=1 Tax=Populus trichocarpa RepID=B9HRX0_POPTR
Glyma.02G083700	7.99214	NA
Glyma.01G195300	7.98495	UniRef100_B9HFZ4 VQ motif-containing family protein n=1 Tax=Populus trichocarpa RepID=B9HFZ4_POPTR
Glyma.08G133100	7.97838	UniRef100_Q9FQY9 Avr9/Cf-9 rapidly elicited protein 75 n=1 Tax=Nicotiana tabacum RepID=Q9FQY9_TOBAC
Glyma.09G269500	7.97676	UniRef100_O48602 2'-hydroxydihydrodaidzein reductase n=1 Tax=Glycine max RepID=O48602_SOYBN
Glyma.01G179700	7.95845	UniRef100_O81974 Cytochrome P450 71D8 n=1 Tax=Glycine max RepID=C71D8_SOYBN
Glyma.09G064200	7.94985	UniRef100_G7IIK8 Transcription factor MYC4 n=1 Tax=Medicago truncatula RepID=G7IIK8_MEDTR
Glyma.04G042400	7.94942	UniRef100_K7KI11 Serine/threonine-protein kinase n=1 Tax=Glycine max RepID=K7KI11_SOYBN
Glyma.12G161400	7.94877	UniRef100_U5GWE6 FLAVODOXIN-LIKE QUINONE REDUCTASE 1 family protein n=1 Tax=Populus trichocarpa RepID=U5GWE6_POPTR
Glyma.13G109800	7.94705	UniRef100_U5FK93 12-oxophytodienoate reductase family protein n=2 Tax=Populus trichocarpa RepID=U5FK93_POPTR
Glyma.19G011700	7.94693	UniRef100_Q5GQ66 Alpha-dioxygenase n=1 Tax=Pisum sativum RepID=Q5GQ66_PEA
Glyma.07G178200	7.93929	UniRef100_B9HRX0 Glycine-rich family protein n=1 Tax=Populus trichocarpa RepID=B9HRX0_POPTR
Glyma.03G162500	7.92627	UniRef100_G7JJR7 Ethylene-responsive transcription factor 1B n=1 Tax=Medicago truncatula RepID=G7JJR7_MEDTR
Glyma.10G215700	7.92503	UniRef100_F8SMC2 Isoliquiritigenin 2'-O-methyltransferase n=1 Tax=Glycine max RepID=F8SMC2_SOYBN
Glyma.13G122800	7.92473	UniRef100_S5VSG8 Ethylene response factor n=1 Tax=Actinidia eriantha RepID=S5VSG8_ACTER
Glyma.15G016800	7.91711	UniRef100_Q2HU50 Cornifelin-like protein n=1 Tax=Medicago truncatula RepID=Q2HU50_MEDTR
Glyma.19G086100	7.91016	UniRef100_C7S8C8 Germin-like protein 14 n=1 Tax=Glycine max RepID=C7S8C8_SOYBN
Glyma.05G112800	7.90356	UniRef100_M1PSK8 1-aminocyclopropane-1-carboxylate oxidase n=7 Tax=fabids RepID=M1PSK8_PRUPE
Glyma.17G166600	7.89679	NA
Glyma.06G100900	7.89301	UniRef100_Q9FQY9 Avr9/Cf-9 rapidly elicited protein 75 n=1 Tax=Nicotiana tabacum RepID=Q9FQY9_TOBAC
Glyma.17G049900	7.89145	UniRef100_U5FK93 12-oxophytodienoate reductase family protein n=2 Tax=Populus trichocarpa RepID=U5FK93_POPTR
Glyma.19G030500	7.89106	UniRef100_A7BID0 Malonyl-CoA:isoflavone 7-O-glucoside-6''-O-malonyltransferase n=1 Tax=Glycine max RepID=A7BID0_SOYBN
Glyma.02G134700	7.88441	UniRef100_B9HRX0 Glycine-rich family protein n=1 Tax=Populus trichocarpa RepID=B9HRX0_POPTR
Glyma.05G161300	7.87513	UniRef100_Q9FQD8 Glutathione S-transferase GST 20 n=1 Tax=Glycine max RepID=Q9FQD8_SOYBN
Glyma.11G219000	7.86093	UniRef100_D0R6I8 C2 domain-containing protein n=1 Tax=Malus domestica RepID=D0R6I8_MALDO
Glyma.12G234600	7.85758	UniRef100_Q93YR2 Probable sodium/metabolite cotransporter BASS1, chloroplastic n=1 Tax=Arabidopsis thaliana RepID=BASS1_ARATH
Glyma.07G079600	7.85659	UniRef100_B9ID24 Peptidoglycan-binding LysM domain-containing family protein (Fragment) n=1 Tax=Populus trichocarpa RepID=B9ID24_POPTR
Glyma.08G150500	7.84118	UniRef100_A2SY66 Vicianin hydrolase (Fragment) n=1 Tax=Vicia sativa subsp. nigra RepID=VICHY_VICSN
Glyma.17G137400	7.83342	UniRef100_G7KG88 Pectinesterase n=2 Tax=Medicago truncatula RepID=G7KG88_MEDTR
Glyma.08G134700	7.82525	UniRef100_G7J3R0 Protein SENSITIVE TO PROTON RHIZOTOXICITY n=1 Tax=Medicago truncatula RepID=G7J3R0_MEDTR
Glyma.18G013600	7.82148	UniRef100_G7J358 Cysteine desulfuration protein sufE n=1 Tax=Medicago truncatula RepID=G7J358_MEDTR
Glyma.13G312800	7.81802	UniRef100_B9IIL0 U-box domain-containing family protein n=1 Tax=Populus trichocarpa RepID=B9IIL0_POPTR
Glyma.20G099100	7.8086	UniRef100_G7KVQ2 Zinc finger protein n=1 Tax=Medicago truncatula RepID=G7KVQ2_MEDTR
Glyma.17G245200	7.80274	UniRef100_Q0PJI9 MYB transcription factor MYB124 n=1 Tax=Glycine max RepID=Q0PJI9_SOYBN
Glyma.17G014100	7.79027	NA
Glyma.17G243900	7.78114	UniRef100_G7I4H1 Patatin-like protein n=2 Tax=Medicago truncatula RepID=G7I4H1_MEDTR
Glyma.08G078900	7.77719	UniRef100_Q0WX04 Polygalacturonase inhibiting protein n=1 Tax=Glycine max RepID=Q0WX04_SOYBN
Glyma.02G088100	7.76688	NA
Glyma.19G086200	7.76367	UniRef100_C7S8C8 Germin-like protein 14 n=1 Tax=Glycine max RepID=C7S8C8_SOYBN
Glyma.02G055000	7.75906	NA
Glyma.20G199600	7.74563	UniRef100_G7I2P7 3-isopropylmalate dehydratase large subunit n=1 Tax=Medicago truncatula RepID=G7I2P7_MEDTR
Glyma.08G244800	7.74506	UniRef100_G7L596 UDP-glucosyltransferase HRA25 n=1 Tax=Medicago truncatula RepID=G7L596_MEDTR
Glyma.03G160400	7.73968	NA
Glyma.06G220700	7.73545	UniRef100_F4YAW4 Copper binding protein 5 n=1 Tax=Gossypium hirsutum RepID=F4YAW4_GOSHI
Glyma.15G264300	7.72926	UniRef100_G7L939 GDSL esterase/lipase n=1 Tax=Medicago truncatula RepID=G7L939_MEDTR
Glyma.19G086400	7.72359	UniRef100_C7S8C8 Germin-like protein 14 n=1 Tax=Glycine max RepID=C7S8C8_SOYBN
Glyma.13G252300	7.71577	UniRef100_Q9XFB4 PR1a n=1 Tax=Glycine max RepID=Q9XFB4_SOYBN
Glyma.10G226200	7.71321	UniRef100_G7ID05 Embryo defective 1075-like protein n=1 Tax=Medicago truncatula RepID=G7ID05_MEDTR
Glyma.08G042100	7.70751	UniRef100_I1KQ64 Myb transcription factor n=2 Tax=Glycine max RepID=I1KQ64_SOYBN
Glyma.18G127900	7.70466	UniRef100_C6ZS22 TIR-NBS-LRR type disease resistance protein n=1 Tax=Glycine max RepID=C6ZS22_SOYBN
Glyma.15G158200	7.6939	UniRef100_I6ZTV0 VQ motif-containing protein n=1 Tax=Phaseolus vulgaris RepID=I6ZTV0_PHAVU
Glyma.06G286800	7.69334	UniRef100_K7KXZ1 MLO-like protein n=1 Tax=Glycine max RepID=K7KXZ1_SOYBN
Glyma.16G146700	7.6903	UniRef100_O80413 Mitochondrial phosphate transporter n=1 Tax=Zea mays RepID=O80413_MAIZE
Glyma.12G054100	7.68184	UniRef100_A8TVQ5 Beta-glucosidase G2 n=1 Tax=Medicago truncatula RepID=A8TVQ5_MEDTR
Glyma.16G059300	7.67685	UniRef100_G7KNL8 Calcium-binding protein CML38 n=1 Tax=Medicago truncatula RepID=G7KNL8_MEDTR
Glyma.15G223900	7.67448	UniRef100_C5I848 12-oxophytodienoic acid 10,10-reductase n=1 Tax=Astragalus sinicus RepID=C5I848_ASTSI
Glyma.16G039600	7.66267	UniRef100_Q2HVM5 Anthranilate N-benzoyltransferase protein n=1 Tax=Medicago truncatula RepID=Q2HVM5_MEDTR
Glyma.02G292100	7.66041	NA
Glyma.01G143500	7.65904	UniRef100_G7ZZ89 Heat stress transcription factor A-2c n=1 Tax=Medicago truncatula RepID=G7ZZ89_MEDTR
Glyma.08G170800	7.65513	NA
Glyma.13G252400	7.64439	UniRef100_Q9XFB4 PR1a n=1 Tax=Glycine max RepID=Q9XFB4_SOYBN
Glyma.07G262900	7.64278	UniRef100_O65387 F12F1.21 protein n=2 Tax=Arabidopsis thaliana RepID=O65387_ARATH
Glyma.13G251700	7.63758	UniRef100_Q9XFB4 PR1a n=1 Tax=Glycine max RepID=Q9XFB4_SOYBN
Glyma.09G255000	7.63405	UniRef100_G7L6P5 1-aminocyclopropane-1-carboxylate synthase n=2 Tax=Medicago truncatula RepID=G7L6P5_MEDTR
Glyma.02G008900	7.63191	UniRef100_G7IBT2 Peroxidase n=1 Tax=Medicago truncatula RepID=G7IBT2_MEDTR
Glyma.02G195300	7.63115	UniRef100_B7FI20 Syntaxin-121 n=2 Tax=Medicago truncatula RepID=B7FI20_MEDTR
Glyma.U027300	7.6281	UniRef100_B9HC76 Laccase family protein n=1 Tax=Populus trichocarpa RepID=B9HC76_POPTR
Glyma.13G252000	7.62744	UniRef100_Q9XFB4 PR1a n=1 Tax=Glycine max RepID=Q9XFB4_SOYBN
Glyma.10G273300	7.62533	UniRef100_G7ID96 Protein MKS1 n=1 Tax=Medicago truncatula RepID=G7ID96_MEDTR
Glyma.19G162200	7.6231	NA
Glyma.04G099200	7.62276	UniRef100_Q9FQY9 Avr9/Cf-9 rapidly elicited protein 75 n=1 Tax=Nicotiana tabacum RepID=Q9FQY9_TOBAC
Glyma.13G251600	7.61274	UniRef100_Q9XFB4 PR1a n=1 Tax=Glycine max RepID=Q9XFB4_SOYBN
Glyma.10G150400	7.60635	UniRef100_G7I8S6 F-box protein PP2-B3 n=2 Tax=Medicago truncatula RepID=G7I8S6_MEDTR
Glyma.03G111700	7.59474	UniRef100_Q8L9K1 Ethylene-responsive transcription factor 13 n=1 Tax=Arabidopsis thaliana RepID=ERF99_ARATH
Glyma.15G264200	7.59323	UniRef100_G7L939 GDSL esterase/lipase n=1 Tax=Medicago truncatula RepID=G7L939_MEDTR
Glyma.02G089400	7.59166	NA
Glyma.07G178300	7.58673	UniRef100_B9HRX0 Glycine-rich family protein n=1 Tax=Populus trichocarpa RepID=B9HRX0_POPTR
Glyma.03G147800	7.58233	UniRef100_G7KWC7 Disease resistance response protein n=1 Tax=Medicago truncatula RepID=G7KWC7_MEDTR
Glyma.20G010000	7.58093	UniRef100_B9HRX0 Glycine-rich family protein n=1 Tax=Populus trichocarpa RepID=B9HRX0_POPTR
Glyma.05G124900	7.57872	UniRef100_Q9AYM8 CPRD2 protein n=1 Tax=Vigna unguiculata RepID=Q9AYM8_VIGUN
Glyma.16G212400	7.54839	UniRef100_G7KKR0 Miraculin n=1 Tax=Medicago truncatula RepID=G7KKR0_MEDTR
Glyma.15G275400	7.54754	UniRef100_Q2LAH5 Polygalacturonase n=1 Tax=Glycine max RepID=Q2LAH5_SOYBN
Glyma.14G171100	7.53123	UniRef100_G8A381 Ser/Thr-rich protein T10 in DGCR region n=1 Tax=Medicago truncatula RepID=G8A381_MEDTR
Glyma.10G170900	7.52502	UniRef100_B9N154 Tyrosine specific protein phosphatase n=2 Tax=Populus trichocarpa RepID=B9N154_POPTR
Glyma.19G151200	7.51892	UniRef100_G7KWC3 Disease resistance response protein n=1 Tax=Medicago truncatula RepID=G7KWC3_MEDTR
Glyma.11G129900	7.517	UniRef100_A8TVQ5 Beta-glucosidase G2 n=1 Tax=Medicago truncatula RepID=A8TVQ5_MEDTR
Glyma.10G187000	7.50794	UniRef100_Q9LTC5 Ethylene-responsive transcription factor ERF098 n=1 Tax=Arabidopsis thaliana RepID=ERF98_ARATH
Glyma.20G147900	7.50733	UniRef100_G7IA00 Cytochrome P450 monooxygenase n=2 Tax=Medicago truncatula RepID=G7IA00_MEDTR
Glyma.09G224800	7.50361	UniRef100_Q2LAH5 Polygalacturonase n=1 Tax=Glycine max RepID=Q2LAH5_SOYBN
Glyma.19G081700	7.50026	UniRef100_G7JZ94 F-box/kelch-repeat protein n=1 Tax=Medicago truncatula RepID=G7JZ94_MEDTR
Glyma.09G281900	7.49961	UniRef100_G7I7A7 Caffeic acid O-methyltransferase n=1 Tax=Medicago truncatula RepID=G7I7A7_MEDTR
Glyma.10G010400	7.49934	UniRef100_Q0PJK7 MYB transcription factor MYB76 n=1 Tax=Glycine max RepID=Q0PJK7_SOYBN
Glyma.18G220600	7.49664	UniRef100_O48602 2'-hydroxydihydrodaidzein reductase n=1 Tax=Glycine max RepID=O48602_SOYBN
Glyma.01G134600	7.48253	UniRef100_B9A1Q4 Glycinol 4-dimethylallyltransferase n=1 Tax=Glycine max RepID=G4DT_SOYBN
Glyma.16G060700	7.47996	UniRef100_C7S8B7 Germin-like protein 3 n=1 Tax=Glycine max RepID=C7S8B7_SOYBN
Glyma.04G129200	7.47872	UniRef100_G7J0A6 Phospholipid-translocating P-type ATPase flippase family protein n=1 Tax=Medicago truncatula RepID=G7J0A6_MEDTR
Glyma.08G338100	7.47457	UniRef100_E9M5E9 Glycosyltransferase GT04F14 n=1 Tax=Pueraria montana var. lobata RepID=E9M5E9_PUEML
Glyma.03G046000	7.4626	UniRef100_G7JKK5 Disease resistance response protein n=1 Tax=Medicago truncatula RepID=G7JKK5_MEDTR
Glyma.03G150400	7.46197	NA
Glyma.15G232200	7.45747	UniRef100_B6TMN6 VQ motif family protein n=1 Tax=Zea mays RepID=B6TMN6_MAIZE
Glyma.03G215000	7.45277	UniRef100_Q9SP01 Indole-3-acetic acid induced protein ARG-2 homolog n=1 Tax=Glycine max RepID=Q9SP01_SOYBN
Glyma.07G243600	7.45001	UniRef100_P26987 Stress-induced protein SAM22 n=2 Tax=Glycine max RepID=SAM22_SOYBN
Glyma.05G123900	7.44833	UniRef100_Q0WX04 Polygalacturonase inhibiting protein n=1 Tax=Glycine max RepID=Q0WX04_SOYBN
Glyma.05G033600	7.4415	UniRef100_Q9LMC5 F14D16.17 n=1 Tax=Arabidopsis thaliana RepID=Q9LMC5_ARATH
Glyma.14G068400	7.43997	UniRef100_G7KBR2 Elicitor-responsive protein n=1 Tax=Medicago truncatula RepID=G7KBR2_MEDTR
Glyma.10G036300	7.43428	UniRef100_S5VSG8 Ethylene response factor n=1 Tax=Actinidia eriantha RepID=S5VSG8_ACTER
Glyma.13G180200	7.42961	UniRef100_G7ZZ89 Heat stress transcription factor A-2c n=1 Tax=Medicago truncatula RepID=G7ZZ89_MEDTR
Glyma.09G049200	7.41701	UniRef100_Q2LAK9 Cytochrome P450 monooxygenase CYP81E10 n=1 Tax=Glycine max RepID=Q2LAK9_SOYBN
Glyma.12G054200	7.4134	UniRef100_A8TVQ5 Beta-glucosidase G2 n=1 Tax=Medicago truncatula RepID=A8TVQ5_MEDTR
Glyma.08G211000	7.40443	UniRef100_E6NUC6 JHL06P13.17 protein n=1 Tax=Jatropha curcas RepID=E6NUC6_JATCU
Glyma.08G341300	7.40392	UniRef100_Q8W3K5 Mcp20 n=1 Tax=Matricaria chamomilla RepID=Q8W3K5_9ASTR
Glyma.19G137800	7.39681	UniRef100_B9II85 Heat Stress Transcription Factor family protein n=1 Tax=Populus trichocarpa RepID=B9II85_POPTR
Glyma.05G177700	7.39638	UniRef100_G8Z266 Hop-interacting protein THI038 n=1 Tax=Solanum lycopersicum RepID=G8Z266_SOLLC
Glyma.09G006200	7.38674	NA
Glyma.03G038500	7.38389	UniRef100_A0SWU6 Peroxidase 1 n=1 Tax=Sesbania rostrata RepID=A0SWU6_SESRO
Glyma.03G201100	7.38337	UniRef100_Q8S8Z8 Syringolide-induced protein B13-1-9 n=1 Tax=Glycine max RepID=Q8S8Z8_SOYBN
Glyma.03G173100	7.37525	UniRef100_G7L0M5 Zinc finger protein n=1 Tax=Medicago truncatula RepID=G7L0M5_MEDTR
Glyma.15G203500	7.37191	UniRef100_O81972 Cytochrome P450 82A2 n=1 Tax=Glycine max RepID=C82A2_SOYBN
Glyma.19G248100	7.36926	UniRef100_Q0PJK0 MYB transcription factor MYB88 n=1 Tax=Glycine max RepID=Q0PJK0_SOYBN
Glyma.16G162400	7.36279	UniRef100_B9GT71 Alliinase family protein n=1 Tax=Populus trichocarpa RepID=B9GT71_POPTR
Glyma.10G082500	7.36	UniRef100_B7FI20 Syntaxin-121 n=2 Tax=Medicago truncatula RepID=B7FI20_MEDTR
Glyma.17G151700	7.3563	UniRef100_Q850K7 Expansin-like B1 n=2 Tax=Oryza sativa RepID=EXLB1_ORYSJ
Glyma.04G040400	7.337	UniRef100_Q00M88 N-hydroxycinnamoyl/benzoyltransferase 2 n=1 Tax=Glycine max RepID=Q00M88_SOYBN
Glyma.18G219700	7.33674	UniRef100_G7KMF3 Cysteine-rich receptor-like protein kinase n=1 Tax=Medicago truncatula RepID=G7KMF3_MEDTR
Glyma.13G123000	7.32806	UniRef100_M1RXN3 Ethylene-responsive transcription factor n=1 Tax=Gossypium hirsutum RepID=M1RXN3_GOSHI
Glyma.02G054900	7.32788	NA
Glyma.02G083600	7.3237	NA
Glyma.16G170000	7.32345	UniRef100_Q8H9E0 Hydroxyproline-rich glycoprotein (Fragment) n=1 Tax=Solanum tuberosum RepID=Q8H9E0_SOLTU
Glyma.11G025600	7.32304	UniRef100_A1IGE2 PR-5 protein n=1 Tax=Glycine max RepID=A1IGE2_SOYBN
Glyma.03G142100	7.31755	UniRef100_O81973 Cytochrome P450 93A3 n=1 Tax=Glycine max RepID=C93A3_SOYBN
Glyma.19G174200	7.30364	UniRef100_G7L0M5 Zinc finger protein n=1 Tax=Medicago truncatula RepID=G7L0M5_MEDTR
Glyma.02G268200	7.3015	UniRef100_O04076 ACC-oxidase n=1 Tax=Phaseolus angularis RepID=O04076_PHAAN
Glyma.20G130000	7.2992	UniRef100_I6ZPI0 PRp27-like protein n=1 Tax=Olea europaea subsp. europaea RepID=I6ZPI0_OLEEU
Glyma.07G048800	7.29032	UniRef100_D3JZ18 O-methyltransferase-like protein n=1 Tax=Prunus mume RepID=D3JZ18_PRUMU
Glyma.09G063300	7.28082	NA
Glyma.20G225200	7.28065	UniRef100_Q41231 Pathogen-and wound-inducible antifungal protein CBP20 n=1 Tax=Nicotiana tabacum RepID=Q41231_TOBAC
Glyma.08G128100	7.26827	UniRef100_G7L9J5 Basic blue protein n=1 Tax=Medicago truncatula RepID=G7L9J5_MEDTR
Glyma.07G179900	7.26136	UniRef100_B9HRV6 Oxidoreductase family protein n=1 Tax=Populus trichocarpa RepID=B9HRV6_POPTR
Glyma.11G062700	7.25576	UniRef100_G7KAT1 Cytochrome P450 n=1 Tax=Medicago truncatula RepID=G7KAT1_MEDTR
Glyma.13G032000	7.25272	UniRef100_U5FH91 Kinase family protein n=1 Tax=Populus trichocarpa RepID=U5FH91_POPTR
Glyma.10G009400	7.24876	UniRef100_G7IBT2 Peroxidase n=1 Tax=Medicago truncatula RepID=G7IBT2_MEDTR
Glyma.14G177400	7.24196	NA
Glyma.11G095100	7.23172	UniRef100_Q6S9W0 Endo-1,3-beta-glucanase n=1 Tax=Glycine max RepID=Q6S9W0_SOYBN
Glyma.14G121400	7.2228	UniRef100_A1YNA0 Acyl-[acyl-carrier-protein] desaturase n=2 Tax=Glycine max RepID=A1YNA0_SOYBN
Glyma.09G052900	7.2181	UniRef100_M1RXN3 Ethylene-responsive transcription factor n=1 Tax=Gossypium hirsutum RepID=M1RXN3_GOSHI
Glyma.09G004800	7.21785	NA
Glyma.11G129300	7.21244	UniRef100_A8TVQ5 Beta-glucosidase G2 n=1 Tax=Medicago truncatula RepID=A8TVQ5_MEDTR
Glyma.11G227600	7.20769	UniRef100_G7JB59 BAHD acyltransferase DCR n=1 Tax=Medicago truncatula RepID=G7JB59_MEDTR
Glyma.10G192900	7.20738	UniRef100_G7JPE9 Glutathione S-transferase 103-1A n=1 Tax=Medicago truncatula RepID=G7JPE9_MEDTR
Glyma.08G174900	7.20453	UniRef100_Q9FQE9 Glutathione S-transferase GST 9 n=1 Tax=Glycine max RepID=Q9FQE9_SOYBN
Glyma.07G096000	7.1942	UniRef100_Q5N7Q6 Receptor-like protein kinase-like n=2 Tax=Oryza sativa subsp. japonica RepID=Q5N7Q6_ORYSJ
Glyma.18G219600	7.18723	UniRef100_G7KMF3 Cysteine-rich receptor-like protein kinase n=1 Tax=Medicago truncatula RepID=G7KMF3_MEDTR
Glyma.11G040700	7.18067	UniRef100_Q850K7 Expansin-like B1 n=2 Tax=Oryza sativa RepID=EXLB1_ORYSJ
Glyma.10G046000	7.17613	UniRef100_B9HCA8 Exocyst subunit EXO70 family protein n=1 Tax=Populus trichocarpa RepID=B9HCA8_POPTR
Glyma.15G071200	7.17216	UniRef100_A2Q4Q3 Polyphenol oxidase n=1 Tax=Medicago truncatula RepID=A2Q4Q3_MEDTR
Glyma.16G145600	7.16692	UniRef100_I1MNM0 MLO-like protein n=2 Tax=Glycine max RepID=I1MNM0_SOYBN
Glyma.12G175800	7.16623	UniRef100_Q9LN00 T6D22.16 n=1 Tax=Arabidopsis thaliana RepID=Q9LN00_ARATH
Glyma.15G172800	7.16291	NA
Glyma.08G352400	7.15552	UniRef100_V7B3X6 Serine/threonine-protein kinase n=1 Tax=Phaseolus vulgaris RepID=V7B3X6_PHAVU
Glyma.05G147000	7.15063	UniRef100_Q2YHM9 Caffeoyl-CoA O-methyltransferase (Fragment) n=1 Tax=Plantago major RepID=Q2YHM9_PLAMJ
Glyma.18G293500	7.14884	NA
Glyma.19G076800	7.14526	UniRef100_Q9FKS8 Lysine histidine transporter 1 n=1 Tax=Arabidopsis thaliana RepID=LHT1_ARATH
Glyma.11G055100	7.13762	UniRef100_G3ECQ9 Rsmv23 protein n=1 Tax=Glycine max RepID=G3ECQ9_SOYBN
Glyma.03G176300	7.13515	UniRef100_T2DNZ6 In2-1 protein n=1 Tax=Phaseolus vulgaris RepID=T2DNZ6_PHAVU
Glyma.03G168000	7.12829	UniRef100_Q1M2R7 PDR-like ABC-transporter n=1 Tax=Glycine max RepID=Q1M2R7_SOYBN
Glyma.08G091500	7.12438	UniRef100_B9H3K1 Glutamate decarboxylase 1 family protein n=1 Tax=Populus trichocarpa RepID=B9H3K1_POPTR
Glyma.05G124000	7.12436	UniRef100_Q0WX05 Polygalacturonase inhibiting protein n=1 Tax=Glycine max RepID=Q0WX05_SOYBN
Glyma.06G262000	7.12048	UniRef100_K7KXI2 Serine/threonine-protein kinase n=1 Tax=Glycine max RepID=K7KXI2_SOYBN
Glyma.10G036600	7.10876	UniRef100_M1RXN3 Ethylene-responsive transcription factor n=1 Tax=Gossypium hirsutum RepID=M1RXN3_GOSHI
Glyma.01G091400	7.10712	UniRef100_P30080 Chalcone synthase 6 n=1 Tax=Glycine max RepID=CHS6_SOYBN
Glyma.20G178000	7.10459	NA
Glyma.U000100	7.09989	UniRef100_G7IA00 Cytochrome P450 monooxygenase n=2 Tax=Medicago truncatula RepID=G7IA00_MEDTR
Glyma.05G125200	7.09826	UniRef100_G7IMM0 Reticuline oxidase n=1 Tax=Medicago truncatula RepID=G7IMM0_MEDTR
Glyma.11G124700	7.0979	NA
Glyma.19G245400	7.09596	UniRef100_T2DPY4 Pro-hevein n=2 Tax=Phaseolus vulgaris RepID=T2DPY4_PHAVU
Glyma.13G123100	7.09566	UniRef100_G8EW00 Ethylene response factor 5 n=1 Tax=Medicago sativa RepID=G8EW00_MEDSA
Glyma.12G054300	7.09269	UniRef100_A8TVQ5 Beta-glucosidase G2 n=1 Tax=Medicago truncatula RepID=A8TVQ5_MEDTR
Glyma.02G239100	7.08762	UniRef100_B9I456 NDR1/HIN1-LIKE 25 family protein n=1 Tax=Populus trichocarpa RepID=B9I456_POPTR
Glyma.09G075200	7.07301	UniRef100_P30080 Chalcone synthase 6 n=1 Tax=Glycine max RepID=CHS6_SOYBN
Glyma.17G011700	7.07286	NA
Glyma.08G010400	7.07125	UniRef100_G7J3D4 Auxin-induced protein 6B n=1 Tax=Medicago truncatula RepID=G7J3D4_MEDTR
Glyma.14G158600	7.0691	UniRef100_Q2HV99 Protein kinase; Type I EGF n=1 Tax=Medicago truncatula RepID=Q2HV99_MEDTR
Glyma.10G119400	7.06642	UniRef100_B9HT45 Cucumisin family protein (Fragment) n=1 Tax=Populus trichocarpa RepID=B9HT45_POPTR
Glyma.03G162600	7.06395	UniRef100_M1RXN3 Ethylene-responsive transcription factor n=1 Tax=Gossypium hirsutum RepID=M1RXN3_GOSHI
Glyma.14G201600	7.06323	UniRef100_P22195 Cationic peroxidase 1 n=1 Tax=Arachis hypogaea RepID=PER1_ARAHY
Glyma.08G171300	7.06212	NA
Glyma.11G129500	7.06191	UniRef100_A8TVQ5 Beta-glucosidase G2 n=1 Tax=Medicago truncatula RepID=A8TVQ5_MEDTR
Glyma.05G234600	7.06036	UniRef100_Q0PJK4 MYB transcription factor MYB84 n=1 Tax=Glycine max RepID=Q0PJK4_SOYBN
Glyma.13G231900	7.05502	NA
Glyma.15G128700	7.04958	UniRef100_O23961 Peroxidase n=1 Tax=Glycine max RepID=O23961_SOYBN
Glyma.03G250600	7.04774	UniRef100_Q0PJK0 MYB transcription factor MYB88 n=1 Tax=Glycine max RepID=Q0PJK0_SOYBN
Glyma.12G019900	7.04595	UniRef100_G7JRN6 Dihydroflavonol-4-reductase n=1 Tax=Medicago truncatula RepID=G7JRN6_MEDTR
Glyma.01G228600	7.04589	UniRef100_G7LG96 Translin-associated protein X n=1 Tax=Medicago truncatula RepID=G7LG96_MEDTR
Glyma.04G020200	7.04551	UniRef100_Q70MR6 Ornithine decarboxylase n=2 Tax=Glycine max RepID=Q70MR6_SOYBN
Glyma.09G183400	7.03548	UniRef100_I1KQ64 Myb transcription factor n=2 Tax=Glycine max RepID=I1KQ64_SOYBN
Glyma.02G248100	7.03477	UniRef100_G7KBR3 Elicitor-responsive protein n=1 Tax=Medicago truncatula RepID=G7KBR3_MEDTR
Glyma.17G237600	7.0313	NA
Glyma.06G057300	7.03052	UniRef100_G7J941 Kinase-like protein n=1 Tax=Medicago truncatula RepID=G7J941_MEDTR
Glyma.10G237100	7.01821	UniRef100_E9L556 CLE10 protein n=1 Tax=Glycine max RepID=E9L556_SOYBN
Glyma.12G188900	6.9991	UniRef100_B9IIL0 U-box domain-containing family protein n=1 Tax=Populus trichocarpa RepID=B9IIL0_POPTR
Glyma.18G254100	6.99859	UniRef100_G7KK16 Mitochondrial chaperone BCS1 n=1 Tax=Medicago truncatula RepID=G7KK16_MEDTR
Glyma.07G262200	6.99409	NA
Glyma.18G297500	6.99047	NA
Glyma.05G065700	6.96808	UniRef100_O23547 Expansin-like B1 n=2 Tax=Arabidopsis thaliana RepID=EXLB1_ARATH
Glyma.14G212200	6.9633	UniRef100_G7KFZ3 U-box domain-containing protein n=2 Tax=Medicago truncatula RepID=G7KFZ3_MEDTR
Glyma.03G215800	6.96109	UniRef100_K7KGC5 Pectinesterase n=1 Tax=Glycine max RepID=K7KGC5_SOYBN
Glyma.01G181800	6.96109	UniRef100_O48925 CYP82C1p n=1 Tax=Glycine max RepID=O48925_SOYBN
Glyma.12G007200	6.95944	NA
Glyma.03G201500	6.95557	UniRef100_Q8S8Z8 Syringolide-induced protein B13-1-9 n=1 Tax=Glycine max RepID=Q8S8Z8_SOYBN
Glyma.10G180500	6.94389	UniRef100_G7I467 Xyloglucan-specific endoglucanase inhibitor protein n=1 Tax=Medicago truncatula RepID=G7I467_MEDTR
Glyma.03G202600	6.93732	UniRef100_B9IIK9 U-box domain-containing family protein n=1 Tax=Populus trichocarpa RepID=B9IIK9_POPTR
Glyma.19G163900	6.93184	UniRef100_S5VSG8 Ethylene response factor n=1 Tax=Actinidia eriantha RepID=S5VSG8_ACTER
Glyma.06G145300	6.93064	UniRef100_G7KH18 Peroxidase n=1 Tax=Medicago truncatula RepID=G7KH18_MEDTR
Glyma.19G083900	6.92884	UniRef100_Q9FKS8 Lysine histidine transporter 1 n=1 Tax=Arabidopsis thaliana RepID=LHT1_ARATH
Glyma.15G134300	6.92873	UniRef100_U5GXQ7 FAD-binding domain-containing family protein n=1 Tax=Populus trichocarpa RepID=U5GXQ7_POPTR
Glyma.02G002100	6.92706	UniRef100_Q43447 Calmodulin n=1 Tax=Glycine max RepID=Q43447_SOYBN
Glyma.13G267000	6.92606	NA
Glyma.13G129100	6.92282	UniRef100_D2X9S8 Tau class glutathione transferase GSTU44 n=1 Tax=Populus trichocarpa RepID=D2X9S8_POPTR
Glyma.01G217600	6.92217	UniRef100_A1IGE2 PR-5 protein n=1 Tax=Glycine max RepID=A1IGE2_SOYBN
Glyma.10G107900	6.91697	UniRef100_Q9ZSK5 Zeatin O-glucosyltransferase n=1 Tax=Phaseolus lunatus RepID=ZOG_PHALU
Glyma.08G140600	6.915	UniRef100_G7IJ93 Cytochrome P450 n=1 Tax=Medicago truncatula RepID=G7IJ93_MEDTR
Glyma.19G244200	6.91459	UniRef100_G7L1W0 Aldo/keto-reductase family protein n=1 Tax=Medicago truncatula RepID=G7L1W0_MEDTR
Glyma.01G024800	6.91305	UniRef100_G7LJ94 6-phosphofructokinase n=1 Tax=Medicago truncatula RepID=G7LJ94_MEDTR
Glyma.18G294300	6.91293	UniRef100_F4KA45 Class I glutamine amidotransferase-like protein n=2 Tax=Arabidopsis thaliana RepID=F4KA45_ARATH
Glyma.14G208000	6.91206	UniRef100_B9I456 NDR1/HIN1-LIKE 25 family protein n=1 Tax=Populus trichocarpa RepID=B9I456_POPTR
Glyma.18G220500	6.8945	UniRef100_B5LZ63 Vestitone reductase n=1 Tax=Glycine max RepID=B5LZ63_SOYBN
Glyma.06G006500	6.88456	UniRef100_G7JAR1 Auxin-induced protein 6B n=1 Tax=Medicago truncatula RepID=G7JAR1_MEDTR
Glyma.02G307300	6.87727	UniRef100_P26690 NAD(P)H-dependent 6'-deoxychalcone synthase n=2 Tax=Glycine max RepID=6DCS_SOYBN
Glyma.05G136100	6.87571	UniRef100_Q94KK8 Glutamate decarboxylase isozyme 3 n=1 Tax=Nicotiana tabacum RepID=Q94KK8_TOBAC
Glyma.15G131400	6.87335	UniRef100_D2KTV9 MtN19 protein n=1 Tax=Lotus japonicus RepID=D2KTV9_LOTJA
Glyma.11G129800	6.86616	UniRef100_A8TVQ5 Beta-glucosidase G2 n=1 Tax=Medicago truncatula RepID=A8TVQ5_MEDTR
Glyma.16G170100	6.86509	UniRef100_Q8H9E0 Hydroxyproline-rich glycoprotein (Fragment) n=1 Tax=Solanum tuberosum RepID=Q8H9E0_SOLTU
Glyma.20G171900	6.86505	UniRef100_G7JIS0 Peroxidase n=1 Tax=Medicago truncatula RepID=G7JIS0_MEDTR
Glyma.10G036400	6.86365	NA
Glyma.05G065300	6.85946	UniRef100_O23547 Expansin-like B1 n=2 Tax=Arabidopsis thaliana RepID=EXLB1_ARATH
Glyma.10G009600	6.85802	UniRef100_G7IBT2 Peroxidase n=1 Tax=Medicago truncatula RepID=G7IBT2_MEDTR
Glyma.13G265300	6.85516	UniRef100_Q2LAL2 Cytochrome P450 monooxygenase CYP76O2 n=1 Tax=Glycine max RepID=Q2LAL2_SOYBN
Glyma.15G134200	6.8462	UniRef100_U5GXQ7 FAD-binding domain-containing family protein n=1 Tax=Populus trichocarpa RepID=U5GXQ7_POPTR
Glyma.12G130200	6.84379	UniRef100_A8TVQ5 Beta-glucosidase G2 n=1 Tax=Medicago truncatula RepID=A8TVQ5_MEDTR
Glyma.08G096500	6.83978	UniRef100_I3WTA4 Jasmonate ZIM domain protein f n=1 Tax=Nicotiana attenuata RepID=I3WTA4_NICAT
Glyma.14G054000	6.83456	NA
Glyma.17G088500	6.83123	UniRef100_P93390 Phosphate/phosphoenolpyruvate translocator n=1 Tax=Nicotiana tabacum RepID=P93390_TOBAC
Glyma.20G159700	6.83065	UniRef100_G7IAM5 Cytochrome P450 n=1 Tax=Medicago truncatula RepID=G7IAM5_MEDTR
Glyma.12G015300	6.83061	UniRef100_UPI0002438AEB alcohol dehydrogenase-like n=1 Tax=Glycine max RepID=UPI0002438AEB
Glyma.15G109600	6.82773	NA
Glyma.01G085700	6.82601	UniRef100_D2DW78 UDP-glucosyl transferase n=1 Tax=Phaseolus vulgaris RepID=D2DW78_PHAVU
Glyma.20G061100	6.82571	UniRef100_G7J8S6 Endoglucanase n=1 Tax=Medicago truncatula RepID=G7J8S6_MEDTR
Glyma.01G108200	6.82514	UniRef100_B9HC76 Laccase family protein n=1 Tax=Populus trichocarpa RepID=B9HC76_POPTR
Glyma.08G050400	6.82186	UniRef100_O04076 ACC-oxidase n=1 Tax=Phaseolus angularis RepID=O04076_PHAAN
Glyma.15G170500	6.81933	UniRef100_G7IIK8 Transcription factor MYC4 n=1 Tax=Medicago truncatula RepID=G7IIK8_MEDTR
Glyma.17G011100	6.80406	UniRef100_O65387 F12F1.21 protein n=2 Tax=Arabidopsis thaliana RepID=O65387_ARATH
Glyma.18G256500	6.8016	UniRef100_G7KZU9 WRKY transcription factor n=1 Tax=Medicago truncatula RepID=G7KZU9_MEDTR
Glyma.09G277800	6.80126	UniRef100_P22195 Cationic peroxidase 1 n=1 Tax=Arachis hypogaea RepID=PER1_ARAHY
Glyma.11G070600	6.79059	UniRef100_O48601 NADPH:isoflavone reductase n=1 Tax=Glycine max RepID=O48601_SOYBN
Glyma.10G062600	6.78405	UniRef100_G7JZ62 Cytokinin-O-glucosyltransferase n=1 Tax=Medicago truncatula RepID=G7JZ62_MEDTR
Glyma.05G237100	6.7803	UniRef100_G7L9S6 Kinase R-like protein n=1 Tax=Medicago truncatula RepID=G7L9S6_MEDTR
Glyma.04G230400	6.77892	NA
Glyma.19G008300	6.77725	UniRef100_D2DWB1 Quinone oxidoreductase-like protein n=1 Tax=Phaseolus vulgaris RepID=D2DWB1_PHAVU
Glyma.11G129700	6.7755	UniRef100_B2ZUU2 Beta-glucosidase D7 (Fragment) n=1 Tax=Lotus japonicus RepID=B2ZUU2_LOTJA
Glyma.07G083900	6.76272	UniRef100_G8A0N7 5'-methylthioadenosine/S-adenosylhomocysteine nucleosidase (Fragment) n=1 Tax=Medicago truncatula RepID=G8A0N7_MEDTR
Glyma.19G233900	6.7596	UniRef100_H2E690 NADPH oxidase (Fragment) n=1 Tax=Phaseolus vulgaris RepID=H2E690_PHAVU
Glyma.03G038300	6.74875	UniRef100_A0SWU6 Peroxidase 1 n=1 Tax=Sesbania rostrata RepID=A0SWU6_SESRO
Glyma.17G147500	6.7442	UniRef100_O23547 Expansin-like B1 n=2 Tax=Arabidopsis thaliana RepID=EXLB1_ARATH
Glyma.14G034700	6.74379	NA
Glyma.01G056100	6.74175	UniRef100_G7K0H8 SRG1-like protein n=1 Tax=Medicago truncatula RepID=G7K0H8_MEDTR
Glyma.20G205700	6.74	UniRef100_G7I4R6 Inhibitor of trypsin and hageman factor n=1 Tax=Medicago truncatula RepID=G7I4R6_MEDTR
Glyma.17G030000	6.73821	UniRef100_K4CWC4 PR10 protein n=1 Tax=Solanum lycopersicum RepID=K4CWC4_SOLLC
Glyma.14G081200	6.73689	UniRef100_Q9AQT8 Patatin-like protein n=1 Tax=Vigna unguiculata RepID=Q9AQT8_VIGUN
Glyma.03G038200	6.73246	UniRef100_A0SWU6 Peroxidase 1 n=1 Tax=Sesbania rostrata RepID=A0SWU6_SESRO
Glyma.07G048900	6.72452	UniRef100_Q2HTB5 Caffeic acid 3-O-methyltransferase n=1 Tax=Medicago truncatula RepID=Q2HTB5_MEDTR
Glyma.U008000	6.72413	UniRef100_D7LKY7 Protease inhibitor/seed storage/lipid transfer protein family protein n=1 Tax=Arabidopsis lyrata subsp. lyrata RepID=D7LKY7_ARALL
Glyma.01G244000	6.7235	NA
Glyma.14G073300	6.71532	UniRef100_V5N8X6 Amino-acid permease n=1 Tax=Phaseolus vulgaris RepID=V5N8X6_PHAVU
Glyma.08G180100	6.71257	UniRef100_G7INT0 Chaperone protein dnaJ n=1 Tax=Medicago truncatula RepID=G7INT0_MEDTR
Glyma.05G238100	6.70741	UniRef100_G7LAJ8 Nudix hydrolase n=1 Tax=Medicago truncatula RepID=G7LAJ8_MEDTR
Glyma.15G131300	6.70297	UniRef100_D2KTV9 MtN19 protein n=1 Tax=Lotus japonicus RepID=D2KTV9_LOTJA
Glyma.04G244800	6.70041	NA
Glyma.05G195000	6.69741	UniRef100_B2ZGR9 NAC domain protein (Fragment) n=1 Tax=Glycine max RepID=B2ZGR9_SOYBN
Glyma.06G167500	6.69621	UniRef100_E9JFX8 SAUR family protein n=1 Tax=Jatropha curcas RepID=E9JFX8_JATCU
Glyma.09G138000	6.6889	UniRef100_G7IAN1 PAR-1a protein n=1 Tax=Medicago truncatula RepID=G7IAN1_MEDTR
Glyma.03G073200	6.68585	NA
Glyma.16G111300	6.68376	UniRef100_G7L4Z8 Flavonol synthase/flavanone 3-hydroxylase n=1 Tax=Medicago truncatula RepID=G7L4Z8_MEDTR
Glyma.08G364700	6.68155	UniRef100_G4UL78 DUF292-domain-containing protein n=2 Tax=Neurospora tetrasperma RepID=G4UL78_NEUT9
Glyma.09G159900	6.67892	NA
Glyma.01G210400	6.6706	UniRef100_I1J9W9 L-lactate dehydrogenase n=1 Tax=Glycine max RepID=I1J9W9_SOYBN
Glyma.04G042100	6.66642	UniRef100_J9PVZ7 Asparaginase 2 n=1 Tax=Glycine max RepID=J9PVZ7_SOYBN
Glyma.18G080400	6.66542	UniRef100_I1N0C7 Flavonoid 6-hydroxylase 1 n=1 Tax=Glycine max RepID=I1N0C7_SOYBN
Glyma.14G022700	6.66343	NA
Glyma.09G200500	6.66283	UniRef100_Q8L692 1-Deoxy-D-xylulose 5-phosphate synthase 2 n=2 Tax=Medicago truncatula RepID=Q8L692_MEDTR
Glyma.03G025100	6.66119	UniRef100_G7L6P5 1-aminocyclopropane-1-carboxylate synthase n=2 Tax=Medicago truncatula RepID=G7L6P5_MEDTR
Glyma.01G011600	6.65798	UniRef100_U5G3G7 Lipase class 3 family protein n=1 Tax=Populus trichocarpa RepID=U5G3G7_POPTR
Glyma.17G041200	6.65286	UniRef100_G7JR15 ABC transporter B family member n=1 Tax=Medicago truncatula RepID=G7JR15_MEDTR
Glyma.09G110500	6.64969	UniRef100_Q9FG33 Probable L-type lectin-domain containing receptor kinase S.5 n=1 Tax=Arabidopsis thaliana RepID=LRKS5_ARATH
Glyma.09G004900	6.64828	NA
Glyma.10G234700	6.64427	UniRef100_G7IAM5 Cytochrome P450 n=1 Tax=Medicago truncatula RepID=G7IAM5_MEDTR
Glyma.18G032600	6.64348	UniRef100_B9HT39 Protease inhibitor/seed storage/lipid transfer family protein n=1 Tax=Populus trichocarpa RepID=B9HT39_POPTR
Glyma.01G036600	6.64315	UniRef100_G7K484 Zinc finger protein n=1 Tax=Medicago truncatula RepID=G7K484_MEDTR
Glyma.08G118700	6.64228	UniRef100_G7L788 Glutathione S-transferase GST n=1 Tax=Medicago truncatula RepID=G7L788_MEDTR
Glyma.18G118300	6.63891	NA
Glyma.19G169400	6.62319	UniRef100_Q1M2R7 PDR-like ABC-transporter n=1 Tax=Glycine max RepID=Q1M2R7_SOYBN
Glyma.08G235400	6.61535	UniRef100_G7LCV1 Serine protease inhibitor n=1 Tax=Medicago truncatula RepID=G7LCV1_MEDTR
Glyma.12G059300	6.61419	UniRef100_B9HWY3 Tropinone reductase family protein n=1 Tax=Populus trichocarpa RepID=B9HWY3_POPTR
Glyma.04G020700	6.61013	UniRef100_G7J5W8 Syringolide-induced protein 14-1-1 n=1 Tax=Medicago truncatula RepID=G7J5W8_MEDTR
Glyma.17G093500	6.60513	UniRef100_Q9LMC5 F14D16.17 n=1 Tax=Arabidopsis thaliana RepID=Q9LMC5_ARATH
Glyma.20G134000	6.59741	UniRef100_D7LA14 Beta-1,4-xylosidase n=1 Tax=Arabidopsis lyrata subsp. lyrata RepID=D7LA14_ARALL
Glyma.19G164600	6.59536	UniRef100_B9GS15 GmMYB29 family protein n=1 Tax=Populus trichocarpa RepID=B9GS15_POPTR
Glyma.03G015900	6.59517	UniRef100_H9DXV8 BAP1 n=1 Tax=Vitis vinifera RepID=H9DXV8_VITVI
Glyma.05G124800	6.59056	UniRef100_G8A1B3 Reticuline oxidase n=1 Tax=Medicago truncatula RepID=G8A1B3_MEDTR
Glyma.19G094100	6.58151	UniRef100_Q2PJS1 WRKY53 n=1 Tax=Glycine max RepID=Q2PJS1_SOYBN
Glyma.08G170700	6.58026	NA
Glyma.02G166800	6.57999	UniRef100_Q9FG13 Probable carboxylesterase 15 n=1 Tax=Arabidopsis thaliana RepID=CXE15_ARATH
Glyma.10G006600	6.5779	UniRef100_Q9S7E3 GmMYB29A1 protein n=1 Tax=Glycine max RepID=Q9S7E3_SOYBN
Glyma.05G049700	6.5713	UniRef100_I1K0D6 MATE efflux family protein n=1 Tax=Glycine max RepID=I1K0D6_SOYBN
Glyma.02G029400	6.57008	UniRef100_G7K484 Zinc finger protein n=1 Tax=Medicago truncatula RepID=G7K484_MEDTR
Glyma.16G185700	6.56985	UniRef100_D7LKY7 Protease inhibitor/seed storage/lipid transfer protein family protein n=1 Tax=Arabidopsis lyrata subsp. lyrata RepID=D7LKY7_ARALL
Glyma.16G162500	6.56949	UniRef100_B9GT71 Alliinase family protein n=1 Tax=Populus trichocarpa RepID=B9GT71_POPTR
Glyma.09G051900	6.5692	UniRef100_B9HCD7 VQ motif-containing family protein n=1 Tax=Populus trichocarpa RepID=B9HCD7_POPTR
Glyma.17G064300	6.56872	NA
Glyma.19G153100	6.56789	NA
Glyma.10G008600	6.56336	NA
Glyma.07G259900	6.55453	NA
Glyma.11G198500	6.5533	UniRef100_P25317 Probable glutathione S-transferase parA n=1 Tax=Nicotiana tabacum RepID=GSTXA_TOBAC
Glyma.10G198200	6.55206	NA
Glyma.14G049000	6.54695	UniRef100_O04076 ACC-oxidase n=1 Tax=Phaseolus angularis RepID=O04076_PHAAN
Glyma.12G197500	6.54645	UniRef100_G7IRJ6 Myrcene synthase n=1 Tax=Medicago truncatula RepID=G7IRJ6_MEDTR
Glyma.16G164800	6.54249	UniRef100_B3IX37 Transcription factor AP2-EREBP n=1 Tax=Lotus japonicus RepID=B3IX37_LOTJA
Glyma.18G260000	6.54086	UniRef100_Q2HUR9 TGF-beta receptor, type I/II extracellular region n=1 Tax=Medicago truncatula RepID=Q2HUR9_MEDTR
Glyma.18G293600	6.53694	NA
Glyma.13G346700	6.5367	UniRef100_P27054 Endochitinase PR4 n=1 Tax=Phaseolus vulgaris RepID=CHI4_PHAVU
Glyma.16G212100	6.53536	UniRef100_G7KKR0 Miraculin n=1 Tax=Medicago truncatula RepID=G7KKR0_MEDTR
Glyma.08G180300	6.53123	UniRef100_G7INT0 Chaperone protein dnaJ n=1 Tax=Medicago truncatula RepID=G7INT0_MEDTR
Glyma.09G053000	6.5292	UniRef100_Q9LTC5 Ethylene-responsive transcription factor ERF098 n=1 Tax=Arabidopsis thaliana RepID=ERF98_ARATH
Glyma.19G001600	6.52841	UniRef100_I1N5L9 MATE efflux family protein n=1 Tax=Glycine max RepID=I1N5L9_SOYBN
Glyma.10G061000	6.52548	UniRef100_C1K3P2 Thaumatin-like protein n=1 Tax=Pyrus pyrifolia RepID=C1K3P2_PYRPY
Glyma.01G157700	6.51927	UniRef100_B9H651 Auxin efflux carrier family protein n=4 Tax=Populus trichocarpa RepID=B9H651_POPTR
Glyma.03G247500	6.50739	UniRef100_O81228 PR-4 type protein n=2 Tax=Vitis RepID=O81228_VITVI
Glyma.13G305900	6.504	UniRef100_G7IKL6 Cysteine-rich repeat secretory protein n=1 Tax=Medicago truncatula RepID=G7IKL6_MEDTR
Glyma.02G027800	6.49887	UniRef100_G7K5L1 Matrix metalloproteinase-9 n=1 Tax=Medicago truncatula RepID=G7K5L1_MEDTR
Glyma.10G060800	6.4988	UniRef100_C1K3P2 Thaumatin-like protein n=1 Tax=Pyrus pyrifolia RepID=C1K3P2_PYRPY
Glyma.08G109400	6.49786	UniRef100_P24826 Chalcone synthase 1 n=5 Tax=Glycine max RepID=CHS1_SOYBN
Glyma.02G088700	6.49093	UniRef100_G7KV62 Ser/Thr protein kinase n=1 Tax=Medicago truncatula RepID=G7KV62_MEDTR
Glyma.18G033000	6.49016	UniRef100_B9HT39 Protease inhibitor/seed storage/lipid transfer family protein n=1 Tax=Populus trichocarpa RepID=B9HT39_POPTR
Glyma.13G233800	6.48423	UniRef100_G7IFJ1 Ethylene responsive transcription factor 1b n=1 Tax=Medicago truncatula RepID=G7IFJ1_MEDTR
Glyma.09G069900	6.48314	UniRef100_C6ZRQ0 Kinase-like protein n=1 Tax=Glycine max RepID=C6ZRQ0_SOYBN
Glyma.10G188700	6.48212	NA
Glyma.04G034400	6.47654	UniRef100_B9MVF2 GNS1/SUR4 membrane family protein n=1 Tax=Populus trichocarpa RepID=B9MVF2_POPTR
Glyma.08G109200	6.47458	UniRef100_P48406 Chalcone synthase 5 n=1 Tax=Glycine max RepID=CHS5_SOYBN
Glyma.01G037200	6.47374	UniRef100_G7K5L1 Matrix metalloproteinase-9 n=1 Tax=Medicago truncatula RepID=G7K5L1_MEDTR
Glyma.08G079100	6.47341	UniRef100_Q0WX03 Polygalacturonase inhibiting protein n=1 Tax=Glycine max RepID=Q0WX03_SOYBN
Glyma.05G123700	6.47219	UniRef100_Q0WX04 Polygalacturonase inhibiting protein n=1 Tax=Glycine max RepID=Q0WX04_SOYBN
Glyma.11G196600	6.472	UniRef100_D7KHY6 Carbonic anhydrase family protein n=1 Tax=Arabidopsis lyrata subsp. lyrata RepID=D7KHY6_ARALL
Glyma.06G220800	6.47025	UniRef100_Q07488 Blue copper protein n=1 Tax=Arabidopsis thaliana RepID=BCB1_ARATH
Glyma.18G009800	6.47005	UniRef100_A9PCV0 Senescence-associated family protein n=1 Tax=Populus trichocarpa RepID=A9PCV0_POPTR
Glyma.19G257300	6.46804	UniRef100_G7IKN3 LOB domain protein n=1 Tax=Medicago truncatula RepID=G7IKN3_MEDTR
Glyma.16G019900	6.466	UniRef100_B9GRQ1 FAD-binding domain-containing family protein n=1 Tax=Populus trichocarpa RepID=B9GRQ1_POPTR
Glyma.09G201200	6.46271	UniRef100_G7KGJ6 Cinnamyl alcohol dehydrogenase-like protein n=1 Tax=Medicago truncatula RepID=G7KGJ6_MEDTR
Glyma.14G030700	6.44739	UniRef100_G7K3B6 NAC domain protein IPR003441 n=1 Tax=Medicago truncatula RepID=G7K3B6_MEDTR
Glyma.02G221200	6.44716	NA
Glyma.11G247500	6.44454	UniRef100_A9PCV0 Senescence-associated family protein n=1 Tax=Populus trichocarpa RepID=A9PCV0_POPTR
Glyma.08G110500	6.44045	UniRef100_Q6X0N0 Chalcone synthase CHS4 n=1 Tax=Glycine max RepID=Q6X0N0_SOYBN
Glyma.18G096700	6.43982	NA
Glyma.18G061000	6.42617	UniRef100_G7JZL5 Protein phosphatase 2C n=1 Tax=Medicago truncatula RepID=G7JZL5_MEDTR
Glyma.08G110400	6.41568	UniRef100_P48406 Chalcone synthase 5 n=1 Tax=Glycine max RepID=CHS5_SOYBN
Glyma.08G191300	6.40727	UniRef100_B9IND7 Calmodulin-binding family protein n=1 Tax=Populus trichocarpa RepID=B9IND7_POPTR
Glyma.09G164100	6.40514	UniRef100_G7KKC8 GEM-like protein n=1 Tax=Medicago truncatula RepID=G7KKC8_MEDTR
Glyma.10G061800	6.40512	UniRef100_C1K3P2 Thaumatin-like protein n=1 Tax=Pyrus pyrifolia RepID=C1K3P2_PYRPY
Glyma.01G141100	6.4014	UniRef100_G7JEM0 NAD(P)H-quinone oxidoreductase subunit 6 n=1 Tax=Medicago truncatula RepID=G7JEM0_MEDTR
Glyma.08G250300	6.39828	UniRef100_Q69F92 B12D-like protein n=1 Tax=Phaseolus vulgaris RepID=Q69F92_PHAVU
Glyma.10G213000	6.39801	NA
Glyma.02G209200	6.39784	UniRef100_Q9SK89 F12K8.18 protein n=2 Tax=Arabidopsis thaliana RepID=Q9SK89_ARATH
Glyma.01G202100	6.39703	UniRef100_Q850K7 Expansin-like B1 n=2 Tax=Oryza sativa RepID=EXLB1_ORYSJ
Glyma.11G198300	6.39047	UniRef100_G7IZP1 2-succinylbenzoate-CoA ligase n=1 Tax=Medicago truncatula RepID=G7IZP1_MEDTR
Glyma.03G157800	6.3851	UniRef100_B9HUQ2 Calmodulin 8 family protein n=1 Tax=Populus trichocarpa RepID=B9HUQ2_POPTR
Glyma.06G182700	6.3826	UniRef100_I1KCG4 Carbonic anhydrase n=1 Tax=Glycine max RepID=I1KCG4_SOYBN
Glyma.08G110300	6.37981	UniRef100_Q6X0M9 Chalcone synthase n=1 Tax=Glycine max RepID=Q6X0M9_SOYBN
Glyma.07G191300	6.3755	NA
Glyma.10G253800	6.37497	UniRef100_Q9XED4 Receptor-like protein kinase homolog RK20-1 n=1 Tax=Phaseolus vulgaris RepID=Q9XED4_PHAVU
Glyma.08G110700	6.37482	UniRef100_Q6X0N0 Chalcone synthase CHS4 n=1 Tax=Glycine max RepID=Q6X0N0_SOYBN
Glyma.08G110900	6.37342	UniRef100_Q6X0M9 Chalcone synthase n=1 Tax=Glycine max RepID=Q6X0M9_SOYBN
Glyma.08G109300	6.37239	UniRef100_Q6X0M9 Chalcone synthase n=1 Tax=Glycine max RepID=Q6X0M9_SOYBN
Glyma.08G156300	6.36984	UniRef100_G7LE12 Cysteine desulfurase n=1 Tax=Medicago truncatula RepID=G7LE12_MEDTR
Glyma.13G157400	6.36712	UniRef100_K9P1I9 Stress induced protein n=1 Tax=Morella rubra RepID=K9P1I9_9ROSI
Glyma.16G212600	6.35205	UniRef100_G7KKC8 GEM-like protein n=1 Tax=Medicago truncatula RepID=G7KKC8_MEDTR
Glyma.10G184700	6.33916	UniRef100_G7I4R6 Inhibitor of trypsin and hageman factor n=1 Tax=Medicago truncatula RepID=G7I4R6_MEDTR
Glyma.09G269600	6.33771	UniRef100_B5LZ63 Vestitone reductase n=1 Tax=Glycine max RepID=B5LZ63_SOYBN
Glyma.18G271300	6.33676	UniRef100_C6ZRP3 Serine-threonine kinase n=1 Tax=Glycine max RepID=C6ZRP3_SOYBN
Glyma.07G262300	6.33241	NA
Glyma.02G143800	6.32821	UniRef100_G7ICQ5 Calmodulin n=1 Tax=Medicago truncatula RepID=G7ICQ5_MEDTR
Glyma.16G061300	6.32682	UniRef100_C7S8C8 Germin-like protein 14 n=1 Tax=Glycine max RepID=C7S8C8_SOYBN
Glyma.11G129600	6.32656	UniRef100_A8TVQ5 Beta-glucosidase G2 n=1 Tax=Medicago truncatula RepID=A8TVQ5_MEDTR
Glyma.19G218800	6.32576	UniRef100_F5CC81 MYB transcription factor MYB12B2 n=1 Tax=Glycine max RepID=F5CC81_SOYBN
Glyma.03G038100	6.32159	UniRef100_A0SWU6 Peroxidase 1 n=1 Tax=Sesbania rostrata RepID=A0SWU6_SESRO
Glyma.03G201200	6.3179	UniRef100_Q8S8Z8 Syringolide-induced protein B13-1-9 n=1 Tax=Glycine max RepID=Q8S8Z8_SOYBN
Glyma.17G147400	6.31585	UniRef100_O23547 Expansin-like B1 n=2 Tax=Arabidopsis thaliana RepID=EXLB1_ARATH
Glyma.04G058100	6.314	UniRef100_U5FTR5 Transferase family protein n=2 Tax=Populus trichocarpa RepID=U5FTR5_POPTR
Glyma.17G011800	6.30715	NA
Glyma.09G040500	6.30434	UniRef100_G7IMZ2 Disease resistance response protein Pi49 n=1 Tax=Medicago truncatula RepID=G7IMZ2_MEDTR
Glyma.19G198800	6.29849	UniRef100_Q8S8Z8 Syringolide-induced protein B13-1-9 n=1 Tax=Glycine max RepID=Q8S8Z8_SOYBN
Glyma.13G305800	6.29543	UniRef100_G7IKM1 Cysteine-rich repeat secretory protein n=1 Tax=Medicago truncatula RepID=G7IKM1_MEDTR
Glyma.09G162700	6.29403	UniRef100_G7KKR0 Miraculin n=1 Tax=Medicago truncatula RepID=G7KKR0_MEDTR
Glyma.20G185000	6.28893	UniRef100_Q29PV4 Protein IDA-LIKE 1 n=1 Tax=Arabidopsis thaliana RepID=IDL1_ARATH
Glyma.05G029000	6.28645	UniRef100_G7JPY7 WRKY transcription factor n=1 Tax=Medicago truncatula RepID=G7JPY7_MEDTR
Glyma.15G181900	6.28611	UniRef100_B9MT30 Flavin-containing monooxygenase family protein n=1 Tax=Populus trichocarpa RepID=B9MT30_POPTR
Glyma.16G060800	6.28596	UniRef100_C7S8B6 Germin-like protein 2 n=1 Tax=Glycine max RepID=C7S8B6_SOYBN
Glyma.17G030300	6.28518	UniRef100_Q43453 G.max mRNA from stress-induced gene (H4) n=1 Tax=Glycine max RepID=Q43453_SOYBN
Glyma.16G153400	6.27892	UniRef100_I1MNU3 Glutamate dehydrogenase n=1 Tax=Glycine max RepID=I1MNU3_SOYBN
Glyma.18G030700	6.27854	UniRef100_Q27SZ7 Endo-1,4-beta-glucancase (Fragment) n=1 Tax=Glycine max RepID=Q27SZ7_SOYBN
Glyma.01G240300	6.26908	UniRef100_I1JAV9 Pectinesterase n=1 Tax=Glycine max RepID=I1JAV9_SOYBN
Glyma.06G260200	6.26477	UniRef100_A2Q5B6 Aldo/keto reductase n=1 Tax=Medicago truncatula RepID=A2Q5B6_MEDTR
Glyma.18G293200	6.26407	UniRef100_K7MVF7 MATE efflux family protein n=2 Tax=Glycine max RepID=K7MVF7_SOYBN
Glyma.07G243900	6.26377	UniRef100_K4CWC4 PR10 protein n=1 Tax=Solanum lycopersicum RepID=K4CWC4_SOLLC
Glyma.06G110700	6.26244	UniRef100_G7J3J6 Receptor-like protein kinase like protein n=1 Tax=Medicago truncatula RepID=G7J3J6_MEDTR
Glyma.19G246700	6.25038	NA
Glyma.16G063500	6.24396	UniRef100_G7JZ94 F-box/kelch-repeat protein n=1 Tax=Medicago truncatula RepID=G7JZ94_MEDTR
Glyma.02G256900	6.23818	UniRef100_D7KX74 Hydrolase, alpha/beta fold family protein n=1 Tax=Arabidopsis lyrata subsp. lyrata RepID=D7KX74_ARALL
Glyma.13G138300	6.2374	UniRef100_G7IBK4 Peroxidase n=1 Tax=Medicago truncatula RepID=G7IBK4_MEDTR
Glyma.13G209600	6.23684	UniRef100_A2Q224 Proteinase inhibitor I4, serpin n=1 Tax=Medicago truncatula RepID=A2Q224_MEDTR
Glyma.01G129000	6.23524	NA
Glyma.16G054400	6.22786	UniRef100_Q2PJS1 WRKY53 n=1 Tax=Glycine max RepID=Q2PJS1_SOYBN
Glyma.20G168500	6.22687	UniRef100_B9H7U8 AP2 domain-containing transcription factor family protein n=1 Tax=Populus trichocarpa RepID=B9H7U8_POPTR
Glyma.01G097400	6.2264	UniRef100_Q94LX7 Phosphoenolpyruvate carboxykinase n=1 Tax=Flaveria pringlei RepID=Q94LX7_FLAPR
Glyma.09G281800	6.22127	UniRef100_G7I7A7 Caffeic acid O-methyltransferase n=1 Tax=Medicago truncatula RepID=G7I7A7_MEDTR
Glyma.17G166500	6.21949	UniRef100_B9NAD3 UDP-glucoronosyl/UDP-glucosyl transferase family protein n=1 Tax=Populus trichocarpa RepID=B9NAD3_POPTR
Glyma.08G091300	6.21578	UniRef100_Q1I1D8 Glutamate decarboxylase n=3 Tax=Citrus RepID=Q1I1D8_CITSI
Glyma.08G330700	6.20472	UniRef100_G7IV17 Cellulose synthase-like protein E1 n=1 Tax=Medicago truncatula RepID=G7IV17_MEDTR
Glyma.20G013400	6.20058	NA
Glyma.13G186200	6.19953	UniRef100_C5I848 12-oxophytodienoic acid 10,10-reductase n=1 Tax=Astragalus sinicus RepID=C5I848_ASTSI
Glyma.11G218900	6.19547	UniRef100_G7KBQ8 Serine/threonine protein kinase n=2 Tax=Medicago truncatula RepID=G7KBQ8_MEDTR
Glyma.17G053600	6.19146	UniRef100_G7IQ65 Calmodulin-binding protein n=1 Tax=Medicago truncatula RepID=G7IQ65_MEDTR
Glyma.06G266700	6.18741	UniRef100_I1KEE9 Thioredoxin n=1 Tax=Glycine max RepID=I1KEE9_SOYBN
Glyma.16G188600	6.18466	UniRef100_D7LKY7 Protease inhibitor/seed storage/lipid transfer protein family protein n=1 Tax=Arabidopsis lyrata subsp. lyrata RepID=D7LKY7_ARALL
Glyma.07G098900	6.18338	NA
Glyma.08G177300	6.1713	UniRef100_G7IPL5 Riboflavin biosynthesis protein n=1 Tax=Medicago truncatula RepID=G7IPL5_MEDTR
Glyma.20G139400	6.16882	UniRef100_G7K103 Cysteine-rich receptor-like protein kinase n=1 Tax=Medicago truncatula RepID=G7K103_MEDTR
Glyma.10G239700	6.16835	UniRef100_B9ID24 Peptidoglycan-binding LysM domain-containing family protein (Fragment) n=1 Tax=Populus trichocarpa RepID=B9ID24_POPTR
Glyma.14G081500	6.16378	UniRef100_Q9AQT8 Patatin-like protein n=1 Tax=Vigna unguiculata RepID=Q9AQT8_VIGUN
Glyma.09G094400	6.16205	UniRef100_G7L6D6 Isoflavone-7-O-methyltransferase n=1 Tax=Medicago truncatula RepID=G7L6D6_MEDTR
Glyma.12G207400	6.14625	UniRef100_G7JUX5 Glutaredoxin-C9 n=1 Tax=Medicago truncatula RepID=G7JUX5_MEDTR
Glyma.02G080200	6.14462	UniRef100_B3IX37 Transcription factor AP2-EREBP n=1 Tax=Lotus japonicus RepID=B3IX37_LOTJA
Glyma.03G221100	6.14149	UniRef100_D7KB82 Glycerol-3-phosphate acyltransferase 2 n=1 Tax=Arabidopsis lyrata subsp. lyrata RepID=D7KB82_ARALL
Glyma.08G341400	6.1396	UniRef100_Q8W3K5 Mcp20 n=1 Tax=Matricaria chamomilla RepID=Q8W3K5_9ASTR
Glyma.16G017500	6.13881	UniRef100_V9PBN6 PRXQ2 n=1 Tax=Populus tomentosa RepID=V9PBN6_POPTO
Glyma.09G270900	6.1367	UniRef100_G7KZ68 Calcium binding protein n=1 Tax=Medicago truncatula RepID=G7KZ68_MEDTR
Glyma.05G082400	6.13073	UniRef100_W0M058 NBS-LRR protein n=1 Tax=Cicer arietinum RepID=W0M058_CICAR
Glyma.16G032200	6.1291	UniRef100_G7KT05 1-aminocyclopropane-1-carboxylate synthase n=1 Tax=Medicago truncatula RepID=G7KT05_MEDTR
Glyma.16G047600	6.12831	UniRef100_R9QAL1 AP2/ERF transcription factor n=1 Tax=Jatropha curcas RepID=R9QAL1_JATCU
Glyma.01G004200	6.12194	UniRef100_G7KJ71 Caffeoyl-CoA O-methyltransferase n=1 Tax=Medicago truncatula RepID=G7KJ71_MEDTR
Glyma.12G199900	6.12069	UniRef100_Q69FA1 Anthocyanin acyltransferase n=1 Tax=Phaseolus vulgaris RepID=Q69FA1_PHAVU
Glyma.10G161500	6.11998	UniRef100_B9I5E4 MtN26 family protein n=1 Tax=Populus trichocarpa RepID=B9I5E4_POPTR
Glyma.17G064200	6.11056	UniRef100_Q9FKM1 Galactosyltransferase family protein n=1 Tax=Arabidopsis thaliana RepID=Q9FKM1_ARATH
Glyma.20G062000	6.11019	UniRef100_G7JH45 Nudix hydrolase n=1 Tax=Medicago truncatula RepID=G7JH45_MEDTR
Glyma.15G110600	6.10788	UniRef100_O65387 F12F1.21 protein n=2 Tax=Arabidopsis thaliana RepID=O65387_ARATH
Glyma.01G074600	6.10513	UniRef100_G7KUY2 Glucosyltransferase-13 n=1 Tax=Medicago truncatula RepID=G7KUY2_MEDTR
Glyma.01G130800	6.1004	UniRef100_A0SWU6 Peroxidase 1 n=1 Tax=Sesbania rostrata RepID=A0SWU6_SESRO
Glyma.09G048700	6.09854	UniRef100_Q2LAL0 Cytochrome P450 monooxygenase CYP81E11 n=1 Tax=Glycine max RepID=Q2LAL0_SOYBN
Glyma.03G147900	6.09771	UniRef100_G7KWC7 Disease resistance response protein n=1 Tax=Medicago truncatula RepID=G7KWC7_MEDTR
Glyma.08G109500	6.08826	UniRef100_B3F5J6 Chalcone synthase 9 n=1 Tax=Glycine max RepID=B3F5J6_SOYBN
Glyma.03G248900	6.0824	NA
Glyma.16G186300	6.08034	NA
Glyma.19G025200	6.07731	UniRef100_G7KSI0 UDP-glucose glucosyltransferase n=1 Tax=Medicago truncatula RepID=G7KSI0_MEDTR
Glyma.08G119200	6.07272	UniRef100_S1SI74 NB-ARC domain-containing disease resistance protein n=1 Tax=Theobroma cacao RepID=S1SI74_THECC
Glyma.05G161600	6.07205	UniRef100_I3NNW1 Tau class glutathione S-transferase n=1 Tax=Glycine soja RepID=I3NNW1_GLYSO
Glyma.11G091600	6.07072	UniRef100_U3PHR7 4-coumarate:coenzyme A ligase 7 n=1 Tax=Phaseolus vulgaris RepID=U3PHR7_PHAVU
Glyma.20G191800	6.07025	UniRef100_G8A1G9 4-coumarate-CoA ligase-like protein n=1 Tax=Medicago truncatula RepID=G8A1G9_MEDTR
Glyma.10G188900	6.06726	NA
Glyma.12G087200	6.0666	UniRef100_Q2MJ03 Cytochrome P450 94A1 n=1 Tax=Medicago truncatula RepID=Q2MJ03_MEDTR
Glyma.09G269400	6.06105	UniRef100_G7KZA8 Dihydroflavonol-4-reductase n=1 Tax=Medicago truncatula RepID=G7KZA8_MEDTR
Glyma.03G249100	6.061	NA
Glyma.01G186900	6.0579	UniRef100_G3ECQ9 Rsmv23 protein n=1 Tax=Glycine max RepID=G3ECQ9_SOYBN
Glyma.15G049900	6.05389	UniRef100_G7IL80 Auxin-induced protein 5NG4 n=1 Tax=Medicago truncatula RepID=G7IL80_MEDTR
Glyma.04G086300	6.05295	UniRef100_K7KIY2 Malic enzyme n=1 Tax=Glycine max RepID=K7KIY2_SOYBN
Glyma.07G259800	6.05224	NA
Glyma.18G265800	6.05096	UniRef100_G7L596 UDP-glucosyltransferase HRA25 n=1 Tax=Medicago truncatula RepID=G7L596_MEDTR
Glyma.04G242400	6.03912	NA
Glyma.15G062400	6.03651	UniRef100_Q9XFB4 PR1a n=1 Tax=Glycine max RepID=Q9XFB4_SOYBN
Glyma.14G048900	6.02875	UniRef100_O04076 ACC-oxidase n=1 Tax=Phaseolus angularis RepID=O04076_PHAAN
Glyma.05G087200	6.02137	UniRef100_G7J0A6 Phospholipid-translocating P-type ATPase flippase family protein n=1 Tax=Medicago truncatula RepID=G7J0A6_MEDTR
Glyma.07G262400	6.01691	NA
Glyma.20G001400	6.01568	UniRef100_G7IBF6 Peroxidase n=1 Tax=Medicago truncatula RepID=G7IBF6_MEDTR
Glyma.02G242900	6.01567	UniRef100_G7KFZ3 U-box domain-containing protein n=2 Tax=Medicago truncatula RepID=G7KFZ3_MEDTR
Glyma.14G080200	6.00441	UniRef100_G7I4I2 Pheromone receptor-like protein n=1 Tax=Medicago truncatula RepID=G7I4I2_MEDTR
Glyma.19G008600	5.99461	UniRef100_G7KKH6 Quinone oxidoreductase-like protein n=1 Tax=Medicago truncatula RepID=G7KKH6_MEDTR
Glyma.16G191200	5.99239	UniRef100_D7LKY7 Protease inhibitor/seed storage/lipid transfer protein family protein n=1 Tax=Arabidopsis lyrata subsp. lyrata RepID=D7LKY7_ARALL
Glyma.17G046600	5.98998	UniRef100_B9MT30 Flavin-containing monooxygenase family protein n=1 Tax=Populus trichocarpa RepID=B9MT30_POPTR
Glyma.11G181200	5.98674	UniRef100_G7IHH4 F-box family protein n=1 Tax=Medicago truncatula RepID=G7IHH4_MEDTR
Glyma.12G076600	5.98557	UniRef100_B5RHS8 Glycosyl transferase family 2 protein n=1 Tax=Musa balbisiana RepID=B5RHS8_MUSBA
Glyma.11G201800	5.98501	UniRef100_Q5YJN3 Diadenosine tetraphosphate hydrolase n=1 Tax=Hyacinthus orientalis RepID=Q5YJN3_HYAOR
Glyma.20G124200	5.97835	NA
Glyma.20G128300	5.97755	NA
Glyma.11G242100	5.97733	UniRef100_Q9FQY9 Avr9/Cf-9 rapidly elicited protein 75 n=1 Tax=Nicotiana tabacum RepID=Q9FQY9_TOBAC
Glyma.17G030200	5.97698	UniRef100_Q43453 G.max mRNA from stress-induced gene (H4) n=1 Tax=Glycine max RepID=Q43453_SOYBN
Glyma.10G138500	5.9753	UniRef100_K7LJA8 Auxin-induced protein n=1 Tax=Glycine max RepID=K7LJA8_SOYBN
Glyma.07G076300	5.97309	UniRef100_B9IC91 BON association protein 1 n=1 Tax=Populus trichocarpa RepID=B9IC91_POPTR
Glyma.18G056600	5.97103	UniRef100_C9DHZ0 WRKY transcription factor 1 n=1 Tax=(Populus tomentosa x P. bolleana) x P. tomentosa RepID=C9DHZ0_9ROSI
Glyma.19G088200	5.9659	UniRef100_G7KNL8 Calcium-binding protein CML38 n=1 Tax=Medicago truncatula RepID=G7KNL8_MEDTR
Glyma.01G043100	5.95999	UniRef100_G3ECQ9 Rsmv23 protein n=1 Tax=Glycine max RepID=G3ECQ9_SOYBN
Glyma.02G059700	5.95798	UniRef100_A3FMG8 LysM-domain containing receptor-like kinase n=1 Tax=Sesbania rostrata RepID=A3FMG8_SESRO
Glyma.03G201300	5.95651	UniRef100_Q8S8Z8 Syringolide-induced protein B13-1-9 n=1 Tax=Glycine max RepID=Q8S8Z8_SOYBN
Glyma.12G113100	5.95627	UniRef100_B9RW00 CASP-like protein RCOM_1174750 n=1 Tax=Ricinus communis RepID=CSPL6_RICCO
Glyma.02G268400	5.9549	UniRef100_O04076 ACC-oxidase n=1 Tax=Phaseolus angularis RepID=O04076_PHAAN
Glyma.16G020000	5.95307	UniRef100_B9GRQ1 FAD-binding domain-containing family protein n=1 Tax=Populus trichocarpa RepID=B9GRQ1_POPTR
Glyma.16G193800	5.95168	UniRef100_D7LKY7 Protease inhibitor/seed storage/lipid transfer protein family protein n=1 Tax=Arabidopsis lyrata subsp. lyrata RepID=D7LKY7_ARALL
Glyma.08G118900	5.95122	UniRef100_I3NNW1 Tau class glutathione S-transferase n=1 Tax=Glycine soja RepID=I3NNW1_GLYSO
Glyma.15G028400	5.9505	NA
Glyma.U027400	5.94386	UniRef100_B1PXG7 Laccase n=1 Tax=Solanum lycopersicum RepID=B1PXG7_SOLLC
Glyma.01G108400	5.94314	UniRef100_B9HC76 Laccase family protein n=1 Tax=Populus trichocarpa RepID=B9HC76_POPTR
Glyma.04G040300	5.93942	UniRef100_Q00M87 N-hydroxycinnamoyl/benzoyltransferase 3 n=1 Tax=Glycine max RepID=Q00M87_SOYBN
Glyma.01G138100	5.93705	UniRef100_I1J7T2 Pectinesterase n=1 Tax=Glycine max RepID=I1J7T2_SOYBN
Glyma.02G243300	5.93559	NA
Glyma.14G052500	5.93349	NA
Glyma.15G109500	5.93058	NA
Glyma.13G266800	5.92541	NA
Glyma.18G110200	5.92381	UniRef100_G7KD30 60S ribosomal protein L18a n=2 Tax=Medicago truncatula RepID=G7KD30_MEDTR
Glyma.08G171000	5.92165	NA
Glyma.17G137300	5.91692	UniRef100_G7JK58 Lipid transfer-like protein VAS n=1 Tax=Medicago truncatula RepID=G7JK58_MEDTR
Glyma.08G070700	5.91677	UniRef100_G7JCR1 ABC transporter G family member n=1 Tax=Medicago truncatula RepID=G7JCR1_MEDTR
Glyma.07G139700	5.91654	UniRef100_P32110 Probable glutathione S-transferase n=2 Tax=Glycine max RepID=GSTX6_SOYBN
Glyma.11G087300	5.91158	UniRef100_B9H651 Auxin efflux carrier family protein n=4 Tax=Populus trichocarpa RepID=B9H651_POPTR
Glyma.08G352300	5.90633	UniRef100_I1KZ77 Serine/threonine-protein kinase n=1 Tax=Glycine max RepID=I1KZ77_SOYBN
Glyma.01G137700	5.9033	UniRef100_I1J7T0 Pectinesterase n=1 Tax=Glycine max RepID=I1J7T0_SOYBN
Glyma.16G214300	5.90166	UniRef100_Q84ZV0 R 14 protein n=1 Tax=Glycine max RepID=Q84ZV0_SOYBN
Glyma.11G074700	5.90158	UniRef100_G7J2I5 Vinorine synthase n=1 Tax=Medicago truncatula RepID=G7J2I5_MEDTR
Glyma.19G162300	5.90065	NA
Glyma.09G115200	5.90031	UniRef100_Q9M9C4 Core-2/I-branching beta-1,6-N-acetylglucosaminyltransferase family protein n=1 Tax=Arabidopsis thaliana RepID=Q9M9C4_ARATH
Glyma.20G137800	5.89826	UniRef100_G8A0V5 Cysteine-rich receptor-like protein kinase n=1 Tax=Medicago truncatula RepID=G8A0V5_MEDTR
Glyma.10G257200	5.89184	UniRef100_D7LA14 Beta-1,4-xylosidase n=1 Tax=Arabidopsis lyrata subsp. lyrata RepID=D7LA14_ARALL
Glyma.07G139800	5.89052	UniRef100_Q9FQF1 Glutathione S-transferase GST 7 n=1 Tax=Glycine max RepID=Q9FQF1_SOYBN
Glyma.04G149300	5.88878	UniRef100_I1JW76 3-ketoacyl-CoA synthase n=1 Tax=Glycine max RepID=I1JW76_SOYBN
Glyma.10G223200	5.88753	UniRef100_B9H7U8 AP2 domain-containing transcription factor family protein n=1 Tax=Populus trichocarpa RepID=B9H7U8_POPTR
Glyma.02G124700	5.88703	UniRef100_G7K0G3 Protein SRG1 n=1 Tax=Medicago truncatula RepID=G7K0G3_MEDTR
Glyma.08G246700	5.88625	UniRef100_C6TAY1 Flavonoid 4'-O-methyltransferase n=1 Tax=Glycine max RepID=SOMT2_SOYBN
Glyma.08G301600	5.88563	NA
Glyma.06G125600	5.88454	UniRef100_B3U399 WRKY transcription factor WRKY109669 n=1 Tax=Medicago truncatula RepID=B3U399_MEDTR
Glyma.05G133000	5.88432	NA
Glyma.06G303100	5.8835	UniRef100_Q0PJH5 MYB transcription factor MYB73 n=1 Tax=Glycine max RepID=Q0PJH5_SOYBN
Glyma.14G222400	5.88055	UniRef100_T2DNU1 Syringolide-induced protein 14-1-1 n=1 Tax=Phaseolus vulgaris RepID=T2DNU1_PHAVU
Glyma.03G044500	5.86763	UniRef100_G7JKK5 Disease resistance response protein n=1 Tax=Medicago truncatula RepID=G7JKK5_MEDTR
Glyma.04G006600	5.86394	UniRef100_G7JAR1 Auxin-induced protein 6B n=1 Tax=Medicago truncatula RepID=G7JAR1_MEDTR
Glyma.05G022100	5.86294	UniRef100_G9I5H9 F3'H n=1 Tax=Arachis hypogaea RepID=G9I5H9_ARAHY
Glyma.07G008300	5.85885	UniRef100_B9IND7 Calmodulin-binding family protein n=1 Tax=Populus trichocarpa RepID=B9IND7_POPTR
Glyma.11G031600	5.85615	UniRef100_K7LMS6 L-lactate dehydrogenase n=1 Tax=Glycine max RepID=K7LMS6_SOYBN
Glyma.18G103700	5.84757	UniRef100_C0STW6 Cystatin n=1 Tax=Spinacia oleracea RepID=C0STW6_SPIOL
Glyma.09G163600	5.84462	UniRef100_G7KKQ9 Miraculin n=1 Tax=Medicago truncatula RepID=G7KKQ9_MEDTR
Glyma.16G193400	5.83775	UniRef100_D7LKY7 Protease inhibitor/seed storage/lipid transfer protein family protein n=1 Tax=Arabidopsis lyrata subsp. lyrata RepID=D7LKY7_ARALL
Glyma.17G231900	5.83652	UniRef100_U5KKB1 MYB-like protein 1 n=1 Tax=Salvia miltiorrhiza RepID=U5KKB1_SALMI
Glyma.09G040400	5.83565	UniRef100_E9KT46 PR10.13.36 (Fragment) n=3 Tax=Oxytropis RepID=E9KT46_9FABA
Glyma.03G173300	5.8342	UniRef100_G7L0M5 Zinc finger protein n=1 Tax=Medicago truncatula RepID=G7L0M5_MEDTR
Glyma.02G128800	5.83272	UniRef100_Q9FX50 T6J4.21 protein n=1 Tax=Arabidopsis thaliana RepID=Q9FX50_ARATH
Glyma.07G065700	5.83182	UniRef100_G7KT05 1-aminocyclopropane-1-carboxylate synthase n=1 Tax=Medicago truncatula RepID=G7KT05_MEDTR
Glyma.06G300200	5.8318	UniRef100_Q0PJC4 MYB transcription factor MYB117 (Fragment) n=1 Tax=Glycine max RepID=Q0PJC4_SOYBN
Glyma.14G175400	5.82911	UniRef100_G7KBB5 Cytokinin-O-glucosyltransferase n=1 Tax=Medicago truncatula RepID=G7KBB5_MEDTR
Glyma.07G095100	5.82131	UniRef100_G7KMN1 Kinase R-like protein n=1 Tax=Medicago truncatula RepID=G7KMN1_MEDTR
Glyma.09G163700	5.8187	UniRef100_G7KKQ9 Miraculin n=1 Tax=Medicago truncatula RepID=G7KKQ9_MEDTR
Glyma.09G126200	5.81826	UniRef100_Q9S7G9 Acidic chitinase n=1 Tax=Glycine max RepID=Q9S7G9_SOYBN
Glyma.20G159600	5.81477	UniRef100_G7IAM5 Cytochrome P450 n=1 Tax=Medicago truncatula RepID=G7IAM5_MEDTR
Glyma.19G231800	5.80941	UniRef100_Q39856 Epoxide hydrolase n=1 Tax=Glycine max RepID=Q39856_SOYBN
Glyma.09G151400	5.80794	UniRef100_G7KMF3 Cysteine-rich receptor-like protein kinase n=1 Tax=Medicago truncatula RepID=G7KMF3_MEDTR
Glyma.04G230200	5.8053	NA
Glyma.19G052600	5.803	NA
Glyma.20G139200	5.80063	UniRef100_G8A0W3 Cysteine-rich receptor-like protein kinase n=2 Tax=Medicago truncatula RepID=G8A0W3_MEDTR
Glyma.19G212300	5.79282	UniRef100_I1NB83 Pectinesterase n=1 Tax=Glycine max RepID=I1NB83_SOYBN
Glyma.05G175800	5.78678	UniRef100_Q9FQY9 Avr9/Cf-9 rapidly elicited protein 75 n=1 Tax=Nicotiana tabacum RepID=Q9FQY9_TOBAC
Glyma.09G150400	5.78638	UniRef100_Q39528 Agglutinin-1 n=1 Tax=Cladrastis kentukea RepID=LEC1_CLAKE
Glyma.16G186800	5.7845	UniRef100_D7LKY7 Protease inhibitor/seed storage/lipid transfer protein family protein n=1 Tax=Arabidopsis lyrata subsp. lyrata RepID=D7LKY7_ARALL
Glyma.03G106000	5.77713	UniRef100_G3ECQ9 Rsmv23 protein n=1 Tax=Glycine max RepID=G3ECQ9_SOYBN
Glyma.U044700	5.77394	UniRef100_D7LKY7 Protease inhibitor/seed storage/lipid transfer protein family protein n=1 Tax=Arabidopsis lyrata subsp. lyrata RepID=D7LKY7_ARALL
Glyma.11G214500	5.7729	UniRef100_Q8S8Z6 Syringolide-induced protein 13-1-1 n=1 Tax=Glycine max RepID=Q8S8Z6_SOYBN
Glyma.09G052800	5.77263	UniRef100_M1RXN3 Ethylene-responsive transcription factor n=1 Tax=Gossypium hirsutum RepID=M1RXN3_GOSHI
Glyma.07G220000	5.77238	UniRef100_B9N9R5 Glycosyl hydrolase family 17 family protein n=1 Tax=Populus trichocarpa RepID=B9N9R5_POPTR
Glyma.05G191100	5.77003	UniRef100_G7LE12 Cysteine desulfurase n=1 Tax=Medicago truncatula RepID=G7LE12_MEDTR
Glyma.19G188100	5.76912	UniRef100_G7L4Z8 Flavonol synthase/flavanone 3-hydroxylase n=1 Tax=Medicago truncatula RepID=G7L4Z8_MEDTR
Glyma.11G155000	5.76648	UniRef100_Q40361 Early nodulin-12A n=1 Tax=Medicago sativa RepID=NO12A_MEDSA
Glyma.10G253600	5.76434	UniRef100_G8A0W3 Cysteine-rich receptor-like protein kinase n=2 Tax=Medicago truncatula RepID=G8A0W3_MEDTR
Glyma.13G226600	5.76355	NA
Glyma.16G164200	5.76031	UniRef100_H2D7G8 Glutathione peroxidase n=1 Tax=Copaifera officinalis RepID=H2D7G8_9FABA
Glyma.18G015400	5.75983	UniRef100_Q01J94 H0815C01.2 protein n=1 Tax=Oryza sativa RepID=Q01J94_ORYSA
Glyma.19G205600	5.75859	NA
Glyma.02G005600	5.75361	UniRef100_Q9XIU9 GmMYB29A2 protein n=1 Tax=Glycine max RepID=Q9XIU9_SOYBN
Glyma.18G172100	5.74791	UniRef100_G7L1A5 Vesicle-associated membrane protein n=1 Tax=Medicago truncatula RepID=G7L1A5_MEDTR
Glyma.11G236600	5.74648	UniRef100_G7J4E6 RING finger family protein n=1 Tax=Medicago truncatula RepID=G7J4E6_MEDTR
Glyma.16G188800	5.74581	UniRef100_D7LKY7 Protease inhibitor/seed storage/lipid transfer protein family protein n=1 Tax=Arabidopsis lyrata subsp. lyrata RepID=D7LKY7_ARALL
Glyma.20G168600	5.74413	NA
Glyma.11G152000	5.74143	NA
Glyma.12G231300	5.74135	NA
Glyma.15G012000	5.73785	UniRef100_G7IMF2 Pleiotropic drug resistance protein n=1 Tax=Medicago truncatula RepID=G7IMF2_MEDTR
Glyma.15G129200	5.73667	UniRef100_Q40366 Peroxidase n=1 Tax=Medicago sativa RepID=Q40366_MEDSA
Glyma.12G053900	5.73654	UniRef100_A8TVQ5 Beta-glucosidase G2 n=1 Tax=Medicago truncatula RepID=A8TVQ5_MEDTR
Glyma.09G163000	5.73176	UniRef100_G7KKR0 Miraculin n=1 Tax=Medicago truncatula RepID=G7KKR0_MEDTR
Glyma.08G245700	5.73104	UniRef100_A0EJF1 Beta-glucan-binding protein 2 n=1 Tax=Medicago truncatula RepID=A0EJF1_MEDTR
Glyma.17G097900	5.72824	UniRef100_G7JPY7 WRKY transcription factor n=1 Tax=Medicago truncatula RepID=G7JPY7_MEDTR
Glyma.02G184200	5.72607	UniRef100_Q9ZSK5 Zeatin O-glucosyltransferase n=1 Tax=Phaseolus lunatus RepID=ZOG_PHALU
Glyma.11G222300	5.72474	UniRef100_B9HML1 Tropinone reductase family protein n=1 Tax=Populus trichocarpa RepID=B9HML1_POPTR
Glyma.16G184100	5.72304	UniRef100_D7LKY7 Protease inhibitor/seed storage/lipid transfer protein family protein n=1 Tax=Arabidopsis lyrata subsp. lyrata RepID=D7LKY7_ARALL
Glyma.14G049500	5.7201	UniRef100_Q8W3Y3 1-aminocyclopropane-1-carboxylic acid oxidase n=1 Tax=Phaseolus lunatus RepID=Q8W3Y3_PHALU
Glyma.15G145600	5.71918	UniRef100_Q9AXK1 PR10.2D protein n=1 Tax=Lupinus luteus RepID=Q9AXK1_LUPLU
Glyma.01G127200	5.70999	UniRef100_G7JKK5 Disease resistance response protein n=1 Tax=Medicago truncatula RepID=G7JKK5_MEDTR
Glyma.06G315100	5.70608	UniRef100_G7J0A6 Phospholipid-translocating P-type ATPase flippase family protein n=1 Tax=Medicago truncatula RepID=G7J0A6_MEDTR
Glyma.15G159100	5.69815	UniRef100_M1RXN3 Ethylene-responsive transcription factor n=1 Tax=Gossypium hirsutum RepID=M1RXN3_GOSHI
Glyma.09G277900	5.69796	UniRef100_P22195 Cationic peroxidase 1 n=1 Tax=Arachis hypogaea RepID=PER1_ARAHY
Glyma.13G293700	5.69443	UniRef100_G7JUX5 Glutaredoxin-C9 n=1 Tax=Medicago truncatula RepID=G7JUX5_MEDTR
Glyma.20G018200	5.69255	UniRef100_B9N9R5 Glycosyl hydrolase family 17 family protein n=1 Tax=Populus trichocarpa RepID=B9N9R5_POPTR
Glyma.02G024800	5.69198	UniRef100_Q9FQF3 Glutathione S-transferase GST 5 n=1 Tax=Glycine max RepID=Q9FQF3_SOYBN
Glyma.06G273600	5.69067	UniRef100_G7JDS5 Cysteine proteinase n=1 Tax=Medicago truncatula RepID=G7JDS5_MEDTR
Glyma.07G186000	5.69066	UniRef100_K7L2J8 Branched-chain-amino-acid aminotransferase n=1 Tax=Glycine max RepID=K7L2J8_SOYBN
Glyma.04G238300	5.68225	UniRef100_B3U399 WRKY transcription factor WRKY109669 n=1 Tax=Medicago truncatula RepID=B3U399_MEDTR
Glyma.13G186600	5.68135	UniRef100_Q94BZ1 Protein ZINC INDUCED FACILITATOR-LIKE 1 n=2 Tax=Arabidopsis thaliana RepID=ZIFL1_ARATH
Glyma.04G153500	5.67161	UniRef100_Q6PPA0 Kazal-like serine protease inhibitor PbraEPI2 (Fragment) n=1 Tax=Phytophthora brassicae RepID=Q6PPA0_9STRA
Glyma.08G301500	5.67157	NA
Glyma.09G282600	5.66877	NA
Glyma.15G128800	5.66312	UniRef100_Q9XFL3 Peroxidase 1 (Fragment) n=1 Tax=Phaseolus vulgaris RepID=Q9XFL3_PHAVU
Glyma.U006700	5.65769	UniRef100_D7LKY7 Protease inhibitor/seed storage/lipid transfer protein family protein n=1 Tax=Arabidopsis lyrata subsp. lyrata RepID=D7LKY7_ARALL
Glyma.18G032800	5.65682	UniRef100_B9HT39 Protease inhibitor/seed storage/lipid transfer family protein n=1 Tax=Populus trichocarpa RepID=B9HT39_POPTR
Glyma.02G309300	5.64951	UniRef100_P19143 Phenylalanine ammonia-lyase class 3 n=2 Tax=Phaseolus vulgaris RepID=PAL3_PHAVU
Glyma.12G156600	5.64847	UniRef100_G7ID31 Chitinase n=1 Tax=Medicago truncatula RepID=G7ID31_MEDTR
Glyma.18G032900	5.64722	UniRef100_B9HT39 Protease inhibitor/seed storage/lipid transfer family protein n=1 Tax=Populus trichocarpa RepID=B9HT39_POPTR
Glyma.10G272000	5.63865	UniRef100_Q9M9C4 Core-2/I-branching beta-1,6-N-acetylglucosaminyltransferase family protein n=1 Tax=Arabidopsis thaliana RepID=Q9M9C4_ARATH
Glyma.08G338800	5.63777	UniRef100_E9M5E9 Glycosyltransferase GT04F14 n=1 Tax=Pueraria montana var. lobata RepID=E9M5E9_PUEML
Glyma.01G138000	5.63508	UniRef100_I1J7T2 Pectinesterase n=1 Tax=Glycine max RepID=I1J7T2_SOYBN
Glyma.05G200100	5.63393	UniRef100_C1KH72 RAP2-like protein n=1 Tax=Juglans nigra RepID=C1KH72_JUGNI
Glyma.10G219800	5.6286	UniRef100_G7JIS0 Peroxidase n=1 Tax=Medicago truncatula RepID=G7JIS0_MEDTR
Glyma.10G070500	5.6253	UniRef100_G7L605 GDSL esterase/lipase n=1 Tax=Medicago truncatula RepID=G7L605_MEDTR
Glyma.08G083000	5.62417	UniRef100_G8G288 Flagellin-sensing 2-like protein n=1 Tax=Lotus japonicus RepID=G8G288_LOTJA
Glyma.05G119200	5.61769	UniRef100_G7INT0 Chaperone protein dnaJ n=1 Tax=Medicago truncatula RepID=G7INT0_MEDTR
Glyma.02G234200	5.61251	UniRef100_Q9XFL4 Peroxidase 3 n=1 Tax=Phaseolus vulgaris RepID=Q9XFL4_PHAVU
Glyma.13G314700	5.60646	UniRef100_G7IHH4 F-box family protein n=1 Tax=Medicago truncatula RepID=G7IHH4_MEDTR
Glyma.09G128400	5.60608	UniRef100_B9H277 UDP-glucoronosyl/UDP-glucosyl transferase family protein n=1 Tax=Populus trichocarpa RepID=B9H277_POPTR
Glyma.04G223200	5.5989	UniRef100_G7K641 WRKY transcription factor-30 n=1 Tax=Medicago truncatula RepID=G7K641_MEDTR
Glyma.07G139900	5.59789	UniRef100_P32110 Probable glutathione S-transferase n=2 Tax=Glycine max RepID=GSTX6_SOYBN
Glyma.02G007400	5.59733	UniRef100_D8V5S2 Class II chitinase n=1 Tax=Arachis hypogaea RepID=D8V5S2_ARAHY
Glyma.16G191400	5.59497	UniRef100_D7LKY7 Protease inhibitor/seed storage/lipid transfer protein family protein n=1 Tax=Arabidopsis lyrata subsp. lyrata RepID=D7LKY7_ARALL
Glyma.02G248000	5.59219	UniRef100_G7KBR2 Elicitor-responsive protein n=1 Tax=Medicago truncatula RepID=G7KBR2_MEDTR
Glyma.12G114300	5.59169	UniRef100_G7JTT7 Transcription factor bHLH36 n=1 Tax=Medicago truncatula RepID=G7JTT7_MEDTR
Glyma.13G095700	5.58276	NA
Glyma.13G068800	5.58256	UniRef100_O49858 Cytochrome P450 82A3 n=1 Tax=Glycine max RepID=C82A3_SOYBN
Glyma.18G041600	5.58189	UniRef100_G7J8R5 Centromere protein V n=1 Tax=Medicago truncatula RepID=G7J8R5_MEDTR
Glyma.06G190800	5.5814	UniRef100_G7JPY7 WRKY transcription factor n=1 Tax=Medicago truncatula RepID=G7JPY7_MEDTR
Glyma.12G099300	5.57033	UniRef100_I1KFC7 MATE efflux family protein n=1 Tax=Glycine max RepID=I1KFC7_SOYBN
Glyma.09G142500	5.56442	UniRef100_D7LRL4 CYP71A22 n=1 Tax=Arabidopsis lyrata subsp. lyrata RepID=D7LRL4_ARALL
Glyma.13G247000	5.5582	UniRef100_Q6YCG3 Wound induced protein-like (Fragment) n=1 Tax=Vitis vinifera RepID=Q6YCG3_VITVI
Glyma.15G165000	5.5567	UniRef100_Q2HUM2 Oxysterol-binding protein n=2 Tax=Medicago truncatula RepID=Q2HUM2_MEDTR
Glyma.18G033200	5.55454	UniRef100_B9HT39 Protease inhibitor/seed storage/lipid transfer family protein n=1 Tax=Populus trichocarpa RepID=B9HT39_POPTR
Glyma.12G114100	5.5544	UniRef100_A7X6N9 Lectin kinase n=1 Tax=Pisum sativum RepID=A7X6N9_PEA
Glyma.01G129100	5.55435	NA
Glyma.13G231200	5.5543	UniRef100_Q5ZDY7 Conserved transmembrane protein-like n=1 Tax=Oryza sativa subsp. japonica RepID=Q5ZDY7_ORYSJ
Glyma.02G124300	5.55399	UniRef100_Q9SBF3 MYB transcription factor n=1 Tax=Arabidopsis thaliana RepID=Q9SBF3_ARATH
Glyma.17G159600	5.55167	UniRef100_B9HFZ4 VQ motif-containing family protein n=1 Tax=Populus trichocarpa RepID=B9HFZ4_POPTR
Glyma.18G052600	5.54907	UniRef100_Q9M7D7 Lipid transfer protein n=1 Tax=Pisum sativum RepID=Q9M7D7_PEA
Glyma.16G148600	5.54398	UniRef100_B9GYV1 MutT/nudix family protein n=1 Tax=Populus trichocarpa RepID=B9GYV1_POPTR
Glyma.07G023300	5.54275	UniRef100_B0LUR7 Transcription factor n=1 Tax=Glycine max RepID=B0LUR7_SOYBN
Glyma.06G163700	5.54201	UniRef100_G7J397 Ethylene-responsive transcription factor RAP2-6 n=1 Tax=Medicago truncatula RepID=G7J397_MEDTR
Glyma.17G103400	5.54144	UniRef100_U5FMG7 Leucine-rich repeat transmembrane protein kinase n=1 Tax=Populus trichocarpa RepID=U5FMG7_POPTR
Glyma.11G204700	5.54022	UniRef100_G7J7V4 Cysteine-rich receptor-like protein kinase n=1 Tax=Medicago truncatula RepID=G7J7V4_MEDTR
Glyma.14G015100	5.53702	UniRef100_G7IUY2 Cytochrome P450 n=3 Tax=Medicago truncatula RepID=G7IUY2_MEDTR
Glyma.12G200800	5.53669	NA
Glyma.03G154400	5.53592	UniRef100_B9GSM9 Ent-kaurene synthase A family protein n=1 Tax=Populus trichocarpa RepID=B9GSM9_POPTR
Glyma.19G164300	5.53249	UniRef100_I1N9Q5 Soybean phosphate transporter protein 11 n=1 Tax=Glycine max RepID=I1N9Q5_SOYBN
Glyma.08G180400	5.52976	UniRef100_P53392 High affinity sulfate transporter 2 n=1 Tax=Stylosanthes hamata RepID=SUT2_STYHA
Glyma.19G236000	5.52535	UniRef100_E9L563 CLE17 protein n=1 Tax=Glycine max RepID=E9L563_SOYBN
Glyma.07G188800	5.52453	UniRef100_K7L2L4 Serine/threonine-protein kinase n=1 Tax=Glycine max RepID=K7L2L4_SOYBN
Glyma.11G235000	5.5216	UniRef100_B6SX35 Hypoxia induced protein conserved region containing protein n=1 Tax=Zea mays RepID=B6SX35_MAIZE
Glyma.08G247000	5.51683	UniRef100_Q84KK5 Isoflavone 7-O-methyltransferase n=1 Tax=Glycyrrhiza echinata RepID=D7OMT_GLYEC
Glyma.08G307400	5.51285	UniRef100_G7ID64 Amine oxidase n=1 Tax=Medicago truncatula RepID=G7ID64_MEDTR
Glyma.08G307300	5.51211	UniRef100_G7K2D3 Cysteine-rich receptor-like protein kinase n=1 Tax=Medicago truncatula RepID=G7K2D3_MEDTR
Glyma.13G122700	5.50387	UniRef100_S5VSG8 Ethylene response factor n=1 Tax=Actinidia eriantha RepID=S5VSG8_ACTER
Glyma.13G066100	5.49877	UniRef100_G7KK18 Mitochondrial chaperone BCS1 n=1 Tax=Medicago truncatula RepID=G7KK18_MEDTR
Glyma.16G163000	5.49694	NA
Glyma.13G248900	5.49327	UniRef100_I1M2E9 Serine/threonine-protein kinase n=1 Tax=Glycine max RepID=I1M2E9_SOYBN
Glyma.06G041300	5.49236	UniRef100_Q00M88 N-hydroxycinnamoyl/benzoyltransferase 2 n=1 Tax=Glycine max RepID=Q00M88_SOYBN
Glyma.03G108000	5.49055	NA
Glyma.02G280100	5.49019	NA
Glyma.03G042700	5.48846	UniRef100_B3U398 WRKY transcription factor WRKY108715 n=2 Tax=Medicago truncatula RepID=B3U398_MEDTR
Glyma.01G060500	5.48169	UniRef100_C7S8C8 Germin-like protein 14 n=1 Tax=Glycine max RepID=C7S8C8_SOYBN
Glyma.19G146800	5.47358	UniRef100_Q42798 Cytochrome P450 93A1 n=2 Tax=Glycine max RepID=C93A1_SOYBN
Glyma.18G294800	5.46482	UniRef100_G7KV61 Ser/Thr protein kinase n=1 Tax=Medicago truncatula RepID=G7KV61_MEDTR
Glyma.09G094600	5.46435	UniRef100_G7L6D6 Isoflavone-7-O-methyltransferase n=1 Tax=Medicago truncatula RepID=G7L6D6_MEDTR
Glyma.11G036500	5.45754	UniRef100_B3IX32 Transcription factor AP2-EREBP n=1 Tax=Lotus japonicus RepID=B3IX32_LOTJA
Glyma.04G182600	5.45328	UniRef100_U5ZZJ1 BHLH transcription factor n=1 Tax=Gossypium hirsutum RepID=U5ZZJ1_GOSHI
Glyma.06G003100	5.45277	UniRef100_A8MQE1 Phospholipase-like (PEARLI 4) family protein n=2 Tax=Arabidopsis thaliana RepID=A8MQE1_ARATH
Glyma.02G000800	5.44848	UniRef100_B9HKE4 Basic helix-loop-helix family protein n=1 Tax=Populus trichocarpa RepID=B9HKE4_POPTR
Glyma.05G126900	5.44736	UniRef100_Q64EX4 MtN19-like protein n=1 Tax=Pisum sativum RepID=Q64EX4_PEA
Glyma.11G150900	5.44714	UniRef100_G7IWA8 GRAS family transcription factor n=1 Tax=Medicago truncatula RepID=G7IWA8_MEDTR
Glyma.09G258000	5.44384	UniRef100_A5YT86 OAS-TL3 cysteine synthase n=1 Tax=Glycine max RepID=A5YT86_SOYBN
Glyma.01G036000	5.43036	UniRef100_G7K464 N-hydroxythioamide S-beta-glucosyltransferase n=1 Tax=Medicago truncatula RepID=G7K464_MEDTR
Glyma.07G106000	5.43027	UniRef100_G7KQC6 U-box domain-containing protein n=1 Tax=Medicago truncatula RepID=G7KQC6_MEDTR
Glyma.03G109900	5.4283	UniRef100_M7YK56 Blue copper protein n=1 Tax=Triticum urartu RepID=M7YK56_TRIUA
Glyma.04G035000	5.42653	UniRef100_A0MAV5 Allene oxide synthase n=1 Tax=Glycine max RepID=A0MAV5_SOYBN
Glyma.04G198100	5.41807	UniRef100_G7J3D4 Auxin-induced protein 6B n=1 Tax=Medicago truncatula RepID=G7J3D4_MEDTR
Glyma.11G159300	5.41387	NA
Glyma.03G128400	5.41254	NA
Glyma.06G197400	5.41187	NA
Glyma.07G076100	5.40752	UniRef100_B9IC91 BON association protein 1 n=1 Tax=Populus trichocarpa RepID=B9IC91_POPTR
Glyma.05G001700	5.40735	UniRef100_I1K1N6 MATE efflux family protein n=1 Tax=Glycine max RepID=I1K1N6_SOYBN
Glyma.13G203000	5.4046	UniRef100_K7LWL8 MATE efflux family protein n=2 Tax=Glycine max RepID=K7LWL8_SOYBN
Glyma.08G091400	5.40069	UniRef100_G7J8M7 Glutamate decarboxylase n=1 Tax=Medicago truncatula RepID=G7J8M7_MEDTR
Glyma.06G043000	5.40048	UniRef100_J9PVZ7 Asparaginase 2 n=1 Tax=Glycine max RepID=J9PVZ7_SOYBN
Glyma.15G256000	5.39713	NA
Glyma.11G081700	5.39698	UniRef100_G7IWA8 GRAS family transcription factor n=1 Tax=Medicago truncatula RepID=G7IWA8_MEDTR
Glyma.10G164000	5.39136	NA
Glyma.13G279700	5.38783	UniRef100_F4HRR1 Toll-Interleukin-Resistance (TIR) domain-containing protein n=1 Tax=Arabidopsis thaliana RepID=F4HRR1_ARATH
Glyma.20G010200	5.38193	UniRef100_U5GFJ6 Calmodulin-binding family protein n=2 Tax=Populus trichocarpa RepID=U5GFJ6_POPTR
Glyma.20G137900	5.38076	UniRef100_G7KDB1 Cysteine-rich receptor-like protein kinase n=1 Tax=Medicago truncatula RepID=G7KDB1_MEDTR
Glyma.18G234600	5.3803	UniRef100_A5YT86 OAS-TL3 cysteine synthase n=1 Tax=Glycine max RepID=A5YT86_SOYBN
Glyma.02G195900	5.37321	UniRef100_B9IIK9 U-box domain-containing family protein n=1 Tax=Populus trichocarpa RepID=B9IIK9_POPTR
Glyma.18G202500	5.36637	NA
Glyma.14G058700	5.36283	UniRef100_G7K244 1-aminocyclopropane-1-carboxylate oxidase n=1 Tax=Medicago truncatula RepID=G7K244_MEDTR
Glyma.08G189500	5.36079	UniRef100_I1KUQ3 Lipoxygenase n=2 Tax=Glycine max RepID=I1KUQ3_SOYBN
Glyma.06G258000	5.35452	UniRef100_B7FH70 Centrin-2 n=1 Tax=Medicago truncatula RepID=B7FH70_MEDTR
Glyma.14G005700	5.35003	UniRef100_P26690 NAD(P)H-dependent 6'-deoxychalcone synthase n=2 Tax=Glycine max RepID=6DCS_SOYBN
Glyma.01G225100	5.34776	UniRef100_G7KAL2 Protein phosphatase 2C n=1 Tax=Medicago truncatula RepID=G7KAL2_MEDTR
Glyma.04G113500	5.3416	UniRef100_Q2PMD5 FAD-linked oxidoreductase 1 n=1 Tax=Glycine max RepID=Q2PMD5_SOYBN
Glyma.18G038400	5.33204	UniRef100_D0R6I8 C2 domain-containing protein n=1 Tax=Malus domestica RepID=D0R6I8_MALDO
Glyma.14G071600	5.3269	UniRef100_B9H4E9 Transferase family protein n=1 Tax=Populus trichocarpa RepID=B9H4E9_POPTR
Glyma.20G169200	5.32324	UniRef100_Q43854 Peroxidase n=1 Tax=Phaseolus angularis RepID=Q43854_PHAAN
Glyma.20G220800	5.32143	UniRef100_C7S8C5 Germin-like protein 11 n=1 Tax=Glycine max RepID=C7S8C5_SOYBN
Glyma.16G103900	5.32051	UniRef100_Q05JX9 Pinoresinol-lariciresinol reductase homolog n=1 Tax=Lotus japonicus RepID=Q05JX9_LOTJA
Glyma.12G104800	5.31757	UniRef100_Q0PJC4 MYB transcription factor MYB117 (Fragment) n=1 Tax=Glycine max RepID=Q0PJC4_SOYBN
Glyma.16G188200	5.3175	UniRef100_D7LKY7 Protease inhibitor/seed storage/lipid transfer protein family protein n=1 Tax=Arabidopsis lyrata subsp. lyrata RepID=D7LKY7_ARALL
Glyma.07G076600	5.31727	UniRef100_H9DXV8 BAP1 n=1 Tax=Vitis vinifera RepID=H9DXV8_VITVI
Glyma.03G163100	5.31713	UniRef100_B9GS15 GmMYB29 family protein n=1 Tax=Populus trichocarpa RepID=B9GS15_POPTR
Glyma.19G164000	5.31322	NA
Glyma.15G024600	5.31306	UniRef100_G7IUH2 Beta-fructofuranosidase, cell wall isozyme n=1 Tax=Medicago truncatula RepID=G7IUH2_MEDTR
Glyma.20G129900	5.31158	UniRef100_I6ZPI0 PRp27-like protein n=1 Tax=Olea europaea subsp. europaea RepID=I6ZPI0_OLEEU
Glyma.16G132500	5.30626	UniRef100_T2DLH1 Epoxide hydrolase 2-like protein n=1 Tax=Phaseolus vulgaris RepID=T2DLH1_PHAVU
Glyma.08G218600	5.30527	UniRef100_B0LUR7 Transcription factor n=1 Tax=Glycine max RepID=B0LUR7_SOYBN
Glyma.04G078000	5.30499	UniRef100_G7J2U8 Auxin-induced protein 6B n=1 Tax=Medicago truncatula RepID=G7J2U8_MEDTR
Glyma.18G050600	5.3014	UniRef100_I3NMN6 60S ribosomal protein L10B n=1 Tax=Hevea brasiliensis RepID=I3NMN6_HEVBR
Glyma.03G112700	5.29214	UniRef100_M4SZY9 Ethylene-responsive transcription factor n=1 Tax=Arachis hypogaea RepID=M4SZY9_ARAHY
Glyma.01G232400	5.29097	UniRef100_P31687 4-coumarate--CoA ligase 2 n=1 Tax=Glycine max RepID=4CL2_SOYBN
Glyma.10G242400	5.2906	UniRef100_B9ICX5 Hydroxyproline-rich glycoprotein n=1 Tax=Populus trichocarpa RepID=B9ICX5_POPTR
Glyma.14G061800	5.29025	UniRef100_G7KBY0 BAHD acyltransferase DCR n=1 Tax=Medicago truncatula RepID=G7KBY0_MEDTR
Glyma.08G045300	5.28603	UniRef100_E4MWN6 mRNA, clone: RTFL01-09-C22 n=2 Tax=Eutrema RepID=E4MWN6_THEHA
Glyma.01G134700	5.27859	UniRef100_B9A1Q4 Glycinol 4-dimethylallyltransferase n=1 Tax=Glycine max RepID=G4DT_SOYBN
Glyma.01G230900	5.27585	UniRef100_G7K7W9 Cytochrome c n=1 Tax=Medicago truncatula RepID=G7K7W9_MEDTR
Glyma.13G218400	5.27455	NA
Glyma.18G268200	5.26292	UniRef100_G7JQT5 Isoflavonoid malonyl transferase n=2 Tax=Medicago truncatula RepID=G7JQT5_MEDTR
Glyma.16G182600	5.25945	UniRef100_G7IAM5 Cytochrome P450 n=1 Tax=Medicago truncatula RepID=G7IAM5_MEDTR
Glyma.07G207100	5.25908	UniRef100_Q1SKZ9 Zinc finger, CCHC-type n=1 Tax=Medicago truncatula RepID=Q1SKZ9_MEDTR
Glyma.16G134700	5.2571	UniRef100_B5A7G5 Salicylic acid methyl transferase-like protein n=1 Tax=Glycine max RepID=B5A7G5_SOYBN
Glyma.16G152600	5.25435	UniRef100_G7KQ54 Glucan endo-1,3-beta-glucosidase n=1 Tax=Medicago truncatula RepID=G7KQ54_MEDTR
Glyma.18G047800	5.25408	UniRef100_B9I456 NDR1/HIN1-LIKE 25 family protein n=1 Tax=Populus trichocarpa RepID=B9I456_POPTR
Glyma.09G210600	5.25165	UniRef100_C6ZS43 NBS-LRR type disease resistance protein n=1 Tax=Glycine max RepID=C6ZS43_SOYBN
Glyma.20G148000	5.24593	UniRef100_G7IA00 Cytochrome P450 monooxygenase n=2 Tax=Medicago truncatula RepID=G7IA00_MEDTR
Glyma.02G138200	5.24167	NA
Glyma.11G163300	5.2403	UniRef100_A7LHG4 WRKY19 (Fragment) n=1 Tax=Glycine max RepID=A7LHG4_SOYBN
Glyma.13G032100	5.23994	UniRef100_U5FH91 Kinase family protein n=1 Tax=Populus trichocarpa RepID=U5FH91_POPTR
Glyma.08G092800	5.23734	UniRef100_G7K0G4 SRG1-like protein n=2 Tax=Medicago truncatula RepID=G7K0G4_MEDTR
Glyma.11G185700	5.23652	UniRef100_Q2MJ03 Cytochrome P450 94A1 n=1 Tax=Medicago truncatula RepID=Q2MJ03_MEDTR
Glyma.05G212600	5.22471	UniRef100_Q19QU4 Plant cell wall protein SlTFR88 n=1 Tax=Solanum lycopersicum RepID=Q19QU4_SOLLC
Glyma.06G114300	5.22372	UniRef100_I1KAB0 Aldehyde dehydrogenase n=1 Tax=Glycine max RepID=I1KAB0_SOYBN
Glyma.04G107500	5.22336	UniRef100_Q9FQE5 Glutathione S-transferase GST 13 n=1 Tax=Glycine max RepID=Q9FQE5_SOYBN
Glyma.10G097700	5.22233	NA
Glyma.U044300	5.22186	UniRef100_I7J3I4 T4.9 protein n=1 Tax=Malus x robusta RepID=I7J3I4_9ROSA
Glyma.04G056900	5.22091	UniRef100_G7J941 Kinase-like protein n=1 Tax=Medicago truncatula RepID=G7J941_MEDTR
Glyma.09G195600	5.22082	UniRef100_G7K2M6 Auxin efflux carrier protein n=1 Tax=Medicago truncatula RepID=G7K2M6_MEDTR
Glyma.14G145900	5.21841	UniRef100_G7J3F9 RCC1 and BTB domain-containing protein n=1 Tax=Medicago truncatula RepID=G7J3F9_MEDTR
Glyma.11G060500	5.2151	UniRef100_Q40248 mRNA, clone: LRG11 n=1 Tax=Lactuca sativa RepID=Q40248_LACSA
Glyma.18G289900	5.21192	UniRef100_C6T1Z6 CASP-like protein 12 n=1 Tax=Glycine max RepID=CSPLC_SOYBN
Glyma.16G055900	5.21029	UniRef100_C0KKH7 Peroxidase n=1 Tax=Tamarix hispida RepID=C0KKH7_9CARY
Glyma.10G070300	5.2063	UniRef100_B9A1Q4 Glycinol 4-dimethylallyltransferase n=1 Tax=Glycine max RepID=G4DT_SOYBN
Glyma.03G226900	5.20227	NA
Glyma.02G205300	5.20018	NA
Glyma.20G027900	5.19679	NA
Glyma.03G112400	5.19549	UniRef100_Q8LLR3 Ethylene-responsive element binding protein 1 n=1 Tax=Glycine max RepID=Q8LLR3_SOYBN
Glyma.01G118000	5.19526	UniRef100_Q84V95 Pyruvate decarboxylase 1 n=1 Tax=Lotus corniculatus RepID=Q84V95_LOTCO
Glyma.13G046300	5.19391	UniRef100_G7KMR0 LOB domain-containing protein n=1 Tax=Medicago truncatula RepID=G7KMR0_MEDTR
Glyma.12G061700	5.18988	UniRef100_G7JUU5 Ubiquitin fusion degradation protein-like protein n=1 Tax=Medicago truncatula RepID=G7JUU5_MEDTR
Glyma.05G153200	5.18979	UniRef100_P48406 Chalcone synthase 5 n=1 Tax=Glycine max RepID=CHS5_SOYBN
Glyma.13G085800	5.18966	NA
Glyma.12G136400	5.18549	UniRef100_C6T033 Thioredoxin n=1 Tax=Glycine max RepID=C6T033_SOYBN
Glyma.06G149100	5.18475	UniRef100_G7JAV5 Citrate binding protein n=1 Tax=Medicago truncatula RepID=G7JAV5_MEDTR
Glyma.04G152900	5.18407	UniRef100_Q9FX50 T6J4.21 protein n=1 Tax=Arabidopsis thaliana RepID=Q9FX50_ARATH
Glyma.15G268200	5.17929	NA
Glyma.08G003700	5.17875	UniRef100_Q00M87 N-hydroxycinnamoyl/benzoyltransferase 3 n=1 Tax=Glycine max RepID=Q00M87_SOYBN
Glyma.03G130700	5.17754	NA
Glyma.15G256300	5.17646	NA
Glyma.20G114200	5.17477	UniRef100_O24315 Cinnamate 4-hydroxylase n=2 Tax=Phaseolus vulgaris RepID=O24315_PHAVU
Glyma.19G248900	5.16935	UniRef100_F1DGA5 Ethylene-responsive transcription factor n=1 Tax=Coffea arabica RepID=F1DGA5_COFAR
Glyma.04G134200	5.16648	UniRef100_D1MWZ4 Sigma factor binding protein 1 n=1 Tax=Citrullus lanatus subsp. vulgaris RepID=D1MWZ4_CITLA
Glyma.10G025500	5.1644	UniRef100_B9HYD6 Phenazine biosynthesis PhzC/PhzF family protein n=1 Tax=Populus trichocarpa RepID=B9HYD6_POPTR
Glyma.10G184600	5.16194	UniRef100_G7I3Z2 Inhibitor of trypsin and hageman factor n=1 Tax=Medicago truncatula RepID=G7I3Z2_MEDTR
Glyma.14G157600	5.1601	UniRef100_Q2HV99 Protein kinase; Type I EGF n=1 Tax=Medicago truncatula RepID=Q2HV99_MEDTR
Glyma.03G208400	5.15571	NA
Glyma.16G191900	5.1555	UniRef100_D7LKY7 Protease inhibitor/seed storage/lipid transfer protein family protein n=1 Tax=Arabidopsis lyrata subsp. lyrata RepID=D7LKY7_ARALL
Glyma.19G057500	5.14983	UniRef100_G7K3S4 12-oxophytodienoate reductase n=1 Tax=Medicago truncatula RepID=G7K3S4_MEDTR
Glyma.04G053100	5.14957	UniRef100_G7J8B5 U-box domain-containing protein n=1 Tax=Medicago truncatula RepID=G7J8B5_MEDTR
Glyma.11G026300	5.13853	UniRef100_K7LMQ6 MATE efflux family protein n=1 Tax=Glycine max RepID=K7LMQ6_SOYBN
Glyma.10G253700	5.13793	UniRef100_Q9XED4 Receptor-like protein kinase homolog RK20-1 n=1 Tax=Phaseolus vulgaris RepID=Q9XED4_PHAVU
Glyma.01G217700	5.13749	UniRef100_O81926 Thaumatin-like protein PR-5b (Fragment) n=1 Tax=Cicer arietinum RepID=O81926_CICAR
Glyma.10G186800	5.13312	UniRef100_B3IX26 Transcription factor AP2-EREBP n=1 Tax=Lotus japonicus RepID=B3IX26_LOTJA
Glyma.20G138500	5.12823	UniRef100_Q9XED4 Receptor-like protein kinase homolog RK20-1 n=1 Tax=Phaseolus vulgaris RepID=Q9XED4_PHAVU
Glyma.02G148200	5.12454	UniRef100_G7IEE7 Xyloglucan-specific endoglucanase inhibitor protein n=1 Tax=Medicago truncatula RepID=G7IEE7_MEDTR
Glyma.11G223300	5.12366	UniRef100_G7L0H3 Blue copper protein n=1 Tax=Medicago truncatula RepID=G7L0H3_MEDTR
Glyma.12G137700	5.11872	UniRef100_G7ITP3 GRAS family transcription factor n=1 Tax=Medicago truncatula RepID=G7ITP3_MEDTR
Glyma.01G206400	5.11843	UniRef100_G7JXG0 Kinase-like protein n=1 Tax=Medicago truncatula RepID=G7JXG0_MEDTR
Glyma.16G119200	5.11581	UniRef100_Q9SDY6 Chitinase class I n=2 Tax=Glycine max RepID=Q9SDY6_SOYBN
Glyma.08G170900	5.11381	NA
Glyma.19G014600	5.11036	UniRef100_O49858 Cytochrome P450 82A3 n=1 Tax=Glycine max RepID=C82A3_SOYBN
Glyma.19G213500	5.10929	UniRef100_D5FNB3 DnaJ-like protein n=1 Tax=Glycine max RepID=D5FNB3_SOYBN
Glyma.15G119900	5.1065	UniRef100_G7IPC0 14 kDa proline-rich protein DC2.15 n=1 Tax=Medicago truncatula RepID=G7IPC0_MEDTR
Glyma.15G065100	5.1058	UniRef100_I1M2E9 Serine/threonine-protein kinase n=1 Tax=Glycine max RepID=I1M2E9_SOYBN
Glyma.06G031100	5.10494	UniRef100_B4YYB7 ST225 n=2 Tax=Eutrema RepID=B4YYB7_THEHA
Glyma.19G086500	5.10254	UniRef100_C7S8B7 Germin-like protein 3 n=1 Tax=Glycine max RepID=C7S8B7_SOYBN
Glyma.20G051700	5.10091	UniRef100_B9ZZP2 Ascorbate oxidase n=1 Tax=Pisum sativum RepID=B9ZZP2_PEA
Glyma.18G158400	5.09982	UniRef100_G7K4H3 Multidrug resistance protein ABC transporter family n=1 Tax=Medicago truncatula RepID=G7K4H3_MEDTR
Glyma.07G076200	5.09607	UniRef100_H9DXV8 BAP1 n=1 Tax=Vitis vinifera RepID=H9DXV8_VITVI
Glyma.05G101300	5.09416	UniRef100_Q05680 Auxin-responsive GH3 product n=1 Tax=Glycine max RepID=Q05680_SOYBN
Glyma.12G094100	5.09373	UniRef100_F4K8F9 FAD/NAD(P)-binding oxidoreductase family protein n=2 Tax=Arabidopsis thaliana RepID=F4K8F9_ARATH
Glyma.U044200	5.09328	UniRef100_B6U3H8 Lipid transfer protein n=1 Tax=Zea mays RepID=B6U3H8_MAIZE
Glyma.10G186100	5.09141	NA
Glyma.01G236700	5.08976	UniRef100_Q9LJ90 Alanine acetyl transferase-like protein n=1 Tax=Arabidopsis thaliana RepID=Q9LJ90_ARATH
Glyma.20G050600	5.08926	UniRef100_G7J0T5 Cc-nbs-lrr resistance protein n=1 Tax=Medicago truncatula RepID=G7J0T5_MEDTR
Glyma.18G290100	5.08738	UniRef100_C6T1Z6 CASP-like protein 12 n=1 Tax=Glycine max RepID=CSPLC_SOYBN
Glyma.11G230600	5.08616	UniRef100_W0TR71 Serine/threonine-protein kinase n=1 Tax=Acacia mangium RepID=W0TR71_ACAMN
Glyma.04G061400	5.0852	UniRef100_G7J9V1 WRKY transcription factor n=1 Tax=Medicago truncatula RepID=G7J9V1_MEDTR
Glyma.02G028400	5.08269	UniRef100_B6CAM2 Matrix metalloproteinase n=1 Tax=Glycine max RepID=B6CAM2_SOYBN
Glyma.01G182200	5.08163	NA
Glyma.20G116700	5.08088	NA
Glyma.05G111500	5.07076	UniRef100_U5GRE1 DNA-binding family protein n=1 Tax=Populus trichocarpa RepID=U5GRE1_POPTR
Glyma.11G145200	5.07006	UniRef100_B5RHS8 Glycosyl transferase family 2 protein n=1 Tax=Musa balbisiana RepID=B5RHS8_MUSBA
Glyma.13G196500	5.06486	UniRef100_B7FMX0 NADPH:quinone oxidoreductase n=1 Tax=Medicago truncatula RepID=B7FMX0_MEDTR
Glyma.05G024000	5.06316	UniRef100_U5FMG7 Leucine-rich repeat transmembrane protein kinase n=1 Tax=Populus trichocarpa RepID=U5FMG7_POPTR
Glyma.10G045400	5.0599	UniRef100_G7L0M5 Zinc finger protein n=1 Tax=Medicago truncatula RepID=G7L0M5_MEDTR
Glyma.08G316000	5.05494	NA
Glyma.04G039900	5.05041	UniRef100_Q00M84 N-hydroxycinnamoyl/benzoyltransferase 6 n=1 Tax=Glycine max RepID=Q00M84_SOYBN
Glyma.04G040200	5.04699	UniRef100_Q00M86 N-hydroxycinnamoyl/benzoyltransferase 4 n=1 Tax=Glycine max RepID=Q00M86_SOYBN
Glyma.12G023100	5.04698	UniRef100_Q7XSP9 OSJNBa0084K11.20 protein n=1 Tax=Oryza sativa subsp. japonica RepID=Q7XSP9_ORYSJ
Glyma.10G036500	5.04543	NA
Glyma.20G032500	5.04526	UniRef100_B9HIA2 EXS family protein n=1 Tax=Populus trichocarpa RepID=B9HIA2_POPTR
Glyma.07G147600	5.04423	UniRef100_G7KRB0 Lactosylceramide 4-alpha-galactosyltransferase n=1 Tax=Medicago truncatula RepID=G7KRB0_MEDTR
Glyma.05G013700	5.04324	NA
Glyma.02G130400	5.04248	UniRef100_P30080 Chalcone synthase 6 n=1 Tax=Glycine max RepID=CHS6_SOYBN
Glyma.13G303900	5.04079	UniRef100_G7IRK4 Centrin-2 n=1 Tax=Medicago truncatula RepID=G7IRK4_MEDTR
Glyma.10G180800	5.03976	UniRef100_Q9XIU8 GmMYB29A2 protein n=3 Tax=fabids RepID=Q9XIU8_SOYBN
Glyma.10G267700	5.03843	UniRef100_I1LEP8 MATE efflux family protein n=1 Tax=Glycine max RepID=I1LEP8_SOYBN
Glyma.03G171500	5.03643	UniRef100_Q2HVU7 K(+)/H(+) antiporter n=1 Tax=Medicago truncatula RepID=Q2HVU7_MEDTR
Glyma.01G238800	5.02847	UniRef100_W0TSU6 Hexose transporter n=1 Tax=Acacia mangium RepID=W0TSU6_ACAMN
Glyma.18G032500	5.02609	UniRef100_B9HT39 Protease inhibitor/seed storage/lipid transfer family protein n=1 Tax=Populus trichocarpa RepID=B9HT39_POPTR
Glyma.20G101100	5.02282	UniRef100_B1Q1N7 Auxin-induced glutathione S transferase n=1 Tax=Prosopsis juliflora RepID=B1Q1N7_PROJU
Glyma.18G211000	5.02114	UniRef100_P22195 Cationic peroxidase 1 n=1 Tax=Arachis hypogaea RepID=PER1_ARAHY
Glyma.15G256200	5.01986	NA
Glyma.20G164600	5.01387	UniRef100_Q43684 Basic chitinase class 3 n=1 Tax=Vigna unguiculata RepID=Q43684_VIGUN
Glyma.08G330100	5.01128	UniRef100_B9GFM3 MutT/nudix family protein n=2 Tax=Populus trichocarpa RepID=B9GFM3_POPTR
Glyma.09G049100	5.00996	UniRef100_Q2LAL0 Cytochrome P450 monooxygenase CYP81E11 n=1 Tax=Glycine max RepID=Q2LAL0_SOYBN
Glyma.13G277800	5.00784	UniRef100_Q9LR39 Dynein light chain type 1-like protein n=1 Tax=Arabidopsis thaliana RepID=Q9LR39_ARATH
Glyma.02G072200	5.00774	UniRef100_I1JD54 Glutamate dehydrogenase n=1 Tax=Glycine max RepID=I1JD54_SOYBN
Glyma.13G324400	5.00576	UniRef100_D7KHY6 Carbonic anhydrase family protein n=1 Tax=Arabidopsis lyrata subsp. lyrata RepID=D7KHY6_ARALL
Glyma.03G160200	5.00331	UniRef100_O81117 Cytochrome P450 94A1 n=1 Tax=Vicia sativa RepID=C94A1_VICSA
Glyma.10G036700	5.00246	UniRef100_G8EW00 Ethylene response factor 5 n=1 Tax=Medicago sativa RepID=G8EW00_MEDSA
Glyma.20G245100	4.99987	UniRef100_B9A1Q4 Glycinol 4-dimethylallyltransferase n=1 Tax=Glycine max RepID=G4DT_SOYBN
Glyma.06G307700	4.99576	UniRef100_S5CFT2 WRKY transcription factor 32 n=1 Tax=Jatropha curcas RepID=S5CFT2_JATCU
Glyma.10G254000	4.98991	UniRef100_C6ZRS0 Receptor-like protein kinase n=1 Tax=Glycine max RepID=C6ZRS0_SOYBN
Glyma.13G147600	4.98648	UniRef100_G7IA68 Naringenin,2-oxoglutarate 3-dioxygenase n=1 Tax=Medicago truncatula RepID=G7IA68_MEDTR
Glyma.19G002400	4.98247	UniRef100_F4KA45 Class I glutamine amidotransferase-like protein n=2 Tax=Arabidopsis thaliana RepID=F4KA45_ARATH
Glyma.07G256300	4.9817	UniRef100_A2Q224 Proteinase inhibitor I4, serpin n=1 Tax=Medicago truncatula RepID=A2Q224_MEDTR
Glyma.16G173000	4.98066	UniRef100_Q9SXM5 Acidic chitinase n=1 Tax=Glycine max RepID=Q9SXM5_SOYBN
Glyma.08G307600	4.97957	UniRef100_G7KD30 60S ribosomal protein L18a n=2 Tax=Medicago truncatula RepID=G7KD30_MEDTR
Glyma.02G234000	4.97757	UniRef100_U5U2N9 Peroxidase 4-like protein n=1 Tax=Phaseolus vulgaris RepID=U5U2N9_PHAVU
Glyma.06G272900	4.97513	UniRef100_G7JDS5 Cysteine proteinase n=1 Tax=Medicago truncatula RepID=G7JDS5_MEDTR
Glyma.20G139500	4.97346	UniRef100_G7K103 Cysteine-rich receptor-like protein kinase n=1 Tax=Medicago truncatula RepID=G7K103_MEDTR
Glyma.12G007300	4.97158	UniRef100_G7ICI3 Receptor-like protein kinase n=1 Tax=Medicago truncatula RepID=G7ICI3_MEDTR
Glyma.04G046000	4.9708	NA
Glyma.02G052700	4.97006	UniRef100_G7LDV0 Peroxidase n=1 Tax=Medicago truncatula RepID=G7LDV0_MEDTR
Glyma.14G052600	4.96986	NA
Glyma.02G094500	4.96923	UniRef100_G7KVQ2 Zinc finger protein n=1 Tax=Medicago truncatula RepID=G7KVQ2_MEDTR
Glyma.10G081900	4.96754	UniRef100_B9IIK9 U-box domain-containing family protein n=1 Tax=Populus trichocarpa RepID=B9IIK9_POPTR
Glyma.07G247800	4.96357	UniRef100_G7JLH1 F-box protein n=1 Tax=Medicago truncatula RepID=G7JLH1_MEDTR
Glyma.07G138100	4.96258	NA
Glyma.03G088800	4.96155	UniRef100_G7LEF2 Serine/threonine protein kinase OXI1 n=1 Tax=Medicago truncatula RepID=G7LEF2_MEDTR
Glyma.10G262600	4.95762	UniRef100_B9IIK9 U-box domain-containing family protein n=1 Tax=Populus trichocarpa RepID=B9IIK9_POPTR
Glyma.06G264600	4.95536	UniRef100_S6DFU0 Bifunctional monodehydroascorbate reductase and carbonic anhydrase nectarin-3 n=2 Tax=Cucumis sativus RepID=S6DFU0_CUCSA
Glyma.01G244100	4.95475	UniRef100_B9GHT3 Plant basic secretory family protein n=1 Tax=Populus trichocarpa RepID=B9GHT3_POPTR
Glyma.08G003800	4.95457	UniRef100_Q00M86 N-hydroxycinnamoyl/benzoyltransferase 4 n=1 Tax=Glycine max RepID=Q00M86_SOYBN
Glyma.20G236200	4.9542	UniRef100_G7I8P3 Respiratory burst oxidase-like protein n=1 Tax=Medicago truncatula RepID=G7I8P3_MEDTR
Glyma.20G063600	4.94362	NA
Glyma.18G033100	4.94246	UniRef100_B9HT39 Protease inhibitor/seed storage/lipid transfer family protein n=1 Tax=Populus trichocarpa RepID=B9HT39_POPTR
Glyma.02G170000	4.94075	NA
Glyma.15G272200	4.94017	NA
Glyma.01G235600	4.93797	UniRef100_G7K3S4 12-oxophytodienoate reductase n=1 Tax=Medicago truncatula RepID=G7K3S4_MEDTR
Glyma.03G147600	4.93777	UniRef100_Q45W75 Disease resistance-responsive family protein n=1 Tax=Arachis hypogaea RepID=Q45W75_ARAHY
Glyma.11G204500	4.93428	UniRef100_G7J7V4 Cysteine-rich receptor-like protein kinase n=1 Tax=Medicago truncatula RepID=G7J7V4_MEDTR
Glyma.18G294600	4.93108	UniRef100_G7KUD4 Kinase R-like protein n=1 Tax=Medicago truncatula RepID=G7KUD4_MEDTR
Glyma.16G220900	4.92738	UniRef100_Q8S8Z7 Syringolide-induced protein B15-3-5 n=1 Tax=Glycine max RepID=Q8S8Z7_SOYBN
Glyma.11G124500	4.92645	UniRef100_B8Y647 Class IV chitinase n=1 Tax=Medicago sativa RepID=B8Y647_MEDSA
Glyma.16G182800	4.92533	UniRef100_D7LKY7 Protease inhibitor/seed storage/lipid transfer protein family protein n=1 Tax=Arabidopsis lyrata subsp. lyrata RepID=D7LKY7_ARALL
Glyma.03G129300	4.92333	UniRef100_K7W5F3 Embryo-abundant protein EMB n=1 Tax=Phaseolus vulgaris RepID=K7W5F3_PHAVU
Glyma.19G259300	4.92314	UniRef100_B9GRQ1 FAD-binding domain-containing family protein n=1 Tax=Populus trichocarpa RepID=B9GRQ1_POPTR
Glyma.01G130500	4.92142	UniRef100_A0SWU6 Peroxidase 1 n=1 Tax=Sesbania rostrata RepID=A0SWU6_SESRO
Glyma.10G002200	4.92088	UniRef100_Q43447 Calmodulin n=1 Tax=Glycine max RepID=Q43447_SOYBN
Glyma.20G203500	4.91495	UniRef100_Q9LTC5 Ethylene-responsive transcription factor ERF098 n=1 Tax=Arabidopsis thaliana RepID=ERF98_ARATH
Glyma.05G009000	4.91439	UniRef100_A3FGC9 Early nodulin 93 protein n=1 Tax=Populus alba x Populus glandulosa RepID=A3FGC9_9ROSI
Glyma.08G338200	4.9136	UniRef100_E9M5F2 Glycosyltransferase GT12D15 n=1 Tax=Pueraria montana var. lobata RepID=E9M5F2_PUEML
Glyma.20G030700	4.90957	UniRef100_Q9SF17 F26K24.10 protein n=1 Tax=Arabidopsis thaliana RepID=Q9SF17_ARATH
Glyma.02G023900	4.90702	UniRef100_C6ZS34 TIR-NBS-LRR type disease resistance protein n=1 Tax=Glycine max RepID=C6ZS34_SOYBN
Glyma.18G292100	4.90583	NA
Glyma.08G338700	4.89664	UniRef100_E9M5E9 Glycosyltransferase GT04F14 n=1 Tax=Pueraria montana var. lobata RepID=E9M5E9_PUEML
Glyma.18G231500	4.89299	UniRef100_A4PIB8 Trypsin inhibitor n=1 Tax=Apios americana RepID=A4PIB8_9FABA
Glyma.06G321600	4.89232	UniRef100_Q2PMD4 FAD-linked oxidoreductase 2 n=1 Tax=Glycine max RepID=Q2PMD4_SOYBN
Glyma.07G236100	4.88599	UniRef100_Q4W8C1 Gibberellin 2-oxidase n=1 Tax=Phaseolus angularis RepID=Q4W8C1_PHAAN
Glyma.09G162500	4.88237	UniRef100_G7KKR0 Miraculin n=1 Tax=Medicago truncatula RepID=G7KKR0_MEDTR
Glyma.08G042000	4.88164	UniRef100_G7KN12 Transcription factor BEE n=1 Tax=Medicago truncatula RepID=G7KN12_MEDTR
Glyma.06G062000	4.88078	UniRef100_B0LUR8 Transcription factor n=1 Tax=Glycine max RepID=B0LUR8_SOYBN
Glyma.01G239600	4.87825	UniRef100_Q5NUF3 2-hydroxyisoflavanone dehydratase n=1 Tax=Glycine max RepID=HIDH_SOYBN
Glyma.02G181800	4.878	UniRef100_I1JG75 MATE efflux family protein n=1 Tax=Glycine max RepID=I1JG75_SOYBN
Glyma.12G223500	4.87635	UniRef100_Q9LR39 Dynein light chain type 1-like protein n=1 Tax=Arabidopsis thaliana RepID=Q9LR39_ARATH
Glyma.14G124800	4.87518	UniRef100_B9H7P8 VQ motif-containing family protein n=1 Tax=Populus trichocarpa RepID=B9H7P8_POPTR
Glyma.13G045700	4.87288	UniRef100_I1LX30 Mannose-6-phosphate isomerase n=1 Tax=Glycine max RepID=I1LX30_SOYBN
Glyma.04G027300	4.86712	UniRef100_E6NU71 JHL18I08.15 protein n=1 Tax=Jatropha curcas RepID=E6NU71_JATCU
Glyma.17G014500	4.86435	NA
Glyma.18G038200	4.85782	UniRef100_B9HTH7 XH/XS domain-containing family protein n=1 Tax=Populus trichocarpa RepID=B9HTH7_POPTR
Glyma.17G131700	4.85771	UniRef100_I1MUR5 MATE efflux family protein n=2 Tax=Glycine max RepID=I1MUR5_SOYBN
Glyma.19G018600	4.85657	UniRef100_G7KK18 Mitochondrial chaperone BCS1 n=1 Tax=Medicago truncatula RepID=G7KK18_MEDTR
Glyma.01G172700	4.85573	UniRef100_Q9SDZ1 Isoflavone reductase homolog 1 n=1 Tax=Glycine max RepID=Q9SDZ1_SOYBN
Glyma.10G069500	4.85482	UniRef100_G7IFI1 Somatic embryogenesis receptor-like kinase n=1 Tax=Medicago truncatula RepID=G7IFI1_MEDTR
Glyma.01G218200	4.85101	UniRef100_D7KTH6 F2K11.21 n=1 Tax=Arabidopsis lyrata subsp. lyrata RepID=D7KTH6_ARALL
Glyma.07G088200	4.84718	UniRef100_L7X2W8 SST1-like protein n=1 Tax=Pisum sativum RepID=L7X2W8_PEA
Glyma.12G110100	4.84039	NA
Glyma.15G055700	4.83997	UniRef100_G7IPL5 Riboflavin biosynthesis protein n=1 Tax=Medicago truncatula RepID=G7IPL5_MEDTR
Glyma.U014000	4.83744	UniRef100_B9GFR0 GTP-binding family protein n=1 Tax=Populus trichocarpa RepID=B9GFR0_POPTR
Glyma.01G098200	4.83725	NA
Glyma.13G253300	4.8338	UniRef100_G7IFB9 Receptor-like protein kinase HAIKU2 n=1 Tax=Medicago truncatula RepID=G7IFB9_MEDTR
Glyma.17G023000	4.83289	UniRef100_C6SXZ3 CASP-like protein 8 n=1 Tax=Glycine max RepID=CSPL8_SOYBN
Glyma.18G231400	4.83234	UniRef100_A4PIB8 Trypsin inhibitor n=1 Tax=Apios americana RepID=A4PIB8_9FABA
Glyma.16G023000	4.83116	UniRef100_Q0PJJ9 MYB transcription factor MYB92 n=2 Tax=Glycine max RepID=Q0PJJ9_SOYBN
Glyma.10G028900	4.83097	UniRef100_G7IDK9 Sulfate/bicarbonate/oxalate exchanger and transporter sat-1 n=1 Tax=Medicago truncatula RepID=G7IDK9_MEDTR
Glyma.14G121200	4.83029	UniRef100_O82478 Alcohol dehydrogenase Adh-1 (Fragment) n=1 Tax=Glycine max RepID=O82478_SOYBN
Glyma.16G145200	4.81648	UniRef100_T2DNG3 Polyneuridine-aldehyde esterase-like protein n=1 Tax=Phaseolus vulgaris RepID=T2DNG3_PHAVU
Glyma.19G198700	4.81497	UniRef100_Q8S8Z8 Syringolide-induced protein B13-1-9 n=1 Tax=Glycine max RepID=Q8S8Z8_SOYBN
Glyma.11G121800	4.81448	UniRef100_Q42785 Nonsymbiotic hemoglobin n=1 Tax=Glycine max RepID=Q42785_SOYBN
Glyma.01G133100	4.80983	UniRef100_U5G8C5 NRT-A4 family protein (Fragment) n=1 Tax=Populus trichocarpa RepID=U5G8C5_POPTR
Glyma.08G171400	4.80916	NA
Glyma.01G128100	4.80725	UniRef100_B3U398 WRKY transcription factor WRKY108715 n=2 Tax=Medicago truncatula RepID=B3U398_MEDTR
Glyma.13G310100	4.80315	UniRef100_G7ITV7 WRKY transcription factor n=2 Tax=Medicago truncatula RepID=G7ITV7_MEDTR
Glyma.U040600	4.80183	UniRef100_Q8S8Z5 Syringolide-induced protein B13-1-1 (Fragment) n=1 Tax=Glycine max RepID=Q8S8Z5_SOYBN
Glyma.11G004200	4.7984	UniRef100_Q5NUF3 2-hydroxyisoflavanone dehydratase n=1 Tax=Glycine max RepID=HIDH_SOYBN
Glyma.18G124700	4.7983	UniRef100_D8VNC5 WRKY72 n=1 Tax=Solanum lycopersicum RepID=D8VNC5_SOLLC
Glyma.01G010700	4.79754	UniRef100_G7K9J5 Nbs-lrr resistance protein n=1 Tax=Medicago truncatula RepID=G7K9J5_MEDTR
Glyma.20G203700	4.79424	UniRef100_B3IX26 Transcription factor AP2-EREBP n=1 Tax=Lotus japonicus RepID=B3IX26_LOTJA
Glyma.18G040500	4.79346	UniRef100_Q41251 Calmodulin-binding heat-shock protein n=1 Tax=Nicotiana tabacum RepID=Q41251_TOBAC
Glyma.08G234500	4.79166	UniRef100_G7IT80 Nuclear-pore anchor n=1 Tax=Medicago truncatula RepID=G7IT80_MEDTR
Glyma.07G205000	4.79099	UniRef100_G7JPP2 Lipase n=1 Tax=Medicago truncatula RepID=G7JPP2_MEDTR
Glyma.10G203500	4.78806	UniRef100_G7IA00 Cytochrome P450 monooxygenase n=2 Tax=Medicago truncatula RepID=G7IA00_MEDTR
Glyma.20G063500	4.78682	NA
Glyma.16G145100	4.78645	UniRef100_T2DNG3 Polyneuridine-aldehyde esterase-like protein n=1 Tax=Phaseolus vulgaris RepID=T2DNG3_PHAVU
Glyma.03G102800	4.7835	UniRef100_U5FSD9 DYNAMIN-LIKE protein 4 n=2 Tax=Populus trichocarpa RepID=U5FSD9_POPTR
Glyma.20G053700	4.78336	UniRef100_I1NE46 Lipoxygenase n=2 Tax=Glycine max RepID=I1NE46_SOYBN
Glyma.13G212300	4.78253	UniRef100_B9HM94 Endonuclease/exonuclease/phosphatase family protein n=1 Tax=Populus trichocarpa RepID=B9HM94_POPTR
Glyma.12G012200	4.78198	UniRef100_Q2LAH5 Polygalacturonase n=1 Tax=Glycine max RepID=Q2LAH5_SOYBN
Glyma.08G018000	4.78009	UniRef100_Q27ZJ4 1-aminocyclopropane-1-carboxylate synthase n=1 Tax=Glycine max RepID=Q27ZJ4_SOYBN
Glyma.15G071000	4.77954	UniRef100_E5Q8T0 Polyphenol oxidase n=1 Tax=Ziziphus jujuba RepID=E5Q8T0_ZIZJJ
Glyma.12G200000	4.77933	UniRef100_G7IRP1 Anthocyanin 5-aromatic acyltransferase n=1 Tax=Medicago truncatula RepID=G7IRP1_MEDTR
Glyma.17G112900	4.77575	UniRef100_G7JE55 Blue copper protein n=1 Tax=Medicago truncatula RepID=G7JE55_MEDTR
Glyma.18G266000	4.77153	UniRef100_G7L595 UDP-glucosyltransferase HRA25 n=1 Tax=Medicago truncatula RepID=G7L595_MEDTR
Glyma.06G303200	4.77095	UniRef100_I1LRR9 Isocitrate lyase n=2 Tax=Glycine max RepID=I1LRR9_SOYBN
Glyma.02G065800	4.7708	UniRef100_O80412 Mitochondrial phosphate transporter n=1 Tax=Glycine max RepID=O80412_SOYBN
Glyma.02G022200	4.7703	UniRef100_G7K9S1 Nitrate transporter NTL1 n=1 Tax=Medicago truncatula RepID=G7K9S1_MEDTR
Glyma.14G122300	4.76485	NA
Glyma.11G157200	4.76264	UniRef100_G7JLF5 Calcium-binding protein n=1 Tax=Medicago truncatula RepID=G7JLF5_MEDTR
Glyma.09G162800	4.75929	UniRef100_G7KKR0 Miraculin n=1 Tax=Medicago truncatula RepID=G7KKR0_MEDTR
Glyma.20G027800	4.75421	UniRef100_Q9LKI6 Isoflavone reductase n=1 Tax=Medicago truncatula RepID=Q9LKI6_MEDTR
Glyma.10G281700	4.7525	NA
Glyma.04G127100	4.7461	UniRef100_G7ZZG1 Cysteine-rich receptor-like protein kinase n=1 Tax=Medicago truncatula RepID=G7ZZG1_MEDTR
Glyma.18G032300	4.74572	UniRef100_B9HT39 Protease inhibitor/seed storage/lipid transfer family protein n=1 Tax=Populus trichocarpa RepID=B9HT39_POPTR
Glyma.04G184800	4.74547	UniRef100_Q76FR9 12-oxophytodienoic acid 10, 11-reductase n=1 Tax=Pisum sativum RepID=Q76FR9_PEA
Glyma.20G063700	4.74425	NA
Glyma.02G024600	4.74151	UniRef100_Q9FQF3 Glutathione S-transferase GST 5 n=1 Tax=Glycine max RepID=Q9FQF3_SOYBN
Glyma.10G282100	4.73993	UniRef100_B7ZXZ6 Monooxygenase n=2 Tax=Zea mays RepID=B7ZXZ6_MAIZE
Glyma.01G204800	4.73916	UniRef100_O23547 Expansin-like B1 n=2 Tax=Arabidopsis thaliana RepID=EXLB1_ARATH
Glyma.18G223000	4.73838	UniRef100_G7L1C3 Cytochrome P450 n=1 Tax=Medicago truncatula RepID=G7L1C3_MEDTR
Glyma.19G184000	4.73622	UniRef100_K7XKT4 60S ribosomal protein L1 n=1 Tax=Solanum tuberosum RepID=K7XKT4_SOLTU
Glyma.06G042000	4.73564	NA
Glyma.01G165000	4.72983	UniRef100_G7LB83 Lysosomal alpha-mannosidase n=1 Tax=Medicago truncatula RepID=G7LB83_MEDTR
Glyma.18G272400	4.72547	UniRef100_Q69F92 B12D-like protein n=1 Tax=Phaseolus vulgaris RepID=Q69F92_PHAVU
Glyma.19G195200	4.72489	UniRef100_G7KQX4 Auxin-induced protein 6B n=1 Tax=Medicago truncatula RepID=G7KQX4_MEDTR
Glyma.07G087300	4.7225	NA
Glyma.05G005800	4.7209	UniRef100_Q9SWS2 Polygalacturonase PG2 n=1 Tax=Glycine max RepID=Q9SWS2_SOYBN
Glyma.09G003100	4.72037	UniRef100_B9RI66 Serine/threonine-protein kinase n=1 Tax=Ricinus communis RepID=B9RI66_RICCO
Glyma.06G157400	4.71829	UniRef100_U3LZE5 NAC transcription factor n=1 Tax=Glycine max RepID=U3LZE5_SOYBN
Glyma.03G040900	4.71735	NA
Glyma.07G258200	4.7165	UniRef100_G7JI03 Glucose and ribitol dehydrogenase-like protein n=1 Tax=Medicago truncatula RepID=G7JI03_MEDTR
Glyma.12G021300	4.716	UniRef100_G7JQL4 Endo-beta-1 3-glucanase n=1 Tax=Medicago truncatula RepID=G7JQL4_MEDTR
Glyma.15G079200	4.71423	UniRef100_G7IFJ1 Ethylene responsive transcription factor 1b n=1 Tax=Medicago truncatula RepID=G7IFJ1_MEDTR
Glyma.01G236200	4.71252	NA
Glyma.18G148700	4.71118	UniRef100_Q8L692 1-Deoxy-D-xylulose 5-phosphate synthase 2 n=2 Tax=Medicago truncatula RepID=Q8L692_MEDTR
Glyma.10G010500	4.70905	UniRef100_V7BGX8 Pectinesterase n=1 Tax=Phaseolus vulgaris RepID=V7BGX8_PHAVU
Glyma.17G258400	4.70806	NA
Glyma.05G161400	4.70716	UniRef100_Q9FQD8 Glutathione S-transferase GST 20 n=1 Tax=Glycine max RepID=Q9FQD8_SOYBN
Glyma.15G037000	4.70279	UniRef100_G7IRV5 GRAS family transcription factor n=1 Tax=Medicago truncatula RepID=G7IRV5_MEDTR
Glyma.03G192800	4.70215	UniRef100_G7L5Z6 Pleiotropic drug resistance ABC transporter family protein n=1 Tax=Medicago truncatula RepID=G7L5Z6_MEDTR
Glyma.07G140000	4.69976	UniRef100_Q9FQF1 Glutathione S-transferase GST 7 n=1 Tax=Glycine max RepID=Q9FQF1_SOYBN
Glyma.18G032400	4.69552	UniRef100_B9HT39 Protease inhibitor/seed storage/lipid transfer family protein n=1 Tax=Populus trichocarpa RepID=B9HT39_POPTR
Glyma.04G137100	4.69288	NA
Glyma.11G060000	4.6923	UniRef100_O48925 CYP82C1p n=1 Tax=Glycine max RepID=O48925_SOYBN
Glyma.09G066800	4.69041	NA
Glyma.20G214400	4.68771	UniRef100_G7L6E5 4,5-DOPA dioxygenase extradiol-like protein n=1 Tax=Medicago truncatula RepID=G7L6E5_MEDTR
Glyma.08G342100	4.68762	UniRef100_Q9XIS8 Trypsin inhibitor p20 n=1 Tax=Glycine max RepID=Q9XIS8_SOYBN
Glyma.18G208800	4.68722	UniRef100_B3U398 WRKY transcription factor WRKY108715 n=2 Tax=Medicago truncatula RepID=B3U398_MEDTR
Glyma.13G301900	4.68454	NA
Glyma.09G142300	4.68334	UniRef100_G7ZW13 Cytochrome P450 n=1 Tax=Medicago truncatula RepID=G7ZW13_MEDTR
Glyma.02G052300	4.67351	UniRef100_T2DLH1 Epoxide hydrolase 2-like protein n=1 Tax=Phaseolus vulgaris RepID=T2DLH1_PHAVU
Glyma.11G010500	4.66962	UniRef100_Q8S5C2 4-coumarate:CoA ligase isoenzyme 3 n=1 Tax=Glycine max RepID=Q8S5C2_SOYBN
Glyma.08G235800	4.66934	UniRef100_B9HGV2 Leucine-rich repeat family protein n=1 Tax=Populus trichocarpa RepID=B9HGV2_POPTR
Glyma.20G201800	4.66912	NA
Glyma.11G108000	4.66681	UniRef100_G7JMD5 Wall-associated receptor kinase-like protein n=1 Tax=Medicago truncatula RepID=G7JMD5_MEDTR
Glyma.07G153800	4.66443	UniRef100_G7KSC5 Ammonium transporter 3 member n=2 Tax=Medicago truncatula RepID=G7KSC5_MEDTR
Glyma.U020900	4.66418	UniRef100_G7IKN3 LOB domain protein n=1 Tax=Medicago truncatula RepID=G7IKN3_MEDTR
Glyma.18G285800	4.65988	UniRef100_G7J9I2 NAD(P)H-dependent 6'-deoxychalcone synthase n=1 Tax=Medicago truncatula RepID=G7J9I2_MEDTR
Glyma.15G011900	4.65863	UniRef100_G7IMF2 Pleiotropic drug resistance protein n=1 Tax=Medicago truncatula RepID=G7IMF2_MEDTR
Glyma.10G156500	4.65746	UniRef100_G7I803 RING finger family protein n=1 Tax=Medicago truncatula RepID=G7I803_MEDTR
Glyma.13G095300	4.65364	UniRef100_G7JVH9 Xyloglucan endotransglucosylase/hydrolase n=1 Tax=Medicago truncatula RepID=G7JVH9_MEDTR
Glyma.12G187000	4.64837	UniRef100_Q9FNI1 Gb|AAF02129.1 n=1 Tax=Arabidopsis thaliana RepID=Q9FNI1_ARATH
Glyma.14G140500	4.64406	NA
Glyma.10G016500	4.64031	UniRef100_D9ICY5 ERF protein n=1 Tax=Glycine max RepID=D9ICY5_SOYBN
Glyma.18G261500	4.63991	NA
Glyma.20G117000	4.63952	UniRef100_G7ICA5 R2R3-MYB transcription factor n=1 Tax=Medicago truncatula RepID=G7ICA5_MEDTR
Glyma.U017900	4.63837	NA
Glyma.03G015800	4.63599	UniRef100_H9DXV8 BAP1 n=1 Tax=Vitis vinifera RepID=H9DXV8_VITVI
Glyma.12G054000	4.6332	UniRef100_A8TVQ5 Beta-glucosidase G2 n=1 Tax=Medicago truncatula RepID=A8TVQ5_MEDTR
Glyma.13G349300	4.63265	UniRef100_G7IUH2 Beta-fructofuranosidase, cell wall isozyme n=1 Tax=Medicago truncatula RepID=G7IUH2_MEDTR
Glyma.11G156100	4.6311	NA
Glyma.06G105600	4.62758	UniRef100_G8A375 2,3-bisphosphoglycerate-dependent phosphoglycerate mutase n=1 Tax=Medicago truncatula RepID=G8A375_MEDTR
Glyma.10G165800	4.62637	UniRef100_Q0PJK0 MYB transcription factor MYB88 n=1 Tax=Glycine max RepID=Q0PJK0_SOYBN
Glyma.14G051800	4.62178	NA
Glyma.05G186800	4.61999	NA
Glyma.17G219200	4.61591	UniRef100_G7I8Y4 Protein kinase 2B n=1 Tax=Medicago truncatula RepID=G7I8Y4_MEDTR
Glyma.20G128500	4.61508	NA
Glyma.02G104500	4.6147	UniRef100_Q8W3P8 Abscisate beta-glucosyltransferase n=1 Tax=Phaseolus angularis RepID=AOG_PHAAN
Glyma.07G248400	4.61336	UniRef100_Q6RIB0 Flowering promoting factor-like 1 n=1 Tax=Nicotiana tabacum RepID=Q6RIB0_TOBAC
Glyma.14G049200	4.60909	UniRef100_O04076 ACC-oxidase n=1 Tax=Phaseolus angularis RepID=O04076_PHAAN
Glyma.11G243900	4.60744	UniRef100_G7J353 Dual specificity protein phosphatase n=1 Tax=Medicago truncatula RepID=G7J353_MEDTR
Glyma.09G205700	4.60691	UniRef100_G7KDR3 Dihydroflavonol-4-reductase n=2 Tax=Medicago truncatula RepID=G7KDR3_MEDTR
Glyma.02G014400	4.60645	NA
Glyma.09G005700	4.60564	UniRef100_A7LHG6 WRKY23 (Fragment) n=1 Tax=Glycine max RepID=A7LHG6_SOYBN
Glyma.18G064100	4.60409	UniRef100_G7KE34 Nodulation receptor kinase n=1 Tax=Medicago truncatula RepID=G7KE34_MEDTR
Glyma.13G279900	4.59972	UniRef100_I1M3B9 NAC transcription factor n=1 Tax=Glycine max RepID=I1M3B9_SOYBN
Glyma.09G172500	4.59469	UniRef100_G7KQC0 Mitogen-activated protein kinase kinase n=1 Tax=Medicago truncatula RepID=G7KQC0_MEDTR
Glyma.10G018800	4.59332	UniRef100_G7IF76 E3 ubiquitin-protein ligase BAH1 n=1 Tax=Medicago truncatula RepID=G7IF76_MEDTR
Glyma.04G043100	4.59118	NA
Glyma.12G100500	4.58798	UniRef100_I1LRR9 Isocitrate lyase n=2 Tax=Glycine max RepID=I1LRR9_SOYBN
Glyma.12G221500	4.5877	UniRef100_Q52QR2 NAC domain protein NAC4 n=1 Tax=Glycine max RepID=Q52QR2_SOYBN
Glyma.15G110300	4.58683	UniRef100_A7LHG6 WRKY23 (Fragment) n=1 Tax=Glycine max RepID=A7LHG6_SOYBN
Glyma.14G145800	4.58671	UniRef100_G7IB41 Regulator of chromosome condensation family protein n=1 Tax=Medicago truncatula RepID=G7IB41_MEDTR
Glyma.03G038600	4.58604	UniRef100_A0SWU6 Peroxidase 1 n=1 Tax=Sesbania rostrata RepID=A0SWU6_SESRO
Glyma.13G133100	4.58032	UniRef100_G7L0M5 Zinc finger protein n=1 Tax=Medicago truncatula RepID=G7L0M5_MEDTR
Glyma.03G107900	4.57536	NA
Glyma.13G006700	4.57417	UniRef100_G7JH45 Nudix hydrolase n=1 Tax=Medicago truncatula RepID=G7JH45_MEDTR
Glyma.20G009000	4.57212	UniRef100_B7FA06 cDNA, clone: J100026I16, full insert sequence n=2 Tax=Oryza sativa subsp. japonica RepID=B7FA06_ORYSJ
Glyma.18G038500	4.56921	UniRef100_G7KBQ8 Serine/threonine protein kinase n=2 Tax=Medicago truncatula RepID=G7KBQ8_MEDTR
Glyma.18G042100	4.56766	UniRef100_Q8S8Z6 Syringolide-induced protein 13-1-1 n=1 Tax=Glycine max RepID=Q8S8Z6_SOYBN
Glyma.05G184500	4.56609	UniRef100_Q2PJS4 WRKY6 n=1 Tax=Glycine max RepID=Q2PJS4_SOYBN
Glyma.04G201900	4.56401	UniRef100_G7J397 Ethylene-responsive transcription factor RAP2-6 n=1 Tax=Medicago truncatula RepID=G7J397_MEDTR
Glyma.04G079300	4.5629	NA
Glyma.13G095800	4.5597	UniRef100_Q9FKM1 Galactosyltransferase family protein n=1 Tax=Arabidopsis thaliana RepID=Q9FKM1_ARATH
Glyma.10G046900	4.55536	NA
Glyma.13G064200	4.55454	UniRef100_I1LWJ2 Aldose 1-epimerase n=1 Tax=Glycine max RepID=I1LWJ2_SOYBN
Glyma.16G143900	4.54954	NA
Glyma.07G039700	4.5489	UniRef100_G7L7J3 Kinase-like protein n=2 Tax=Medicago truncatula RepID=G7L7J3_MEDTR
Glyma.01G007500	4.54597	UniRef100_G7KPN7 Receptor-like protein kinase n=1 Tax=Medicago truncatula RepID=G7KPN7_MEDTR
Glyma.09G111900	4.54207	UniRef100_Q5FB99 Microsomal omega-6 fatty acid desaturase n=1 Tax=Glycine max RepID=Q5FB99_SOYBN
Glyma.16G134600	4.53941	UniRef100_B5A7G5 Salicylic acid methyl transferase-like protein n=1 Tax=Glycine max RepID=B5A7G5_SOYBN
Glyma.03G263000	4.53861	UniRef100_G7L9W6 RING-H2 finger protein ATL3C n=2 Tax=Medicago truncatula RepID=G7L9W6_MEDTR
Glyma.02G305300	4.53855	UniRef100_G7JKP8 Plasma membrane calcium-transporting ATPase n=1 Tax=Medicago truncatula RepID=G7JKP8_MEDTR
Glyma.03G236300	4.53831	UniRef100_H2E690 NADPH oxidase (Fragment) n=1 Tax=Phaseolus vulgaris RepID=H2E690_PHAVU
Glyma.02G233400	4.53662	NA
Glyma.17G030100	4.5364	UniRef100_P93330 MtN13 protein n=1 Tax=Medicago truncatula RepID=P93330_MEDTR
Glyma.07G268400	4.53591	UniRef100_Q2HV28 C2 n=2 Tax=Medicago truncatula RepID=Q2HV28_MEDTR
Glyma.03G232500	4.53259	UniRef100_B9N4N9 Calmodulin-binding protein 60-C n=1 Tax=Populus trichocarpa RepID=B9N4N9_POPTR
Glyma.17G055600	4.5295	NA
Glyma.12G059200	4.52579	UniRef100_A7DY56 Tropinone reductase n=1 Tax=Cochlearia officinalis RepID=A7DY56_COCOF
Glyma.08G270600	4.52382	UniRef100_G7KDR3 Dihydroflavonol-4-reductase n=2 Tax=Medicago truncatula RepID=G7KDR3_MEDTR
Glyma.07G202300	4.51893	UniRef100_Q9M6D6 Isoflavone synthase n=3 Tax=Glycine RepID=Q9M6D6_SOYBN
Glyma.07G253600	4.51852	UniRef100_Q9LVF4 DUF679 domain membrane protein 1 n=1 Tax=Arabidopsis thaliana RepID=Q9LVF4_ARATH
Glyma.18G205600	4.51745	UniRef100_G7JQ72 Receptor-like protein kinase n=1 Tax=Medicago truncatula RepID=G7JQ72_MEDTR
Glyma.06G305200	4.51641	UniRef100_I1KFC7 MATE efflux family protein n=1 Tax=Glycine max RepID=I1KFC7_SOYBN
Glyma.07G186600	4.51553	UniRef100_Q9LPY2 T23J18.20 n=2 Tax=Arabidopsis thaliana RepID=Q9LPY2_ARATH
Glyma.U009600	4.51211	UniRef100_B9IIL0 U-box domain-containing family protein n=1 Tax=Populus trichocarpa RepID=B9IIL0_POPTR
Glyma.20G118100	4.50824	UniRef100_Q9M9C4 Core-2/I-branching beta-1,6-N-acetylglucosaminyltransferase family protein n=1 Tax=Arabidopsis thaliana RepID=Q9M9C4_ARATH
Glyma.15G159400	4.50075	NA
Glyma.04G109100	4.49958	NA
Glyma.18G212500	4.49838	UniRef100_Q9SRK7 Adenine/guanine permease AZG1 n=1 Tax=Arabidopsis thaliana RepID=AZG1_ARATH
Glyma.11G240700	4.49758	NA
Glyma.14G002800	4.4951	UniRef100_I6ZTV0 VQ motif-containing protein n=1 Tax=Phaseolus vulgaris RepID=I6ZTV0_PHAVU
Glyma.19G255500	4.49311	UniRef100_G7L436 Cyclic nucleotide-gated channel C n=1 Tax=Medicago truncatula RepID=G7L436_MEDTR
Glyma.15G196700	4.49004	NA
Glyma.06G154700	4.48964	NA
Glyma.08G074200	4.48361	UniRef100_G7INT0 Chaperone protein dnaJ n=1 Tax=Medicago truncatula RepID=G7INT0_MEDTR
Glyma.10G281600	4.48335	UniRef100_B3H7D4 Phospholipase-like (PEARLI 4) family protein n=1 Tax=Arabidopsis thaliana RepID=B3H7D4_ARATH
Glyma.15G156200	4.48145	UniRef100_G7IU67 Serine carboxypeptidase n=1 Tax=Medicago truncatula RepID=G7IU67_MEDTR
Glyma.01G161100	4.47972	UniRef100_G7JYU3 Lysine histidine transporter-like protein n=1 Tax=Medicago truncatula RepID=G7JYU3_MEDTR
Glyma.18G029900	4.47816	UniRef100_G7JB59 BAHD acyltransferase DCR n=1 Tax=Medicago truncatula RepID=G7JB59_MEDTR
Glyma.09G210400	4.47811	UniRef100_G7K9J5 Nbs-lrr resistance protein n=1 Tax=Medicago truncatula RepID=G7K9J5_MEDTR
Glyma.16G176600	4.47517	UniRef100_G7K7L5 Receptor kinase n=1 Tax=Medicago truncatula RepID=G7K7L5_MEDTR
Glyma.08G341800	4.47458	UniRef100_B3Y5A6 Kunitz trypsin inhibitor n=1 Tax=Glycine tomentella RepID=B3Y5A6_GLYTO
Glyma.02G198900	4.47154	NA
Glyma.11G252700	4.4706	UniRef100_K7TWM4 MAC/Perforin domain containing protein n=1 Tax=Zea mays RepID=K7TWM4_MAIZE
Glyma.16G135300	4.46925	UniRef100_Q9MAU9 F24O1.21 n=1 Tax=Arabidopsis thaliana RepID=Q9MAU9_ARATH
Glyma.09G142200	4.46818	UniRef100_D7LRL4 CYP71A22 n=1 Tax=Arabidopsis lyrata subsp. lyrata RepID=D7LRL4_ARALL
Glyma.09G216200	4.46696	UniRef100_G7L745 Phosphatidylinositol alpha-mannosyltransferase n=1 Tax=Medicago truncatula RepID=G7L745_MEDTR
Glyma.02G104300	4.46318	UniRef100_Q8W3P8 Abscisate beta-glucosyltransferase n=1 Tax=Phaseolus angularis RepID=AOG_PHAAN
Glyma.18G294400	4.46263	UniRef100_G7KMF5 Cysteine-rich receptor-like protein kinase n=1 Tax=Medicago truncatula RepID=G7KMF5_MEDTR
Glyma.01G215200	4.46065	UniRef100_I1JA23 Phospholipase D n=1 Tax=Glycine max RepID=I1JA23_SOYBN
Glyma.04G228900	4.46	NA
Glyma.20G133200	4.45889	UniRef100_C0ITH8 Zinc finger protein n=1 Tax=Cicer arietinum RepID=C0ITH8_CICAR
Glyma.07G261500	4.4584	UniRef100_S5ZQS8 APS reductase n=1 Tax=Nicotiana attenuata RepID=S5ZQS8_NICAT
Glyma.08G339000	4.45783	UniRef100_Q8LE79 PRIB5 protein n=1 Tax=Arabidopsis thaliana RepID=Q8LE79_ARATH
Glyma.20G008900	4.45172	UniRef100_Q9LJ64 Pollen-specific leucine-rich repeat extensin-like protein 1 n=1 Tax=Arabidopsis thaliana RepID=PLRX1_ARATH
Glyma.17G227500	4.45142	UniRef100_M9R4V8 Cytochrome p450 family CYP711A member n=1 Tax=Medicago truncatula RepID=M9R4V8_MEDTR
Glyma.15G062800	4.44671	UniRef100_Q9XFB4 PR1a n=1 Tax=Glycine max RepID=Q9XFB4_SOYBN
Glyma.06G148400	4.44532	UniRef100_G7JAD3 Ethylene-responsive transcription factor ERF110 n=1 Tax=Medicago truncatula RepID=G7JAD3_MEDTR
Glyma.01G215100	4.44332	UniRef100_I1JA23 Phospholipase D n=1 Tax=Glycine max RepID=I1JA23_SOYBN
Glyma.09G239900	4.43567	UniRef100_A2Q5S2 Quinonprotein alcohol dehydrogenase-like n=1 Tax=Medicago truncatula RepID=A2Q5S2_MEDTR
Glyma.17G181600	4.43567	NA
Glyma.02G028700	4.43443	UniRef100_B6CAM2 Matrix metalloproteinase n=1 Tax=Glycine max RepID=B6CAM2_SOYBN
Glyma.15G177900	4.43237	UniRef100_C6ZRQ0 Kinase-like protein n=1 Tax=Glycine max RepID=C6ZRQ0_SOYBN
Glyma.08G065700	4.43228	UniRef100_G7JU27 Class I heat shock protein n=1 Tax=Medicago truncatula RepID=G7JU27_MEDTR
Glyma.17G234800	4.42927	UniRef100_Q9SY64 F14N23.10 n=2 Tax=Arabidopsis thaliana RepID=Q9SY64_ARATH
Glyma.14G212400	4.42659	NA
Glyma.12G011400	4.42654	UniRef100_G7JVV7 Cytokinin oxidase n=1 Tax=Medicago truncatula RepID=G7JVV7_MEDTR
Glyma.03G135800	4.4264	UniRef100_G7KTH6 Heat stress transcription factor B-3 n=1 Tax=Medicago truncatula RepID=G7KTH6_MEDTR
Glyma.14G077900	4.42475	UniRef100_G7I5A8 Type I inositol-1,4,5-trisphosphate 5-phosphatase n=1 Tax=Medicago truncatula RepID=G7I5A8_MEDTR
Glyma.16G119500	4.41955	NA
Glyma.08G100400	4.41646	UniRef100_D7KET5 Lipase class 3 family protein n=1 Tax=Arabidopsis lyrata subsp. lyrata RepID=D7KET5_ARALL
Glyma.15G025300	4.41569	UniRef100_Q2HVD1 IQ calmodulin-binding region n=1 Tax=Medicago truncatula RepID=Q2HVD1_MEDTR
Glyma.01G036900	4.4146	UniRef100_Q93Z89 Matrix metalloproteinase MMP2 n=1 Tax=Glycine max RepID=Q93Z89_SOYBN
Glyma.04G208300	4.41377	UniRef100_U3LZE5 NAC transcription factor n=1 Tax=Glycine max RepID=U3LZE5_SOYBN
Glyma.16G062600	4.41363	UniRef100_Q9FKS8 Lysine histidine transporter 1 n=1 Tax=Arabidopsis thaliana RepID=LHT1_ARATH
Glyma.05G108200	4.41157	UniRef100_Q0GPD7 BZIP transcription factor bZIP72 n=1 Tax=Glycine max RepID=Q0GPD7_SOYBN
Glyma.03G134500	4.40998	UniRef100_E6NU94 JHL06B08.5 protein n=1 Tax=Jatropha curcas RepID=E6NU94_JATCU
Glyma.15G122200	4.4088	UniRef100_A2Q5G7 Heavy metal transport/detoxification protein n=1 Tax=Medicago truncatula RepID=A2Q5G7_MEDTR
Glyma.05G198800	4.40717	UniRef100_G7JRK4 NDX1 homeobox protein n=1 Tax=Medicago truncatula RepID=G7JRK4_MEDTR
Glyma.07G191400	4.40633	UniRef100_G7J9J7 F-box/LRR-repeat protein n=2 Tax=Medicago truncatula RepID=G7J9J7_MEDTR
Glyma.03G229100	4.40584	UniRef100_G7KWG8 Mannan endo-1,4-beta-mannosidase n=1 Tax=Medicago truncatula RepID=G7KWG8_MEDTR
Glyma.11G163200	4.40513	UniRef100_G7J0M4 Wound-induced protein n=1 Tax=Medicago truncatula RepID=G7J0M4_MEDTR
Glyma.19G231000	4.39745	UniRef100_G7KWJ9 F-box protein PP2-B3 n=1 Tax=Medicago truncatula RepID=G7KWJ9_MEDTR
Glyma.01G137100	4.3956	UniRef100_W0S9B2 F3H2 protein n=1 Tax=Reaumuria trigyna RepID=W0S9B2_9CARY
Glyma.08G058000	4.39447	UniRef100_G7JQS9 External NADH-ubiquinone oxidoreductase n=1 Tax=Medicago truncatula RepID=G7JQS9_MEDTR
Glyma.07G098800	4.39076	NA
Glyma.18G104100	4.39076	UniRef100_G7J1R6 Anthranilate N-benzoyltransferase protein n=1 Tax=Medicago truncatula RepID=G7J1R6_MEDTR
Glyma.12G103600	4.39073	UniRef100_G7IRK4 Centrin-2 n=1 Tax=Medicago truncatula RepID=G7IRK4_MEDTR
Glyma.11G021100	4.38805	UniRef100_Q43105 Cellulase n=1 Tax=Phaseolus vulgaris RepID=Q43105_PHAVU
Glyma.02G227700	4.3876	UniRef100_A9PHN0 Pyridine nucleotide-disulfide oxidoreductase family protein n=1 Tax=Populus trichocarpa RepID=A9PHN0_POPTR
Glyma.13G173500	4.38406	UniRef100_Q9SWR5 2-hydroxyisoflavanone synthase n=2 Tax=Glycine max RepID=C93C1_SOYBN
Glyma.01G224800	4.38402	UniRef100_A7LHF9 WRKY12 (Fragment) n=1 Tax=Glycine max RepID=A7LHF9_SOYBN
Glyma.13G129000	4.38137	UniRef100_D2X9S8 Tau class glutathione transferase GSTU44 n=1 Tax=Populus trichocarpa RepID=D2X9S8_POPTR
Glyma.07G142600	4.37664	UniRef100_B9HC76 Laccase family protein n=1 Tax=Populus trichocarpa RepID=B9HC76_POPTR
Glyma.18G287000	4.37645	UniRef100_C6F190 NBS-LRR disease-resistance protein scn3r1 n=1 Tax=Glycine max RepID=C6F190_SOYBN
Glyma.13G335800	4.37637	UniRef100_B9HPH7 Epsin N-terminal homology domain-containing family protein n=1 Tax=Populus trichocarpa RepID=B9HPH7_POPTR
Glyma.10G176500	4.37208	UniRef100_G7L6D6 Isoflavone-7-O-methyltransferase n=1 Tax=Medicago truncatula RepID=G7L6D6_MEDTR
Glyma.01G090400	4.37	UniRef100_Q29PV4 Protein IDA-LIKE 1 n=1 Tax=Arabidopsis thaliana RepID=IDL1_ARATH
Glyma.20G183800	4.36764	NA
Glyma.08G057900	4.36249	UniRef100_G7J9J7 F-box/LRR-repeat protein n=2 Tax=Medicago truncatula RepID=G7J9J7_MEDTR
Glyma.15G026900	4.36149	UniRef100_B9N1A5 Hydroxyproline-rich glycoprotein n=1 Tax=Populus trichocarpa RepID=B9N1A5_POPTR
Glyma.04G246900	4.36016	NA
Glyma.04G017200	4.35925	UniRef100_E5GBY8 Serine/threonine-protein kinase cx32 n=1 Tax=Cucumis melo subsp. melo RepID=E5GBY8_CUCME
Glyma.08G281600	4.35532	NA
Glyma.16G209300	4.35475	UniRef100_Q1PEY5 Probable 3-hydroxyisobutyryl-CoA hydrolase 2 n=1 Tax=Arabidopsis thaliana RepID=HIBC2_ARATH
Glyma.16G038100	4.35446	NA
Glyma.19G187600	4.35386	UniRef100_G7L4X4 Glucosyltransferase-14 n=1 Tax=Medicago truncatula RepID=G7L4X4_MEDTR
Glyma.07G150200	4.34559	UniRef100_G7JP31 GDSL esterase/lipase CPRD49 n=1 Tax=Medicago truncatula RepID=G7JP31_MEDTR
Glyma.08G066300	4.34533	NA
Glyma.15G252200	4.34382	UniRef100_P46417 Glutathione S-transferase 3 n=1 Tax=Glycine max RepID=GSTX3_SOYBN
Glyma.10G036200	4.34266	UniRef100_M1RXN3 Ethylene-responsive transcription factor n=1 Tax=Gossypium hirsutum RepID=M1RXN3_GOSHI
Glyma.09G225400	4.342	UniRef100_G7JVV7 Cytokinin oxidase n=1 Tax=Medicago truncatula RepID=G7JVV7_MEDTR
Glyma.19G034800	4.34045	UniRef100_I1JA23 Phospholipase D n=1 Tax=Glycine max RepID=I1JA23_SOYBN
Glyma.14G049300	4.33408	UniRef100_G7KHA4 Ankyrin repeat-containing protein n=1 Tax=Medicago truncatula RepID=G7KHA4_MEDTR
Glyma.12G059100	4.33277	UniRef100_B2BXQ1 TRL10 n=1 Tax=Cleome spinosa RepID=B2BXQ1_9ROSI
Glyma.02G254600	4.33273	UniRef100_G7KBY0 BAHD acyltransferase DCR n=1 Tax=Medicago truncatula RepID=G7KBY0_MEDTR
Glyma.18G265900	4.3293	UniRef100_G7L593 UDP-glucosyltransferase HRA25 n=1 Tax=Medicago truncatula RepID=G7L593_MEDTR
Glyma.15G211500	4.32754	UniRef100_G7LCV1 Serine protease inhibitor n=1 Tax=Medicago truncatula RepID=G7LCV1_MEDTR
Glyma.13G158200	4.32611	UniRef100_G7JE55 Blue copper protein n=1 Tax=Medicago truncatula RepID=G7JE55_MEDTR
Glyma.07G087200	4.32243	UniRef100_G7KNJ1 Arabinogalactan peptide n=1 Tax=Medicago truncatula RepID=G7KNJ1_MEDTR
Glyma.06G020800	4.32166	UniRef100_G7J5W8 Syringolide-induced protein 14-1-1 n=1 Tax=Medicago truncatula RepID=G7J5W8_MEDTR
Glyma.12G199600	4.31781	UniRef100_D9ZJ64 MYB domain class transcription factor n=1 Tax=Malus domestica RepID=D9ZJ64_MALDO
Glyma.13G173400	4.31679	NA
Glyma.15G062500	4.31579	UniRef100_Q9XFB4 PR1a n=1 Tax=Glycine max RepID=Q9XFB4_SOYBN
Glyma.09G161100	4.31046	UniRef100_G7KPN7 Receptor-like protein kinase n=1 Tax=Medicago truncatula RepID=G7KPN7_MEDTR
Glyma.16G014700	4.3041	UniRef100_G7L9W7 Ring-H2 zinc finger protein-like protein n=1 Tax=Medicago truncatula RepID=G7L9W7_MEDTR
Glyma.13G090300	4.3016	UniRef100_G7KBB5 Cytokinin-O-glucosyltransferase n=1 Tax=Medicago truncatula RepID=G7KBB5_MEDTR
Glyma.08G235300	4.29893	UniRef100_G7LCV1 Serine protease inhibitor n=1 Tax=Medicago truncatula RepID=G7LCV1_MEDTR
Glyma.02G086900	4.29871	UniRef100_V7C4W0 Pectinesterase n=1 Tax=Phaseolus vulgaris RepID=V7C4W0_PHAVU
Glyma.02G122800	4.29697	NA
Glyma.08G299000	4.29689	UniRef100_Q3LVG1 TO109-12 (Fragment) n=1 Tax=Taraxacum officinale RepID=Q3LVG1_TAROF
Glyma.10G019000	4.29565	UniRef100_G7IF78 ABC transporter C family protein n=1 Tax=Medicago truncatula RepID=G7IF78_MEDTR
Glyma.12G238200	4.29016	UniRef100_Q9SDZ2 2'-hydroxy isoflavone/dihydroflavonol reductase homolog (Fragment) n=1 Tax=Glycine max RepID=Q9SDZ2_SOYBN
Glyma.09G130400	4.28671	NA
Glyma.05G069100	4.28377	UniRef100_Q850K7 Expansin-like B1 n=2 Tax=Oryza sativa RepID=EXLB1_ORYSJ
Glyma.09G163300	4.28319	UniRef100_Q6ISX8 Pathogen-inducible trypsin-inhibitor-like protein n=1 Tax=Medicago truncatula RepID=Q6ISX8_MEDTR
Glyma.15G171000	4.28318	UniRef100_G7IQ65 Calmodulin-binding protein n=1 Tax=Medicago truncatula RepID=G7IQ65_MEDTR
Glyma.02G099400	4.2808	UniRef100_D2X9S8 Tau class glutathione transferase GSTU44 n=1 Tax=Populus trichocarpa RepID=D2X9S8_POPTR
Glyma.12G189000	4.27785	UniRef100_G7IHK3 U-box domain-containing protein n=1 Tax=Medicago truncatula RepID=G7IHK3_MEDTR
Glyma.10G005400	4.27778	UniRef100_G7I4R9 Peptide transporter PTR3-A n=1 Tax=Medicago truncatula RepID=G7I4R9_MEDTR
Glyma.09G058900	4.27752	UniRef100_Q2HUM2 Oxysterol-binding protein n=2 Tax=Medicago truncatula RepID=Q2HUM2_MEDTR
Glyma.14G178600	4.27712	UniRef100_G7KAK1 Gibberellin 3-beta-dioxygenase n=1 Tax=Medicago truncatula RepID=G7KAK1_MEDTR
Glyma.11G082700	4.27569	UniRef100_G7JYU3 Lysine histidine transporter-like protein n=1 Tax=Medicago truncatula RepID=G7JYU3_MEDTR
Glyma.04G003300	4.27478	UniRef100_G7KNM6 Short-chain alcohol dehydrogenase n=1 Tax=Medicago truncatula RepID=G7KNM6_MEDTR
Glyma.02G067500	4.27323	UniRef100_B9GYV1 MutT/nudix family protein n=1 Tax=Populus trichocarpa RepID=B9GYV1_POPTR
Glyma.03G232400	4.26927	UniRef100_B9N4N9 Calmodulin-binding protein 60-C n=1 Tax=Populus trichocarpa RepID=B9N4N9_POPTR
Glyma.17G105000	4.26864	UniRef100_K9P1I9 Stress induced protein n=1 Tax=Morella rubra RepID=K9P1I9_9ROSI
Glyma.02G257700	4.26658	UniRef100_G7K244 1-aminocyclopropane-1-carboxylate oxidase n=1 Tax=Medicago truncatula RepID=G7K244_MEDTR
Glyma.08G026900	4.26387	UniRef100_Q2MJ20 Cytochrome P450 monooxygenase CYP716A12 n=1 Tax=Medicago truncatula RepID=Q2MJ20_MEDTR
Glyma.07G099000	4.26179	NA
Glyma.13G112000	4.26161	UniRef100_L7T124 TIFY transcription factor n=1 Tax=Phaseolus vulgaris RepID=L7T124_PHAVU
Glyma.01G215300	4.25484	UniRef100_I1JA23 Phospholipase D n=1 Tax=Glycine max RepID=I1JA23_SOYBN
Glyma.06G141600	4.25303	NA
Glyma.03G216000	4.25248	UniRef100_I1JQN7 Pectinesterase n=1 Tax=Glycine max RepID=I1JQN7_SOYBN
Glyma.20G210100	4.24961	UniRef100_G7I467 Xyloglucan-specific endoglucanase inhibitor protein n=1 Tax=Medicago truncatula RepID=G7I467_MEDTR
Glyma.16G008500	4.24569	UniRef100_G7L7J3 Kinase-like protein n=2 Tax=Medicago truncatula RepID=G7L7J3_MEDTR
Glyma.13G370100	4.24042	UniRef100_Q2PJR9 WRKY27 n=1 Tax=Glycine max RepID=Q2PJR9_SOYBN
Glyma.11G229200	4.23935	NA
Glyma.08G151100	4.23843	NA
Glyma.03G001500	4.23836	UniRef100_Q8S8Z7 Syringolide-induced protein B15-3-5 n=1 Tax=Glycine max RepID=Q8S8Z7_SOYBN
Glyma.09G107100	4.23743	UniRef100_G8A2N5 Leucoanthocyanidin dioxygenase n=2 Tax=Medicago truncatula RepID=G8A2N5_MEDTR
Glyma.08G283300	4.23649	UniRef100_G7JZ13 Wall-associated receptor kinase-like protein n=1 Tax=Medicago truncatula RepID=G7JZ13_MEDTR
Glyma.02G210300	4.23234	UniRef100_Q9ARH3 Plastid-targeted protein 3 n=1 Tax=Craterostigma plantagineum RepID=Q9ARH3_CRAPL
Glyma.03G160100	4.23072	UniRef100_U5GD77 Cytochrome P450 CYP94A1 family protein n=1 Tax=Populus trichocarpa RepID=U5GD77_POPTR
Glyma.08G292000	4.22901	UniRef100_G7LER0 IAA-amino acid hydrolase ILR1-like protein n=1 Tax=Medicago truncatula RepID=G7LER0_MEDTR
Glyma.08G023200	4.22833	NA
Glyma.02G217600	4.22643	UniRef100_G7K608 Phosphoglycerate mutase-like protein n=3 Tax=Medicago truncatula RepID=G7K608_MEDTR
Glyma.07G212400	4.22368	UniRef100_G7JL90 Ethylene responsive transcription factor 2a n=1 Tax=Medicago truncatula RepID=G7JL90_MEDTR
Glyma.12G121400	4.22297	UniRef100_G7ZVJ1 RING finger family protein n=1 Tax=Medicago truncatula RepID=G7ZVJ1_MEDTR
Glyma.03G041500	4.22191	UniRef100_B9IGL6 Short-chain dehydrogenase/reductase family protein n=1 Tax=Populus trichocarpa RepID=B9IGL6_POPTR
Glyma.18G003700	4.22154	UniRef100_Q84XY6 Cystatin n=1 Tax=Malus domestica RepID=Q84XY6_MALDO
Glyma.19G199300	4.2119	UniRef100_B9IIK9 U-box domain-containing family protein n=1 Tax=Populus trichocarpa RepID=B9IIK9_POPTR
Glyma.17G019500	4.20391	UniRef100_Q7XZD0 Isoflavonoid glucosyltransferase n=1 Tax=Glycyrrhiza echinata RepID=Q7XZD0_GLYEC
Glyma.02G062900	4.20384	UniRef100_T2DNG3 Polyneuridine-aldehyde esterase-like protein n=1 Tax=Phaseolus vulgaris RepID=T2DNG3_PHAVU
Glyma.16G166200	4.19972	NA
Glyma.06G031000	4.19586	UniRef100_B4YYB7 ST225 n=2 Tax=Eutrema RepID=B4YYB7_THEHA
Glyma.15G093100	4.18817	UniRef100_G7LE60 Protein TIFY 5A n=1 Tax=Medicago truncatula RepID=G7LE60_MEDTR
Glyma.01G244200	4.18769	UniRef100_B9GHT1 5-methylthioribose kinase family protein n=1 Tax=Populus trichocarpa RepID=B9GHT1_POPTR
Glyma.13G352800	4.17287	UniRef100_B2ZNZ2 Stress-induced receptor-like kinase 2 n=1 Tax=Glycine max RepID=B2ZNZ2_SOYBN
Glyma.11G230500	4.17269	UniRef100_W0TR71 Serine/threonine-protein kinase n=1 Tax=Acacia mangium RepID=W0TR71_ACAMN
Glyma.13G134100	4.17041	UniRef100_B9HCA8 Exocyst subunit EXO70 family protein n=1 Tax=Populus trichocarpa RepID=B9HCA8_POPTR
Glyma.01G216600	4.16791	UniRef100_I1JA40 MATE efflux family protein n=1 Tax=Glycine max RepID=I1JA40_SOYBN
Glyma.18G219200	4.16257	UniRef100_G7KMF5 Cysteine-rich receptor-like protein kinase n=1 Tax=Medicago truncatula RepID=G7KMF5_MEDTR
Glyma.02G053100	4.16128	UniRef100_Q9SFZ3 Transcription factor bHLH110 n=1 Tax=Arabidopsis thaliana RepID=BH110_ARATH
Glyma.08G112800	4.15809	UniRef100_I7KCW1 T4.17 protein n=1 Tax=Malus x robusta RepID=I7KCW1_9ROSA
Glyma.04G097900	4.15793	UniRef100_I1JVA1 MATE efflux family protein n=1 Tax=Glycine max RepID=I1JVA1_SOYBN
Glyma.06G143000	4.15186	UniRef100_W0U1R8 Chalcone isomerase 1 protein n=1 Tax=Lupinus angustifolius RepID=W0U1R8_LUPAN
Glyma.09G172100	4.1503	UniRef100_G7KQC6 U-box domain-containing protein n=1 Tax=Medicago truncatula RepID=G7KQC6_MEDTR
Glyma.09G225500	4.14757	UniRef100_G7JUR7 Calcium-transporting ATPase 4, plasma membrane-type n=1 Tax=Medicago truncatula RepID=G7JUR7_MEDTR
Glyma.17G008000	4.14717	UniRef100_T2DNL6 Auxin-induced in root cultures protein n=1 Tax=Phaseolus vulgaris RepID=T2DNL6_PHAVU
Glyma.18G152600	4.14651	UniRef100_G7KY09 Cysteine-rich repeat secretory protein n=1 Tax=Medicago truncatula RepID=G7KY09_MEDTR
Glyma.19G200200	4.14222	UniRef100_B9IIK9 U-box domain-containing family protein n=1 Tax=Populus trichocarpa RepID=B9IIK9_POPTR
Glyma.02G016100	4.13918	UniRef100_D9ICY5 ERF protein n=1 Tax=Glycine max RepID=D9ICY5_SOYBN
Glyma.20G061300	4.13899	UniRef100_G7JDB8 NBS-containing resistance-like protein n=1 Tax=Medicago truncatula RepID=G7JDB8_MEDTR
Glyma.03G016400	4.13837	UniRef100_B9GPW6 BON association protein 1 n=1 Tax=Populus trichocarpa RepID=B9GPW6_POPTR
Glyma.08G119000	4.1341	UniRef100_S1SI74 NB-ARC domain-containing disease resistance protein n=1 Tax=Theobroma cacao RepID=S1SI74_THECC
Glyma.20G241600	4.12595	UniRef100_Q53B75 Chalcone--flavonone isomerase 1B-1 n=2 Tax=Glycine max RepID=CF1B1_SOYBN
Glyma.09G138100	4.12215	UniRef100_G7IZP1 2-succinylbenzoate-CoA ligase n=1 Tax=Medicago truncatula RepID=G7IZP1_MEDTR
Glyma.09G253900	4.12214	UniRef100_G7J763 Salicylic acid/benzoic acid carboxyl methyltransferase n=1 Tax=Medicago truncatula RepID=G7J763_MEDTR
Glyma.01G004800	4.12001	UniRef100_F4JMW3 Protein root hair specific 16 n=1 Tax=Arabidopsis thaliana RepID=F4JMW3_ARATH
Glyma.14G170400	4.11841	UniRef100_G7JUB9 Calcium-binding mitochondrial carrier protein SCaMC-1 n=1 Tax=Medicago truncatula RepID=G7JUB9_MEDTR
Glyma.15G038500	4.11835	UniRef100_B9HPH7 Epsin N-terminal homology domain-containing family protein n=1 Tax=Populus trichocarpa RepID=B9HPH7_POPTR
Glyma.03G018400	4.11562	UniRef100_B9ID24 Peptidoglycan-binding LysM domain-containing family protein (Fragment) n=1 Tax=Populus trichocarpa RepID=B9ID24_POPTR
Glyma.03G201000	4.11324	UniRef100_B0ZC11 Hairpin-inducing protein n=1 Tax=Casuarina glauca RepID=B0ZC11_CASGL
Glyma.08G129600	4.10749	UniRef100_G7L9L7 High affinity cationic amino acid transporter n=1 Tax=Medicago truncatula RepID=G7L9L7_MEDTR
Glyma.13G005100	4.10265	UniRef100_B9HCD7 VQ motif-containing family protein n=1 Tax=Populus trichocarpa RepID=B9HCD7_POPTR
Glyma.17G224500	4.1019	UniRef100_C6ZRW0 Lectin-like receptor kinase n=1 Tax=Glycine max RepID=C6ZRW0_SOYBN
Glyma.09G210500	4.09938	NA
Glyma.03G173200	4.09562	UniRef100_G7L0M5 Zinc finger protein n=1 Tax=Medicago truncatula RepID=G7L0M5_MEDTR
Glyma.08G142400	4.09278	UniRef100_Q2PJS4 WRKY6 n=1 Tax=Glycine max RepID=Q2PJS4_SOYBN
Glyma.07G095200	4.09244	UniRef100_G7KMN1 Kinase R-like protein n=1 Tax=Medicago truncatula RepID=G7KMN1_MEDTR
Glyma.08G021900	4.09216	UniRef100_A7LHG5 WRKY20 (Fragment) n=1 Tax=Glycine max RepID=A7LHG5_SOYBN
Glyma.16G186700	4.09122	UniRef100_C6ZS04 Leucine-rich repeat protein n=1 Tax=Glycine max RepID=C6ZS04_SOYBN
Glyma.01G172600	4.08962	UniRef100_O48601 NADPH:isoflavone reductase n=1 Tax=Glycine max RepID=O48601_SOYBN
Glyma.15G031000	4.08942	NA
Glyma.07G067600	4.08713	UniRef100_B9HTD1 Transferase family protein n=1 Tax=Populus trichocarpa RepID=B9HTD1_POPTR
Glyma.13G337500	4.07721	UniRef100_G7IRV5 GRAS family transcription factor n=1 Tax=Medicago truncatula RepID=G7IRV5_MEDTR
Glyma.12G072000	4.07623	UniRef100_G7IKN3 LOB domain protein n=1 Tax=Medicago truncatula RepID=G7IKN3_MEDTR
Glyma.18G266100	4.07196	UniRef100_G7L596 UDP-glucosyltransferase HRA25 n=1 Tax=Medicago truncatula RepID=G7L596_MEDTR
Glyma.18G238900	4.07183	UniRef100_G7J763 Salicylic acid/benzoic acid carboxyl methyltransferase n=1 Tax=Medicago truncatula RepID=G7J763_MEDTR
Glyma.16G215200	4.07164	NA
Glyma.08G045200	4.06998	UniRef100_G7LAJ8 Nudix hydrolase n=1 Tax=Medicago truncatula RepID=G7LAJ8_MEDTR
Glyma.02G238800	4.06798	UniRef100_D2D327 Pyruvate decarboxylase n=1 Tax=Gossypium hirsutum RepID=D2D327_GOSHI
Glyma.01G093500	4.06764	UniRef100_D5LQ68 Nitrate transporter n=3 Tax=Medicago truncatula RepID=D5LQ68_MEDTR
Glyma.17G061400	4.06295	UniRef100_H9NEK7 Peroxidase n=1 Tax=Phaseolus vulgaris RepID=H9NEK7_PHAVU
Glyma.19G009100	4.06193	UniRef100_D2DWA5 Formate dehydrogenase n=1 Tax=Phaseolus vulgaris RepID=D2DWA5_PHAVU
Glyma.08G339500	4.06166	NA
Glyma.17G241400	4.06162	UniRef100_G7I3I7 Feruloyl esterase A n=2 Tax=Medicago truncatula RepID=G7I3I7_MEDTR
Glyma.13G221700	4.05964	NA
Glyma.15G064400	4.05688	NA
Glyma.10G285100	4.05422	UniRef100_G7KH04 Sugar transport protein n=1 Tax=Medicago truncatula RepID=G7KH04_MEDTR
Glyma.13G102800	4.05284	UniRef100_G7JT79 Homeobox-leucine zipper protein n=1 Tax=Medicago truncatula RepID=G7JT79_MEDTR
Glyma.04G244700	4.05005	NA
Glyma.18G239100	4.04535	UniRef100_G7J763 Salicylic acid/benzoic acid carboxyl methyltransferase n=1 Tax=Medicago truncatula RepID=G7J763_MEDTR
Glyma.04G230300	4.04477	UniRef100_G7J897 Kinase-like protein n=1 Tax=Medicago truncatula RepID=G7J897_MEDTR
Glyma.03G111400	4.04237	UniRef100_G7IV19 Cellulose synthase-like protein E1 n=1 Tax=Medicago truncatula RepID=G7IV19_MEDTR
Glyma.01G234900	4.03849	UniRef100_G7K520 Non-specific lipid-transfer protein n=2 Tax=Medicago truncatula RepID=G7K520_MEDTR
Glyma.09G041500	4.0366	UniRef100_H2D4C3 Ethylene-responsive transcription factor 5 n=1 Tax=Glycine max RepID=H2D4C3_SOYBN
Glyma.14G201800	4.03445	UniRef100_Q9XFL4 Peroxidase 3 n=1 Tax=Phaseolus vulgaris RepID=Q9XFL4_PHAVU
Glyma.09G093000	4.03405	UniRef100_T2M4W0 39S ribosomal protein L22,mitochondrial n=1 Tax=Hydra vulgaris RepID=T2M4W0_HYDVU
Glyma.18G225400	4.03253	UniRef100_H9DXV8 BAP1 n=1 Tax=Vitis vinifera RepID=H9DXV8_VITVI
Glyma.16G214500	4.03104	UniRef100_Q84ZV1 Disease-resistance protein n=1 Tax=Glycine max RepID=Q84ZV1_SOYBN
Glyma.20G245200	4.02658	UniRef100_Q647J9 Homogentisate phytylprenyltransferase n=1 Tax=Medicago sativa RepID=Q647J9_MEDSA
Glyma.10G234600	4.02534	UniRef100_G7IAM5 Cytochrome P450 n=1 Tax=Medicago truncatula RepID=G7IAM5_MEDTR
Glyma.08G345500	4.01615	UniRef100_G7LEF2 Serine/threonine protein kinase OXI1 n=1 Tax=Medicago truncatula RepID=G7LEF2_MEDTR
Glyma.14G137400	4.0126	NA
Glyma.10G022300	4.01063	NA
Glyma.15G054600	4.00653	UniRef100_T2DNP4 Phi-1-like phosphate-induced protein n=1 Tax=Phaseolus vulgaris RepID=T2DNP4_PHAVU
Glyma.15G052000	4.00357	UniRef100_P53392 High affinity sulfate transporter 2 n=1 Tax=Stylosanthes hamata RepID=SUT2_STYHA
Glyma.09G118500	4.0033	NA
Glyma.20G241700	4.00181	UniRef100_Q53B74 Chalcone--flavonone isomerase 2-A n=3 Tax=Glycine max RepID=CFI2A_SOYBN
Glyma.04G178600	4.00063	UniRef100_Q7XMP5 OSJNBb0059K02.16 protein n=1 Tax=Oryza sativa subsp. japonica RepID=Q7XMP5_ORYSJ
Glyma.13G157000	4.00052	UniRef100_Q9FYR1 Gb|AAD20160.1 n=1 Tax=Arabidopsis thaliana RepID=Q9FYR1_ARATH
Glyma.03G003100	3.99743	UniRef100_G7J0P5 LRR receptor-like serine/threonine-protein kinase HSL2 n=1 Tax=Medicago truncatula RepID=G7J0P5_MEDTR
Glyma.08G175200	3.99509	UniRef100_Q9FQE8 Glutathione S-transferase n=2 Tax=Glycine max RepID=Q9FQE8_SOYBN
Glyma.04G248600	3.99391	UniRef100_G7J4X9 DnaJ homolog subfamily B member n=1 Tax=Medicago truncatula RepID=G7J4X9_MEDTR
Glyma.08G031700	3.99377	UniRef100_G7L7C4 6-phosphofructokinase n=2 Tax=Medicago truncatula RepID=G7L7C4_MEDTR
Glyma.01G202000	3.99124	UniRef100_G7JYQ1 Pyrophosphatase ppaX n=1 Tax=Medicago truncatula RepID=G7JYQ1_MEDTR
Glyma.07G140100	3.98985	UniRef100_Q9FQF2 Glutathione S-transferase GST 6 n=1 Tax=Glycine max RepID=Q9FQF2_SOYBN
Glyma.18G026900	3.98374	UniRef100_W0TR71 Serine/threonine-protein kinase n=1 Tax=Acacia mangium RepID=W0TR71_ACAMN
Glyma.03G168900	3.97877	UniRef100_K7U685 Enzyme of the cupin family protein n=2 Tax=Zea mays RepID=K7U685_MAIZE
Glyma.02G208200	3.97255	UniRef100_O82161 Phi-1 protein n=1 Tax=Nicotiana tabacum RepID=O82161_TOBAC
Glyma.04G248700	3.97133	UniRef100_G7JDE9 Aspartic proteinase Asp1 n=1 Tax=Medicago truncatula RepID=G7JDE9_MEDTR
Glyma.18G004200	3.9692	UniRef100_B6SXM9 MAC/Perforin domain containing protein n=1 Tax=Zea mays RepID=B6SXM9_MAIZE
Glyma.20G226400	3.96844	NA
Glyma.20G128100	3.96746	UniRef100_G7J1D0 Limonoid UDP-glucosyltransferase n=1 Tax=Medicago truncatula RepID=G7J1D0_MEDTR
Glyma.08G182500	3.96426	UniRef100_G7IL80 Auxin-induced protein 5NG4 n=1 Tax=Medicago truncatula RepID=G7IL80_MEDTR
Glyma.09G072000	3.96398	UniRef100_G7IIR2 Ethylene-responsive transcription factor n=1 Tax=Medicago truncatula RepID=G7IIR2_MEDTR
Glyma.18G150600	3.96293	UniRef100_G7LIJ0 Rhamnogalacturonate lyase n=1 Tax=Medicago truncatula RepID=G7LIJ0_MEDTR
Glyma.14G221200	3.96241	UniRef100_T1WVG5 Cinnamyl alcohol dehydrogenase 3 n=1 Tax=Populus tomentosa RepID=T1WVG5_POPTO
Glyma.01G230000	3.96044	UniRef100_G7K6K1 Aspartic proteinase nepenthesin-1 n=1 Tax=Medicago truncatula RepID=G7K6K1_MEDTR
Glyma.02G284800	3.95983	UniRef100_G7KD30 60S ribosomal protein L18a n=2 Tax=Medicago truncatula RepID=G7KD30_MEDTR
Glyma.17G163200	3.95795	UniRef100_O24080 Peroxidase2 n=1 Tax=Medicago sativa RepID=O24080_MEDSA
Glyma.09G163100	3.95678	UniRef100_G7KKR0 Miraculin n=1 Tax=Medicago truncatula RepID=G7KKR0_MEDTR
Glyma.14G115200	3.95534	UniRef100_K7KMG0 UDP-glucose 6-dehydrogenase n=1 Tax=Glycine max RepID=K7KMG0_SOYBN
Glyma.18G214700	3.95503	UniRef100_G7ILM1 MAC/Perforin domain containing protein n=1 Tax=Medicago truncatula RepID=G7ILM1_MEDTR
Glyma.20G009300	3.95399	UniRef100_B9HRV5 Oxidoreductase family protein n=1 Tax=Populus trichocarpa RepID=B9HRV5_POPTR
Glyma.05G008400	3.95213	UniRef100_B9HR99 Zinc finger family protein n=1 Tax=Populus trichocarpa RepID=B9HR99_POPTR
Glyma.20G180200	3.95178	NA
Glyma.01G007300	3.95166	UniRef100_Q9FVD3 Hexokinase n=2 Tax=Citrus RepID=Q9FVD3_CITSI
Glyma.20G205800	3.95051	UniRef100_G7KCZ8 Protease inhibitor n=1 Tax=Medicago truncatula RepID=G7KCZ8_MEDTR
Glyma.18G260700	3.94981	UniRef100_G7JUB9 Calcium-binding mitochondrial carrier protein SCaMC-1 n=1 Tax=Medicago truncatula RepID=G7JUB9_MEDTR
Glyma.09G151700	3.94886	UniRef100_G7KMF3 Cysteine-rich receptor-like protein kinase n=1 Tax=Medicago truncatula RepID=G7KMF3_MEDTR
Glyma.13G312700	3.94826	UniRef100_G7IHK3 U-box domain-containing protein n=1 Tax=Medicago truncatula RepID=G7IHK3_MEDTR
Glyma.09G128300	3.9473	UniRef100_A6XNC2 (Iso)flavonoid glycosyltransferase n=2 Tax=Medicago truncatula RepID=A6XNC2_MEDTR
Glyma.19G058900	3.94681	UniRef100_C7S8D4 Germin-like protein 20 n=1 Tax=Glycine max RepID=C7S8D4_SOYBN
Glyma.03G221700	3.94408	UniRef100_C5NU12 MYB12 transcription factor a n=2 Tax=Glycine max RepID=C5NU12_SOYBN
Glyma.10G050800	3.94383	UniRef100_G7IBK4 Peroxidase n=1 Tax=Medicago truncatula RepID=G7IBK4_MEDTR
Glyma.15G206800	3.93963	UniRef100_H6WS87 Chitinase 3 n=1 Tax=Populus canadensis RepID=H6WS87_POPCA
Glyma.09G025200	3.93861	UniRef100_D2KTV9 MtN19 protein n=1 Tax=Lotus japonicus RepID=D2KTV9_LOTJA
Glyma.13G308000	3.93786	UniRef100_Q9LSZ3 Genomic DNA, chromosome 3, P1 clone: MSD21 n=1 Tax=Arabidopsis thaliana RepID=Q9LSZ3_ARATH
Glyma.07G098700	3.93474	NA
Glyma.16G207700	3.93456	UniRef100_G7L6E5 4,5-DOPA dioxygenase extradiol-like protein n=1 Tax=Medicago truncatula RepID=G7L6E5_MEDTR
Glyma.10G285400	3.93344	NA
Glyma.07G265000	3.92962	UniRef100_O48807 F2401.16 n=1 Tax=Arabidopsis thaliana RepID=O48807_ARATH
Glyma.19G052500	3.92855	NA
Glyma.14G056300	3.9134	UniRef100_G7K772 Abscisic acid receptor PYL6 n=1 Tax=Medicago truncatula RepID=G7K772_MEDTR
Glyma.13G117600	3.91217	UniRef100_G7IQG1 WRKY transcription factor n=1 Tax=Medicago truncatula RepID=G7IQG1_MEDTR
Glyma.20G064500	3.91116	UniRef100_B9HCD7 VQ motif-containing family protein n=1 Tax=Populus trichocarpa RepID=B9HCD7_POPTR
Glyma.06G162400	3.91053	NA
Glyma.09G039900	3.90801	UniRef100_G7IMX1 COBRA-like protein n=1 Tax=Medicago truncatula RepID=G7IMX1_MEDTR
Glyma.04G209200	3.90609	UniRef100_A7XVK0 Amino acid transporter n=2 Tax=Phaseolus vulgaris RepID=A7XVK0_PHAVU
Glyma.02G132500	3.90451	UniRef100_B3IX34 Transcription factor AP2-EREBP n=1 Tax=Lotus japonicus RepID=B3IX34_LOTJA
Glyma.06G295400	3.90369	NA
Glyma.19G057700	3.90088	UniRef100_C7S8D4 Germin-like protein 20 n=1 Tax=Glycine max RepID=C7S8D4_SOYBN
Glyma.10G222400	3.90002	UniRef100_Q43854 Peroxidase n=1 Tax=Phaseolus angularis RepID=Q43854_PHAAN
Glyma.05G237200	3.89999	UniRef100_B9I2K3 Calmodulin-binding protein 60-C n=1 Tax=Populus trichocarpa RepID=B9I2K3_POPTR
Glyma.17G106500	3.89916	NA
Glyma.01G116300	3.89833	UniRef100_G7KS94 Alcohol dehydrogenase-like protein n=1 Tax=Medicago truncatula RepID=G7KS94_MEDTR
Glyma.13G073900	3.898	UniRef100_G7K7R3 Protein kinase 2B n=1 Tax=Medicago truncatula RepID=G7K7R3_MEDTR
Glyma.03G112800	3.89512	UniRef100_S0BAP4 Ethylene response factor 163 n=1 Tax=Nicotiana tabacum RepID=S0BAP4_TOBAC
Glyma.06G042200	3.89474	NA
Glyma.10G017600	3.89449	UniRef100_P32292 Indole-3-acetic acid-induced protein ARG2 n=1 Tax=Vigna radiata var. radiata RepID=ARG2_VIGRR
Glyma.06G046800	3.89204	UniRef100_Q9SY64 F14N23.10 n=2 Tax=Arabidopsis thaliana RepID=Q9SY64_ARATH
Glyma.10G253100	3.88998	UniRef100_G8A0W3 Cysteine-rich receptor-like protein kinase n=2 Tax=Medicago truncatula RepID=G8A0W3_MEDTR
Glyma.10G151300	3.88665	UniRef100_K7TXS6 Hypoxia induced protein conserved region containing protein n=1 Tax=Zea mays RepID=K7TXS6_MAIZE
Glyma.05G103600	3.88614	UniRef100_O24080 Peroxidase2 n=1 Tax=Medicago sativa RepID=O24080_MEDSA
Glyma.16G193500	3.88483	UniRef100_C6ZS04 Leucine-rich repeat protein n=1 Tax=Glycine max RepID=C6ZS04_SOYBN
Glyma.08G072200	3.88453	UniRef100_Q7XZQ1 Ubiquinol oxidase n=1 Tax=Glycine max RepID=Q7XZQ1_SOYBN
Glyma.04G195800	3.88301	NA
Glyma.01G241700	3.88093	NA
Glyma.16G035900	3.88057	NA
Glyma.09G092700	3.87934	UniRef100_P08012 Repetitive proline-rich cell wall protein 1 n=1 Tax=Glycine max RepID=PRP1_SOYBN
Glyma.19G016100	3.87264	UniRef100_G7KJH6 Glycosyltransferase CAZy family GT8 n=1 Tax=Medicago truncatula RepID=G7KJH6_MEDTR
Glyma.13G236500	3.86848	UniRef100_B3VHW0 Ethylene-responsive element binding factor 4 n=1 Tax=Glycine max RepID=B3VHW0_SOYBN
Glyma.18G035100	3.86769	UniRef100_B9HML1 Tropinone reductase family protein n=1 Tax=Populus trichocarpa RepID=B9HML1_POPTR
Glyma.03G041000	3.86656	UniRef100_Q9ZQR8 Protein LURP1 n=1 Tax=Arabidopsis thaliana RepID=LURP1_ARATH
Glyma.03G116200	3.86641	UniRef100_G8A0P3 UDP-glucosyltransferase n=1 Tax=Medicago truncatula RepID=G8A0P3_MEDTR
Glyma.19G059700	3.8647	UniRef100_C7S8D4 Germin-like protein 20 n=1 Tax=Glycine max RepID=C7S8D4_SOYBN
Glyma.15G049700	3.86377	UniRef100_G7IL77 Auxin-induced protein 5NG4 n=1 Tax=Medicago truncatula RepID=G7IL77_MEDTR
Glyma.15G219400	3.86073	NA
Glyma.11G025000	3.86038	UniRef100_D7KTH6 F2K11.21 n=1 Tax=Arabidopsis lyrata subsp. lyrata RepID=D7KTH6_ARALL
Glyma.20G224200	3.85729	UniRef100_B9I5E4 MtN26 family protein n=1 Tax=Populus trichocarpa RepID=B9I5E4_POPTR
Glyma.05G022600	3.85583	UniRef100_K7KMG0 UDP-glucose 6-dehydrogenase n=1 Tax=Glycine max RepID=K7KMG0_SOYBN
Glyma.06G256400	3.85207	UniRef100_K7KXC8 Serine/threonine-protein kinase n=2 Tax=Glycine max RepID=K7KXC8_SOYBN
Glyma.11G152400	3.85093	UniRef100_G7IW38 NADPH:quinone oxidoreductase n=1 Tax=Medicago truncatula RepID=G7IW38_MEDTR
Glyma.04G137600	3.85044	UniRef100_Q1RU46 Response regulator receiver n=1 Tax=Medicago truncatula RepID=Q1RU46_MEDTR
Glyma.14G167800	3.84769	NA
Glyma.19G132700	3.84566	NA
Glyma.06G306200	3.84284	NA
Glyma.19G052700	3.8406	NA
Glyma.10G176700	3.83797	UniRef100_G7L6D6 Isoflavone-7-O-methyltransferase n=1 Tax=Medicago truncatula RepID=G7L6D6_MEDTR
Glyma.02G213500	3.83533	UniRef100_B9H6W0 DNA-binding family protein n=1 Tax=Populus trichocarpa RepID=B9H6W0_POPTR
Glyma.12G206700	3.83491	NA
Glyma.19G059100	3.83404	UniRef100_C7S8D4 Germin-like protein 20 n=1 Tax=Glycine max RepID=C7S8D4_SOYBN
Glyma.10G059200	3.83327	UniRef100_D7KHY6 Carbonic anhydrase family protein n=1 Tax=Arabidopsis lyrata subsp. lyrata RepID=D7KHY6_ARALL
Glyma.06G135900	3.82972	NA
Glyma.11G010600	3.82698	UniRef100_G7IZG4 Cold-inducible RNA-binding protein n=1 Tax=Medicago truncatula RepID=G7IZG4_MEDTR
Glyma.08G044300	3.82462	UniRef100_G7L9S6 Kinase R-like protein n=1 Tax=Medicago truncatula RepID=G7L9S6_MEDTR
Glyma.01G240900	3.82437	UniRef100_G7K104 Cysteine-rich receptor-like protein kinase n=1 Tax=Medicago truncatula RepID=G7K104_MEDTR
Glyma.05G109200	3.82277	UniRef100_G7K165 Myb transcription factor-like protein n=1 Tax=Medicago truncatula RepID=G7K165_MEDTR
Glyma.02G129500	3.82155	UniRef100_Q9LI83 Phospholipid-transporting ATPase 10 n=1 Tax=Arabidopsis thaliana RepID=ALA10_ARATH
Glyma.12G185400	3.8188	UniRef100_G7ITU0 Calpain-B n=2 Tax=Medicago truncatula RepID=G7ITU0_MEDTR
Glyma.18G290300	3.8184	NA
Glyma.07G108200	3.8177	UniRef100_G7J0P3 LRR receptor-like serine/threonine-protein kinase FEI n=1 Tax=Medicago truncatula RepID=G7J0P3_MEDTR
Glyma.14G049100	3.81762	NA
Glyma.20G207600	3.81715	UniRef100_G7I4V1 Protein phosphatase 2C n=1 Tax=Medicago truncatula RepID=G7I4V1_MEDTR
Glyma.04G208400	3.81618	UniRef100_K7KLE0 Beta-galactosidase n=2 Tax=Glycine max RepID=K7KLE0_SOYBN
Glyma.19G229400	3.81591	UniRef100_B9N4N9 Calmodulin-binding protein 60-C n=1 Tax=Populus trichocarpa RepID=B9N4N9_POPTR
Glyma.11G070400	3.8159	UniRef100_Q9SDZ1 Isoflavone reductase homolog 1 n=1 Tax=Glycine max RepID=Q9SDZ1_SOYBN
Glyma.08G062900	3.81451	UniRef100_G7JSZ5 Receptor-like-kinase n=1 Tax=Medicago truncatula RepID=G7JSZ5_MEDTR
Glyma.13G171400	3.81239	NA
Glyma.17G236200	3.80515	UniRef100_P93166 SCOF-1 n=1 Tax=Glycine max RepID=P93166_SOYBN
Glyma.04G046900	3.80213	NA
Glyma.11G185600	3.80038	UniRef100_G7IVN4 60S ribosomal protein L23 n=1 Tax=Medicago truncatula RepID=G7IVN4_MEDTR
Glyma.12G151300	3.79948	NA
Glyma.09G110700	3.79777	UniRef100_Q9FG33 Probable L-type lectin-domain containing receptor kinase S.5 n=1 Tax=Arabidopsis thaliana RepID=LRKS5_ARATH
Glyma.15G115200	3.79753	UniRef100_G7IM40 Tonoplast dicarboxylate transporter n=1 Tax=Medicago truncatula RepID=G7IM40_MEDTR
Glyma.16G135200	3.79495	UniRef100_Q8W2C0 Functional candidate resistance protein KR1 n=1 Tax=Glycine max RepID=Q8W2C0_SOYBN
Glyma.20G042400	3.79393	UniRef100_G7J1G6 Cc-nbs resistance protein n=1 Tax=Medicago truncatula RepID=G7J1G6_MEDTR
Glyma.09G045600	3.79348	UniRef100_Q6RIB0 Flowering promoting factor-like 1 n=1 Tax=Nicotiana tabacum RepID=Q6RIB0_TOBAC
Glyma.13G208000	3.79235	UniRef100_T2DP23 Basic 7S globulin n=1 Tax=Phaseolus vulgaris RepID=T2DP23_PHAVU
Glyma.05G238200	3.79085	UniRef100_E4MWN6 mRNA, clone: RTFL01-09-C22 n=2 Tax=Eutrema RepID=E4MWN6_THEHA
Glyma.05G015400	3.78724	UniRef100_G7JT17 Phospholipid-transporting ATPase n=1 Tax=Medicago truncatula RepID=G7JT17_MEDTR
Glyma.02G123500	3.78654	NA
Glyma.11G157100	3.78636	UniRef100_G7JLF5 Calcium-binding protein n=1 Tax=Medicago truncatula RepID=G7JLF5_MEDTR
Glyma.11G120200	3.78428	UniRef100_B9HET4 Quinone reductase family protein n=1 Tax=Populus trichocarpa RepID=B9HET4_POPTR
Glyma.05G037500	3.78408	UniRef100_Q0GYS3 1-deoxy-D-xylulose 5-phosphate reductoisomerase n=1 Tax=Hevea brasiliensis RepID=Q0GYS3_HEVBR
Glyma.01G116700	3.7819	UniRef100_G7KS94 Alcohol dehydrogenase-like protein n=1 Tax=Medicago truncatula RepID=G7KS94_MEDTR
Glyma.17G128000	3.78172	UniRef100_I1MUM7 Malate synthase n=1 Tax=Glycine max RepID=I1MUM7_SOYBN
Glyma.19G198600	3.78138	UniRef100_Q75QH3 Hin1 like protein n=1 Tax=Capsicum chinense RepID=Q75QH3_CAPCH
Glyma.05G042800	3.7813	UniRef100_O81970 Cytochrome P450 71A9 n=1 Tax=Glycine max RepID=C71A9_SOYBN
Glyma.08G134200	3.77848	NA
Glyma.12G057200	3.77358	UniRef100_Q41707 Extensin class 1 protein n=2 Tax=Vigna unguiculata RepID=Q41707_VIGUN
Glyma.09G162600	3.77313	UniRef100_G7KKR0 Miraculin n=1 Tax=Medicago truncatula RepID=G7KKR0_MEDTR
Glyma.07G092800	3.77297	UniRef100_I1KQ64 Myb transcription factor n=2 Tax=Glycine max RepID=I1KQ64_SOYBN
Glyma.16G080800	3.77296	UniRef100_I1MM37 Protein yippee-like n=1 Tax=Glycine max RepID=I1MM37_SOYBN
Glyma.19G059000	3.77093	UniRef100_C7S8D4 Germin-like protein 20 n=1 Tax=Glycine max RepID=C7S8D4_SOYBN
Glyma.04G104500	3.76927	UniRef100_G8A375 2,3-bisphosphoglycerate-dependent phosphoglycerate mutase n=1 Tax=Medicago truncatula RepID=G8A375_MEDTR
Glyma.08G158100	3.76916	NA
Glyma.10G030500	3.76781	UniRef100_G7ICQ5 Calmodulin n=1 Tax=Medicago truncatula RepID=G7ICQ5_MEDTR
Glyma.03G005800	3.7561	UniRef100_I1JK47 MATE efflux family protein n=1 Tax=Glycine max RepID=I1JK47_SOYBN
Glyma.12G073000	3.75592	UniRef100_Q5K6Q4 Mitogen-activated protein kinase 1 n=1 Tax=Glycine max RepID=Q5K6Q4_SOYBN
Glyma.11G038900	3.7556	UniRef100_Q5EE13 Calcineurin B-like protein n=1 Tax=Ammopiptanthus mongolicus RepID=Q5EE13_9FABA
Glyma.13G056100	3.75459	UniRef100_A7BIC9 Malonyl-CoA:isoflavone 7-O-glucoside-6''-O-malonyltransferase n=1 Tax=Glycine max RepID=A7BIC9_SOYBN
Glyma.05G143400	3.75094	NA
Glyma.15G136700	3.75063	UniRef100_G7IKZ9 Polygalacturonase n=1 Tax=Medicago truncatula RepID=G7IKZ9_MEDTR
Glyma.12G199700	3.74986	UniRef100_G7IRP1 Anthocyanin 5-aromatic acyltransferase n=1 Tax=Medicago truncatula RepID=G7IRP1_MEDTR
Glyma.12G045300	3.74867	UniRef100_B9HET4 Quinone reductase family protein n=1 Tax=Populus trichocarpa RepID=B9HET4_POPTR
Glyma.19G086000	3.74721	UniRef100_C7S8B7 Germin-like protein 3 n=1 Tax=Glycine max RepID=C7S8B7_SOYBN
Glyma.07G183900	3.74602	UniRef100_G7JU30 Lectin receptor-like kinase Tg-20 n=1 Tax=Medicago truncatula RepID=G7JU30_MEDTR
Glyma.07G195300	3.74295	UniRef100_G7ZZ88 Stem-specific protein TSJT1 n=1 Tax=Medicago truncatula RepID=G7ZZ88_MEDTR
Glyma.19G213100	3.74287	UniRef100_D9ICY5 ERF protein n=1 Tax=Glycine max RepID=D9ICY5_SOYBN
Glyma.09G022400	3.74234	UniRef100_O23961 Peroxidase n=1 Tax=Glycine max RepID=O23961_SOYBN
Glyma.16G184900	3.74206	NA
Glyma.07G136800	3.74182	UniRef100_K9N5W4 Legume-specific protein n=2 Tax=Aeschynomene RepID=K9N5W4_9FABA
Glyma.19G042900	3.74158	UniRef100_Q6RUF9 Proline dehydrogenase n=1 Tax=Glycine max RepID=Q6RUF9_SOYBN
Glyma.03G197200	3.73951	UniRef100_G7KQX4 Auxin-induced protein 6B n=1 Tax=Medicago truncatula RepID=G7KQX4_MEDTR
Glyma.03G055100	3.73453	UniRef100_Q84V95 Pyruvate decarboxylase 1 n=1 Tax=Lotus corniculatus RepID=Q84V95_LOTCO
Glyma.15G003300	3.73202	UniRef100_Q2PJR9 WRKY27 n=1 Tax=Glycine max RepID=Q2PJR9_SOYBN
Glyma.04G203100	3.73201	NA
Glyma.04G230500	3.73044	UniRef100_G7J897 Kinase-like protein n=1 Tax=Medicago truncatula RepID=G7J897_MEDTR
Glyma.15G107100	3.73028	UniRef100_F6H7N5 MATE efflux family protein n=1 Tax=Vitis vinifera RepID=F6H7N5_VITVI
Glyma.08G056600	3.72931	UniRef100_U5FRT1 Hydrolase family protein n=2 Tax=Populus trichocarpa RepID=U5FRT1_POPTR
Glyma.10G282800	3.72646	NA
Glyma.12G179600	3.72076	UniRef100_G7IQZ7 Lysosomal Pro-X carboxypeptidase n=1 Tax=Medicago truncatula RepID=G7IQZ7_MEDTR
Glyma.02G158700	3.71977	UniRef100_Q9SPJ5 Dihydroflavonol-4-reductase DFR1 n=1 Tax=Glycine max RepID=Q9SPJ5_SOYBN
Glyma.09G099200	3.71921	UniRef100_K7LCV5 Serine/threonine-protein kinase n=1 Tax=Glycine max RepID=K7LCV5_SOYBN
Glyma.05G224900	3.71327	UniRef100_G7L7C4 6-phosphofructokinase n=2 Tax=Medicago truncatula RepID=G7L7C4_MEDTR
Glyma.01G204400	3.71033	UniRef100_G7JYL9 Protein TIFY n=2 Tax=Medicago truncatula RepID=G7JYL9_MEDTR
Glyma.10G237800	3.70808	UniRef100_K4HBA4 Heat shock transcription factor HSFB2a n=1 Tax=Glycine max RepID=K4HBA4_SOYBN
Glyma.06G265500	3.70485	UniRef100_G7ITP3 GRAS family transcription factor n=1 Tax=Medicago truncatula RepID=G7ITP3_MEDTR
Glyma.10G182400	3.70469	UniRef100_G7I4V1 Protein phosphatase 2C n=1 Tax=Medicago truncatula RepID=G7I4V1_MEDTR
Glyma.09G032100	3.70044	UniRef100_G7IL36 Myb-like transcription factor n=1 Tax=Medicago truncatula RepID=G7IL36_MEDTR
Glyma.17G145400	3.68941	UniRef100_G8EVZ8 Ethylene response factor 11 n=1 Tax=Medicago sativa RepID=G8EVZ8_MEDSA
Glyma.16G213900	3.6889	UniRef100_Q84ZU7 R 5 protein n=1 Tax=Glycine max RepID=Q84ZU7_SOYBN
Glyma.05G238400	3.68614	UniRef100_G7LAK6 Calcium-binding pollen allergen n=1 Tax=Medicago truncatula RepID=G7LAK6_MEDTR
Glyma.13G079300	3.68449	UniRef100_Q8W0Y7 Enod8.3 (Fragment) n=1 Tax=Medicago truncatula RepID=Q8W0Y7_MEDTR
Glyma.18G294700	3.68443	UniRef100_G7KV61 Ser/Thr protein kinase n=1 Tax=Medicago truncatula RepID=G7KV61_MEDTR
Glyma.10G257900	3.68379	UniRef100_G7IEV2 Zinc finger protein n=1 Tax=Medicago truncatula RepID=G7IEV2_MEDTR
Glyma.10G250300	3.68169	UniRef100_Q5NUF4 2-hydroxyisoflavanone dehydratase n=1 Tax=Glycyrrhiza echinata RepID=HIDM_GLYEC
Glyma.11G220300	3.6698	UniRef100_E5GC71 Aspartic proteinase nepenthesin-1 n=1 Tax=Cucumis melo subsp. melo RepID=E5GC71_CUCME
Glyma.05G237300	3.6688	UniRef100_Q9M9C4 Core-2/I-branching beta-1,6-N-acetylglucosaminyltransferase family protein n=1 Tax=Arabidopsis thaliana RepID=Q9M9C4_ARATH
Glyma.19G046300	3.66755	UniRef100_G7KMR0 LOB domain-containing protein n=1 Tax=Medicago truncatula RepID=G7KMR0_MEDTR
Glyma.19G104200	3.66524	UniRef100_R9QAL1 AP2/ERF transcription factor n=1 Tax=Jatropha curcas RepID=R9QAL1_JATCU
Glyma.11G129400	3.6626	UniRef100_B2ZUU2 Beta-glucosidase D7 (Fragment) n=1 Tax=Lotus japonicus RepID=B2ZUU2_LOTJA
Glyma.20G188800	3.66221	UniRef100_W0GHW8 Proline transporter 1 n=1 Tax=Chrysanthemum lavandulifolium RepID=W0GHW8_CHRLV
Glyma.07G199000	3.65613	UniRef100_G7ISD5 Squamosa promoter binding-like protein n=1 Tax=Medicago truncatula RepID=G7ISD5_MEDTR
Glyma.14G123900	3.65369	UniRef100_G7J693 Ethylene responsive transcription factor 1a n=1 Tax=Medicago truncatula RepID=G7J693_MEDTR
Glyma.02G243600	3.65046	UniRef100_U5FLT4 Aspartyl protease family protein n=1 Tax=Populus trichocarpa RepID=U5FLT4_POPTR
Glyma.10G191700	3.64845	UniRef100_G7IBF6 Peroxidase n=1 Tax=Medicago truncatula RepID=G7IBF6_MEDTR
Glyma.08G352200	3.64717	UniRef100_K7LAQ8 Serine/threonine-protein kinase n=1 Tax=Glycine max RepID=K7LAQ8_SOYBN
Glyma.18G034500	3.64215	UniRef100_G7L0H3 Blue copper protein n=1 Tax=Medicago truncatula RepID=G7L0H3_MEDTR
Glyma.18G259900	3.64167	UniRef100_Q2HUR9 TGF-beta receptor, type I/II extracellular region n=1 Tax=Medicago truncatula RepID=Q2HUR9_MEDTR
Glyma.02G187200	3.64108	UniRef100_Q9FQD9 Glutathione S-transferase GST 19 n=2 Tax=Glycine RepID=Q9FQD9_SOYBN
Glyma.17G065200	3.64095	UniRef100_Q8S902 Syringolide-induced protein 19-1-5 n=1 Tax=Glycine max RepID=Q8S902_SOYBN
Glyma.18G119200	3.64051	NA
Glyma.13G231800	3.63928	UniRef100_G7IKA5 GDSL esterase/lipase n=1 Tax=Medicago truncatula RepID=G7IKA5_MEDTR
Glyma.01G108300	3.63884	UniRef100_G7JS86 Laccase n=1 Tax=Medicago truncatula RepID=G7JS86_MEDTR
Glyma.04G209800	3.63882	UniRef100_K7TTC8 Amino acid permease n=1 Tax=Zea mays RepID=K7TTC8_MAIZE
Glyma.03G165800	3.63773	UniRef100_G7ICI3 Receptor-like protein kinase n=1 Tax=Medicago truncatula RepID=G7ICI3_MEDTR
Glyma.11G211100	3.63762	UniRef100_G7IFI1 Somatic embryogenesis receptor-like kinase n=1 Tax=Medicago truncatula RepID=G7IFI1_MEDTR
Glyma.01G187700	3.63753	UniRef100_G8XQW1 Caffeoyl-CoA-O-methyltransferase n=1 Tax=Gossypium hirsutum RepID=G8XQW1_GOSHI
Glyma.16G183000	3.63708	UniRef100_G7L671 Receptor-like protein kinase n=1 Tax=Medicago truncatula RepID=G7L671_MEDTR
Glyma.17G065000	3.6366	UniRef100_Q8S902 Syringolide-induced protein 19-1-5 n=1 Tax=Glycine max RepID=Q8S902_SOYBN
Glyma.13G188900	3.63488	UniRef100_G7LIF3 Cysteine-rich receptor-like protein kinase n=1 Tax=Medicago truncatula RepID=G7LIF3_MEDTR
Glyma.14G200200	3.63165	UniRef100_B2G284 DNA-binding protein n=1 Tax=Vitis thunbergii RepID=B2G284_9ROSI
Glyma.14G035600	3.62511	UniRef100_G7K322 Crt-like protein n=1 Tax=Medicago truncatula RepID=G7K322_MEDTR
Glyma.07G255700	3.62395	UniRef100_I6UEI3 Dienelactone hydrolase-1 n=1 Tax=Beta vulgaris RepID=I6UEI3_BETVU
Glyma.10G273200	3.62334	NA
Glyma.07G064600	3.62283	UniRef100_G7KT22 3-methyl-2-oxobutanoate hydroxymethyltransferase n=1 Tax=Medicago truncatula RepID=G7KT22_MEDTR
Glyma.10G041200	3.62159	UniRef100_K7U685 Enzyme of the cupin family protein n=2 Tax=Zea mays RepID=K7U685_MAIZE
Glyma.01G098700	3.62098	UniRef100_K7WEQ0 Catalytic/ hydrolase n=1 Tax=Zea mays RepID=K7WEQ0_MAIZE
Glyma.19G059200	3.61956	UniRef100_C7S8D4 Germin-like protein 20 n=1 Tax=Glycine max RepID=C7S8D4_SOYBN
Glyma.07G105700	3.6181	UniRef100_G9JJQ7 Hematopoietic protein kinase n=1 Tax=Medicago truncatula RepID=G9JJQ7_MEDTR
Glyma.04G044900	3.61799	UniRef100_I0AW24 C2H2 zinc-finger protein (Fragment) n=1 Tax=Glycine max RepID=I0AW24_SOYBN
Glyma.17G138500	3.6155	UniRef100_P29001 Acid beta-fructofuranosidase n=2 Tax=Vigna radiata RepID=INVA_VIGRR
Glyma.16G175300	3.60816	UniRef100_C6ZJB3 UGT2 n=1 Tax=Pueraria montana var. lobata RepID=C6ZJB3_PUEML
Glyma.15G225800	3.60629	UniRef100_Q9FQE8 Glutathione S-transferase n=2 Tax=Glycine max RepID=Q9FQE8_SOYBN
Glyma.19G115000	3.60552	UniRef100_G7IZY4 Receptor-like protein kinase n=1 Tax=Medicago truncatula RepID=G7IZY4_MEDTR
Glyma.05G067800	3.60499	UniRef100_C6ZRR3 NAK-type protein kinase n=1 Tax=Glycine max RepID=C6ZRR3_SOYBN
Glyma.07G262700	3.60203	UniRef100_A7LHG6 WRKY23 (Fragment) n=1 Tax=Glycine max RepID=A7LHG6_SOYBN
Glyma.02G234400	3.60131	NA
Glyma.19G221800	3.60063	UniRef100_D8V5S2 Class II chitinase n=1 Tax=Arachis hypogaea RepID=D8V5S2_ARAHY
Glyma.17G125400	3.60062	UniRef100_G7J477 Cytochrome P450 n=1 Tax=Medicago truncatula RepID=G7J477_MEDTR
Glyma.14G161500	3.59686	UniRef100_Q9FQE8 Glutathione S-transferase n=2 Tax=Glycine max RepID=Q9FQE8_SOYBN
Glyma.06G087800	3.59159	UniRef100_K7KTZ6 Malic enzyme n=1 Tax=Glycine max RepID=K7KTZ6_SOYBN
Glyma.13G099800	3.59111	NA
Glyma.19G162100	3.58675	UniRef100_O81117 Cytochrome P450 94A1 n=1 Tax=Vicia sativa RepID=C94A1_VICSA
Glyma.15G173800	3.58355	UniRef100_F8RNK2 RING zinc finger protein n=1 Tax=Amaranthus hypochondriacus RepID=F8RNK2_AMAHP
Glyma.08G062700	3.58259	UniRef100_G7JSZ5 Receptor-like-kinase n=1 Tax=Medicago truncatula RepID=G7JSZ5_MEDTR
Glyma.10G152200	3.58209	UniRef100_G7I8P3 Respiratory burst oxidase-like protein n=1 Tax=Medicago truncatula RepID=G7I8P3_MEDTR
Glyma.17G011900	3.58184	NA
Glyma.02G232600	3.57894	UniRef100_B2G284 DNA-binding protein n=1 Tax=Vitis thunbergii RepID=B2G284_9ROSI
Glyma.04G245000	3.57771	UniRef100_G7I8G4 Calmodulin-like protein n=1 Tax=Medicago truncatula RepID=G7I8G4_MEDTR
Glyma.19G076700	3.57672	UniRef100_Q9LYA1 DNA-binding storekeeper protein-like protein n=2 Tax=Arabidopsis thaliana RepID=Q9LYA1_ARATH
Glyma.03G233800	3.57438	UniRef100_G7KWJ9 F-box protein PP2-B3 n=1 Tax=Medicago truncatula RepID=G7KWJ9_MEDTR
Glyma.20G098700	3.5737	UniRef100_B9HM50 F-box family protein n=1 Tax=Populus trichocarpa RepID=B9HM50_POPTR
Glyma.17G185000	3.56946	UniRef100_R4NEW4 NAC transcription factor 060 n=1 Tax=Jatropha curcas RepID=R4NEW4_JATCU
Glyma.02G151900	3.56868	NA
Glyma.11G070200	3.5665	UniRef100_B7FHV0 Isoflavone reductase-like protein n=1 Tax=Medicago truncatula RepID=B7FHV0_MEDTR
Glyma.13G173900	3.5646	UniRef100_G7KSI0 UDP-glucose glucosyltransferase n=1 Tax=Medicago truncatula RepID=G7KSI0_MEDTR
Glyma.01G224900	3.56246	UniRef100_E4W697 Transcription factor MYB363 n=1 Tax=Glycine max RepID=E4W697_SOYBN
Glyma.15G109900	3.56124	NA
Glyma.07G087400	3.56097	UniRef100_G7KNI6 Cytosolic aldehyde dehydrogenase n=1 Tax=Medicago truncatula RepID=G7KNI6_MEDTR
Glyma.18G202400	3.56037	UniRef100_G7JN34 Zinc finger and SCAN domain-containing protein n=1 Tax=Medicago truncatula RepID=G7JN34_MEDTR
Glyma.13G334000	3.55759	NA
Glyma.05G211900	3.55596	UniRef100_K7PDM8 WRKY22 n=1 Tax=Catharanthus roseus RepID=K7PDM8_CATRO
Glyma.04G218700	3.55451	UniRef100_Q2PJS3 WRKY21 n=1 Tax=Glycine max RepID=Q2PJS3_SOYBN
Glyma.16G134500	3.54949	UniRef100_B5A7G5 Salicylic acid methyl transferase-like protein n=1 Tax=Glycine max RepID=B5A7G5_SOYBN
Glyma.05G202500	3.54834	UniRef100_I1K6Q7 S-acyltransferase n=1 Tax=Glycine max RepID=I1K6Q7_SOYBN
Glyma.06G134800	3.5449	NA
Glyma.03G187700	3.5439	UniRef100_G7L4X4 Glucosyltransferase-14 n=1 Tax=Medicago truncatula RepID=G7L4X4_MEDTR
Glyma.07G110300	3.54351	UniRef100_G7LBM2 UDP-glucuronosyltransferase 2A3 n=1 Tax=Medicago truncatula RepID=G7LBM2_MEDTR
Glyma.15G276500	3.5433	UniRef100_G7J0U8 Polyamine oxidase n=1 Tax=Medicago truncatula RepID=G7J0U8_MEDTR
Glyma.07G065400	3.53442	NA
Glyma.07G177600	3.53138	UniRef100_U5GFJ6 Calmodulin-binding family protein n=2 Tax=Populus trichocarpa RepID=U5GFJ6_POPTR
Glyma.15G146600	3.5275	UniRef100_K4CWC4 PR10 protein n=1 Tax=Solanum lycopersicum RepID=K4CWC4_SOLLC
Glyma.08G172300	3.52637	NA
Glyma.16G021500	3.52486	NA
Glyma.02G061600	3.52276	UniRef100_G7K9G6 Protein disulfide-isomerase n=1 Tax=Medicago truncatula RepID=G7K9G6_MEDTR
Glyma.13G361900	3.52181	UniRef100_G7IMF4 Pleiotropic drug resistance protein n=1 Tax=Medicago truncatula RepID=G7IMF4_MEDTR
Glyma.14G207700	3.51713	UniRef100_Q9LF46 2-hydroxyacyl-CoA lyase n=1 Tax=Arabidopsis thaliana RepID=HACL_ARATH
Glyma.04G119700	3.51431	UniRef100_G7IYG6 Trehalose-phosphate phosphatase n=2 Tax=Medicago truncatula RepID=G7IYG6_MEDTR
Glyma.17G034900	3.51427	UniRef100_Q9SWP6 Hypersensitive reaction associated Ca2+-binding protein n=1 Tax=Phaseolus vulgaris RepID=Q9SWP6_PHAVU
Glyma.01G156500	3.51355	NA
Glyma.17G238200	3.51291	UniRef100_Q84L89 L-asparaginase n=1 Tax=Glycine max RepID=Q84L89_SOYBN
Glyma.03G029100	3.50938	UniRef100_I1J7T2 Pectinesterase n=1 Tax=Glycine max RepID=I1J7T2_SOYBN
Glyma.10G206900	3.50254	NA
Glyma.11G069600	3.50243	UniRef100_G7KEX5 Laccase-11 n=1 Tax=Medicago truncatula RepID=G7KEX5_MEDTR
Glyma.09G040600	3.50201	UniRef100_G7INB7 ABA-responsive protein ABR17 n=1 Tax=Medicago truncatula RepID=G7INB7_MEDTR
Glyma.20G063400	3.50185	NA
Glyma.19G003700	3.50117	UniRef100_T2DNE2 Sucrose cleavage like protein n=1 Tax=Phaseolus vulgaris RepID=T2DNE2_PHAVU
Glyma.06G054500	3.49758	UniRef100_G7J8C4 WRKY transcription factor n=1 Tax=Medicago truncatula RepID=G7J8C4_MEDTR
Glyma.18G045100	3.49663	UniRef100_G7J7X8 Polyamine oxidase n=2 Tax=Medicago truncatula RepID=G7J7X8_MEDTR
Glyma.05G064000	3.49433	UniRef100_M7YJL6 E3 ubiquitin-protein ligase TRIM33 n=1 Tax=Triticum urartu RepID=M7YJL6_TRIUA
Glyma.14G183400	3.49433	UniRef100_G7JYH9 LG27/30-like gene n=1 Tax=Medicago truncatula RepID=G7JYH9_MEDTR
Glyma.16G187000	3.49433	UniRef100_C6ZS04 Leucine-rich repeat protein n=1 Tax=Glycine max RepID=C6ZS04_SOYBN
Glyma.06G290200	3.49254	UniRef100_U5FKR8 Phosphatase 2C family protein n=1 Tax=Populus trichocarpa RepID=U5FKR8_POPTR
Glyma.12G194600	3.48933	UniRef100_Q9LSZ3 Genomic DNA, chromosome 3, P1 clone: MSD21 n=1 Tax=Arabidopsis thaliana RepID=Q9LSZ3_ARATH
Glyma.01G106000	3.48925	UniRef100_K9M8M1 Tau class glutathione S-transferase n=1 Tax=Glycine soja RepID=K9M8M1_GLYSO
Glyma.06G042100	3.48777	UniRef100_C5IU97 Drought responsive element binding protein 2 n=1 Tax=Glycine max RepID=C5IU97_SOYBN
Glyma.10G090700	3.48626	UniRef100_G7J0U8 Polyamine oxidase n=1 Tax=Medicago truncatula RepID=G7J0U8_MEDTR
Glyma.17G147200	3.48587	UniRef100_O23547 Expansin-like B1 n=2 Tax=Arabidopsis thaliana RepID=EXLB1_ARATH
Glyma.08G029200	3.48573	UniRef100_G7KJU7 1-aminocyclopropane-1-carboxylate oxidase n=1 Tax=Medicago truncatula RepID=G7KJU7_MEDTR
Glyma.05G142500	3.48202	UniRef100_G7IGM5 Carbohydrate transporter/sugar porter n=1 Tax=Medicago truncatula RepID=G7IGM5_MEDTR
Glyma.09G253200	3.48127	UniRef100_D3KU57 LysM type receptor kinase n=1 Tax=Lotus japonicus RepID=D3KU57_LOTJA
Glyma.10G079700	3.47699	UniRef100_Q8S8Z8 Syringolide-induced protein B13-1-9 n=1 Tax=Glycine max RepID=Q8S8Z8_SOYBN
Glyma.08G019000	3.47679	UniRef100_Q19QU4 Plant cell wall protein SlTFR88 n=1 Tax=Solanum lycopersicum RepID=Q19QU4_SOLLC
Glyma.18G271400	3.4753	UniRef100_Q69F91 Serine-threonine kinase n=1 Tax=Phaseolus vulgaris RepID=Q69F91_PHAVU
Glyma.02G123600	3.47403	NA
Glyma.13G085900	3.47382	NA
Glyma.19G218700	3.47342	UniRef100_Q4W8C2 Gibberellin 2-oxidase n=1 Tax=Phaseolus angularis RepID=Q4W8C2_PHAAN
Glyma.06G258200	3.46339	UniRef100_K7KXF2 Serine/threonine-protein kinase n=1 Tax=Glycine max RepID=K7KXF2_SOYBN
Glyma.01G206600	3.46192	UniRef100_G8EVZ8 Ethylene response factor 11 n=1 Tax=Medicago sativa RepID=G8EVZ8_MEDSA
Glyma.07G073400	3.4608	UniRef100_G7KQ38 KTEL motif-containing protein n=1 Tax=Medicago truncatula RepID=G7KQ38_MEDTR
Glyma.16G188100	3.46071	UniRef100_C6ZS04 Leucine-rich repeat protein n=1 Tax=Glycine max RepID=C6ZS04_SOYBN
Glyma.10G174600	3.45397	UniRef100_P14749 Alpha-galactosidase n=1 Tax=Cyamopsis tetragonoloba RepID=AGAL_CYATE
Glyma.18G113400	3.45374	UniRef100_D9ZJ75 MYBR domain class transcription factor n=1 Tax=Malus domestica RepID=D9ZJ75_MALDO
Glyma.08G201700	3.45149	UniRef100_G7LFY8 Disease resistance gene n=1 Tax=Medicago truncatula RepID=G7LFY8_MEDTR
Glyma.15G079100	3.446	UniRef100_G7IFJ0 Ethylene-responsive transcription factor n=1 Tax=Medicago truncatula RepID=G7IFJ0_MEDTR
Glyma.01G178300	3.44588	UniRef100_D6BCR2 Geranylgeranyl diphosphate synthase n=1 Tax=Corylus avellana RepID=D6BCR2_CORAV
Glyma.17G117200	3.4423	UniRef100_A3FGC9 Early nodulin 93 protein n=1 Tax=Populus alba x Populus glandulosa RepID=A3FGC9_9ROSI
Glyma.08G249500	3.44177	UniRef100_Q69FA1 Anthocyanin acyltransferase n=1 Tax=Phaseolus vulgaris RepID=Q69FA1_PHAVU
Glyma.20G003500	3.44021	UniRef100_G7I7A7 Caffeic acid O-methyltransferase n=1 Tax=Medicago truncatula RepID=G7I7A7_MEDTR
Glyma.08G015700	3.43941	UniRef100_B9GWT0 Potassium channel tetramerisation domain-containing family protein n=1 Tax=Populus trichocarpa RepID=B9GWT0_POPTR
Glyma.20G196400	3.43814	UniRef100_D9ZIM1 AP2D domain class transcription factor n=1 Tax=Malus domestica RepID=D9ZIM1_MALDO
Glyma.U021800	3.43784	UniRef100_Q5K6Q4 Mitogen-activated protein kinase 1 n=1 Tax=Glycine max RepID=Q5K6Q4_SOYBN
Glyma.12G199800	3.43592	UniRef100_G7IRP1 Anthocyanin 5-aromatic acyltransferase n=1 Tax=Medicago truncatula RepID=G7IRP1_MEDTR
Glyma.04G135200	3.43538	NA
Glyma.18G223100	3.43338	UniRef100_G7L1D0 Cytochrome P450 n=2 Tax=Medicago truncatula RepID=G7L1D0_MEDTR
Glyma.18G249100	3.43255	UniRef100_B9MZC5 Prenylated rab acceptor family protein n=1 Tax=Populus trichocarpa RepID=B9MZC5_POPTR
Glyma.12G106900	3.43253	UniRef100_E5GBQ4 NADH dehydrogenase n=1 Tax=Cucumis melo subsp. melo RepID=E5GBQ4_CUCME
Glyma.12G145400	3.43109	UniRef100_K7LUY2 Serine/threonine-protein kinase n=1 Tax=Glycine max RepID=K7LUY2_SOYBN
Glyma.02G007300	3.43094	UniRef100_I1JBA2 Auxin-induced protein n=1 Tax=Glycine max RepID=I1JBA2_SOYBN
Glyma.12G116800	3.42624	UniRef100_E4MWD0 mRNA, clone: RTFL01-05-O05 n=3 Tax=Eutrema RepID=E4MWD0_THEHA
Glyma.15G249800	3.42564	UniRef100_B9GGW6 VQ motif-containing family protein n=1 Tax=Populus trichocarpa RepID=B9GGW6_POPTR
Glyma.01G185800	3.42417	UniRef100_Q43457 Heat shock transcription factor 34 n=1 Tax=Glycine max RepID=Q43457_SOYBN
Glyma.03G226800	3.42317	UniRef100_H1A987 Cytochrome P450 monooxygenase n=1 Tax=Glycyrrhiza uralensis RepID=H1A987_GLYUR
Glyma.12G075300	3.41991	UniRef100_D7LJN6 Copper-binding family protein n=1 Tax=Arabidopsis lyrata subsp. lyrata RepID=D7LJN6_ARALL
Glyma.12G046800	3.41288	NA
Glyma.19G121600	3.41121	UniRef100_G7L2Q8 Dihydrofolate reductase n=1 Tax=Medicago truncatula RepID=G7L2Q8_MEDTR
Glyma.08G099800	3.41056	NA
Glyma.04G104900	3.40933	UniRef100_Q42793 Acetyl CoA carboxylase n=1 Tax=Glycine max RepID=Q42793_SOYBN
Glyma.07G255600	3.40818	NA
Glyma.15G049600	3.40704	NA
Glyma.17G015300	3.40423	UniRef100_G7JI13 Adenosine deaminase-like protein n=1 Tax=Medicago truncatula RepID=G7JI13_MEDTR
Glyma.13G242300	3.40385	UniRef100_Q7Y249 Polyphenol oxidase n=1 Tax=Medicago sativa RepID=Q7Y249_MEDSA
Glyma.08G110800	3.40325	NA
Glyma.14G199900	3.40191	NA
Glyma.16G215000	3.40166	UniRef100_Q84ZV8 R 3 protein n=1 Tax=Glycine max RepID=Q84ZV8_SOYBN
Glyma.10G072400	3.39791	UniRef100_L0P0Y9 Similar to iron-sulfur assembly protein IscA-like n=1 Tax=Lupinus angustifolius RepID=L0P0Y9_LUPAN
Glyma.04G054200	3.39688	UniRef100_G7J8C4 WRKY transcription factor n=1 Tax=Medicago truncatula RepID=G7J8C4_MEDTR
Glyma.12G143100	3.39448	UniRef100_D7MNA5 Transferase, transferring glycosyl groups n=1 Tax=Arabidopsis lyrata subsp. lyrata RepID=D7MNA5_ARALL
Glyma.17G158000	3.39302	UniRef100_G7K165 Myb transcription factor-like protein n=1 Tax=Medicago truncatula RepID=G7K165_MEDTR
Glyma.19G239000	3.39264	UniRef100_A2Q3I4 General substrate transporter n=1 Tax=Medicago truncatula RepID=A2Q3I4_MEDTR
Glyma.01G201900	3.39253	UniRef100_G7JYQ1 Pyrophosphatase ppaX n=1 Tax=Medicago truncatula RepID=G7JYQ1_MEDTR
Glyma.05G174800	3.39114	NA
Glyma.10G230600	3.39103	NA
Glyma.11G040600	3.38745	UniRef100_B9IC91 BON association protein 1 n=1 Tax=Populus trichocarpa RepID=B9IC91_POPTR
Glyma.13G030300	3.38609	UniRef100_I1JFT4 Lipoxygenase n=1 Tax=Glycine max RepID=I1JFT4_SOYBN
Glyma.08G277000	3.38181	UniRef100_Q8L692 1-Deoxy-D-xylulose 5-phosphate synthase 2 n=2 Tax=Medicago truncatula RepID=Q8L692_MEDTR
Glyma.19G247300	3.38031	UniRef100_B9HSU6 C2 domain-containing family protein n=1 Tax=Populus trichocarpa RepID=B9HSU6_POPTR
Glyma.13G314400	3.37609	UniRef100_Q9FNI1 Gb|AAF02129.1 n=1 Tax=Arabidopsis thaliana RepID=Q9FNI1_ARATH
Glyma.02G261900	3.37469	UniRef100_G7K772 Abscisic acid receptor PYL6 n=1 Tax=Medicago truncatula RepID=G7K772_MEDTR
Glyma.13G294200	3.37417	NA
Glyma.20G125500	3.36908	NA
Glyma.02G239800	3.36896	NA
Glyma.10G066700	3.36865	UniRef100_I1L983 Fructose-bisphosphate aldolase n=1 Tax=Glycine max RepID=I1L983_SOYBN
Glyma.13G095000	3.36356	UniRef100_G7JD12 Xyloglucan endotransglucosylase/hydrolase n=1 Tax=Medicago truncatula RepID=G7JD12_MEDTR
Glyma.04G165400	3.35683	UniRef100_U5FMG7 Leucine-rich repeat transmembrane protein kinase n=1 Tax=Populus trichocarpa RepID=U5FMG7_POPTR
Glyma.19G245500	3.35258	UniRef100_T2DPY4 Pro-hevein n=2 Tax=Phaseolus vulgaris RepID=T2DPY4_PHAVU
Glyma.01G078700	3.35107	NA
Glyma.08G211800	3.35032	NA
Glyma.02G222800	3.34979	NA
Glyma.19G081500	3.34837	UniRef100_G7JZ94 F-box/kelch-repeat protein n=1 Tax=Medicago truncatula RepID=G7JZ94_MEDTR
Glyma.08G118200	3.34737	UniRef100_A7LHI5 WRKY48 n=1 Tax=Glycine max RepID=A7LHI5_SOYBN
Glyma.18G239700	3.34533	UniRef100_D3KU57 LysM type receptor kinase n=1 Tax=Lotus japonicus RepID=D3KU57_LOTJA
Glyma.06G273000	3.34101	UniRef100_A4PIZ3 Cysteine proteinase n=1 Tax=Lotus japonicus RepID=A4PIZ3_LOTJA
Glyma.20G149300	3.34101	UniRef100_Q9SKZ7 Acyl-CoA N-acyltransferases (NAT) superfamily protein n=1 Tax=Arabidopsis thaliana RepID=Q9SKZ7_ARATH
Glyma.03G253200	3.34054	UniRef100_Q9SP01 Indole-3-acetic acid induced protein ARG-2 homolog n=1 Tax=Glycine max RepID=Q9SP01_SOYBN
Glyma.09G022500	3.33489	UniRef100_Q9XFL3 Peroxidase 1 (Fragment) n=1 Tax=Phaseolus vulgaris RepID=Q9XFL3_PHAVU
Glyma.06G166700	3.33465	UniRef100_K7KVI2 S-acyltransferase n=1 Tax=Glycine max RepID=K7KVI2_SOYBN
Glyma.11G161100	3.33453	NA
Glyma.06G043600	3.3338	NA
Glyma.11G085200	3.33188	UniRef100_G7L9F6 Disease resistance response protein n=1 Tax=Medicago truncatula RepID=G7L9F6_MEDTR
Glyma.09G198900	3.3314	UniRef100_G7L9F6 Disease resistance response protein n=1 Tax=Medicago truncatula RepID=G7L9F6_MEDTR
Glyma.19G174100	3.32934	UniRef100_M9YYG3 C2H2-type zinc finger protein 3 n=1 Tax=Eucalyptus grandis RepID=M9YYG3_EUCGR
Glyma.11G194500	3.32877	UniRef100_U3PIV4 4-coumarate:coenzyme A ligase 8 n=1 Tax=Phaseolus vulgaris RepID=U3PIV4_PHAVU
Glyma.12G218300	3.32683	NA
Glyma.03G238900	3.32681	UniRef100_G7I824 Glucose and ribitol dehydrogenase n=1 Tax=Medicago truncatula RepID=G7I824_MEDTR
Glyma.11G079400	3.32367	UniRef100_G7JXK4 GDSL esterase/lipase n=1 Tax=Medicago truncatula RepID=G7JXK4_MEDTR
Glyma.11G218600	3.32181	NA
Glyma.04G046800	3.31987	NA
Glyma.07G081400	3.31537	UniRef100_Q9SF07 F26K24.21 protein n=1 Tax=Arabidopsis thaliana RepID=Q9SF07_ARATH
Glyma.04G249000	3.3132	UniRef100_B2ZGQ4 NAC domain protein n=2 Tax=Glycine max RepID=B2ZGQ4_SOYBN
Glyma.15G052700	3.31005	UniRef100_G7INU9 Peroxidase n=1 Tax=Medicago truncatula RepID=G7INU9_MEDTR
Glyma.19G192000	3.30382	UniRef100_G7L503 PAN domain-containing protein n=1 Tax=Medicago truncatula RepID=G7L503_MEDTR
Glyma.04G091600	3.30113	UniRef100_B9H6W0 DNA-binding family protein n=1 Tax=Populus trichocarpa RepID=B9H6W0_POPTR
Glyma.16G097200	3.29994	UniRef100_G7JP63 Beta-glucosidase n=1 Tax=Medicago truncatula RepID=G7JP63_MEDTR
Glyma.13G302500	3.29981	UniRef100_G7IRP1 Anthocyanin 5-aromatic acyltransferase n=1 Tax=Medicago truncatula RepID=G7IRP1_MEDTR
Glyma.09G094000	3.29901	UniRef100_Q01MI8 H0515C11.3 protein n=1 Tax=Oryza sativa RepID=Q01MI8_ORYSA
Glyma.20G213700	3.29898	UniRef100_G7L6D6 Isoflavone-7-O-methyltransferase n=1 Tax=Medicago truncatula RepID=G7L6D6_MEDTR
Glyma.10G201600	3.29867	UniRef100_W0GHW8 Proline transporter 1 n=1 Tax=Chrysanthemum lavandulifolium RepID=W0GHW8_CHRLV
Glyma.17G175600	3.2975	UniRef100_Q7XTC6 OSJNBa0064H22.21 protein n=3 Tax=Oryza sativa RepID=Q7XTC6_ORYSJ
Glyma.07G094900	3.29686	NA
Glyma.17G258200	3.28973	UniRef100_G7I774 Gibberellin-regulated protein n=1 Tax=Medicago truncatula RepID=G7I774_MEDTR
Glyma.07G205400	3.2806	UniRef100_Q6F6A8 Cysteine protease n=1 Tax=Daucus carota RepID=Q6F6A8_DAUCA
Glyma.17G128900	3.27897	UniRef100_G7JLF5 Calcium-binding protein n=1 Tax=Medicago truncatula RepID=G7JLF5_MEDTR
Glyma.05G183800	3.27508	UniRef100_G7LG90 D-aminoacyl-tRNA deacylase n=1 Tax=Medicago truncatula RepID=G7LG90_MEDTR
Glyma.05G236300	3.27368	UniRef100_F2YTT5 Fw2.2 (Fragment) n=1 Tax=Arachis stenosperma RepID=F2YTT5_9FABA
Glyma.13G153800	3.27303	UniRef100_L0P0Y9 Similar to iron-sulfur assembly protein IscA-like n=1 Tax=Lupinus angustifolius RepID=L0P0Y9_LUPAN
Glyma.11G000500	3.27288	UniRef100_E9M5E6 Glycosyltransferase GT02J01 n=1 Tax=Pueraria montana var. lobata RepID=E9M5E6_PUEML
Glyma.17G115900	3.27156	UniRef100_E6NUC5 JHL06P13.16 protein n=1 Tax=Jatropha curcas RepID=E6NUC5_JATCU
Glyma.15G100400	3.27069	UniRef100_B9HM94 Endonuclease/exonuclease/phosphatase family protein n=1 Tax=Populus trichocarpa RepID=B9HM94_POPTR
Glyma.13G119000	3.26912	UniRef100_G7JR15 ABC transporter B family member n=1 Tax=Medicago truncatula RepID=G7JR15_MEDTR
Glyma.18G076500	3.26804	UniRef100_B9GFM3 MutT/nudix family protein n=2 Tax=Populus trichocarpa RepID=B9GFM3_POPTR
Glyma.20G154900	3.2678	UniRef100_B9ID24 Peptidoglycan-binding LysM domain-containing family protein (Fragment) n=1 Tax=Populus trichocarpa RepID=B9ID24_POPTR
Glyma.19G228000	3.26641	UniRef100_G7JNY4 Transcription factor bHLH148 n=1 Tax=Medicago truncatula RepID=G7JNY4_MEDTR
Glyma.16G134400	3.26498	UniRef100_B5A7G5 Salicylic acid methyl transferase-like protein n=1 Tax=Glycine max RepID=B5A7G5_SOYBN
Glyma.03G066800	3.26173	UniRef100_M7ZMF9 Aldo-keto reductase family 4 member C9 n=1 Tax=Triticum urartu RepID=M7ZMF9_TRIUA
Glyma.10G148700	3.25776	UniRef100_B9N4N9 Calmodulin-binding protein 60-C n=1 Tax=Populus trichocarpa RepID=B9N4N9_POPTR
Glyma.10G099900	3.25603	UniRef100_I1LAB4 MATE efflux family protein n=1 Tax=Glycine max RepID=I1LAB4_SOYBN
Glyma.07G203700	3.25567	UniRef100_G7IK73 Glutamate receptor 2.7 n=1 Tax=Medicago truncatula RepID=G7IK73_MEDTR
Glyma.17G123800	3.25485	UniRef100_G7JT17 Phospholipid-transporting ATPase n=1 Tax=Medicago truncatula RepID=G7JT17_MEDTR
Glyma.01G105400	3.25307	NA
Glyma.13G091100	3.25059	UniRef100_Q3LSN1 Nodulin-like protein (Fragment) n=1 Tax=Pisum sativum RepID=Q3LSN1_PEA
Glyma.16G185300	3.24798	UniRef100_C6ZS04 Leucine-rich repeat protein n=1 Tax=Glycine max RepID=C6ZS04_SOYBN
Glyma.11G094900	3.24736	UniRef100_I7GK24 Beta-1,3-glucanase n=1 Tax=Sesbania rostrata RepID=I7GK24_SESRO
Glyma.06G147100	3.24644	UniRef100_Q2PJS3 WRKY21 n=1 Tax=Glycine max RepID=Q2PJS3_SOYBN
Glyma.12G234700	3.24039	UniRef100_G8A245 Alpha-amylase/subtilisin inhibitor n=1 Tax=Medicago truncatula RepID=G8A245_MEDTR
Glyma.06G132700	3.2388	UniRef100_G7J864 Mitochondrial chaperone BCS1 n=1 Tax=Medicago truncatula RepID=G7J864_MEDTR
Glyma.15G054500	3.23714	UniRef100_G7KM84 Cytokinin-O-glucosyltransferase n=1 Tax=Medicago truncatula RepID=G7KM84_MEDTR
Glyma.19G144700	3.23567	UniRef100_Q42799 Cytochrome P450 93A2 n=1 Tax=Glycine max RepID=C93A2_SOYBN
Glyma.01G228700	3.2356	UniRef100_P30081 Chalcone synthase 7 n=1 Tax=Glycine max RepID=CHS7_SOYBN
Glyma.16G017200	3.23413	UniRef100_Q9MAM9 T25K16.5 n=1 Tax=Arabidopsis thaliana RepID=Q9MAM9_ARATH
Glyma.06G102200	3.23391	NA
Glyma.08G094400	3.23382	UniRef100_C6ZRM5 Serine/threonine protein kinase family protein n=1 Tax=Glycine max RepID=C6ZRM5_SOYBN
Glyma.19G160100	3.23359	UniRef100_G7L6C5 Calmodulin-like protein n=1 Tax=Medicago truncatula RepID=G7L6C5_MEDTR
Glyma.06G045400	3.23022	UniRef100_I0AW24 C2H2 zinc-finger protein (Fragment) n=1 Tax=Glycine max RepID=I0AW24_SOYBN
Glyma.08G178000	3.22995	UniRef100_B9GGB7 Phosphate-responsive family protein n=1 Tax=Populus trichocarpa RepID=B9GGB7_POPTR
Glyma.14G194300	3.22822	UniRef100_A4UHR9 Microsomal omega three fatty acid desaturase n=2 Tax=Glycine max RepID=A4UHR9_SOYBN
Glyma.20G046800	3.22815	UniRef100_A9ZN11 4-(Cytidine 5'-diphospho)-2-C-methyl-D-erythritol kinase n=1 Tax=Hevea brasiliensis RepID=A9ZN11_HEVBR
Glyma.02G017100	3.22635	UniRef100_P32292 Indole-3-acetic acid-induced protein ARG2 n=1 Tax=Vigna radiata var. radiata RepID=ARG2_VIGRR
Glyma.08G235900	3.22611	UniRef100_B9HGV2 Leucine-rich repeat family protein n=1 Tax=Populus trichocarpa RepID=B9HGV2_POPTR
Glyma.U002100	3.22478	UniRef100_C6ZS04 Leucine-rich repeat protein n=1 Tax=Glycine max RepID=C6ZS04_SOYBN
Glyma.16G021300	3.22379	UniRef100_B7FGY0 Cytochrome b5 n=2 Tax=Medicago truncatula RepID=B7FGY0_MEDTR
Glyma.18G206600	3.22356	UniRef100_K0H6H6 DRE-binding protein 2D2 n=1 Tax=Glycine max RepID=K0H6H6_SOYBN
Glyma.02G232500	3.22177	NA
Glyma.12G233100	3.22126	UniRef100_G7KH23 Cysteine-rich receptor-like protein kinase n=1 Tax=Medicago truncatula RepID=G7KH23_MEDTR
Glyma.04G052800	3.22053	NA
Glyma.09G130800	3.21859	NA
Glyma.03G083200	3.21651	NA
Glyma.04G069500	3.21648	UniRef100_G7JBM4 Anion exchanger family protein n=1 Tax=Medicago truncatula RepID=G7JBM4_MEDTR
Glyma.10G235000	3.21618	UniRef100_G7IAN1 PAR-1a protein n=1 Tax=Medicago truncatula RepID=G7IAN1_MEDTR
Glyma.03G029600	3.21598	UniRef100_B9GPD7 Auxin-responsive family protein n=1 Tax=Populus trichocarpa RepID=B9GPD7_POPTR
Glyma.11G247600	3.21453	UniRef100_G7J2H2 Glyceraldehyde 3-phosphate dehydrogenase n=1 Tax=Medicago truncatula RepID=G7J2H2_MEDTR
Glyma.20G148900	3.21412	UniRef100_T2DMY3 Homocysteine S-methyltransferase n=2 Tax=Phaseolus vulgaris RepID=T2DMY3_PHAVU
Glyma.18G254000	3.21349	UniRef100_G7KZX4 Receptor protein kinase-like protein n=1 Tax=Medicago truncatula RepID=G7KZX4_MEDTR
Glyma.14G052100	3.21215	UniRef100_C4R4X2 Protein involved in positive regulation of both 1,3-beta-glucan synthesis and the Pkc1p-MAPK pathway n=1 Tax=Komagataella pastoris (strain GS115 / ATCC 20864) RepID=C4R4X2_PICPG
Glyma.04G010900	3.21161	UniRef100_G7J763 Salicylic acid/benzoic acid carboxyl methyltransferase n=1 Tax=Medicago truncatula RepID=G7J763_MEDTR
Glyma.13G028100	3.2111	UniRef100_A2Q1X9 TIR n=2 Tax=Medicago truncatula RepID=A2Q1X9_MEDTR
Glyma.03G099000	3.20998	UniRef100_G1FCG1 Ketone/zingerone synthase 2 n=1 Tax=Rubus idaeus RepID=G1FCG1_RUBID
Glyma.17G224300	3.20693	UniRef100_C6ZRW0 Lectin-like receptor kinase n=1 Tax=Glycine max RepID=C6ZRW0_SOYBN
Glyma.17G095200	3.20693	UniRef100_G7KR73 Dynein light chain n=1 Tax=Medicago truncatula RepID=G7KR73_MEDTR
Glyma.07G092000	3.20618	UniRef100_G7KN39 NAC domain protein n=1 Tax=Medicago truncatula RepID=G7KN39_MEDTR
Glyma.10G186700	3.20504	UniRef100_Q40375 Repetitive proline-rich cell wall protein 2 n=1 Tax=Medicago truncatula RepID=PRP2_MEDTR
Glyma.13G279800	3.20454	UniRef100_UPI000193C5CA white-brown-complex ABC transporter family n=1 Tax=Populus trichocarpa RepID=UPI000193C5CA
Glyma.04G008600	3.20443	UniRef100_G7J7S5 S-norcoclaurine synthase n=1 Tax=Medicago truncatula RepID=G7J7S5_MEDTR
Glyma.08G254500	3.20441	UniRef100_I1KWM7 6-phosphogluconate dehydrogenase, decarboxylating n=1 Tax=Glycine max RepID=I1KWM7_SOYBN
Glyma.09G080000	3.20348	UniRef100_G7IQG1 WRKY transcription factor n=1 Tax=Medicago truncatula RepID=G7IQG1_MEDTR
Glyma.09G119900	3.19873	NA
Glyma.09G189700	3.19767	UniRef100_G7KNJ1 Arabinogalactan peptide n=1 Tax=Medicago truncatula RepID=G7KNJ1_MEDTR
Glyma.12G081700	3.19632	UniRef100_D7M1K6 Zinc finger family protein n=1 Tax=Arabidopsis lyrata subsp. lyrata RepID=D7M1K6_ARALL
Glyma.10G132300	3.1954	UniRef100_E2CWJ2 AMT1;1 ammonium/proton co-transporter n=1 Tax=Phaseolus vulgaris RepID=E2CWJ2_PHAVU
Glyma.15G072200	3.19218	UniRef100_C6ZRQ7 Receptor ser thr protein kinase n=1 Tax=Glycine max RepID=C6ZRQ7_SOYBN
Glyma.05G209000	3.19179	UniRef100_B9GWT0 Potassium channel tetramerisation domain-containing family protein n=1 Tax=Populus trichocarpa RepID=B9GWT0_POPTR
Glyma.06G226700	3.18761	UniRef100_G7LBX2 Leucine-rich repeat family protein / protein kinase family protein n=1 Tax=Medicago truncatula RepID=G7LBX2_MEDTR
Glyma.19G246500	3.18547	NA
Glyma.20G032400	3.18542	UniRef100_B9HIA2 EXS family protein n=1 Tax=Populus trichocarpa RepID=B9HIA2_POPTR
Glyma.19G263100	3.18311	UniRef100_I1NCT8 Potassium transporter n=1 Tax=Glycine max RepID=I1NCT8_SOYBN
Glyma.06G037000	3.18273	UniRef100_G7J5T8 Pheromone receptor-like protein n=1 Tax=Medicago truncatula RepID=G7J5T8_MEDTR
Glyma.15G124400	3.18213	UniRef100_G7IFS2 TVP38/TMEM64 family membrane protein slr0305 n=1 Tax=Medicago truncatula RepID=G7IFS2_MEDTR
Glyma.05G222400	3.17828	UniRef100_G7KJU7 1-aminocyclopropane-1-carboxylate oxidase n=1 Tax=Medicago truncatula RepID=G7KJU7_MEDTR
Glyma.17G117800	3.17669	UniRef100_G7JV96 Avr9/Cf-9 rapidly elicited protein n=1 Tax=Medicago truncatula RepID=G7JV96_MEDTR
Glyma.10G227700	3.17667	UniRef100_Q43684 Basic chitinase class 3 n=1 Tax=Vigna unguiculata RepID=Q43684_VIGUN
Glyma.09G016400	3.17418	UniRef100_A2Q5G7 Heavy metal transport/detoxification protein n=1 Tax=Medicago truncatula RepID=A2Q5G7_MEDTR
Glyma.12G185200	3.17297	UniRef100_E9N6U0 1,3-beta-D-glucanase GH17_61 n=1 Tax=Populus tremula x Populus tremuloides RepID=E9N6U0_9ROSI
Glyma.09G031600	3.1717	UniRef100_G7IKZ9 Polygalacturonase n=1 Tax=Medicago truncatula RepID=G7IKZ9_MEDTR
Glyma.16G214800	3.16985	UniRef100_Q84ZV1 Disease-resistance protein n=1 Tax=Glycine max RepID=Q84ZV1_SOYBN
Glyma.09G237600	3.16903	UniRef100_Q2HUR9 TGF-beta receptor, type I/II extracellular region n=1 Tax=Medicago truncatula RepID=Q2HUR9_MEDTR
Glyma.09G071600	3.16696	UniRef100_L7T124 TIFY transcription factor n=1 Tax=Phaseolus vulgaris RepID=L7T124_PHAVU
Glyma.15G160000	3.16666	NA
Glyma.03G201700	3.16531	UniRef100_Q259M7 H0723C07.4 protein n=1 Tax=Oryza sativa RepID=Q259M7_ORYSA
Glyma.17G082800	3.16432	NA
Glyma.08G203800	3.16196	UniRef100_B9GXC4 Isochorismatase hydrolase family protein n=1 Tax=Populus trichocarpa RepID=B9GXC4_POPTR
Glyma.13G035100	3.16062	UniRef100_G7I8G4 Calmodulin-like protein n=1 Tax=Medicago truncatula RepID=G7I8G4_MEDTR
Glyma.12G007400	3.15775	NA
Glyma.16G187600	3.15642	UniRef100_C6ZS04 Leucine-rich repeat protein n=1 Tax=Glycine max RepID=C6ZS04_SOYBN
Glyma.18G141500	3.15615	UniRef100_G7K057 Cysteine-rich receptor-like protein kinase n=1 Tax=Medicago truncatula RepID=G7K057_MEDTR
Glyma.04G047600	3.15414	NA
Glyma.17G011400	3.15337	UniRef100_A7LHG6 WRKY23 (Fragment) n=1 Tax=Glycine max RepID=A7LHG6_SOYBN
Glyma.03G160300	3.14836	UniRef100_O81117 Cytochrome P450 94A1 n=1 Tax=Vicia sativa RepID=C94A1_VICSA
Glyma.13G326400	3.14808	UniRef100_A9ZN14 4-hydroxy-3-methylbut-2-en-1-yl diphosphate synthase n=1 Tax=Hevea brasiliensis RepID=A9ZN14_HEVBR
Glyma.20G159400	3.14712	UniRef100_G7IAN1 PAR-1a protein n=1 Tax=Medicago truncatula RepID=G7IAN1_MEDTR
Glyma.16G064200	3.14712	UniRef100_G7ICH9 Leucine-rich repeat family protein / protein kinase family protein n=1 Tax=Medicago truncatula RepID=G7ICH9_MEDTR
Glyma.15G145700	3.14666	UniRef100_G7IMZ2 Disease resistance response protein Pi49 n=1 Tax=Medicago truncatula RepID=G7IMZ2_MEDTR
Glyma.02G134000	3.14573	UniRef100_G7JMF3 Hormone-sensitive lipase n=1 Tax=Medicago truncatula RepID=G7JMF3_MEDTR
Glyma.06G035300	3.14213	NA
Glyma.03G116700	3.14145	UniRef100_G7KUW7 Ethylene-responsive transcription factor ERF034 n=1 Tax=Medicago truncatula RepID=G7KUW7_MEDTR
Glyma.10G204100	3.13986	UniRef100_G7JYD9 Lysine/histidine transporter n=1 Tax=Medicago truncatula RepID=G7JYD9_MEDTR
[truncated: 5,282 more rows]

## Sheet: R 96hpi v R Control
Supplementary Table 1C. Differentially Expressed Genes R 96 hpi v R Control
[truncated: 2,443 more rows]

## Sheet: S 24hpi v S control
Supplementary Table 1D. Differentially Expressed Genes S 24 hpi v S Control
[truncated: 4,934 more rows]

[truncated: 2 more sheets: S 48hpi v S control, S 96hpi v S Control]
