# Supplementary material for: Resistance against Sclerotinia sclerotiorum in soybean involves a reprogramming of the phenylpropanoid pathway and up‐regulation of antifungal activity targeting ergosterol biosynthesis
Source: Plant Biotechnol J. 2019 Feb 11;17(8):1567–81. doi: 10.1111/pbi.13082 (PMC6662107; doi:10.1111/pbi.13082)
Supplement: Supplementary file 3 — Table S2 Differentially expressed genes in the R line compared to the S line following S. sclerotiorum infection at 24, 48 and 96 hpi. [file PBI-17-1567-s006.xlsx]

## Sheet: R v S 24hpi
Supplementary Table 2A. Differentially Expressed Genes R 24 hpi v S 24 hpi
Gene ID	log2FC	Description
Glyma.03G068900	8.38596	UniRef100_Q9M0N8 Mitotic-spindle organizing protein 1B n=2 Tax=Arabidopsis RepID=MZT1B_ARATH
Glyma.02G246300	7.79841	NA
Glyma.15G247500	7.60705	UniRef100_G7ZXR5 Receptor-like kinase n=1 Tax=Medicago truncatula RepID=G7ZXR5_MEDTR
Glyma.20G063600	7.43138	NA
Glyma.02G291600	7.3968	UniRef100_T2DNN3 Syntaxin-61 n=1 Tax=Phaseolus vulgaris RepID=T2DNN3_PHAVU
Glyma.18G143400	7.08518	UniRef100_G7J9V2 Transcription initiation factor TFIID subunit n=1 Tax=Medicago truncatula RepID=G7J9V2_MEDTR
Glyma.18G266300	7.07365	UniRef100_Q6YW64 Double-stranded RNA-binding protein 4 n=3 Tax=Oryza sativa RepID=DRB4_ORYSJ
Glyma.08G099300	6.93727	UniRef100_G7KG11 DEAD-box ATP-dependent RNA helicase n=1 Tax=Medicago truncatula RepID=G7KG11_MEDTR
Glyma.03G029300	6.9247	UniRef100_Q8L860 ENTH/VHS/GAT family protein n=1 Tax=Arabidopsis thaliana RepID=Q8L860_ARATH
Glyma.20G063500	6.85344	NA
Glyma.15G213000	6.82209	UniRef100_F4K0A6 Myosin-2 n=1 Tax=Arabidopsis thaliana RepID=MYO2_ARATH
Glyma.20G063700	6.78558	NA
Glyma.18G146400	6.71991	UniRef100_D3YBF8 Zinc-mediated transcriptional activator n=1 Tax=Trifolium repens RepID=D3YBF8_TRIRP
Glyma.12G158300	6.69661	UniRef100_G7LBH6 Small nuclear ribonucleoprotein-like protein n=2 Tax=Medicago truncatula RepID=G7LBH6_MEDTR
Glyma.15G222200	6.65124	UniRef100_P68428 Histone H3.2 n=28 Tax=Spermatophyta RepID=H32_WHEAT
Glyma.15G246100	6.55144	UniRef100_UPI000193DA8F cc-nbs-lrr resistance protein n=1 Tax=Populus trichocarpa RepID=UPI000193DA8F
Glyma.02G028400	6.28562	UniRef100_B6CAM2 Matrix metalloproteinase n=1 Tax=Glycine max RepID=B6CAM2_SOYBN
Glyma.U004700	6.2852	UniRef100_M5WXC5 40S ribosomal protein SA n=1 Tax=Prunus persica RepID=M5WXC5_PRUPE
Glyma.13G043000	6.26773	UniRef100_G7JCQ3 White-brown-complex ABC transporter family n=1 Tax=Medicago truncatula RepID=G7JCQ3_MEDTR
Glyma.01G114500	6.26485	UniRef100_A3RLB0 Plastid phosphate translocator n=2 Tax=Fabeae RepID=A3RLB0_VICNA
Glyma.20G063400	6.23446	NA
Glyma.18G041800	5.96657	UniRef100_Q84KA8 Signal peptidase protein-like protein n=2 Tax=Cucumis melo RepID=Q84KA8_CUCME
Glyma.15G240300	5.96374	NA
Glyma.15G246500	5.47592	UniRef100_F4KHD8 Protein embryo defective 3012 n=1 Tax=Arabidopsis thaliana RepID=F4KHD8_ARATH
Glyma.10G128500	5.434	NA
Glyma.13G190600	5.41282	NA
Glyma.01G179100	5.3475	UniRef100_A5YJW3 NFR5b n=1 Tax=Glycine max RepID=A5YJW3_SOYBN
Glyma.07G231200	5.29152	UniRef100_V9P9T7 Glycerol-3-phosphate acyltransferase 1 n=1 Tax=Gossypium barbadense RepID=V9P9T7_GOSBA
Glyma.15G140700	5.26059	UniRef100_G7LE71 Sel-1-like protein n=1 Tax=Medicago truncatula RepID=G7LE71_MEDTR
Glyma.03G069000	5.23043	UniRef100_G7J3V3 Meiotically up-regulated gene 70 protein n=1 Tax=Medicago truncatula RepID=G7J3V3_MEDTR
Glyma.02G164400	5.21214	UniRef100_G7I7D1 Nodule-specific protein Nlj70 n=1 Tax=Medicago truncatula RepID=G7I7D1_MEDTR
Glyma.13G064900	5.19453	UniRef100_B0M197 Peroxisomal voltage-dependent anion-selective channel protein n=1 Tax=Glycine max RepID=B0M197_SOYBN
Glyma.13G034000	5.14849	UniRef100_B9GL13 Short-chain dehydrogenase/reductase family protein n=1 Tax=Populus trichocarpa RepID=B9GL13_POPTR
Glyma.15G240200	5.13461	NA
Glyma.01G122300	4.999	UniRef100_U5G0R0 Glycine-rich family protein n=1 Tax=Populus trichocarpa RepID=U5G0R0_POPTR
Glyma.16G086600	4.9665	UniRef100_G7KLG0 Metal transporter CNNM2 n=1 Tax=Medicago truncatula RepID=G7KLG0_MEDTR
Glyma.07G174200	4.96385	UniRef100_G7ZXR5 Receptor-like kinase n=1 Tax=Medicago truncatula RepID=G7ZXR5_MEDTR
Glyma.02G163600	4.92582	NA
Glyma.05G100100	4.90187	UniRef100_G7IRT5 Ribonuclease n=1 Tax=Medicago truncatula RepID=G7IRT5_MEDTR
Glyma.20G041100	4.78623	UniRef100_D7MH91 Zinc ion binding protein n=1 Tax=Arabidopsis lyrata subsp. lyrata RepID=D7MH91_ARALL
Glyma.02G093300	4.77695	UniRef100_G7KSA6 Ribosome biogenesis protein BRX1-like protein n=1 Tax=Medicago truncatula RepID=G7KSA6_MEDTR
Glyma.02G179400	4.72364	NA
Glyma.15G180800	4.72108	NA
Glyma.12G004700	4.68395	UniRef100_K4EKS2 Endo-1,4-beta-glucanase n=1 Tax=Populus trichocarpa RepID=K4EKS2_POPTR
Glyma.15G228500	4.63581	NA
Glyma.14G022900	4.60547	NA
Glyma.15G222100	4.59392	UniRef100_E4MXS3 mRNA, clone: RTFL01-24-K11 n=2 Tax=Eutrema RepID=E4MXS3_THEHA
Glyma.10G141200	4.58699	UniRef100_L8AVE0 Disproportionating enzyme 1 n=1 Tax=Phaseolus angularis RepID=L8AVE0_PHAAN
Glyma.02G219700	4.53762	UniRef100_B9N1T8 Hydrolase family protein n=1 Tax=Populus trichocarpa RepID=B9N1T8_POPTR
Glyma.17G181200	4.47715	UniRef100_B7FL19 Exosome complex exonuclease RRP4 n=1 Tax=Medicago truncatula RepID=B7FL19_MEDTR
Glyma.20G204900	4.46317	UniRef100_E2FKH8 Sieve element occlusion by forisomes 1 n=1 Tax=Glycine max RepID=E2FKH8_SOYBN
Glyma.03G065700	4.45782	UniRef100_O80933 Scarecrow-like protein 9 n=1 Tax=Arabidopsis thaliana RepID=SCL9_ARATH
Glyma.07G231300	4.44603	UniRef100_G7J4Z5 SWI/SNF complex subunit SMARCC2 n=1 Tax=Medicago truncatula RepID=G7J4Z5_MEDTR
Glyma.U004600	4.4361	NA
Glyma.03G207800	4.42896	UniRef100_B9GEQ1 Argonaute family protein n=1 Tax=Populus trichocarpa RepID=B9GEQ1_POPTR
Glyma.11G217600	4.42407	UniRef100_M7ZUP0 Double-stranded RNA-binding protein 4 n=2 Tax=Triticum RepID=M7ZUP0_TRIUA
Glyma.03G067100	4.40301	UniRef100_B6T990 CASP-like protein 13 n=1 Tax=Zea mays RepID=CSPLI_MAIZE
Glyma.15G246700	4.38384	UniRef100_A9PA49 Lactoylglutathione lyase family protein n=1 Tax=Populus trichocarpa RepID=A9PA49_POPTR
Glyma.02G236000	4.3663	NA
Glyma.11G092400	4.34048	NA
Glyma.02G060300	4.27882	NA
Glyma.20G094400	4.26663	UniRef100_G7IAA4 ABC transporter family protein n=1 Tax=Medicago truncatula RepID=G7IAA4_MEDTR
Glyma.07G000600	4.26573	UniRef100_B7FGM9 Transmembrane and coiled-coil domain-containing protein n=1 Tax=Medicago truncatula RepID=B7FGM9_MEDTR
Glyma.02G064200	4.23577	UniRef100_G7KFB2 LCR-like protein n=1 Tax=Medicago truncatula RepID=G7KFB2_MEDTR
Glyma.07G074300	4.19513	UniRef100_A3F6Q5 Transcription factor DIV1 n=1 Tax=Bournea leiophylla RepID=A3F6Q5_9LAMI
Glyma.12G220300	4.16861	UniRef100_O81843 Late embryogenesis abundant protein-like protein n=1 Tax=Arabidopsis thaliana RepID=O81843_ARATH
Glyma.10G061100	4.10581	UniRef100_G7L3Y5 Thaumatin-like protein n=1 Tax=Medicago truncatula RepID=G7L3Y5_MEDTR
Glyma.06G162000	4.0699	UniRef100_G7KQU8 Glucosamine 6-phosphate N-acetyltransferase n=1 Tax=Medicago truncatula RepID=G7KQU8_MEDTR
Glyma.07G061600	4.05736	UniRef100_P29060 Acidic endochitinase n=1 Tax=Nicotiana tabacum RepID=CHIA_TOBAC
Glyma.10G153700	4.00038	UniRef100_Q84PE0 AKIN betagamma n=1 Tax=Medicago truncatula RepID=Q84PE0_MEDTR
Glyma.05G096200	3.98421	UniRef100_Q8LCJ7 Flavonol synthase-like protein n=1 Tax=Arabidopsis thaliana RepID=Q8LCJ7_ARATH
Glyma.10G069900	3.98193	UniRef100_Q8RXK2 Small RNA degrading nuclease 3 n=1 Tax=Arabidopsis thaliana RepID=SDN3_ARATH
Glyma.05G057400	3.92769	UniRef100_G7JIZ7 14 kDa proline-rich protein DC2.15 n=1 Tax=Medicago truncatula RepID=G7JIZ7_MEDTR
Glyma.16G098700	3.92239	UniRef100_G7KSB1 Chaperone protein dnaJ n=1 Tax=Medicago truncatula RepID=G7KSB1_MEDTR
Glyma.15G228400	3.89774	NA
Glyma.19G054800	3.88634	UniRef100_Q8W2C0 Functional candidate resistance protein KR1 n=1 Tax=Glycine max RepID=Q8W2C0_SOYBN
Glyma.02G157000	3.86892	UniRef100_P21616 Pyrophosphate-energized vacuolar membrane proton pump n=1 Tax=Vigna radiata var. radiata RepID=AVP_VIGRR
Glyma.19G081100	3.82518	UniRef100_Q9LN00 T6D22.16 n=1 Tax=Arabidopsis thaliana RepID=Q9LN00_ARATH
Glyma.19G057100	3.79605	NA
Glyma.10G029100	3.79097	UniRef100_Q8VYD7 2-oxoglutarate (2OG) and Fe(II)-dependent oxygenase superfamily protein n=2 Tax=Arabidopsis thaliana RepID=Q8VYD7_ARATH
Glyma.04G179500	3.77822	UniRef100_B4UWC2 Gonadotropin beta chain n=1 Tax=Arachis hypogaea RepID=B4UWC2_ARAHY
Glyma.11G037100	3.76956	UniRef100_G7JXH2 Zeaxanthin epoxidase n=1 Tax=Medicago truncatula RepID=G7JXH2_MEDTR
Glyma.19G020100	3.74034	UniRef100_Q6W2J4 VDAC1.2 n=2 Tax=Lotus japonicus RepID=Q6W2J4_LOTJA
Glyma.10G061200	3.73523	UniRef100_P49208 50S ribosomal protein L1, chloroplastic (Fragment) n=1 Tax=Pisum sativum RepID=RK1_PEA
Glyma.15G140600	3.72424	UniRef100_G7JNW5 DNA-directed RNA polymerase n=1 Tax=Medicago truncatula RepID=G7JNW5_MEDTR
Glyma.12G220200	3.63918	UniRef100_O81843 Late embryogenesis abundant protein-like protein n=1 Tax=Arabidopsis thaliana RepID=O81843_ARATH
Glyma.20G061600	3.63867	NA
Glyma.13G188400	3.62224	UniRef100_B6T7P6 Gene trap locus 3 n=1 Tax=Zea mays RepID=B6T7P6_MAIZE
Glyma.15G234700	3.61433	UniRef100_G7KBB5 Cytokinin-O-glucosyltransferase n=1 Tax=Medicago truncatula RepID=G7KBB5_MEDTR
Glyma.03G233700	3.58331	UniRef100_G7K642 Cation proton exchanger n=1 Tax=Medicago truncatula RepID=G7K642_MEDTR
Glyma.15G181200	3.58058	UniRef100_G7JPD2 DEAD-box ATP-dependent RNA helicase n=1 Tax=Medicago truncatula RepID=G7JPD2_MEDTR
Glyma.20G065400	3.49393	UniRef100_M8AUD8 Minor histocompatibility antigen H13 n=1 Tax=Triticum urartu RepID=M8AUD8_TRIUA
Glyma.03G030900	3.47664	UniRef100_Q2LAL4 Cytochrome P450 monooxygenase CYP83E8 n=1 Tax=Glycine max RepID=Q2LAL4_SOYBN
Glyma.13G030200	3.46667	UniRef100_G7L8F9 MLP-like protein n=1 Tax=Medicago truncatula RepID=G7L8F9_MEDTR
Glyma.18G247700	3.45073	UniRef100_B9ICE9 Ankyrin repeat family protein n=1 Tax=Populus trichocarpa RepID=B9ICE9_POPTR
Glyma.07G061800	3.44657	UniRef100_P29060 Acidic endochitinase n=1 Tax=Nicotiana tabacum RepID=CHIA_TOBAC
Glyma.01G012200	3.42417	UniRef100_U5G3G7 Lipase class 3 family protein n=1 Tax=Populus trichocarpa RepID=U5G3G7_POPTR
Glyma.02G064300	3.41117	UniRef100_M5B0H1 S-like ribonuclease n=1 Tax=Cephalotus follicularis RepID=M5B0H1_CEPFO
Glyma.15G197000	3.39846	UniRef100_D7KHC1 Pentatricopeptide repeat-containing protein n=1 Tax=Arabidopsis lyrata subsp. lyrata RepID=D7KHC1_ARALL
Glyma.06G176200	3.37846	UniRef100_O48918 CYP71A10 n=1 Tax=Glycine max RepID=O48918_SOYBN
Glyma.06G181300	3.36333	UniRef100_G7IYP6 F-box/kelch-repeat protein n=1 Tax=Medicago truncatula RepID=G7IYP6_MEDTR
Glyma.15G032900	3.36079	NA
Glyma.02G063600	3.34922	UniRef100_T2DNG3 Polyneuridine-aldehyde esterase-like protein n=1 Tax=Phaseolus vulgaris RepID=T2DNG3_PHAVU
Glyma.04G240300	3.32558	UniRef100_O80656 T14N5.8 protein n=1 Tax=Arabidopsis thaliana RepID=O80656_ARATH
Glyma.18G271600	3.3108	UniRef100_Q69FA1 Anthocyanin acyltransferase n=1 Tax=Phaseolus vulgaris RepID=Q69FA1_PHAVU
Glyma.14G014700	3.29966	UniRef100_G7K4N0 Serine acetyltransferase n=1 Tax=Medicago truncatula RepID=G7K4N0_MEDTR
Glyma.13G184700	3.29434	UniRef100_B6T7P6 Gene trap locus 3 n=1 Tax=Zea mays RepID=B6T7P6_MAIZE
Glyma.02G044500	3.26312	UniRef100_B9HVV6 Germin-like protein 1 n=1 Tax=Populus trichocarpa RepID=B9HVV6_POPTR
Glyma.02G242600	3.22858	UniRef100_B9H3D1 Zinc finger protein 4 n=1 Tax=Populus trichocarpa RepID=B9H3D1_POPTR
Glyma.18G238900	3.21757	UniRef100_G7J763 Salicylic acid/benzoic acid carboxyl methyltransferase n=1 Tax=Medicago truncatula RepID=G7J763_MEDTR
Glyma.04G184700	3.17096	NA
Glyma.08G126700	3.17013	UniRef100_I1KSQ9 Phospholipase D n=1 Tax=Glycine max RepID=I1KSQ9_SOYBN
Glyma.10G141300	3.12764	NA
Glyma.12G137600	3.1093	UniRef100_B9I8U9 Nodulin 25 family protein n=1 Tax=Populus trichocarpa RepID=B9I8U9_POPTR
Glyma.12G022600	3.09992	UniRef100_G7JPM1 SCARECROW protein-like protein n=1 Tax=Medicago truncatula RepID=G7JPM1_MEDTR
Glyma.15G109100	3.09032	UniRef100_B9HHT8 Myb family transcription factor family protein n=1 Tax=Populus trichocarpa RepID=B9HHT8_POPTR
Glyma.12G077600	3.07117	NA
Glyma.10G139500	3.04567	UniRef100_I1LAV9 Peptidyl-prolyl cis-trans isomerase n=1 Tax=Glycine max RepID=I1LAV9_SOYBN
Glyma.05G082700	3.03467	UniRef100_G7K9E0 L-ascorbate oxidase-like protein n=1 Tax=Medicago truncatula RepID=G7K9E0_MEDTR
Glyma.16G160200	3.02529	UniRef100_G7L565 Pentatricopeptide repeat-containing protein n=1 Tax=Medicago truncatula RepID=G7L565_MEDTR
Glyma.06G176700	2.9749	NA
Glyma.15G026000	2.96354	NA
Glyma.09G113400	2.96346	UniRef100_G7JCM1 Tyrosine-protein kinase ABL2 n=1 Tax=Medicago truncatula RepID=G7JCM1_MEDTR
Glyma.11G020000	2.95698	UniRef100_G7KAQ7 Transmembrane protein n=1 Tax=Medicago truncatula RepID=G7KAQ7_MEDTR
Glyma.03G165700	2.95088	NA
Glyma.16G018000	2.91248	UniRef100_Q2HTB9 Response regulator receiver; CCT n=1 Tax=Medicago truncatula RepID=Q2HTB9_MEDTR
Glyma.12G173300	2.88324	UniRef100_G7IRR0 Protein binding protein n=1 Tax=Medicago truncatula RepID=G7IRR0_MEDTR
Glyma.09G161500	2.88278	NA
Glyma.16G138500	2.87833	UniRef100_G7LDZ2 SANT/MYB protein n=1 Tax=Medicago truncatula RepID=G7LDZ2_MEDTR
Glyma.19G097900	2.86453	UniRef100_G7KEH1 Nicotinamide mononucleotide adenylyltransferase n=1 Tax=Medicago truncatula RepID=G7KEH1_MEDTR
Glyma.05G210800	2.8377	UniRef100_B3H4F1 Protein SPIRAL1-like 1 n=1 Tax=Arabidopsis thaliana RepID=SP1L1_ARATH
Glyma.07G196100	2.81394	NA
Glyma.10G007700	2.80951	UniRef100_G7I5H6 1-aminocyclopropane-1-carboxylate oxidase-like protein n=1 Tax=Medicago truncatula RepID=G7I5H6_MEDTR
Glyma.11G195200	2.76381	UniRef100_G7IRD1 High-affinity nitrate transporter n=1 Tax=Medicago truncatula RepID=G7IRD1_MEDTR
Glyma.01G062700	2.752	UniRef100_C0HI74 UDP-N-acetylglucosamine transferase subunit ALG14 n=2 Tax=Zea mays RepID=C0HI74_MAIZE
Glyma.11G017500	2.7509	NA
Glyma.03G030400	2.73366	UniRef100_Q2LAL4 Cytochrome P450 monooxygenase CYP83E8 n=1 Tax=Glycine max RepID=Q2LAL4_SOYBN
Glyma.20G094300	2.73067	UniRef100_G7IAA4 ABC transporter family protein n=1 Tax=Medicago truncatula RepID=G7IAA4_MEDTR
Glyma.18G177400	2.72911	UniRef100_G7L3F3 Laccase n=1 Tax=Medicago truncatula RepID=G7L3F3_MEDTR
Glyma.02G072800	2.69246	UniRef100_A9Y0K8 ERN2 n=1 Tax=Medicago truncatula RepID=A9Y0K8_MEDTR
Glyma.02G064400	2.67484	UniRef100_G7KFB2 LCR-like protein n=1 Tax=Medicago truncatula RepID=G7KFB2_MEDTR
Glyma.10G033300	2.67062	NA
Glyma.05G165700	2.63968	UniRef100_G7L832 ATP synthase subunit-like protein n=1 Tax=Medicago truncatula RepID=G7L832_MEDTR
Glyma.05G095400	2.59559	UniRef100_K7KP84 Ferritin n=1 Tax=Glycine max RepID=K7KP84_SOYBN
Glyma.16G092900	2.59274	UniRef100_G7K853 Kinase-START n=1 Tax=Medicago truncatula RepID=G7K853_MEDTR
Glyma.06G156700	2.56365	UniRef100_Q93X14 Amino acid permease AAP3 n=1 Tax=Vicia faba var. minor RepID=Q93X14_VICFA
Glyma.09G126600	2.53553	UniRef100_G7IP90 U-box domain-containing protein n=1 Tax=Medicago truncatula RepID=G7IP90_MEDTR
Glyma.20G074700	2.50218	UniRef100_G7K7G8 Centromere/kinetochore protein zw10-like protein n=2 Tax=Medicago truncatula RepID=G7K7G8_MEDTR
Glyma.02G168300	2.49931	UniRef100_Q9M1A8 DNA-directed RNA polymerases II, IV and V subunit 8B n=3 Tax=Camelineae RepID=RPB8B_ARATH
Glyma.05G100200	2.49823	UniRef100_G7JAM9 Solute carrier family 35 member E4 n=1 Tax=Medicago truncatula RepID=G7JAM9_MEDTR
Glyma.08G230500	2.49795	UniRef100_K7VK00 MLP-like protein n=1 Tax=Phaseolus vulgaris RepID=K7VK00_PHAVU
Glyma.13G000500	2.48689	UniRef100_Q1STP6 Harpin-induced 1 n=2 Tax=Medicago truncatula RepID=Q1STP6_MEDTR
Glyma.06G305300	2.47908	NA
Glyma.15G021800	2.47227	UniRef100_B2ZNZ2 Stress-induced receptor-like kinase 2 n=1 Tax=Glycine max RepID=B2ZNZ2_SOYBN
Glyma.14G163100	2.46275	NA
Glyma.06G134800	2.45292	NA
Glyma.17G251700	2.45231	UniRef100_V5N8X6 Amino-acid permease n=1 Tax=Phaseolus vulgaris RepID=V5N8X6_PHAVU
Glyma.U003100	2.43856	NA
Glyma.09G144300	2.42608	UniRef100_G7K3H1 Taxane 13-alpha-hydroxylase n=1 Tax=Medicago truncatula RepID=G7K3H1_MEDTR
Glyma.02G295000	2.39868	UniRef100_K7KBI1 Phosphatidate cytidylyltransferase n=1 Tax=Glycine max RepID=K7KBI1_SOYBN
Glyma.06G313600	2.38805	NA
Glyma.02G241600	2.38664	UniRef100_A8IXR1 Universal stress protein family protein n=1 Tax=Brassica campestris RepID=A8IXR1_BRACM
Glyma.18G206500	2.37624	UniRef100_I1N322 MATE efflux family protein n=1 Tax=Glycine max RepID=I1N322_SOYBN
Glyma.19G063000	2.36152	NA
Glyma.14G122600	2.35055	UniRef100_Q5NA53 Glycogenin-like protein n=1 Tax=Oryza sativa subsp. japonica RepID=Q5NA53_ORYSJ
Glyma.10G122700	2.34882	UniRef100_B9MTE2 DEVIL16 family protein n=1 Tax=Populus trichocarpa RepID=B9MTE2_POPTR
Glyma.18G206100	2.34515	UniRef100_O80919 Protein trichome birefringence-like 34 n=1 Tax=Arabidopsis thaliana RepID=TBL34_ARATH
Glyma.02G259600	2.34375	NA
Glyma.18G280000	2.33665	NA
Glyma.19G169800	2.33368	UniRef100_I1N9H1 Mitochondrial Rho GTPase n=1 Tax=Glycine max RepID=I1N9H1_SOYBN
Glyma.16G085200	2.31975	UniRef100_G7L9E6 TMV resistance protein N n=1 Tax=Medicago truncatula RepID=G7L9E6_MEDTR
Glyma.07G063800	2.31592	NA
Glyma.19G062900	2.26676	NA
Glyma.16G111100	2.23917	UniRef100_G7JI15 Calcium-independent phospholipase A2-gamma n=1 Tax=Medicago truncatula RepID=G7JI15_MEDTR
Glyma.09G204000	2.22462	UniRef100_Q1PDM1 Microspore-specific promoter 2 n=2 Tax=Arabidopsis thaliana RepID=Q1PDM1_ARATH
Glyma.10G214500	2.21863	UniRef100_Q2XN58 Auxin down-regulated protein n=1 Tax=Glycine max RepID=Q2XN58_SOYBN
Glyma.17G172800	2.21806	UniRef100_C0HI74 UDP-N-acetylglucosamine transferase subunit ALG14 n=2 Tax=Zea mays RepID=C0HI74_MAIZE
Glyma.15G246800	2.21082	UniRef100_G7IYN4 Cc-nbs resistance protein n=1 Tax=Medicago truncatula RepID=G7IYN4_MEDTR
Glyma.11G209700	2.20425	NA
Glyma.07G063000	2.15913	NA
Glyma.07G106700	2.15822	UniRef100_I1KJ96 Beta-galactosidase n=1 Tax=Glycine max RepID=I1KJ96_SOYBN
Glyma.14G053000	2.15398	UniRef100_D7LEB2 Oxidoreductase/ transition metal ion binding protein n=2 Tax=Arabidopsis lyrata subsp. lyrata RepID=D7LEB2_ARALL
Glyma.03G058000	2.14827	UniRef100_G7JP31 GDSL esterase/lipase CPRD49 n=1 Tax=Medicago truncatula RepID=G7JP31_MEDTR
Glyma.15G199100	2.14729	UniRef100_G7KLB8 Serine/threonine protein kinase n=1 Tax=Medicago truncatula RepID=G7KLB8_MEDTR
Glyma.15G245700	2.12522	UniRef100_Q7X5X0 OSJNBa0058K23.3 protein n=1 Tax=Oryza sativa subsp. japonica RepID=Q7X5X0_ORYSJ
Glyma.03G087800	2.12486	UniRef100_G7LF27 Resistance protein MG55 n=1 Tax=Medicago truncatula RepID=G7LF27_MEDTR
Glyma.16G140600	2.0825	NA
Glyma.10G214200	2.07659	UniRef100_G7I9N7 Coronatine-insensitive n=1 Tax=Medicago truncatula RepID=G7I9N7_MEDTR
Glyma.20G118700	2.07125	UniRef100_G7IC90 Protein kinase-coding resistance protein n=1 Tax=Medicago truncatula RepID=G7IC90_MEDTR
Glyma.13G050700	2.0655	UniRef100_Q0GPH3 BZIP transcription factor bZIP73A n=1 Tax=Glycine max RepID=Q0GPH3_SOYBN
Glyma.12G004600	2.05883	UniRef100_D7MLV5 Invertase/pectin methylesterase inhibitor family protein n=1 Tax=Arabidopsis lyrata subsp. lyrata RepID=D7MLV5_ARALL
Glyma.20G217100	2.05056	UniRef100_B6TQC1 Early nodulin-like protein 1 n=1 Tax=Zea mays RepID=B6TQC1_MAIZE
Glyma.13G269500	2.03434	UniRef100_Q2HSA7 Transcription factor TGA5 n=1 Tax=Medicago truncatula RepID=Q2HSA7_MEDTR
Glyma.12G236700	2.0259	UniRef100_Q94IR2 Carotenoid 9,10(9',10')-cleavage dioxygenase 1 n=1 Tax=Phaseolus vulgaris RepID=CCD1_PHAVU
Glyma.06G317000	2.01005	UniRef100_G7IVJ4 Eugenol synthase n=1 Tax=Medicago truncatula RepID=G7IVJ4_MEDTR
Glyma.08G038300	2.00252	UniRef100_G7L8X0 Protein SYM1 n=1 Tax=Medicago truncatula RepID=G7L8X0_MEDTR
Glyma.13G184600	2.00144	UniRef100_F4HVJ3 Protein POLLEN DEFECTIVE IN GUIDANCE 1 n=1 Tax=Arabidopsis thaliana RepID=POD1_ARATH
Glyma.20G155800	1.99946	UniRef100_G7ICR0 Pentatricopeptide repeat-containing protein n=1 Tax=Medicago truncatula RepID=G7ICR0_MEDTR
Glyma.03G087600	1.9981	UniRef100_G7LF48 TMV resistance protein N n=1 Tax=Medicago truncatula RepID=G7LF48_MEDTR
Glyma.11G074300	1.99223	UniRef100_G7KGC8 Transmembrane and coiled-coil domain-containing protein n=2 Tax=Medicago truncatula RepID=G7KGC8_MEDTR
Glyma.01G224700	1.99173	UniRef100_D7UPM8 WD40 repeat nucleoporin similar to SEH1 n=1 Tax=Lotus japonicus RepID=D7UPM8_LOTJA
Glyma.13G064100	1.9896	UniRef100_G7IDE5 3-dehydroquinate synthase n=1 Tax=Medicago truncatula RepID=G7IDE5_MEDTR
Glyma.14G148100	1.98042	UniRef100_G7J315 Auxin-induced protein 5NG4 n=1 Tax=Medicago truncatula RepID=G7J315_MEDTR
Glyma.18G197400	1.96606	UniRef100_G7JMZ0 Laccase 1a n=1 Tax=Medicago truncatula RepID=G7JMZ0_MEDTR
Glyma.14G216100	1.95108	UniRef100_U5GCF1 Kinase family protein n=1 Tax=Populus trichocarpa RepID=U5GCF1_POPTR
Glyma.13G143100	1.94729	UniRef100_Q9SF89 F8A24.8 protein n=1 Tax=Arabidopsis thaliana RepID=Q9SF89_ARATH
Glyma.07G065400	1.94211	NA
Glyma.17G015100	1.9408	NA
Glyma.02G024600	1.93764	UniRef100_Q9FQF3 Glutathione S-transferase GST 5 n=1 Tax=Glycine max RepID=Q9FQF3_SOYBN
Glyma.16G125600	1.93184	UniRef100_G7JY75 Receptor protein kinase-like protein n=1 Tax=Medicago truncatula RepID=G7JY75_MEDTR
Glyma.03G149700	1.93023	UniRef100_B7FL19 Exosome complex exonuclease RRP4 n=1 Tax=Medicago truncatula RepID=B7FL19_MEDTR
Glyma.06G181500	1.92181	UniRef100_B8Q896 SKIP interacting protein 10 (Fragment) n=1 Tax=Oryza sativa subsp. indica RepID=B8Q896_ORYSI
Glyma.17G177800	1.90471	UniRef100_G7K822 Peroxidase n=1 Tax=Medicago truncatula RepID=G7K822_MEDTR
Glyma.11G021900	1.90325	UniRef100_Q9LE54 Protein SPIRAL1-like 2 n=1 Tax=Arabidopsis thaliana RepID=SP1L2_ARATH
Glyma.06G154000	1.8983	UniRef100_G7JBL5 GTP-binding protein yptV3 n=1 Tax=Medicago truncatula RepID=G7JBL5_MEDTR
Glyma.18G158000	1.88272	UniRef100_G7LIC7 HAT family dimerization domain containing protein n=1 Tax=Medicago truncatula RepID=G7LIC7_MEDTR
Glyma.06G193400	1.88066	UniRef100_Q9FQE6 Glutathione S-transferase GST 12 n=1 Tax=Glycine max RepID=Q9FQE6_SOYBN
Glyma.01G195800	1.86784	UniRef100_G7K2E8 Protein ABSCISIC ACID-INSENSITIVE n=1 Tax=Medicago truncatula RepID=G7K2E8_MEDTR
Glyma.18G003600	1.85719	UniRef100_Q9STI7 C2H2 type zinc finger protein n=1 Tax=Arabidopsis thaliana RepID=Q9STI7_ARATH
Glyma.01G173900	1.85681	UniRef100_G7LDY7 MYB transcription factor MYB164 n=1 Tax=Medicago truncatula RepID=G7LDY7_MEDTR
Glyma.16G175800	1.85676	UniRef100_G7I9W3 Beta-fructofuranosidase, insoluble isoenzyme CWINV1 n=1 Tax=Medicago truncatula RepID=G7I9W3_MEDTR
Glyma.16G190000	1.85494	UniRef100_G7KL19 Receptor-like protein kinase n=1 Tax=Medicago truncatula RepID=G7KL19_MEDTR
Glyma.16G137000	1.85467	UniRef100_C6ZS35 Resistance protein n=1 Tax=Glycine max RepID=C6ZS35_SOYBN
Glyma.11G192800	1.84958	UniRef100_G7JN98 BHLH transcription factor n=1 Tax=Medicago truncatula RepID=G7JN98_MEDTR
Glyma.14G053100	1.84641	NA
Glyma.18G184600	1.83777	UniRef100_G7KU18 Protein SRG1 n=1 Tax=Medicago truncatula RepID=G7KU18_MEDTR
Glyma.08G274500	1.83353	UniRef100_G7L8R4 Cytochrome P450 n=1 Tax=Medicago truncatula RepID=G7L8R4_MEDTR
Glyma.10G080600	1.82319	UniRef100_G7KSF6 LETM1 and EF-hand domain-containing protein n=1 Tax=Medicago truncatula RepID=G7KSF6_MEDTR
Glyma.07G259100	1.82084	NA
Glyma.18G208700	1.82033	UniRef100_D7LBN4 CASP-like protein ARALYDRAFT_321547 n=1 Tax=Arabidopsis lyrata subsp. lyrata RepID=CSPLH_ARALL
Glyma.06G291400	1.81546	UniRef100_O22958 ATP11 molecular chaperone domain-containing protein n=1 Tax=Arabidopsis thaliana RepID=O22958_ARATH
Glyma.12G148100	1.81392	UniRef100_Q43361 Cdc2Pa protein n=5 Tax=Pinaceae RepID=Q43361_PICAB
Glyma.07G133700	1.81073	UniRef100_G1ESZ7 WRKY32 n=1 Tax=(Populus tomentosa x P. bolleana) x P. tomentosa RepID=G1ESZ7_9ROSI
Glyma.06G097700	1.79876	UniRef100_G7J4K6 Serine/threonine protein kinase n=1 Tax=Medicago truncatula RepID=G7J4K6_MEDTR
Glyma.16G222200	1.78583	NA
Glyma.04G073000	1.77506	UniRef100_Q9SL95 Molybdate transporter 1 n=1 Tax=Arabidopsis thaliana RepID=MOT1_ARATH
Glyma.16G105700	1.76208	NA
Glyma.05G219100	1.75883	NA
Glyma.13G190100	1.75108	UniRef100_B6T7P6 Gene trap locus 3 n=1 Tax=Zea mays RepID=B6T7P6_MAIZE
Glyma.18G262400	1.74813	NA
Glyma.03G203500	1.7251	UniRef100_D7LZQ8 Glutaredoxin family protein n=1 Tax=Arabidopsis lyrata subsp. lyrata RepID=D7LZQ8_ARALL
Glyma.07G081500	1.72146	UniRef100_G7ZXR9 Histone deacetylase complex subunit SAP18 n=1 Tax=Medicago truncatula RepID=G7ZXR9_MEDTR
Glyma.07G218200	1.72086	UniRef100_UPI000193D25B cytochrome P450 n=1 Tax=Populus trichocarpa RepID=UPI000193D25B
Glyma.03G245400	1.71883	NA
Glyma.05G036100	1.71044	UniRef100_B9I381 Glycosyl transferase family 20 family protein n=1 Tax=Populus trichocarpa RepID=B9I381_POPTR
Glyma.03G060900	1.68798	UniRef100_U3LTJ1 BCL-2 associated athanogene 6A n=1 Tax=Glycine max RepID=U3LTJ1_SOYBN
Glyma.13G309900	1.68495	UniRef100_A2Q4H0 Mitogen-activated protein kinase kinase kinase A n=1 Tax=Medicago truncatula RepID=A2Q4H0_MEDTR
Glyma.12G002600	1.68229	UniRef100_G7JRB9 Prune-like protein n=1 Tax=Medicago truncatula RepID=G7JRB9_MEDTR
Glyma.06G006800	1.67647	UniRef100_B9HRD2 Auxin-responsive family protein n=1 Tax=Populus trichocarpa RepID=B9HRD2_POPTR
Glyma.06G113500	1.66038	UniRef100_E4MWC6 mRNA, clone: RTFL01-05-N22 n=2 Tax=Eutrema RepID=E4MWC6_THEHA
Glyma.13G177300	1.65206	UniRef100_B9N3H8 Mitochondrial substrate carrier family protein n=1 Tax=Populus trichocarpa RepID=B9N3H8_POPTR
Glyma.13G155200	1.64626	UniRef100_Q38JC8 Outer membrane lipoprotein blc n=1 Tax=Medicago truncatula RepID=Q38JC8_MEDTR
Glyma.07G033700	1.63868	UniRef100_Q93VJ0 2-oxoglutarate-dependent dioxygenase n=1 Tax=Arabidopsis lyrata RepID=Q93VJ0_ARALY
Glyma.07G207900	1.62605	UniRef100_G7JNL8 GRAM domain-containing protein n=1 Tax=Medicago truncatula RepID=G7JNL8_MEDTR
Glyma.02G081000	1.62509	UniRef100_G7IBZ1 Sterol 3-beta-glucosyltransferase n=1 Tax=Medicago truncatula RepID=G7IBZ1_MEDTR
Glyma.16G020100	1.61566	UniRef100_B9GRQ1 FAD-binding domain-containing family protein n=1 Tax=Populus trichocarpa RepID=B9GRQ1_POPTR
Glyma.17G090000	1.6123	UniRef100_G7JPT4 Fibroblast growth factor receptor n=1 Tax=Medicago truncatula RepID=G7JPT4_MEDTR
Glyma.12G018800	1.60392	UniRef100_G7JRR4 Serine/threonine protein phosphatase 4 regulatory subunit n=1 Tax=Medicago truncatula RepID=G7JRR4_MEDTR
Glyma.02G126700	1.59882	UniRef100_G7JGN1 F-box protein n=1 Tax=Medicago truncatula RepID=G7JGN1_MEDTR
Glyma.07G152900	1.5959	UniRef100_G7KSB1 Chaperone protein dnaJ n=1 Tax=Medicago truncatula RepID=G7KSB1_MEDTR
Glyma.16G076900	1.59038	UniRef100_U5GKR9 ABC transporter family protein n=1 Tax=Populus trichocarpa RepID=U5GKR9_POPTR
Glyma.13G094200	1.58265	UniRef100_U5GBE8 PR-1 family protein n=2 Tax=Populus trichocarpa RepID=U5GBE8_POPTR
Glyma.05G109400	1.58138	UniRef100_T2DNE4 Lysosomal Pro-X carboxypeptidase-like protein n=1 Tax=Phaseolus vulgaris RepID=T2DNE4_PHAVU
Glyma.03G066700	1.57828	UniRef100_G7JTE4 Aldose reductase n=1 Tax=Medicago truncatula RepID=G7JTE4_MEDTR
Glyma.16G085400	1.57329	UniRef100_G7LF48 TMV resistance protein N n=1 Tax=Medicago truncatula RepID=G7LF48_MEDTR
Glyma.02G209500	1.5656	UniRef100_G7J4G1 Blue copper protein n=1 Tax=Medicago truncatula RepID=G7J4G1_MEDTR
Glyma.19G178200	1.56286	UniRef100_G7L1P7 Transcription factor n=1 Tax=Medicago truncatula RepID=G7L1P7_MEDTR
Glyma.15G010800	1.56193	UniRef100_G7IMH6 Acyl-protein thioesterase n=1 Tax=Medicago truncatula RepID=G7IMH6_MEDTR
Glyma.04G190000	1.55909	UniRef100_Q25AK2 H0510A06.3 protein n=1 Tax=Oryza sativa RepID=Q25AK2_ORYSA
Glyma.13G138400	1.55505	UniRef100_B9HBC9 Kinase family protein n=1 Tax=Populus trichocarpa RepID=B9HBC9_POPTR
Glyma.03G229800	1.54569	UniRef100_A0EVX3 Galactinol synthase n=1 Tax=Ammopiptanthus mongolicus RepID=A0EVX3_9FABA
Glyma.05G229100	1.5436	NA
Glyma.08G103200	1.54024	UniRef100_B9HT87 GLUCOSIDASE 1 family protein n=1 Tax=Populus trichocarpa RepID=B9HT87_POPTR
Glyma.15G231700	1.53057	UniRef100_G7J9J9 Protein argonaute n=1 Tax=Medicago truncatula RepID=G7J9J9_MEDTR
Glyma.12G217400	1.51916	UniRef100_O24482 Sali3-2 n=1 Tax=Glycine max RepID=O24482_SOYBN
Glyma.14G023200	1.51407	UniRef100_T2DNN3 Syntaxin-61 n=1 Tax=Phaseolus vulgaris RepID=T2DNN3_PHAVU
Glyma.13G147600	1.51054	UniRef100_G7IA68 Naringenin,2-oxoglutarate 3-dioxygenase n=1 Tax=Medicago truncatula RepID=G7IA68_MEDTR
Glyma.17G180400	1.50931	UniRef100_G7K9E0 L-ascorbate oxidase-like protein n=1 Tax=Medicago truncatula RepID=G7K9E0_MEDTR
Glyma.07G063100	1.50898	UniRef100_R4HD36 Rpp4 candidate R5 n=1 Tax=Glycine max RepID=R4HD36_SOYBN
Glyma.17G009500	1.50828	UniRef100_G7JKG5 EH-domain-containing protein n=1 Tax=Medicago truncatula RepID=G7JKG5_MEDTR
Glyma.11G146500	1.50679	UniRef100_E0A2W0 Plasma membrane intrinsic protein n=1 Tax=Glycine max RepID=E0A2W0_SOYBN
Glyma.12G060900	1.49401	UniRef100_G7JUW8 Laccase n=1 Tax=Medicago truncatula RepID=G7JUW8_MEDTR
Glyma.06G235100	1.4919	NA
Glyma.01G243400	1.48469	NA
Glyma.15G026700	1.48063	UniRef100_G9FTF8 Expansin A5 n=1 Tax=Glycine max RepID=G9FTF8_SOYBN
Glyma.18G184900	1.47954	UniRef100_G7KU18 Protein SRG1 n=1 Tax=Medicago truncatula RepID=G7KU18_MEDTR
Glyma.16G071300	1.47586	UniRef100_Q0PJI1 MYB transcription factor MYB143 n=1 Tax=Glycine max RepID=Q0PJI1_SOYBN
Glyma.14G093100	1.47052	UniRef100_Q75NI2 Type 1 metallothionein n=2 Tax=Phaseoleae RepID=Q75NI2_SOYBN
Glyma.11G081700	1.46611	UniRef100_G7IWA8 GRAS family transcription factor n=1 Tax=Medicago truncatula RepID=G7IWA8_MEDTR
Glyma.18G183500	1.4585	UniRef100_Q9ZQW2 Laccase n=1 Tax=Populus trichocarpa RepID=Q9ZQW2_POPTR
Glyma.01G035300	1.4447	UniRef100_Q9XIJ9 T10O24.15 n=2 Tax=Arabidopsis thaliana RepID=Q9XIJ9_ARATH
Glyma.07G066900	1.4406	UniRef100_G7L6K9 Polygalacturonase n=1 Tax=Medicago truncatula RepID=G7L6K9_MEDTR
Glyma.11G069100	1.43718	UniRef100_G7LDY7 MYB transcription factor MYB164 n=1 Tax=Medicago truncatula RepID=G7LDY7_MEDTR
Glyma.01G221800	1.4351	NA
Glyma.14G185600	1.43363	UniRef100_G7J445 Inter-alpha-trypsin inhibitor heavy chain H4 n=1 Tax=Medicago truncatula RepID=G7J445_MEDTR
Glyma.08G001500	1.4332	UniRef100_G7JC45 E3 ubiquitin-protein ligase mib1 n=1 Tax=Medicago truncatula RepID=G7JC45_MEDTR
Glyma.18G212100	1.43237	UniRef100_G7KX29 Saposin B domain-containing protein n=2 Tax=Medicago truncatula RepID=G7KX29_MEDTR
Glyma.03G139900	1.43208	NA
Glyma.10G050500	1.43143	UniRef100_Q9LYX4 Arabidopsis thaliana genomic DNA, chromosome 5, P1 clone:MOK16 n=1 Tax=Arabidopsis thaliana RepID=Q9LYX4_ARATH
Glyma.05G188700	1.42151	UniRef100_P68428 Histone H3.2 n=28 Tax=Spermatophyta RepID=H32_WHEAT
Glyma.02G168400	1.41463	UniRef100_Q9SF04 F26K24.24 protein n=1 Tax=Arabidopsis thaliana RepID=Q9SF04_ARATH
Glyma.16G151800	1.41257	UniRef100_B9HJE5 Dynein light chain type 1 family protein n=1 Tax=Populus trichocarpa RepID=B9HJE5_POPTR
Glyma.20G222200	1.41086	UniRef100_Q9SR19 Rubisco accumulation factor 2, chloroplastic n=1 Tax=Arabidopsis thaliana RepID=RAF2_ARATH
Glyma.16G121000	1.41073	UniRef100_G7LAA6 IQ domain-containing protein n=1 Tax=Medicago truncatula RepID=G7LAA6_MEDTR
Glyma.03G091700	1.40785	UniRef100_I3TAX0 Nuclear transcription factor Y subunit B12 n=1 Tax=Medicago truncatula RepID=I3TAX0_MEDTR
Glyma.12G238600	1.4022	UniRef100_C6ZS10 Leucine rich repeat protein n=1 Tax=Glycine max RepID=C6ZS10_SOYBN
Glyma.07G157100	1.39797	UniRef100_G7KU38 Disease resistance response protein n=1 Tax=Medicago truncatula RepID=G7KU38_MEDTR
Glyma.03G234800	1.39472	UniRef100_G7KXK7 Drm3 n=1 Tax=Medicago truncatula RepID=G7KXK7_MEDTR
Glyma.02G226700	1.3932	UniRef100_G7KE89 Dermal papilla-derived protein-like protein n=1 Tax=Medicago truncatula RepID=G7KE89_MEDTR
Glyma.09G051000	1.39079	NA
Glyma.17G028200	1.39039	UniRef100_D8L7V7 Epoxide hydrolase 1 n=1 Tax=Prunus persica RepID=D8L7V7_PRUPE
Glyma.17G092100	1.38989	UniRef100_B2MVQ1 ROP small G protein n=1 Tax=Medicago truncatula RepID=B2MVQ1_MEDTR
Glyma.05G224500	1.38315	UniRef100_G7LJN9 Inositol oxygenase n=2 Tax=Medicago truncatula RepID=G7LJN9_MEDTR
Glyma.03G137900	1.37912	UniRef100_B3F0K7 Alkaline alpha-galactosidase n=1 Tax=Pisum sativum RepID=B3F0K7_PEA
Glyma.12G222800	1.37703	UniRef100_Q7XSK0 Beta-glucosidase 18 n=4 Tax=Oryza sativa RepID=BGL18_ORYSJ
Glyma.17G240300	1.37146	UniRef100_B9MVU1 Homeobox-leucine zipper transcription factor family protein n=2 Tax=Populus RepID=B9MVU1_POPTR
Glyma.13G171200	1.37125	UniRef100_G7LIM3 Ribosomal RNA-processing protein-like protein n=1 Tax=Medicago truncatula RepID=G7LIM3_MEDTR
Glyma.06G014200	1.36811	NA
Glyma.20G018600	1.36557	UniRef100_G7IFA6 Cytochrome P450 monooxygenase CYP89A28 n=1 Tax=Medicago truncatula RepID=G7IFA6_MEDTR
Glyma.14G009900	1.36364	UniRef100_Q8L9X2 Chaperonin-like RbcX protein n=1 Tax=Arabidopsis thaliana RepID=Q8L9X2_ARATH
Glyma.11G025200	1.36346	UniRef100_G7KDE4 Remorin n=1 Tax=Medicago truncatula RepID=G7KDE4_MEDTR
Glyma.03G258900	1.35925	UniRef100_B9I904 NC domain-containing family protein n=1 Tax=Populus trichocarpa RepID=B9I904_POPTR
Glyma.04G188100	1.35886	UniRef100_G7KED3 Indole-3-acetate beta-glucosyltransferase n=1 Tax=Medicago truncatula RepID=G7KED3_MEDTR
Glyma.02G003000	1.35853	NA
Glyma.13G188000	1.35269	UniRef100_B6T7P6 Gene trap locus 3 n=1 Tax=Zea mays RepID=B6T7P6_MAIZE
Glyma.06G163500	1.35082	UniRef100_G7J392 Sec14 cytosolic factor n=1 Tax=Medicago truncatula RepID=G7J392_MEDTR
Glyma.07G125800	1.3444	NA
Glyma.07G133900	1.34231	UniRef100_Q9ZQW2 Laccase n=1 Tax=Populus trichocarpa RepID=Q9ZQW2_POPTR
Glyma.18G109600	1.34025	UniRef100_B9H834 Membrane family protein n=1 Tax=Populus trichocarpa RepID=B9H834_POPTR
Glyma.17G143900	1.33881	UniRef100_A5JNJ5 Dehydration-responsive element binding protein 6 n=1 Tax=Glycine max RepID=A5JNJ5_SOYBN
Glyma.05G173300	1.33865	UniRef100_G7J343 Endoglucanase n=1 Tax=Medicago truncatula RepID=G7J343_MEDTR
Glyma.02G062900	1.33443	UniRef100_T2DNG3 Polyneuridine-aldehyde esterase-like protein n=1 Tax=Phaseolus vulgaris RepID=T2DNG3_PHAVU
Glyma.15G229500	1.3285	UniRef100_G7LFP4 Filament-like plant protein n=1 Tax=Medicago truncatula RepID=G7LFP4_MEDTR
Glyma.20G002400	1.32224	UniRef100_G7IBD4 Chaperone protein dnaJ n=1 Tax=Medicago truncatula RepID=G7IBD4_MEDTR
Glyma.04G031300	1.31425	UniRef100_Q1A173 Protein RADIALIS-like 6 n=1 Tax=Arabidopsis thaliana RepID=RADL6_ARATH
Glyma.04G111300	1.31069	UniRef100_G7IVD9 Endoglucanase n=1 Tax=Medicago truncatula RepID=G7IVD9_MEDTR
Glyma.14G211100	1.30918	UniRef100_A8C8H3 Glutamate decarboxylase n=2 Tax=Glycine max RepID=A8C8H3_SOYBN
Glyma.16G171100	1.30516	UniRef100_G7JY75 Receptor protein kinase-like protein n=1 Tax=Medicago truncatula RepID=G7JY75_MEDTR
Glyma.05G133800	1.30409	UniRef100_G8A1U4 Polygalacturonase QRT3 n=1 Tax=Medicago truncatula RepID=G8A1U4_MEDTR
Glyma.15G116000	1.29844	UniRef100_I1MFP9 Thymidine kinase n=1 Tax=Glycine max RepID=I1MFP9_SOYBN
Glyma.20G110000	1.29544	UniRef100_Q940H3 Protein trichome birefringence-like 36 n=1 Tax=Arabidopsis thaliana RepID=TBL36_ARATH
Glyma.07G096700	1.28641	UniRef100_B7FM99 Non-specific lipid-transfer protein n=1 Tax=Medicago truncatula RepID=B7FM99_MEDTR
Glyma.17G230700	1.28198	UniRef100_Q9AUD9 Asparaginyl endopeptidase n=1 Tax=Vigna radiata var. radiata RepID=Q9AUD9_VIGRR
Glyma.13G281700	1.27861	UniRef100_G7K4H6 Tubulin-specific chaperone A n=1 Tax=Medicago truncatula RepID=G7K4H6_MEDTR
Glyma.03G233800	1.2776	UniRef100_G7KWJ9 F-box protein PP2-B3 n=1 Tax=Medicago truncatula RepID=G7KWJ9_MEDTR
Glyma.18G183700	1.2729	UniRef100_O24044 Laccase n=1 Tax=Liriodendron tulipifera RepID=O24044_LIRTU
Glyma.U003000	1.2668	UniRef100_T2DLF1 NAD-dependent epimerase/dehydratase protein n=1 Tax=Phaseolus vulgaris RepID=T2DLF1_PHAVU
Glyma.12G173800	1.26576	UniRef100_G7JPE8 Fasciclin-like arabinogalactan protein n=2 Tax=Medicago truncatula RepID=G7JPE8_MEDTR
Glyma.01G112700	1.26413	UniRef100_Q0PJE0 MYB transcription factor MYB51 (Fragment) n=1 Tax=Glycine max RepID=Q0PJE0_SOYBN
Glyma.15G219600	1.26042	UniRef100_O64628 Thioredoxin domain-containing protein 9 homolog n=2 Tax=Arabidopsis thaliana RepID=TXND9_ARATH
Glyma.11G080300	1.25517	UniRef100_Q9ZRG5 Peroxidase (Fragment) n=1 Tax=Glycine max RepID=Q9ZRG5_SOYBN
Glyma.05G055700	1.25354	UniRef100_Q9LLQ5 Seed maturation protein PM40 n=1 Tax=Glycine max RepID=Q9LLQ5_SOYBN
Glyma.12G093200	1.2526	UniRef100_G7KBP5 Ovate protein n=1 Tax=Medicago truncatula RepID=G7KBP5_MEDTR
Glyma.14G010300	1.25053	UniRef100_G7IY94 Amino acid permease n=1 Tax=Medicago truncatula RepID=G7IY94_MEDTR
Glyma.08G137600	1.24917	UniRef100_Q4QYE1 DREB2 n=1 Tax=Glycine max RepID=Q4QYE1_SOYBN
Glyma.19G035400	1.24865	UniRef100_G7IUM9 Aquaporin n=1 Tax=Medicago truncatula RepID=G7IUM9_MEDTR
Glyma.06G113400	1.24721	UniRef100_G7J4X1 TLC domain-containing protein n=1 Tax=Medicago truncatula RepID=G7J4X1_MEDTR
Glyma.06G124000	1.24601	UniRef100_G7J670 Pleckstrin homology domain-containing protein n=1 Tax=Medicago truncatula RepID=G7J670_MEDTR
Glyma.16G107900	1.24491	UniRef100_F6LPV3 Rop guanine nucleotide exchange factor n=2 Tax=Medicago truncatula RepID=F6LPV3_MEDTR
Glyma.02G121800	1.24401	UniRef100_B9HIS2 Universal stress family protein n=1 Tax=Populus trichocarpa RepID=B9HIS2_POPTR
Glyma.08G062300	1.24332	UniRef100_Q8GWL1 Aldolase-type TIM barrel family protein n=1 Tax=Arabidopsis thaliana RepID=Q8GWL1_ARATH
Glyma.16G126100	1.24236	UniRef100_G7JY75 Receptor protein kinase-like protein n=1 Tax=Medicago truncatula RepID=G7JY75_MEDTR
Glyma.08G059200	1.24157	NA
Glyma.16G051100	1.24009	UniRef100_B9RH17 CASP-like protein RCOM_1446020 n=1 Tax=Ricinus communis RepID=CSPLA_RICCO
Glyma.01G228600	1.23687	UniRef100_G7LG96 Translin-associated protein X n=1 Tax=Medicago truncatula RepID=G7LG96_MEDTR
Glyma.11G235600	1.23631	NA
Glyma.04G188200	1.2347	UniRef100_G7J4R9 Serine/threonine protein kinase TNNI3K n=1 Tax=Medicago truncatula RepID=G7J4R9_MEDTR
Glyma.16G070800	1.2311	NA
Glyma.16G015600	1.22908	UniRef100_G7L9X4 Kinesin-4 n=1 Tax=Medicago truncatula RepID=G7L9X4_MEDTR
Glyma.03G261500	1.22814	UniRef100_Q2HTB6 Thylakoid membrane phosphoprotein 14 kDa n=1 Tax=Medicago truncatula RepID=Q2HTB6_MEDTR
Glyma.05G215600	1.22657	UniRef100_T2DMR0 Lysine histidine transporter 1-like protein n=1 Tax=Phaseolus vulgaris RepID=T2DMR0_PHAVU
Glyma.13G294400	1.22222	UniRef100_Q41255 Arabinogalactan-protein n=1 Tax=Pyrus communis RepID=Q41255_PYRCO
Glyma.01G195500	1.21914	UniRef100_G7K2F4 ACT domain-containing protein n=1 Tax=Medicago truncatula RepID=G7K2F4_MEDTR
Glyma.13G000900	1.20996	UniRef100_G7J7D8 50S ribosomal protein L11 n=1 Tax=Medicago truncatula RepID=G7J7D8_MEDTR
Glyma.07G036800	1.20615	UniRef100_B9N5E3 SNF7 family protein n=1 Tax=Populus trichocarpa RepID=B9N5E3_POPTR
Glyma.15G099200	1.20258	NA
Glyma.02G073200	1.19995	UniRef100_B9MW96 Alpha 1 family protein n=1 Tax=Populus trichocarpa RepID=B9MW96_POPTR
Glyma.11G154100	1.19979	UniRef100_G7IYV8 ADP-ribosylation factor GTPase-activating protein n=1 Tax=Medicago truncatula RepID=G7IYV8_MEDTR
Glyma.13G153400	1.19838	UniRef100_Q01JB4 H0717B12.8 protein n=1 Tax=Oryza sativa RepID=Q01JB4_ORYSA
Glyma.03G242400	1.19807	UniRef100_Q6PUG0 3-dehydroquinate dehydratase / shikimate dehydrogenase isoform 2 n=1 Tax=Nicotiana tabacum RepID=Q6PUG0_TOBAC
Glyma.07G016800	1.198	UniRef100_G7LFY2 GATA transcription factor n=1 Tax=Medicago truncatula RepID=G7LFY2_MEDTR
Glyma.15G028600	1.19713	UniRef100_B4XI11 Short-root n=1 Tax=Pinus radiata RepID=B4XI11_PINRA
Glyma.13G336600	1.18857	UniRef100_G9FTF9 Expansin A5a n=1 Tax=Glycine max RepID=G9FTF9_SOYBN
Glyma.01G226500	1.18857	UniRef100_O48921 Cytochrome P450 97B2, chloroplastic n=1 Tax=Glycine max RepID=C97B2_SOYBN
Glyma.12G072500	1.18775	UniRef100_G7JRH8 Arogenate/prephenate dehydratase n=1 Tax=Medicago truncatula RepID=G7JRH8_MEDTR
Glyma.19G057500	1.18764	UniRef100_G7K3S4 12-oxophytodienoate reductase n=1 Tax=Medicago truncatula RepID=G7K3S4_MEDTR
Glyma.19G019200	1.18197	UniRef100_D7MMV1 AHA11-ATPASE 11 n=1 Tax=Arabidopsis lyrata subsp. lyrata RepID=D7MMV1_ARALL
Glyma.15G232600	1.18074	UniRef100_G7LGT8 Resistance protein n=1 Tax=Medicago truncatula RepID=G7LGT8_MEDTR
Glyma.12G009300	1.1803	UniRef100_Q43445 S-adenosyl-L-methionine:delta24-sterol-C-methyltransferase n=2 Tax=Glycine max RepID=Q43445_SOYBN
Glyma.07G036900	1.17831	UniRef100_B6T4F7 Charged multivesicular body protein 2a n=1 Tax=Zea mays RepID=B6T4F7_MAIZE
Glyma.15G272600	1.17799	NA
Glyma.05G040700	1.17522	UniRef100_H9XUF6 R2R3-MYB transcription factor MYB6 n=1 Tax=Epimedium sagittatum RepID=H9XUF6_9MAGN
Glyma.13G356000	1.17499	UniRef100_G7IUM9 Aquaporin n=1 Tax=Medicago truncatula RepID=G7IUM9_MEDTR
Glyma.19G224600	1.1747	UniRef100_B9N405 Myb family transcription factor family protein n=1 Tax=Populus trichocarpa RepID=B9N405_POPTR
Glyma.19G180700	1.16595	UniRef100_G7L2R9 Fasciclin-like arabinogalactan protein n=1 Tax=Medicago truncatula RepID=G7L2R9_MEDTR
Glyma.17G209200	1.1639	NA
Glyma.10G013900	1.16355	UniRef100_G7IDS0 Beta xylosidase n=1 Tax=Medicago truncatula RepID=G7IDS0_MEDTR
Glyma.02G243400	1.1614	UniRef100_G7KG18 Potassium channel SKOR n=1 Tax=Medicago truncatula RepID=G7KG18_MEDTR
Glyma.15G101600	1.15616	UniRef100_G7IKC8 F-box/kelch-repeat protein n=2 Tax=Medicago truncatula RepID=G7IKC8_MEDTR
Glyma.20G041000	1.1556	UniRef100_B9SJ74 Phospholipase A22 n=1 Tax=Ricinus communis RepID=B9SJ74_RICCO
Glyma.01G217100	1.15521	UniRef100_G7KDG1 Tyrosine-protein kinase Lyn n=1 Tax=Medicago truncatula RepID=G7KDG1_MEDTR
Glyma.15G112600	1.15266	UniRef100_Q2HTH7 Zinc finger, RING-type n=1 Tax=Medicago truncatula RepID=Q2HTH7_MEDTR
Glyma.19G036400	1.14949	NA
Glyma.11G244900	1.14738	UniRef100_G7J2L5 Pectate lyase n=2 Tax=Medicago truncatula RepID=G7J2L5_MEDTR
Glyma.16G192300	1.14494	UniRef100_G7KL19 Receptor-like protein kinase n=1 Tax=Medicago truncatula RepID=G7KL19_MEDTR
Glyma.07G220500	1.14308	UniRef100_G7IFB0 Cytochrome P450 monooxygenase CYP89A28 n=1 Tax=Medicago truncatula RepID=G7IFB0_MEDTR
Glyma.03G179900	1.14269	UniRef100_G7L2R9 Fasciclin-like arabinogalactan protein n=1 Tax=Medicago truncatula RepID=G7L2R9_MEDTR
Glyma.06G149400	1.14168	UniRef100_G7JAW7 Auxin-induced protein 5NG4 n=1 Tax=Medicago truncatula RepID=G7JAW7_MEDTR
Glyma.02G162700	1.14127	UniRef100_U5FPV1 Calcineurin-like phosphoesterase family protein n=1 Tax=Populus trichocarpa RepID=U5FPV1_POPTR
Glyma.06G178600	1.14006	UniRef100_G7J4T2 MYB transcription factor MYB160 n=1 Tax=Medicago truncatula RepID=G7J4T2_MEDTR
Glyma.07G064900	1.13826	NA
Glyma.04G182800	1.13792	NA
Glyma.08G138200	1.13743	UniRef100_Q2MJR3 Myo-inositol-1-phosphate synthase n=1 Tax=Glycine max RepID=Q2MJR3_SOYBN
Glyma.17G226900	1.13325	UniRef100_G7I9Z0 Glycine dehydrogenase P protein n=1 Tax=Medicago truncatula RepID=G7I9Z0_MEDTR
Glyma.11G073800	1.13068	UniRef100_C6ZRZ2 Leucine-rich repeat family protein n=1 Tax=Glycine max RepID=C6ZRZ2_SOYBN
Glyma.06G249700	1.13007	UniRef100_O81843 Late embryogenesis abundant protein-like protein n=1 Tax=Arabidopsis thaliana RepID=O81843_ARATH
Glyma.02G024800	1.12884	UniRef100_Q9FQF3 Glutathione S-transferase GST 5 n=1 Tax=Glycine max RepID=Q9FQF3_SOYBN
Glyma.02G237300	1.12729	UniRef100_G7K0W0 Protein kinase-like protein n=1 Tax=Medicago truncatula RepID=G7K0W0_MEDTR
Glyma.18G269900	1.12468	UniRef100_C6ZRP1 Receptor-like kinase n=2 Tax=Glycine max RepID=C6ZRP1_SOYBN
Glyma.14G051500	1.12405	UniRef100_G7K7F4 IQ domain-containing protein n=1 Tax=Medicago truncatula RepID=G7K7F4_MEDTR
Glyma.03G206700	1.1221	NA
Glyma.03G056200	1.12032	UniRef100_Q8LED3 Protein trichome birefringence-like 3 n=2 Tax=Arabidopsis thaliana RepID=TBL3_ARATH
Glyma.06G317900	1.12023	UniRef100_C3SAD5 DUF614 containing protein n=1 Tax=Brachypodium distachyon RepID=C3SAD5_BRADI
Glyma.11G099600	1.10791	UniRef100_G7JPI9 Serine carboxypeptidase-like protein n=1 Tax=Medicago truncatula RepID=G7JPI9_MEDTR
Glyma.08G274400	1.10659	UniRef100_C6ZJZ0 Serine hydroxymethyltransferase n=1 Tax=Glycine max RepID=C6ZJZ0_SOYBN
Glyma.02G075300	1.10446	UniRef100_K7K6Y6 MATE efflux family protein n=1 Tax=Glycine max RepID=K7K6Y6_SOYBN
Glyma.16G195900	1.10444	UniRef100_G7KP92 Pentatricopeptide repeat-containing protein n=1 Tax=Medicago truncatula RepID=G7KP92_MEDTR
Glyma.08G041100	1.09939	UniRef100_D0EP06 CONSTANS-like zinc finger protein n=1 Tax=Glycine max RepID=D0EP06_SOYBN
Glyma.16G045700	1.09832	UniRef100_Q2HRV5 DNA cross-link repair protein SNM1 n=1 Tax=Medicago truncatula RepID=Q2HRV5_MEDTR
Glyma.14G070500	1.09335	UniRef100_I1M877 Thioredoxin n=1 Tax=Glycine max RepID=I1M877_SOYBN
Glyma.05G182500	1.09312	UniRef100_Q93XA2 TGA-type basic leucine zipper protein TGA1.1 n=3 Tax=Phaseolus vulgaris RepID=Q93XA2_PHAVU
Glyma.16G125800	1.08992	UniRef100_G7K7L1 Receptor-like kinase n=1 Tax=Medicago truncatula RepID=G7K7L1_MEDTR
Glyma.01G121100	1.08874	UniRef100_Q9LS55 Genomic DNA, chromosome 3, P1 clone: MYF24 n=1 Tax=Arabidopsis thaliana RepID=Q9LS55_ARATH
Glyma.06G143200	1.08763	UniRef100_Q0GPI5 BZIP transcription factor bZIP85 (Fragment) n=1 Tax=Glycine max RepID=Q0GPI5_SOYBN
Glyma.15G244200	1.08505	UniRef100_H1A987 Cytochrome P450 monooxygenase n=1 Tax=Glycyrrhiza uralensis RepID=H1A987_GLYUR
Glyma.07G113500	1.08373	UniRef100_U5FSH1 H+-ATPase family protein n=1 Tax=Populus trichocarpa RepID=U5FSH1_POPTR
Glyma.10G233700	1.08371	UniRef100_G7IAL4 Calmodulin-binding heat shock protein n=1 Tax=Medicago truncatula RepID=G7IAL4_MEDTR
Glyma.18G241600	1.08255	UniRef100_Q2HW10 Wiscott-Aldrich syndrome, C-terminal n=1 Tax=Medicago truncatula RepID=Q2HW10_MEDTR
Glyma.04G164300	1.08243	UniRef100_O22091 ZPT4-4 n=1 Tax=Petunia hybrida RepID=O22091_PETHY
Glyma.20G194000	1.08065	UniRef100_Q9FMC7 Nuclear transport factor 2 (NTF2) family protein n=1 Tax=Arabidopsis thaliana RepID=Q9FMC7_ARATH
Glyma.03G149800	1.07816	UniRef100_G7I2W6 BSD domain-containing protein n=1 Tax=Medicago truncatula RepID=G7I2W6_MEDTR
Glyma.16G220700	1.07816	UniRef100_D7LBP6 Acid phosphatase class B family protein n=1 Tax=Arabidopsis lyrata subsp. lyrata RepID=D7LBP6_ARALL
Glyma.10G125000	1.07276	UniRef100_A9PIK2 Pectate lyase family protein n=1 Tax=Populus trichocarpa RepID=A9PIK2_POPTR
Glyma.16G145800	1.07056	UniRef100_U5TZH2 Photosystem I light-harvesting chlorophyll a/b-binding protein n=1 Tax=Phaseolus vulgaris RepID=U5TZH2_PHAVU
Glyma.16G033000	1.06967	UniRef100_G7KS69 Polygalacturonase-like protein n=2 Tax=Medicago RepID=G7KS69_MEDTR
Glyma.17G178000	1.06699	UniRef100_G7LGD1 50S ribosomal protein L25 n=1 Tax=Medicago truncatula RepID=G7LGD1_MEDTR
Glyma.13G068200	1.06651	UniRef100_G7KJG0 Peptide transporter family n=1 Tax=Medicago truncatula RepID=G7KJG0_MEDTR
Glyma.14G191300	1.06362	UniRef100_D7LUQ9 Proton-dependent oligopeptide transport family protein n=1 Tax=Arabidopsis lyrata subsp. lyrata RepID=D7LUQ9_ARALL
Glyma.04G242700	1.05821	UniRef100_E4MWH2 mRNA, clone: RTFL01-14-K17 n=2 Tax=Eutrema RepID=E4MWH2_THEHA
Glyma.16G131200	1.05624	UniRef100_G7KGC6 Cytochrome P450 n=1 Tax=Medicago truncatula RepID=G7KGC6_MEDTR
Glyma.02G077200	1.05434	UniRef100_G7KQ72 Programmed cell death protein n=1 Tax=Medicago truncatula RepID=G7KQ72_MEDTR
Glyma.02G205800	1.0518	UniRef100_G7JFJ6 Cellulose synthase catalytic subunit n=1 Tax=Medicago truncatula RepID=G7JFJ6_MEDTR
Glyma.01G140000	1.05076	UniRef100_Q2HS64 Peptidase M22, glycoprotease n=1 Tax=Medicago truncatula RepID=Q2HS64_MEDTR
Glyma.01G182700	1.04992	UniRef100_G7K9E1 Methyl jasmonate esterase n=1 Tax=Medicago truncatula RepID=G7K9E1_MEDTR
Glyma.11G092800	1.04938	UniRef100_G7JRQ5 Altered inheritance rate of mitochondria protein n=1 Tax=Medicago truncatula RepID=G7JRQ5_MEDTR
Glyma.18G190000	1.04802	UniRef100_G7L5L7 Protease inhibitor/seed storage/LTP family protein n=1 Tax=Medicago truncatula RepID=G7L5L7_MEDTR
Glyma.03G228900	1.04752	UniRef100_B9I6M7 Subunit A of the heteromeric enzyme ATP citrate lyase family protein n=1 Tax=Populus trichocarpa RepID=B9I6M7_POPTR
Glyma.13G040000	1.0468	NA
Glyma.16G130500	1.04562	UniRef100_G7LCZ8 Kinesin heavy chain DNA binding protein-like protein n=1 Tax=Medicago truncatula RepID=G7LCZ8_MEDTR
Glyma.07G073300	1.04382	UniRef100_G7KQ26 Double-stranded RNA-specific adenosine deaminase n=1 Tax=Medicago truncatula RepID=G7KQ26_MEDTR
Glyma.05G022700	1.04224	UniRef100_O22091 ZPT4-4 n=1 Tax=Petunia hybrida RepID=O22091_PETHY
Glyma.05G161900	1.04154	UniRef100_G7L792 Fasciclin-like arabinogalactan protein n=1 Tax=Medicago truncatula RepID=G7L792_MEDTR
Glyma.18G159700	1.04034	UniRef100_Q9LSG4 Genomic DNA, chromosome 3, P1 clone: MJL12 n=1 Tax=Arabidopsis thaliana RepID=Q9LSG4_ARATH
Glyma.07G080900	1.03891	UniRef100_A1XG54 SOC1 n=1 Tax=Glycine max RepID=A1XG54_SOYBN
Glyma.06G005300	1.036	NA
Glyma.20G064300	1.03025	UniRef100_Q8W104 F-box/LRR-repeat protein 17 n=1 Tax=Arabidopsis thaliana RepID=FBL17_ARATH
Glyma.07G095100	1.02981	UniRef100_G7KMN1 Kinase R-like protein n=1 Tax=Medicago truncatula RepID=G7KMN1_MEDTR
Glyma.16G087100	1.02638	UniRef100_G7LF48 TMV resistance protein N n=1 Tax=Medicago truncatula RepID=G7LF48_MEDTR
Glyma.16G136600	1.02629	UniRef100_C6ZS35 Resistance protein n=1 Tax=Glycine max RepID=C6ZS35_SOYBN
Glyma.20G141000	1.02481	NA
Glyma.08G249800	1.02332	UniRef100_Q69F97 Phytochelatin synthetase-like protein n=1 Tax=Phaseolus vulgaris RepID=Q69F97_PHAVU
Glyma.02G089100	1.01661	UniRef100_G7KV75 Protein PLASTID MOVEMENT IMPAIRED n=1 Tax=Medicago truncatula RepID=G7KV75_MEDTR
Glyma.18G007200	1.01489	UniRef100_G7JC01 Microtubule-associated protein MAP65-1a n=1 Tax=Medicago truncatula RepID=G7JC01_MEDTR
Glyma.03G168700	1.01437	UniRef100_T2DMX0 Alcohol dehydrogenase class III n=1 Tax=Phaseolus vulgaris RepID=T2DMX0_PHAVU
Glyma.03G136500	1.01427	UniRef100_B9II82 Villin 2 family protein n=2 Tax=Populus trichocarpa RepID=B9II82_POPTR
Glyma.18G270100	1.00143	UniRef100_C6ZRP1 Receptor-like kinase n=2 Tax=Glycine max RepID=C6ZRP1_SOYBN
Glyma.18G192900	1.00127	UniRef100_D7LZ12 Zinc finger family protein n=1 Tax=Arabidopsis lyrata subsp. lyrata RepID=D7LZ12_ARALL
Glyma.03G070300	1.0009	UniRef100_G7JTG2 Serine carboxypeptidase n=2 Tax=Medicago truncatula RepID=G7JTG2_MEDTR
Glyma.09G096800	1.00013	UniRef100_Q8VYL1 Adenylate kinase family protein n=3 Tax=Arabidopsis thaliana RepID=Q8VYL1_ARATH
Glyma.13G327100	1	UniRef100_G7JPE8 Fasciclin-like arabinogalactan protein n=2 Tax=Medicago truncatula RepID=G7JPE8_MEDTR
Glyma.08G079100	-1.00026	UniRef100_Q0WX03 Polygalacturonase inhibiting protein n=1 Tax=Glycine max RepID=Q0WX03_SOYBN
Glyma.06G183500	-1.00187	UniRef100_G7JPU2 Protein kinase n=1 Tax=Medicago truncatula RepID=G7JPU2_MEDTR
Glyma.18G291700	-1.00575	UniRef100_G7KW42 Metal ion binding protein n=1 Tax=Medicago truncatula RepID=G7KW42_MEDTR
Glyma.20G020200	-1.00646	UniRef100_G7LFZ8 NBS-LRR resistance-like protein 4G n=1 Tax=Medicago truncatula RepID=G7LFZ8_MEDTR
Glyma.15G012000	-1.00759	UniRef100_G7IMF2 Pleiotropic drug resistance protein n=1 Tax=Medicago truncatula RepID=G7IMF2_MEDTR
Glyma.07G065800	-1.00808	UniRef100_Q9LMN0 F22L4.5 protein n=2 Tax=Arabidopsis thaliana RepID=Q9LMN0_ARATH
Glyma.13G042500	-1.00924	UniRef100_G7ZYN8 30S ribosomal protein S18 n=1 Tax=Medicago truncatula RepID=G7ZYN8_MEDTR
Glyma.09G148900	-1.00987	UniRef100_G7KQE8 Fructokinase n=1 Tax=Medicago truncatula RepID=G7KQE8_MEDTR
Glyma.15G003500	-1.0114	UniRef100_B9N9Y7 Metal transporter Nramp1 family protein n=1 Tax=Populus trichocarpa RepID=B9N9Y7_POPTR
Glyma.01G210400	-1.01198	UniRef100_I1J9W9 L-lactate dehydrogenase n=1 Tax=Glycine max RepID=I1J9W9_SOYBN
Glyma.15G224500	-1.01308	UniRef100_M8D8E6 Subtilisin-like protease n=1 Tax=Aegilops tauschii RepID=M8D8E6_AEGTA
Glyma.07G045300	-1.0144	UniRef100_G7L962 Translation initiation factor eIF-2B subunit alpha n=1 Tax=Medicago truncatula RepID=G7L962_MEDTR
Glyma.04G214000	-1.01479	UniRef100_G7JBI0 Pectinesterase inhibitor n=1 Tax=Medicago truncatula RepID=G7JBI0_MEDTR
Glyma.16G138200	-1.01739	UniRef100_I1MNE4 Anaphase-promoting complex subunit 10 n=1 Tax=Glycine max RepID=I1MNE4_SOYBN
Glyma.16G188700	-1.0228	UniRef100_C6ZS04 Leucine-rich repeat protein n=1 Tax=Glycine max RepID=C6ZS04_SOYBN
Glyma.03G248100	-1.02394	UniRef100_D7L2W2 Nucleic acid binding protein n=1 Tax=Arabidopsis lyrata subsp. lyrata RepID=D7L2W2_ARALL
Glyma.09G027500	-1.02413	UniRef100_G7IMM9 Wall-associated receptor kinase-like protein n=1 Tax=Medicago truncatula RepID=G7IMM9_MEDTR
Glyma.08G305000	-1.02416	NA
Glyma.11G036100	-1.028	UniRef100_G7JXF0 RING-H2 finger protein ATL1E n=1 Tax=Medicago truncatula RepID=G7JXF0_MEDTR
Glyma.17G111100	-1.02847	UniRef100_Q8VWX9 Extensin-like protein (Fragment) n=2 Tax=Cucumis sativus RepID=Q8VWX9_CUCSA
Glyma.11G157200	-1.02915	UniRef100_G7JLF5 Calcium-binding protein n=1 Tax=Medicago truncatula RepID=G7JLF5_MEDTR
Glyma.20G153300	-1.03041	UniRef100_G7IC52 CXE carboxylesterase n=1 Tax=Medicago truncatula RepID=G7IC52_MEDTR
Glyma.13G190300	-1.03102	UniRef100_Q6SQJ2 NBS-LRR type disease resistance protein RPG1-B n=1 Tax=Glycine max RepID=Q6SQJ2_SOYBN
Glyma.03G215600	-1.03357	UniRef100_F4JFG2 Histone-lysine N-methyltransferase ATX3 n=1 Tax=Arabidopsis thaliana RepID=F4JFG2_ARATH
Glyma.18G281700	-1.03731	UniRef100_UPI000193C6BB BED finger-nbs-lrr resistance protein n=1 Tax=Populus trichocarpa RepID=UPI000193C6BB
Glyma.11G211100	-1.0391	UniRef100_G7IFI1 Somatic embryogenesis receptor-like kinase n=1 Tax=Medicago truncatula RepID=G7IFI1_MEDTR
Glyma.18G022700	-1.04355	UniRef100_T2DMY0 Wound-induced protein 1-like protein n=2 Tax=Phaseolus vulgaris RepID=T2DMY0_PHAVU
Glyma.03G201000	-1.04531	UniRef100_B0ZC11 Hairpin-inducing protein n=1 Tax=Casuarina glauca RepID=B0ZC11_CASGL
Glyma.17G228500	-1.04777	UniRef100_K7MNG2 Cytosolic Fe-S cluster assembly factor NBP35 n=1 Tax=Glycine max RepID=K7MNG2_SOYBN
Glyma.17G192000	-1.04932	UniRef100_G7I283 Amino acid transporter n=1 Tax=Medicago truncatula RepID=G7I283_MEDTR
Glyma.04G152900	-1.05168	UniRef100_Q9FX50 T6J4.21 protein n=1 Tax=Arabidopsis thaliana RepID=Q9FX50_ARATH
Glyma.17G243900	-1.05325	UniRef100_G7I4H1 Patatin-like protein n=2 Tax=Medicago truncatula RepID=G7I4H1_MEDTR
Glyma.13G138300	-1.05377	UniRef100_G7IBK4 Peroxidase n=1 Tax=Medicago truncatula RepID=G7IBK4_MEDTR
Glyma.13G051300	-1.05698	NA
Glyma.13G050400	-1.05862	UniRef100_S5X875 MYB transcription factor n=1 Tax=Populus trichocarpa RepID=S5X875_POPTR
Glyma.16G125100	-1.05937	UniRef100_G7LC07 Histidine kinase n=1 Tax=Medicago truncatula RepID=G7LC07_MEDTR
Glyma.20G139400	-1.06111	UniRef100_G7K103 Cysteine-rich receptor-like protein kinase n=1 Tax=Medicago truncatula RepID=G7K103_MEDTR
Glyma.15G064900	-1.0616	UniRef100_K7M9Y6 Serine/threonine-protein kinase n=1 Tax=Glycine max RepID=K7M9Y6_SOYBN
Glyma.17G107800	-1.06287	NA
Glyma.16G020300	-1.06722	NA
Glyma.15G068400	-1.06819	NA
Glyma.03G232400	-1.06964	UniRef100_B9N4N9 Calmodulin-binding protein 60-C n=1 Tax=Populus trichocarpa RepID=B9N4N9_POPTR
Glyma.02G205300	-1.07208	NA
Glyma.12G207400	-1.07337	UniRef100_G7JUX5 Glutaredoxin-C9 n=1 Tax=Medicago truncatula RepID=G7JUX5_MEDTR
Glyma.03G167900	-1.07708	UniRef100_G7KYF4 Tyrosine decarboxylase n=1 Tax=Medicago truncatula RepID=G7KYF4_MEDTR
Glyma.06G260200	-1.08013	UniRef100_A2Q5B6 Aldo/keto reductase n=1 Tax=Medicago truncatula RepID=A2Q5B6_MEDTR
Glyma.07G095000	-1.08031	UniRef100_G7KMN1 Kinase R-like protein n=1 Tax=Medicago truncatula RepID=G7KMN1_MEDTR
Glyma.06G164400	-1.082	UniRef100_G7J3A4 Centromere protein S n=1 Tax=Medicago truncatula RepID=G7J3A4_MEDTR
Glyma.05G042800	-1.08426	UniRef100_O81970 Cytochrome P450 71A9 n=1 Tax=Glycine max RepID=C71A9_SOYBN
Glyma.18G268200	-1.08441	UniRef100_G7JQT5 Isoflavonoid malonyl transferase n=2 Tax=Medicago truncatula RepID=G7JQT5_MEDTR
Glyma.03G047800	-1.08682	UniRef100_G7IBG5 Myosin-like protein n=1 Tax=Medicago truncatula RepID=G7IBG5_MEDTR
Glyma.20G125400	-1.08703	NA
Glyma.03G198700	-1.08814	UniRef100_Q8VYL0 LETM1-like protein n=1 Tax=Arabidopsis thaliana RepID=Q8VYL0_ARATH
Glyma.17G142200	-1.08845	UniRef100_G7JI11 2Fe-2S ferredoxin n=1 Tax=Medicago truncatula RepID=G7JI11_MEDTR
Glyma.07G161400	-1.08931	NA
Glyma.09G246700	-1.09088	UniRef100_P00052 Cytochrome c n=1 Tax=Vigna radiata var. radiata RepID=CYC_VIGRR
Glyma.10G157200	-1.09335	UniRef100_B9I7Z1 GDSL-motif lipase/hydrolase family protein n=1 Tax=Populus trichocarpa RepID=B9I7Z1_POPTR
Glyma.20G183800	-1.09468	NA
Glyma.01G238800	-1.09524	UniRef100_W0TSU6 Hexose transporter n=1 Tax=Acacia mangium RepID=W0TSU6_ACAMN
Glyma.14G016000	-1.09791	UniRef100_G7K4E0 Scarecrow-like transcription factor PAT1 n=1 Tax=Medicago truncatula RepID=G7K4E0_MEDTR
Glyma.04G024100	-1.09864	UniRef100_Q9LNS7 T20H2.23 protein n=2 Tax=Arabidopsis thaliana RepID=Q9LNS7_ARATH
Glyma.10G167800	-1.09931	UniRef100_G7I667 Ammonium transporter n=2 Tax=Medicago truncatula RepID=G7I667_MEDTR
Glyma.16G169700	-1.1	UniRef100_G7K4K0 Receptor-like kinase n=1 Tax=Medicago truncatula RepID=G7K4K0_MEDTR
Glyma.20G062700	-1.10097	UniRef100_Q9LIE8 Genomic DNA, chromosome 3, P1 clone:MKA23 n=1 Tax=Arabidopsis thaliana RepID=Q9LIE8_ARATH
Glyma.13G302500	-1.10366	UniRef100_G7IRP1 Anthocyanin 5-aromatic acyltransferase n=1 Tax=Medicago truncatula RepID=G7IRP1_MEDTR
Glyma.06G135000	-1.10369	UniRef100_Q9LZC0 Emb|CAB85509.1 n=1 Tax=Arabidopsis thaliana RepID=Q9LZC0_ARATH
Glyma.05G166200	-1.10571	UniRef100_G7IYP6 F-box/kelch-repeat protein n=1 Tax=Medicago truncatula RepID=G7IYP6_MEDTR
Glyma.13G041300	-1.10722	UniRef100_G7J6S0 Protein RUPTURED POLLEN GRAIN n=1 Tax=Medicago truncatula RepID=G7J6S0_MEDTR
Glyma.14G211700	-1.10894	UniRef100_G7IF65 Beta-glucosidase n=1 Tax=Medicago truncatula RepID=G7IF65_MEDTR
Glyma.04G055200	-1.11105	UniRef100_G7J8E6 Fgenesh protein n=1 Tax=Medicago truncatula RepID=G7J8E6_MEDTR
Glyma.04G042500	-1.11385	UniRef100_M5XQT3 Serine/threonine-protein kinase n=1 Tax=Prunus persica RepID=M5XQT3_PRUPE
Glyma.20G169200	-1.11754	UniRef100_Q43854 Peroxidase n=1 Tax=Phaseolus angularis RepID=Q43854_PHAAN
Glyma.20G056000	-1.11794	UniRef100_Q9LJH2 2-oxoglutarate-dependent dioxygenase family protein n=3 Tax=Arabidopsis thaliana RepID=Q9LJH2_ARATH
Glyma.19G159900	-1.12281	UniRef100_Q93YX6 Type IIB calcium ATPase n=1 Tax=Medicago truncatula RepID=Q93YX6_MEDTR
Glyma.08G110900	-1.12403	UniRef100_Q6X0M9 Chalcone synthase n=1 Tax=Glycine max RepID=Q6X0M9_SOYBN
Glyma.11G043100	-1.12403	UniRef100_U5GRE1 DNA-binding family protein n=1 Tax=Populus trichocarpa RepID=U5GRE1_POPTR
Glyma.11G056500	-1.12428	UniRef100_G7K7Z2 Calcium-binding protein CML24 n=1 Tax=Medicago truncatula RepID=G7K7Z2_MEDTR
Glyma.08G110300	-1.12775	UniRef100_Q6X0M9 Chalcone synthase n=1 Tax=Glycine max RepID=Q6X0M9_SOYBN
Glyma.07G188800	-1.12818	UniRef100_K7L2L4 Serine/threonine-protein kinase n=1 Tax=Glycine max RepID=K7L2L4_SOYBN
Glyma.03G159000	-1.1311	UniRef100_D7LC63 Lipase class 3 family protein n=1 Tax=Arabidopsis lyrata subsp. lyrata RepID=D7LC63_ARALL
Glyma.11G120400	-1.13335	UniRef100_Q41126 Non-specific lipid transfer-like protein n=1 Tax=Phaseolus vulgaris RepID=Q41126_PHAVU
Glyma.10G222500	-1.13344	UniRef100_H2D7G8 Glutathione peroxidase n=1 Tax=Copaifera officinalis RepID=H2D7G8_9FABA
Glyma.05G128800	-1.13384	NA
Glyma.08G056100	-1.13521	UniRef100_V7CQR6 Potassium transporter n=1 Tax=Phaseolus vulgaris RepID=V7CQR6_PHAVU
Glyma.09G153500	-1.14658	UniRef100_G7L6B0 Protein regulator of cytokinesis n=1 Tax=Medicago truncatula RepID=G7L6B0_MEDTR
Glyma.05G005200	-1.14804	UniRef100_G7KHI4 Polyribonucleotide nucleotidyltransferase n=1 Tax=Medicago truncatula RepID=G7KHI4_MEDTR
Glyma.15G128700	-1.14838	UniRef100_O23961 Peroxidase n=1 Tax=Glycine max RepID=O23961_SOYBN
Glyma.02G201800	-1.14954	UniRef100_F5CAE0 Pentatricopeptide repeat protein 78 (Fragment) n=1 Tax=Funaria hygrometrica RepID=F5CAE0_FUNHY
Glyma.03G150400	-1.15153	NA
Glyma.02G043500	-1.15391	UniRef100_G7LA96 F-box family protein n=1 Tax=Medicago truncatula RepID=G7LA96_MEDTR
Glyma.17G179200	-1.15535	UniRef100_W0M058 NBS-LRR protein n=1 Tax=Cicer arietinum RepID=W0M058_CICAR
Glyma.02G211700	-1.15668	UniRef100_B9IGC3 Mitochondrial substrate carrier family protein n=1 Tax=Populus trichocarpa RepID=B9IGC3_POPTR
Glyma.11G229200	-1.1602	NA
Glyma.01G240300	-1.16375	UniRef100_I1JAV9 Pectinesterase n=1 Tax=Glycine max RepID=I1JAV9_SOYBN
Glyma.15G231300	-1.16524	UniRef100_Q8GZF0 Resistance protein KR4 n=1 Tax=Glycine max RepID=Q8GZF0_SOYBN
Glyma.18G197300	-1.16549	NA
Glyma.08G244500	-1.16888	UniRef100_G7L593 UDP-glucosyltransferase HRA25 n=1 Tax=Medicago truncatula RepID=G7L593_MEDTR
Glyma.12G025600	-1.16909	UniRef100_G7JPI9 Serine carboxypeptidase-like protein n=1 Tax=Medicago truncatula RepID=G7JPI9_MEDTR
Glyma.08G109300	-1.17007	UniRef100_Q6X0M9 Chalcone synthase n=1 Tax=Glycine max RepID=Q6X0M9_SOYBN
Glyma.13G346700	-1.17034	UniRef100_P27054 Endochitinase PR4 n=1 Tax=Phaseolus vulgaris RepID=CHI4_PHAVU
Glyma.09G210600	-1.17093	UniRef100_C6ZS43 NBS-LRR type disease resistance protein n=1 Tax=Glycine max RepID=C6ZS43_SOYBN
Glyma.11G073000	-1.17538	UniRef100_C6SVM5 Thioredoxin n=1 Tax=Glycine max RepID=C6SVM5_SOYBN
Glyma.18G145600	-1.17796	UniRef100_G7JXR1 Cyclin D2 n=1 Tax=Medicago truncatula RepID=G7JXR1_MEDTR
Glyma.13G212300	-1.18139	UniRef100_B9HM94 Endonuclease/exonuclease/phosphatase family protein n=1 Tax=Populus trichocarpa RepID=B9HM94_POPTR
Glyma.18G009100	-1.18146	UniRef100_G5DVY7 Lojap-like protein (Fragment) n=1 Tax=Silene latifolia RepID=G5DVY7_SILLA
Glyma.03G252300	-1.19506	UniRef100_G7L2Y0 Translational activator GCN1 n=1 Tax=Medicago truncatula RepID=G7L2Y0_MEDTR
Glyma.15G076200	-1.19855	UniRef100_G7ISD5 Squamosa promoter binding-like protein n=1 Tax=Medicago truncatula RepID=G7ISD5_MEDTR
Glyma.15G012700	-1.20115	UniRef100_I1MCK6 Auxin-induced protein n=1 Tax=Glycine max RepID=I1MCK6_SOYBN
Glyma.04G047600	-1.21259	NA
Glyma.12G175800	-1.21463	UniRef100_Q9LN00 T6D22.16 n=1 Tax=Arabidopsis thaliana RepID=Q9LN00_ARATH
Glyma.14G153500	-1.2147	UniRef100_UPI000193E25F amino acid permease n=1 Tax=Populus trichocarpa RepID=UPI000193E25F
Glyma.01G129000	-1.21563	NA
Glyma.04G013800	-1.21697	UniRef100_L7T124 TIFY transcription factor n=1 Tax=Phaseolus vulgaris RepID=L7T124_PHAVU
Glyma.13G152900	-1.21732	UniRef100_G7J7Y4 2-succinylbenzoate-CoA ligase n=1 Tax=Medicago truncatula RepID=G7J7Y4_MEDTR
Glyma.15G013900	-1.22271	UniRef100_W0TQK4 Coatomer subunit beta n=1 Tax=Acacia mangium RepID=W0TQK4_ACAMN
Glyma.17G228600	-1.22588	UniRef100_Q6VM17 Metal transport protein n=1 Tax=Medicago truncatula RepID=Q6VM17_MEDTR
Glyma.01G217600	-1.23054	UniRef100_A1IGE2 PR-5 protein n=1 Tax=Glycine max RepID=A1IGE2_SOYBN
Glyma.07G092800	-1.23379	UniRef100_I1KQ64 Myb transcription factor n=2 Tax=Glycine max RepID=I1KQ64_SOYBN
Glyma.13G332100	-1.23387	NA
Glyma.13G248900	-1.2393	UniRef100_I1M2E9 Serine/threonine-protein kinase n=1 Tax=Glycine max RepID=I1M2E9_SOYBN
Glyma.12G023200	-1.24606	UniRef100_Q5BPJ9 Late embryogenesis abundant hydroxyproline-rich glycoprotein n=1 Tax=Arabidopsis thaliana RepID=Q5BPJ9_ARATH
Glyma.04G012600	-1.24813	UniRef100_G7J732 DnaJ homolog subfamily C member n=1 Tax=Medicago truncatula RepID=G7J732_MEDTR
Glyma.18G018200	-1.24854	UniRef100_D2CKB5 Dehydrate responsive element-binding protein n=1 Tax=Populus euphratica RepID=D2CKB5_POPEU
Glyma.08G140600	-1.25209	UniRef100_G7IJ93 Cytochrome P450 n=1 Tax=Medicago truncatula RepID=G7IJ93_MEDTR
Glyma.08G110700	-1.25324	UniRef100_Q6X0N0 Chalcone synthase CHS4 n=1 Tax=Glycine max RepID=Q6X0N0_SOYBN
Glyma.16G123600	-1.25398	NA
Glyma.07G115300	-1.25424	UniRef100_G7JXR7 Ovarian cancer-associated gene 2 protein-like protein n=1 Tax=Medicago truncatula RepID=G7JXR7_MEDTR
Glyma.17G242600	-1.25578	NA
Glyma.16G175600	-1.25919	UniRef100_A6BM07 Isoflavone 7-O-glucosyltransferase 1 n=1 Tax=Glycine max RepID=I7GT1_SOYBN
Glyma.09G274000	-1.26028	UniRef100_B0LUS2 Transcription factor n=1 Tax=Glycine max RepID=B0LUS2_SOYBN
Glyma.14G042300	-1.26115	UniRef100_C6ZS07 Disease resistance protein n=1 Tax=Glycine max RepID=C6ZS07_SOYBN
Glyma.08G110500	-1.26651	UniRef100_Q6X0N0 Chalcone synthase CHS4 n=1 Tax=Glycine max RepID=Q6X0N0_SOYBN
Glyma.08G180600	-1.27088	UniRef100_G7INS4 LL-diaminopimelate aminotransferase n=1 Tax=Medicago truncatula RepID=G7INS4_MEDTR
Glyma.06G142000	-1.2775	UniRef100_B0LUS3 Transcription factor n=1 Tax=Glycine max RepID=B0LUS3_SOYBN
Glyma.16G039600	-1.27991	UniRef100_Q2HVM5 Anthranilate N-benzoyltransferase protein n=1 Tax=Medicago truncatula RepID=Q2HVM5_MEDTR
Glyma.10G206900	-1.28162	NA
Glyma.03G143700	-1.28338	UniRef100_Q42798 Cytochrome P450 93A1 n=2 Tax=Glycine max RepID=C93A1_SOYBN
Glyma.10G158600	-1.28487	UniRef100_Q94AH1 Candidate G-protein coupled receptor 2 n=1 Tax=Arabidopsis thaliana RepID=Q94AH1_ARATH
Glyma.15G062300	-1.28577	NA
Glyma.16G034500	-1.28827	UniRef100_G7KT23 Transmembrane protein 8B n=1 Tax=Medicago truncatula RepID=G7KT23_MEDTR
Glyma.13G035100	-1.29047	UniRef100_G7I8G4 Calmodulin-like protein n=1 Tax=Medicago truncatula RepID=G7I8G4_MEDTR
Glyma.16G021500	-1.29157	NA
Glyma.13G269100	-1.29295	UniRef100_U3PVV5 EF1 protein n=1 Tax=Nicotiana tabacum RepID=U3PVV5_TOBAC
Glyma.14G102900	-1.29463	UniRef100_B0LUR8 Transcription factor n=1 Tax=Glycine max RepID=B0LUR8_SOYBN
Glyma.16G134700	-1.29556	UniRef100_B5A7G5 Salicylic acid methyl transferase-like protein n=1 Tax=Glycine max RepID=B5A7G5_SOYBN
Glyma.06G179600	-1.29581	NA
Glyma.20G062000	-1.29716	UniRef100_G7JH45 Nudix hydrolase n=1 Tax=Medicago truncatula RepID=G7JH45_MEDTR
Glyma.02G059700	-1.29889	UniRef100_A3FMG8 LysM-domain containing receptor-like kinase n=1 Tax=Sesbania rostrata RepID=A3FMG8_SESRO
Glyma.08G150500	-1.30353	UniRef100_A2SY66 Vicianin hydrolase (Fragment) n=1 Tax=Vicia sativa subsp. nigra RepID=VICHY_VICSN
Glyma.04G223300	-1.30449	UniRef100_B0LUS3 Transcription factor n=1 Tax=Glycine max RepID=B0LUS3_SOYBN
Glyma.10G276600	-1.30751	UniRef100_Q535K6 Nitrate and chloride transporter n=1 Tax=Glycine max RepID=Q535K6_SOYBN
Glyma.08G109400	-1.30849	UniRef100_P24826 Chalcone synthase 1 n=5 Tax=Glycine max RepID=CHS1_SOYBN
Glyma.05G069200	-1.31281	UniRef100_G7ZWJ4 PIF-like protein n=1 Tax=Medicago truncatula RepID=G7ZWJ4_MEDTR
Glyma.17G140600	-1.3148	UniRef100_I1MUZ7 L-lactate dehydrogenase n=1 Tax=Glycine max RepID=I1MUZ7_SOYBN
Glyma.18G255800	-1.315	UniRef100_M9WLV5 PIN8b n=1 Tax=Glycine max RepID=M9WLV5_SOYBN
Glyma.15G272700	-1.31942	NA
Glyma.01G219400	-1.31994	UniRef100_C6SZX7 Glutathione peroxidase n=1 Tax=Glycine max RepID=C6SZX7_SOYBN
Glyma.16G117700	-1.32024	UniRef100_G7L9D6 Serine/threonine protein kinase BIK1 n=1 Tax=Medicago truncatula RepID=G7L9D6_MEDTR
Glyma.17G210100	-1.32035	NA
Glyma.02G172200	-1.32093	UniRef100_Q9FG33 Probable L-type lectin-domain containing receptor kinase S.5 n=1 Tax=Arabidopsis thaliana RepID=LRKS5_ARATH
Glyma.03G238100	-1.3232	UniRef100_G7KYP4 Mannosylglycoprotein endo-beta-mannosidase n=1 Tax=Medicago truncatula RepID=G7KYP4_MEDTR
Glyma.20G002800	-1.3292	UniRef100_M0RGQ5 tRNA (guanine(37)-N1)-methyltransferase n=1 Tax=Musa acuminata subsp. malaccensis RepID=M0RGQ5_MUSAM
Glyma.13G190200	-1.3297	UniRef100_G7LGV1 Mitochondrial inner membrane protease subunit n=1 Tax=Medicago truncatula RepID=G7LGV1_MEDTR
Glyma.16G135200	-1.33833	UniRef100_Q8W2C0 Functional candidate resistance protein KR1 n=1 Tax=Glycine max RepID=Q8W2C0_SOYBN
Glyma.17G064900	-1.33922	UniRef100_G7JVH9 Xyloglucan endotransglucosylase/hydrolase n=1 Tax=Medicago truncatula RepID=G7JVH9_MEDTR
Glyma.16G127900	-1.3412	UniRef100_Q5JBT4 Candidate disease-resistance protein SR1 n=1 Tax=Glycine max RepID=Q5JBT4_SOYBN
Glyma.15G233200	-1.3483	UniRef100_Q8GZF0 Resistance protein KR4 n=1 Tax=Glycine max RepID=Q8GZF0_SOYBN
Glyma.06G060300	-1.34853	UniRef100_G7J9S8 Tsi1-interacting protein TSIP1 n=1 Tax=Medicago truncatula RepID=G7J9S8_MEDTR
Glyma.16G220900	-1.35448	UniRef100_Q8S8Z7 Syringolide-induced protein B15-3-5 n=1 Tax=Glycine max RepID=Q8S8Z7_SOYBN
Glyma.13G028100	-1.35463	UniRef100_A2Q1X9 TIR n=2 Tax=Medicago truncatula RepID=A2Q1X9_MEDTR
Glyma.03G127800	-1.35532	UniRef100_O80669 Sigma factor binding protein 2, chloroplastic n=1 Tax=Arabidopsis thaliana RepID=SIB2_ARATH
Glyma.08G179700	-1.35645	UniRef100_G7INU9 Peroxidase n=1 Tax=Medicago truncatula RepID=G7INU9_MEDTR
Glyma.05G243900	-1.36204	UniRef100_Q1SN19 66 kDa stress protein n=1 Tax=Medicago truncatula RepID=Q1SN19_MEDTR
Glyma.08G109200	-1.36308	UniRef100_P48406 Chalcone synthase 5 n=1 Tax=Glycine max RepID=CHS5_SOYBN
Glyma.07G097400	-1.36829	NA
Glyma.16G134600	-1.37213	UniRef100_B5A7G5 Salicylic acid methyl transferase-like protein n=1 Tax=Glycine max RepID=B5A7G5_SOYBN
Glyma.20G130000	-1.37282	UniRef100_I6ZPI0 PRp27-like protein n=1 Tax=Olea europaea subsp. europaea RepID=I6ZPI0_OLEEU
Glyma.12G238300	-1.37699	NA
Glyma.07G099000	-1.38118	NA
Glyma.03G162400	-1.38219	UniRef100_M1RXN3 Ethylene-responsive transcription factor n=1 Tax=Gossypium hirsutum RepID=M1RXN3_GOSHI
Glyma.13G186400	-1.38386	NA
Glyma.08G110400	-1.38755	UniRef100_P48406 Chalcone synthase 5 n=1 Tax=Glycine max RepID=CHS5_SOYBN
Glyma.12G177700	-1.38968	UniRef100_Q2LME0 MYB24 n=1 Tax=Malus domestica RepID=Q2LME0_MALDO
Glyma.06G268300	-1.39026	UniRef100_A2Q4J1 GroES-like n=1 Tax=Medicago truncatula RepID=A2Q4J1_MEDTR
Glyma.18G022600	-1.3969	UniRef100_G7J2F8 Cys-rich domain protein n=1 Tax=Medicago truncatula RepID=G7J2F8_MEDTR
Glyma.15G052700	-1.39702	UniRef100_G7INU9 Peroxidase n=1 Tax=Medicago truncatula RepID=G7INU9_MEDTR
Glyma.20G120000	-1.40312	UniRef100_G7ITU9 Germin-like protein n=1 Tax=Medicago truncatula RepID=G7ITU9_MEDTR
Glyma.03G247200	-1.40317	UniRef100_B9I5F5 Thylakoid assembly family protein n=1 Tax=Populus trichocarpa RepID=B9I5F5_POPTR
Glyma.03G121500	-1.40391	UniRef100_Q9MB42 Beta-amyrin synthase n=1 Tax=Glycyrrhiza glabra RepID=BAMS_GLYGL
Glyma.09G266800	-1.40429	NA
Glyma.16G213900	-1.4106	UniRef100_Q84ZU7 R 5 protein n=1 Tax=Glycine max RepID=Q84ZU7_SOYBN
Glyma.10G028900	-1.41239	UniRef100_G7IDK9 Sulfate/bicarbonate/oxalate exchanger and transporter sat-1 n=1 Tax=Medicago truncatula RepID=G7IDK9_MEDTR
Glyma.07G067600	-1.41424	UniRef100_B9HTD1 Transferase family protein n=1 Tax=Populus trichocarpa RepID=B9HTD1_POPTR
Glyma.02G248100	-1.42055	UniRef100_G7KBR3 Elicitor-responsive protein n=1 Tax=Medicago truncatula RepID=G7KBR3_MEDTR
Glyma.19G081200	-1.4215	UniRef100_C6ZRZ7 Leucine-rich repeat family protein / protein kinase family protein n=1 Tax=Glycine max RepID=C6ZRZ7_SOYBN
Glyma.13G033900	-1.42216	UniRef100_G7KJL1 Kinase-like protein n=1 Tax=Medicago truncatula RepID=G7KJL1_MEDTR
Glyma.12G045500	-1.42362	UniRef100_Q41126 Non-specific lipid transfer-like protein n=1 Tax=Phaseolus vulgaris RepID=Q41126_PHAVU
Glyma.17G167400	-1.42686	NA
Glyma.06G096500	-1.42768	UniRef100_G7K086 Axial regulator YABBY n=1 Tax=Medicago truncatula RepID=G7K086_MEDTR
Glyma.20G175500	-1.43057	UniRef100_E5KUI2 Transcription factor n=1 Tax=Populus trichocarpa RepID=E5KUI2_POPTR
Glyma.05G237200	-1.43104	UniRef100_B9I2K3 Calmodulin-binding protein 60-C n=1 Tax=Populus trichocarpa RepID=B9I2K3_POPTR
Glyma.02G104600	-1.43366	UniRef100_E9M5F4 Glycosyltransferase GT14A05 n=1 Tax=Pueraria montana var. lobata RepID=E9M5F4_PUEML
Glyma.04G026700	-1.43598	UniRef100_G7J4P1 Receptor-like protein kinase n=1 Tax=Medicago truncatula RepID=G7J4P1_MEDTR
Glyma.13G351600	-1.43737	UniRef100_E5D6S8 Acid phosphatase n=1 Tax=Phaseolus vulgaris RepID=E5D6S8_PHAVU
Glyma.09G040400	-1.43762	UniRef100_E9KT46 PR10.13.36 (Fragment) n=3 Tax=Oxytropis RepID=E9KT46_9FABA
Glyma.10G259200	-1.4418	UniRef100_Q9LH40 Genomic DNA, chromosome 3, BAC clone: T31J18 n=2 Tax=Arabidopsis thaliana RepID=Q9LH40_ARATH
Glyma.16G134400	-1.45138	UniRef100_B5A7G5 Salicylic acid methyl transferase-like protein n=1 Tax=Glycine max RepID=B5A7G5_SOYBN
Glyma.06G116400	-1.45284	UniRef100_UPI000193E25F amino acid permease n=1 Tax=Populus trichocarpa RepID=UPI000193E25F
Glyma.05G111500	-1.45301	UniRef100_U5GRE1 DNA-binding family protein n=1 Tax=Populus trichocarpa RepID=U5GRE1_POPTR
Glyma.14G157700	-1.45331	NA
Glyma.16G192500	-1.45549	UniRef100_G7KLZ3 Flap endonuclease GEN-like protein n=1 Tax=Medicago truncatula RepID=G7KLZ3_MEDTR
Glyma.03G001500	-1.45664	UniRef100_Q8S8Z7 Syringolide-induced protein B15-3-5 n=1 Tax=Glycine max RepID=Q8S8Z7_SOYBN
Glyma.20G045900	-1.45784	UniRef100_I1K081 Nucleoside diphosphate kinase n=1 Tax=Glycine max RepID=I1K081_SOYBN
Glyma.13G231200	-1.45784	UniRef100_Q5ZDY7 Conserved transmembrane protein-like n=1 Tax=Oryza sativa subsp. japonica RepID=Q5ZDY7_ORYSJ
Glyma.08G134200	-1.46312	NA
Glyma.06G234700	-1.46465	UniRef100_Q9FN29 Homeobox-leucine zipper protein ATHB-52 n=1 Tax=Arabidopsis thaliana RepID=ATB52_ARATH
Glyma.13G237400	-1.4694	UniRef100_G7ISD5 Squamosa promoter binding-like protein n=1 Tax=Medicago truncatula RepID=G7ISD5_MEDTR
Glyma.17G203400	-1.47006	UniRef100_K7MMV2 Histone H4 n=1 Tax=Glycine max RepID=K7MMV2_SOYBN
Glyma.15G230900	-1.47153	UniRef100_Q8GZF0 Resistance protein KR4 n=1 Tax=Glycine max RepID=Q8GZF0_SOYBN
Glyma.20G140100	-1.47727	UniRef100_C6ZRN5 Cysteine-rich protein n=1 Tax=Glycine max RepID=C6ZRN5_SOYBN
Glyma.17G147600	-1.48401	UniRef100_O23547 Expansin-like B1 n=2 Tax=Arabidopsis thaliana RepID=EXLB1_ARATH
Glyma.16G191500	-1.48447	NA
Glyma.12G030500	-1.48814	UniRef100_D7LKZ8 Pentatricopeptide repeat-containing protein n=1 Tax=Arabidopsis lyrata subsp. lyrata RepID=D7LKZ8_ARALL
Glyma.03G128700	-1.48852	NA
Glyma.17G155500	-1.49332	UniRef100_B9IDA2 Kinesin motor family protein n=1 Tax=Populus trichocarpa RepID=B9IDA2_POPTR
Glyma.09G182200	-1.50015	UniRef100_G7KMN1 Kinase R-like protein n=1 Tax=Medicago truncatula RepID=G7KMN1_MEDTR
Glyma.03G201200	-1.50274	UniRef100_Q8S8Z8 Syringolide-induced protein B13-1-9 n=1 Tax=Glycine max RepID=Q8S8Z8_SOYBN
Glyma.16G019900	-1.50615	UniRef100_B9GRQ1 FAD-binding domain-containing family protein n=1 Tax=Populus trichocarpa RepID=B9GRQ1_POPTR
Glyma.03G227300	-1.50735	UniRef100_C1PHB9 Phytochrome n=1 Tax=Glycine max RepID=C1PHB9_SOYBN
Glyma.15G237800	-1.50858	UniRef100_I1MIT6 Annexin n=1 Tax=Glycine max RepID=I1MIT6_SOYBN
Glyma.13G175700	-1.51664	UniRef100_P04794 17.5 kDa class I heat shock protein n=1 Tax=Glycine max RepID=HSP14_SOYBN
Glyma.19G159800	-1.52408	NA
Glyma.18G261500	-1.52805	NA
Glyma.08G127600	-1.52978	UniRef100_T2DPK3 Glutelin type-A 2-like protein n=1 Tax=Phaseolus vulgaris RepID=T2DPK3_PHAVU
Glyma.16G166900	-1.53008	NA
Glyma.12G211400	-1.53408	NA
Glyma.12G013100	-1.53646	UniRef100_V5N8V1 Mitochondrion heat shock 22 kDa protein n=1 Tax=Phaseolus vulgaris RepID=V5N8V1_PHAVU
Glyma.07G181400	-1.53698	NA
Glyma.13G154000	-1.54212	UniRef100_Q9LZC1 Emb|CAB85508.1 n=1 Tax=Arabidopsis thaliana RepID=Q9LZC1_ARATH
Glyma.18G254100	-1.54284	UniRef100_G7KK16 Mitochondrial chaperone BCS1 n=1 Tax=Medicago truncatula RepID=G7KK16_MEDTR
Glyma.03G143800	-1.55854	NA
Glyma.09G147200	-1.56208	UniRef100_Q5RM57 Drought responsive element binding protein n=1 Tax=Glycine soja RepID=Q5RM57_GLYSO
Glyma.20G125900	-1.56239	UniRef100_G7IAS0 Pentatricopeptide repeat-containing protein n=2 Tax=Medicago truncatula RepID=G7IAS0_MEDTR
Glyma.10G212300	-1.56474	UniRef100_I1LD23 MLO-like protein n=1 Tax=Glycine max RepID=I1LD23_SOYBN
Glyma.18G216800	-1.56572	UniRef100_G7KY75 Leucine-rich repeat protein kinase n=1 Tax=Medicago truncatula RepID=G7KY75_MEDTR
Glyma.16G020000	-1.57748	UniRef100_B9GRQ1 FAD-binding domain-containing family protein n=1 Tax=Populus trichocarpa RepID=B9GRQ1_POPTR
Glyma.08G087900	-1.57813	UniRef100_G7IKZ9 Polygalacturonase n=1 Tax=Medicago truncatula RepID=G7IKZ9_MEDTR
Glyma.03G232500	-1.587	UniRef100_B9N4N9 Calmodulin-binding protein 60-C n=1 Tax=Populus trichocarpa RepID=B9N4N9_POPTR
Glyma.14G058600	-1.58934	UniRef100_G7K254 Gibberellin 2-beta-dioxygenase n=1 Tax=Medicago truncatula RepID=G7K254_MEDTR
Glyma.20G220200	-1.59212	UniRef100_V5N8X6 Amino-acid permease n=1 Tax=Phaseolus vulgaris RepID=V5N8X6_PHAVU
Glyma.06G147100	-1.5924	UniRef100_Q2PJS3 WRKY21 n=1 Tax=Glycine max RepID=Q2PJS3_SOYBN
Glyma.02G268900	-1.59374	UniRef100_G7J7A7 TIR-NBS-LRR-TIR type disease resistance protein n=1 Tax=Medicago truncatula RepID=G7J7A7_MEDTR
Glyma.20G139300	-1.599	UniRef100_G8A0W3 Cysteine-rich receptor-like protein kinase n=2 Tax=Medicago truncatula RepID=G8A0W3_MEDTR
Glyma.16G202400	-1.6001	UniRef100_G7KMF3 Cysteine-rich receptor-like protein kinase n=1 Tax=Medicago truncatula RepID=G7KMF3_MEDTR
Glyma.12G234600	-1.60194	UniRef100_Q93YR2 Probable sodium/metabolite cotransporter BASS1, chloroplastic n=1 Tax=Arabidopsis thaliana RepID=BASS1_ARATH
Glyma.08G117700	-1.60383	UniRef100_B9I970 Nodulin MtN21 family protein n=1 Tax=Populus trichocarpa RepID=B9I970_POPTR
Glyma.09G211900	-1.61242	NA
Glyma.11G152000	-1.62359	NA
Glyma.16G214300	-1.62648	UniRef100_Q84ZV0 R 14 protein n=1 Tax=Glycine max RepID=Q84ZV0_SOYBN
Glyma.10G169300	-1.62999	UniRef100_T2DNH1 F-box protein PP2-B10-like protein n=1 Tax=Phaseolus vulgaris RepID=T2DNH1_PHAVU
Glyma.04G061400	-1.631	UniRef100_G7J9V1 WRKY transcription factor n=1 Tax=Medicago truncatula RepID=G7J9V1_MEDTR
Glyma.02G300100	-1.64159	NA
Glyma.12G007000	-1.64252	UniRef100_G7ICI3 Receptor-like protein kinase n=1 Tax=Medicago truncatula RepID=G7ICI3_MEDTR
Glyma.10G055400	-1.64556	UniRef100_B9N857 50S ribosomal family protein n=1 Tax=Populus trichocarpa RepID=B9N857_POPTR
Glyma.20G040200	-1.65853	UniRef100_V7BVK6 Clustered mitochondria protein homolog n=1 Tax=Phaseolus vulgaris RepID=V7BVK6_PHAVU
Glyma.12G206000	-1.65865	UniRef100_I1LUI2 Reticulon-like protein n=1 Tax=Glycine max RepID=I1LUI2_SOYBN
Glyma.15G099500	-1.66612	UniRef100_G7IFL9 Sugar transporter ERD6-like protein n=1 Tax=Medicago truncatula RepID=G7IFL9_MEDTR
Glyma.20G062200	-1.6736	UniRef100_Q5CHZ0 ADA2-like protein n=1 Tax=Cryptosporidium hominis RepID=Q5CHZ0_CRYHO
Glyma.15G145600	-1.68178	UniRef100_Q9AXK1 PR10.2D protein n=1 Tax=Lupinus luteus RepID=Q9AXK1_LUPLU
Glyma.11G133000	-1.68197	NA
Glyma.05G237300	-1.68224	UniRef100_Q9M9C4 Core-2/I-branching beta-1,6-N-acetylglucosaminyltransferase family protein n=1 Tax=Arabidopsis thaliana RepID=Q9M9C4_ARATH
Glyma.15G031000	-1.68692	NA
Glyma.09G277800	-1.69692	UniRef100_P22195 Cationic peroxidase 1 n=1 Tax=Arachis hypogaea RepID=PER1_ARAHY
Glyma.16G164400	-1.70183	UniRef100_B9GT82 Peroxidase family protein n=1 Tax=Populus trichocarpa RepID=B9GT82_POPTR
Glyma.03G229200	-1.70511	UniRef100_C7AE95 Glycogen synthase kinase n=1 Tax=Glycine max RepID=C7AE95_SOYBN
Glyma.16G188000	-1.70995	NA
Glyma.06G062000	-1.71096	UniRef100_B0LUR8 Transcription factor n=1 Tax=Glycine max RepID=B0LUR8_SOYBN
Glyma.20G167100	-1.71428	NA
Glyma.06G154300	-1.71965	UniRef100_G7JBL9 2-oxoisovalerate dehydrogenase subunit alpha n=1 Tax=Medicago truncatula RepID=G7JBL9_MEDTR
Glyma.18G265900	-1.7254	UniRef100_G7L593 UDP-glucosyltransferase HRA25 n=1 Tax=Medicago truncatula RepID=G7L593_MEDTR
Glyma.18G265800	-1.73001	UniRef100_G7L596 UDP-glucosyltransferase HRA25 n=1 Tax=Medicago truncatula RepID=G7L596_MEDTR
Glyma.16G153400	-1.73391	UniRef100_I1MNU3 Glutamate dehydrogenase n=1 Tax=Glycine max RepID=I1MNU3_SOYBN
Glyma.17G108500	-1.74359	UniRef100_P21616 Pyrophosphate-energized vacuolar membrane proton pump n=1 Tax=Vigna radiata var. radiata RepID=AVP_VIGRR
Glyma.11G057400	-1.74794	NA
Glyma.18G201300	-1.75123	UniRef100_G7JP31 GDSL esterase/lipase CPRD49 n=1 Tax=Medicago truncatula RepID=G7JP31_MEDTR
Glyma.02G303100	-1.75333	UniRef100_Q56Y59 Late embryogenesis abundant (LEA) hydroxyproline-rich glycoprotein family member n=2 Tax=Arabidopsis thaliana RepID=Q56Y59_ARATH
Glyma.05G222400	-1.75606	UniRef100_G7KJU7 1-aminocyclopropane-1-carboxylate oxidase n=1 Tax=Medicago truncatula RepID=G7KJU7_MEDTR
Glyma.20G118500	-1.75615	UniRef100_G7IC89 Kinase R-like protein n=1 Tax=Medicago truncatula RepID=G7IC89_MEDTR
Glyma.16G186200	-1.76408	NA
Glyma.10G143000	-1.76558	UniRef100_G7IAB3 Ribosomal protein S12 n=1 Tax=Medicago truncatula RepID=G7IAB3_MEDTR
Glyma.20G140000	-1.76645	UniRef100_G8A134 Cysteine-rich receptor-like protein kinase n=1 Tax=Medicago truncatula RepID=G8A134_MEDTR
Glyma.13G048100	-1.77458	UniRef100_G7K2N7 1-aminocyclopropane-1-carboxylate oxidase n=1 Tax=Medicago truncatula RepID=G7K2N7_MEDTR
Glyma.07G264700	-1.77811	UniRef100_G7JKG7 Serine/threonine protein kinase HT1 n=1 Tax=Medicago truncatula RepID=G7JKG7_MEDTR
Glyma.06G265400	-1.78311	UniRef100_C6ZS29 TIR-NBS-LRR type disease resistance protein n=2 Tax=Glycine max RepID=C6ZS29_SOYBN
Glyma.06G060600	-1.79301	NA
Glyma.07G003100	-1.80385	NA
Glyma.20G139700	-1.81834	UniRef100_G8A134 Cysteine-rich receptor-like protein kinase n=1 Tax=Medicago truncatula RepID=G8A134_MEDTR
Glyma.17G095700	-1.82363	UniRef100_G3CHK5 Early flowering 5 protein n=4 Tax=Citrus RepID=G3CHK5_PONTR
Glyma.19G060000	-1.82579	UniRef100_G7J1J1 MAP kinase-like protein n=1 Tax=Medicago truncatula RepID=G7J1J1_MEDTR
Glyma.20G210100	-1.84385	UniRef100_G7I467 Xyloglucan-specific endoglucanase inhibitor protein n=1 Tax=Medicago truncatula RepID=G7I467_MEDTR
Glyma.06G060500	-1.84722	UniRef100_B9GWT2 Peptidase M1 family protein n=2 Tax=Populus trichocarpa RepID=B9GWT2_POPTR
Glyma.16G193600	-1.88294	NA
Glyma.18G260700	-1.89077	UniRef100_G7JUB9 Calcium-binding mitochondrial carrier protein SCaMC-1 n=1 Tax=Medicago truncatula RepID=G7JUB9_MEDTR
Glyma.13G037700	-1.90085	NA
Glyma.13G048200	-1.90308	UniRef100_G7K2N7 1-aminocyclopropane-1-carboxylate oxidase n=1 Tax=Medicago truncatula RepID=G7K2N7_MEDTR
Glyma.14G159900	-1.91085	UniRef100_G7J6S0 Protein RUPTURED POLLEN GRAIN n=1 Tax=Medicago truncatula RepID=G7J6S0_MEDTR
Glyma.13G306200	-1.91996	NA
Glyma.18G039900	-1.92202	UniRef100_E4MYC1 mRNA, clone: RTFL01-48-C04 n=2 Tax=Eutrema RepID=E4MYC1_THEHA
Glyma.05G184500	-1.93485	UniRef100_Q2PJS4 WRKY6 n=1 Tax=Glycine max RepID=Q2PJS4_SOYBN
Glyma.01G212000	-1.94386	UniRef100_B9N3M4 Glycine cleavage T family protein n=1 Tax=Populus trichocarpa RepID=B9N3M4_POPTR
Glyma.02G061200	-1.9618	NA
Glyma.01G171700	-1.96517	NA
Glyma.02G189700	-1.97403	UniRef100_K4AT92 AGO4A n=1 Tax=Solanum lycopersicum RepID=K4AT92_SOLLC
Glyma.02G183800	-1.97568	UniRef100_U5FG07 Cytochrome P450 family protein n=1 Tax=Populus trichocarpa RepID=U5FG07_POPTR
Glyma.16G191000	-1.97585	NA
Glyma.16G191800	-1.99545	NA
Glyma.13G186200	-2.0013	UniRef100_C5I848 12-oxophytodienoic acid 10,10-reductase n=1 Tax=Astragalus sinicus RepID=C5I848_ASTSI
Glyma.16G202200	-2.02831	UniRef100_G7KMF5 Cysteine-rich receptor-like protein kinase n=1 Tax=Medicago truncatula RepID=G7KMF5_MEDTR
Glyma.16G186600	-2.0394	UniRef100_M8BL74 LRR receptor-like serine/threonine-protein kinase GSO1 n=1 Tax=Aegilops tauschii RepID=M8BL74_AEGTA
Glyma.01G190300	-2.05978	NA
Glyma.07G095200	-2.06518	UniRef100_G7KMN1 Kinase R-like protein n=1 Tax=Medicago truncatula RepID=G7KMN1_MEDTR
Glyma.15G228300	-2.06959	NA
Glyma.05G168300	-2.07201	UniRef100_I1K497 Phospholipase D n=1 Tax=Glycine max RepID=I1K497_SOYBN
Glyma.20G118900	-2.0787	UniRef100_G7IC85 Receptor-like kinase n=1 Tax=Medicago truncatula RepID=G7IC85_MEDTR
Glyma.17G167300	-2.08597	NA
Glyma.15G198800	-2.09309	NA
Glyma.03G168500	-2.0941	UniRef100_M7YFE5 28 kDa ribonucleoprotein, chloroplastic n=1 Tax=Triticum urartu RepID=M7YFE5_TRIUA
Glyma.02G300500	-2.10281	UniRef100_B9GFM3 MutT/nudix family protein n=2 Tax=Populus trichocarpa RepID=B9GFM3_POPTR
Glyma.03G066800	-2.11126	UniRef100_M7ZMF9 Aldo-keto reductase family 4 member C9 n=1 Tax=Triticum urartu RepID=M7ZMF9_TRIUA
Glyma.16G201900	-2.12158	UniRef100_G7KMF5 Cysteine-rich receptor-like protein kinase n=1 Tax=Medicago truncatula RepID=G7KMF5_MEDTR
Glyma.15G049000	-2.12273	UniRef100_A4ZGU1 Transcription factor bZIP10 n=1 Tax=Glycine max RepID=A4ZGU1_SOYBN
Glyma.16G183500	-2.12498	NA
Glyma.19G242000	-2.12929	UniRef100_G7L0T5 Benzoyl coenzyme A benzyl alcohol benzoyl transferase n=1 Tax=Medicago truncatula RepID=G7L0T5_MEDTR
Glyma.13G260200	-2.12937	NA
Glyma.04G215000	-2.13235	UniRef100_G7J4X7 Replication factor C subunit n=1 Tax=Medicago truncatula RepID=G7J4X7_MEDTR
Glyma.08G091400	-2.13538	UniRef100_G7J8M7 Glutamate decarboxylase n=1 Tax=Medicago truncatula RepID=G7J8M7_MEDTR
Glyma.17G182200	-2.1395	NA
Glyma.14G219100	-2.14101	UniRef100_G7I774 Gibberellin-regulated protein n=1 Tax=Medicago truncatula RepID=G7I774_MEDTR
Glyma.04G153100	-2.14753	NA
Glyma.06G001000	-2.1539	UniRef100_I0Z121 NAD(P)-binding protein n=1 Tax=Coccomyxa subellipsoidea C-169 RepID=I0Z121_9CHLO
Glyma.20G118600	-2.1573	UniRef100_G7IC89 Kinase R-like protein n=1 Tax=Medicago truncatula RepID=G7IC89_MEDTR
Glyma.01G240800	-2.16512	UniRef100_G7K105 Cysteine-rich receptor-like protein kinase n=1 Tax=Medicago truncatula RepID=G7K105_MEDTR
Glyma.20G034200	-2.16669	UniRef100_G7JG95 Calmodulin n=1 Tax=Medicago truncatula RepID=G7JG95_MEDTR
Glyma.14G023000	-2.17353	UniRef100_B0ZSJ5 Geranyl-diphosphate synthase n=1 Tax=Glycine max RepID=B0ZSJ5_SOYBN
Glyma.10G056600	-2.18488	NA
Glyma.20G203800	-2.19258	UniRef100_Q40375 Repetitive proline-rich cell wall protein 2 n=1 Tax=Medicago truncatula RepID=PRP2_MEDTR
Glyma.18G211100	-2.2011	UniRef100_P22195 Cationic peroxidase 1 n=1 Tax=Arachis hypogaea RepID=PER1_ARAHY
Glyma.05G141300	-2.20285	UniRef100_D7EZN6 Glycolate oxidase n=1 Tax=Mikania micrantha RepID=D7EZN6_9ASTR
Glyma.15G114700	-2.20902	UniRef100_G7IM18 Annotation was added to scaffolds in November 2011 Long-chain-alcohol O-fatty-acyltransferase n=1 Tax=Medicago truncatula RepID=G7IM18_MEDTR
Glyma.16G040700	-2.21132	UniRef100_Q9M7D2 Root border cell-specific protein n=1 Tax=Pisum sativum RepID=Q9M7D2_PEA
Glyma.06G112000	-2.21752	UniRef100_G7J315 Auxin-induced protein 5NG4 n=1 Tax=Medicago truncatula RepID=G7J315_MEDTR
Glyma.09G221000	-2.23629	UniRef100_G7JAQ4 Auxin-induced protein-like protein n=1 Tax=Medicago truncatula RepID=G7JAQ4_MEDTR
Glyma.15G231100	-2.24074	UniRef100_Q8GZF0 Resistance protein KR4 n=1 Tax=Glycine max RepID=Q8GZF0_SOYBN
Glyma.20G119000	-2.25198	UniRef100_G7IC89 Kinase R-like protein n=1 Tax=Medicago truncatula RepID=G7IC89_MEDTR
Glyma.09G272100	-2.25517	UniRef100_C6ZRZ4 Leucine-rich repeat protein n=1 Tax=Glycine max RepID=C6ZRZ4_SOYBN
Glyma.11G216700	-2.25951	UniRef100_E4MYC1 mRNA, clone: RTFL01-48-C04 n=2 Tax=Eutrema RepID=E4MYC1_THEHA
Glyma.18G100200	-2.26511	UniRef100_G7KHA2 Nuclear factor NF-kappa-B p105 subunit n=1 Tax=Medicago truncatula RepID=G7KHA2_MEDTR
Glyma.12G103100	-2.27202	UniRef100_Q4QY92 DREBa transcription factor n=1 Tax=Glycine max RepID=Q4QY92_SOYBN
Glyma.13G127700	-2.30267	UniRef100_O81698 Proline-rich protein n=1 Tax=Glycine max RepID=O81698_SOYBN
Glyma.02G165100	-2.30866	NA
Glyma.18G141900	-2.32591	UniRef100_I1X3V4 Nitrate transporter n=1 Tax=Gossypium hirsutum RepID=I1X3V4_GOSHI
Glyma.U008100	-2.32899	UniRef100_B9H9V2 Leucine-rich repeat transmembrane protein kinase n=1 Tax=Populus trichocarpa RepID=B9H9V2_POPTR
Glyma.18G245500	-2.33345	NA
Glyma.18G022500	-2.33628	UniRef100_I1MYX8 Alpha-SNAP protein n=1 Tax=Glycine max RepID=I1MYX8_SOYBN
Glyma.U035200	-2.34807	NA
Glyma.03G126000	-2.35476	UniRef100_K7KEN1 PIN10b n=1 Tax=Glycine max RepID=K7KEN1_SOYBN
Glyma.16G182900	-2.35917	NA
Glyma.19G109300	-2.36602	UniRef100_V5UN18 CC-NBS-LRR disease resistance protein n=1 Tax=Cicer arietinum RepID=V5UN18_CICAR
Glyma.10G284700	-2.37388	UniRef100_G7IE76 Auxin-induced protein 5NG4 n=1 Tax=Medicago truncatula RepID=G7IE76_MEDTR
Glyma.18G272700	-2.37879	UniRef100_C6ZRP2 Serine-threonine kinase n=1 Tax=Glycine max RepID=C6ZRP2_SOYBN
Glyma.17G171400	-2.38194	UniRef100_G7IDL0 Centromere protein n=1 Tax=Medicago truncatula RepID=G7IDL0_MEDTR
Glyma.06G250600	-2.39747	UniRef100_G7ITS0 PIF-like protein n=1 Tax=Medicago truncatula RepID=G7ITS0_MEDTR
Glyma.09G069100	-2.40873	UniRef100_Q9FH12 Axi 1 (Auxin-independent growth promoter)-like protein n=1 Tax=Arabidopsis thaliana RepID=Q9FH12_ARATH
Glyma.15G221300	-2.42148	UniRef100_A6XNC7 (Iso)flavonoid glycosyltransferase n=2 Tax=Medicago truncatula RepID=A6XNC7_MEDTR
Glyma.06G020800	-2.42412	UniRef100_G7J5W8 Syringolide-induced protein 14-1-1 n=1 Tax=Medicago truncatula RepID=G7J5W8_MEDTR
Glyma.13G051600	-2.43876	UniRef100_B2Y2W4 Cytochrome P450 (Fragment) n=1 Tax=Trifolium repens RepID=B2Y2W4_TRIRP
Glyma.18G271300	-2.44508	UniRef100_C6ZRP3 Serine-threonine kinase n=1 Tax=Glycine max RepID=C6ZRP3_SOYBN
Glyma.16G193300	-2.46245	NA
Glyma.18G156000	-2.47253	UniRef100_G7IDL0 Centromere protein n=1 Tax=Medicago truncatula RepID=G7IDL0_MEDTR
Glyma.11G152700	-2.47682	UniRef100_B9GWL7 Early-responsive to dehydration family protein n=1 Tax=Populus trichocarpa RepID=B9GWL7_POPTR
Glyma.13G113100	-2.49279	UniRef100_B9MT30 Flavin-containing monooxygenase family protein n=1 Tax=Populus trichocarpa RepID=B9MT30_POPTR
Glyma.06G177500	-2.50019	UniRef100_G7J4R7 Phloem specific protein n=1 Tax=Medicago truncatula RepID=G7J4R7_MEDTR
Glyma.18G204300	-2.50191	UniRef100_C6ZRY7 Disease resistance protein n=1 Tax=Glycine max RepID=C6ZRY7_SOYBN
Glyma.06G167500	-2.51611	UniRef100_E9JFX8 SAUR family protein n=1 Tax=Jatropha curcas RepID=E9JFX8_JATCU
Glyma.03G029000	-2.53785	UniRef100_I1JKR7 Pectinesterase n=1 Tax=Glycine max RepID=I1JKR7_SOYBN
Glyma.03G059300	-2.53972	UniRef100_G7K481 Chaperone protein dnaJ n=2 Tax=Medicago truncatula RepID=G7K481_MEDTR
Glyma.01G230000	-2.54625	UniRef100_G7K6K1 Aspartic proteinase nepenthesin-1 n=1 Tax=Medicago truncatula RepID=G7K6K1_MEDTR
Glyma.U002300	-2.55043	NA
Glyma.17G179700	-2.55158	UniRef100_G7K2R8 Auxin-induced protein 5NG4 n=1 Tax=Medicago truncatula RepID=G7K2R8_MEDTR
Glyma.17G207700	-2.57629	UniRef100_G7JBM4 Anion exchanger family protein n=1 Tax=Medicago truncatula RepID=G7JBM4_MEDTR
Glyma.06G154500	-2.59363	UniRef100_G7LE38 ABC transporter G family member n=1 Tax=Medicago truncatula RepID=G7LE38_MEDTR
Glyma.15G220600	-2.59716	NA
Glyma.11G251900	-2.59753	UniRef100_G7JBF2 Calmodulin-binding transcription activator n=1 Tax=Medicago truncatula RepID=G7JBF2_MEDTR
Glyma.16G135500	-2.61419	UniRef100_Q8W2C0 Functional candidate resistance protein KR1 n=1 Tax=Glycine max RepID=Q8W2C0_SOYBN
Glyma.18G034500	-2.62415	UniRef100_G7L0H3 Blue copper protein n=1 Tax=Medicago truncatula RepID=G7L0H3_MEDTR
Glyma.15G247100	-2.62514	UniRef100_UPI000193DA8C cc-nbs-lrr resistance protein n=1 Tax=Populus trichocarpa RepID=UPI000193DA8C
Glyma.06G276600	-2.63034	NA
Glyma.10G156700	-2.64771	UniRef100_G7I8Q0 Branched-chain amino acid aminotransferase-like protein n=1 Tax=Medicago truncatula RepID=G7I8Q0_MEDTR
Glyma.06G110700	-2.69778	UniRef100_G7J3J6 Receptor-like protein kinase like protein n=1 Tax=Medicago truncatula RepID=G7J3J6_MEDTR
Glyma.03G239700	-2.70136	UniRef100_P13917 Basic 7S globulin n=1 Tax=Glycine max RepID=7SB1_SOYBN
Glyma.20G080700	-2.71277	UniRef100_G7ZWZ6 Receptor-like protein kinase n=1 Tax=Medicago truncatula RepID=G7ZWZ6_MEDTR
Glyma.16G137600	-2.71975	UniRef100_Q8W2C0 Functional candidate resistance protein KR1 n=1 Tax=Glycine max RepID=Q8W2C0_SOYBN
Glyma.16G193900	-2.72085	NA
Glyma.14G014200	-2.7305	UniRef100_Q9LK60 Genomic DNA, chromosome 3, P1 clone:MJG19 n=1 Tax=Arabidopsis thaliana RepID=Q9LK60_ARATH
Glyma.17G172900	-2.73573	UniRef100_Q7XST6 OSJNBa0039K24.20 protein n=2 Tax=Oryza sativa subsp. japonica RepID=Q7XST6_ORYSJ
Glyma.15G221200	-2.7393	UniRef100_V5N8Z7 Cysteine proteinase n=1 Tax=Phaseolus vulgaris RepID=V5N8Z7_PHAVU
Glyma.04G109500	-2.75133	UniRef100_Q5JBT4 Candidate disease-resistance protein SR1 n=1 Tax=Glycine max RepID=Q5JBT4_SOYBN
Glyma.06G154200	-2.75883	UniRef100_G7JBL8 Cation proton exchanger n=1 Tax=Medicago truncatula RepID=G7JBL8_MEDTR
Glyma.03G129400	-2.7723	UniRef100_A2Q2Z4 Mitochondrial fission 1 protein n=1 Tax=Medicago truncatula RepID=A2Q2Z4_MEDTR
Glyma.16G080300	-2.77283	UniRef100_Q3HVK7 Glycoprotein-like protein n=1 Tax=Solanum tuberosum RepID=Q3HVK7_SOLTU
Glyma.18G245800	-2.79348	UniRef100_B9I8W9 Purine permease family protein n=1 Tax=Populus trichocarpa RepID=B9I8W9_POPTR
Glyma.17G149300	-2.80122	UniRef100_Q8LPD2 Protein kinase Ck2 regulatory subunit 2 n=1 Tax=Nicotiana tabacum RepID=Q8LPD2_TOBAC
Glyma.14G173300	-2.82562	UniRef100_G7KHD8 Receptor-like protein kinase n=1 Tax=Medicago truncatula RepID=G7KHD8_MEDTR
Glyma.03G040800	-2.83525	UniRef100_G7JJK2 Serine/threonine protein kinase Nek9 n=1 Tax=Medicago truncatula RepID=G7JJK2_MEDTR
Glyma.16G184700	-2.83715	NA
Glyma.03G162300	-2.85059	UniRef100_B9GS25 Zinc finger family protein n=1 Tax=Populus trichocarpa RepID=B9GS25_POPTR
Glyma.08G170600	-2.85143	NA
Glyma.16G187700	-2.89011	NA
Glyma.20G073400	-2.91783	UniRef100_Q1XBQ8 DNA mismatch repair protein n=1 Tax=Glycine max RepID=Q1XBQ8_SOYBN
Glyma.18G301200	-2.93671	UniRef100_G7KWM1 Protein RUPTURED POLLEN GRAIN n=2 Tax=Medicago truncatula RepID=G7KWM1_MEDTR
Glyma.18G022400	-2.94878	UniRef100_I1MYX7 Amino acid transporter protein n=3 Tax=Glycine max RepID=I1MYX7_SOYBN
Glyma.20G119800	-2.95076	UniRef100_G7ITU9 Germin-like protein n=1 Tax=Medicago truncatula RepID=G7ITU9_MEDTR
Glyma.19G106100	-2.95199	UniRef100_Q2HRW5 Syntaxin, N-terminal n=1 Tax=Medicago truncatula RepID=Q2HRW5_MEDTR
Glyma.10G098400	-2.95354	UniRef100_G7IC90 Protein kinase-coding resistance protein n=1 Tax=Medicago truncatula RepID=G7IC90_MEDTR
Glyma.01G222300	-2.95509	UniRef100_K7PDM8 WRKY22 n=1 Tax=Catharanthus roseus RepID=K7PDM8_CATRO
Glyma.16G186100	-2.95657	NA
Glyma.18G204400	-2.95894	UniRef100_C6ZRY7 Disease resistance protein n=1 Tax=Glycine max RepID=C6ZRY7_SOYBN
Glyma.02G299200	-2.9593	UniRef100_V7BD44 Pectinesterase n=1 Tax=Phaseolus vulgaris RepID=V7BD44_PHAVU
Glyma.15G221100	-2.97628	UniRef100_G7JNU5 Nucleobase ascorbate transporter n=1 Tax=Medicago truncatula RepID=G7JNU5_MEDTR
Glyma.17G210200	-2.98456	NA
Glyma.20G086800	-2.98714	UniRef100_K7NBW1 Cucumisin n=1 Tax=Siraitia grosvenorii RepID=K7NBW1_SIRGR
Glyma.06G302200	-2.99508	UniRef100_B1P189 Beta-ocimene synthase n=1 Tax=Phaseolus lunatus RepID=B1P189_PHALU
Glyma.17G046600	-3.03859	UniRef100_B9MT30 Flavin-containing monooxygenase family protein n=1 Tax=Populus trichocarpa RepID=B9MT30_POPTR
Glyma.16G190500	-3.03896	NA
Glyma.15G140100	-3.06726	UniRef100_Q1WIR8 PIF-like transposase n=1 Tax=Daucus carota RepID=Q1WIR8_DAUCA
Glyma.14G223700	-3.06925	UniRef100_F4HUN4 RAD3-like DNA-binding helicase protein n=1 Tax=Arabidopsis thaliana RepID=F4HUN4_ARATH
Glyma.08G110800	-3.07817	NA
Glyma.09G255900	-3.07907	NA
Glyma.11G197300	-3.08764	UniRef100_B2Y2W4 Cytochrome P450 (Fragment) n=1 Tax=Trifolium repens RepID=B2Y2W4_TRIRP
Glyma.U007900	-3.09248	NA
Glyma.01G125400	-3.09408	UniRef100_G7JKN6 Tir-nbs-lrr resistance protein n=1 Tax=Medicago truncatula RepID=G7JKN6_MEDTR
Glyma.16G184200	-3.12106	NA
Glyma.02G305300	-3.14226	UniRef100_G7JKP8 Plasma membrane calcium-transporting ATPase n=1 Tax=Medicago truncatula RepID=G7JKP8_MEDTR
Glyma.08G267500	-3.15611	NA
Glyma.05G175500	-3.18753	UniRef100_Q6A4W9 GTP cyclohydrolase II/3,4-dihydroxy-2-butanone 4-phosphate synthase n=1 Tax=Malus domestica RepID=Q6A4W9_MALDO
Glyma.13G068800	-3.19189	UniRef100_O49858 Cytochrome P450 82A3 n=1 Tax=Glycine max RepID=C82A3_SOYBN
Glyma.18G009500	-3.20898	UniRef100_G7J2H0 Serine/threonine protein phosphatase 6 regulatory ankyrin repeat subunit C n=1 Tax=Medicago truncatula RepID=G7J2H0_MEDTR
Glyma.03G188200	-3.22483	NA
Glyma.16G058000	-3.22679	UniRef100_B7FMK3 U3 small nucleolar ribonucleoprotein IMP3 n=2 Tax=Medicago truncatula RepID=B7FMK3_MEDTR
Glyma.13G068700	-3.24862	UniRef100_B6TD33 Nucleic acid binding protein n=1 Tax=Zea mays RepID=B6TD33_MAIZE
Glyma.16G107500	-3.25738	UniRef100_G7L755 Carboxylic ester hydrolase n=1 Tax=Medicago truncatula RepID=G7L755_MEDTR
Glyma.05G094300	-3.26552	UniRef100_Q7XST6 OSJNBa0039K24.20 protein n=2 Tax=Oryza sativa subsp. japonica RepID=Q7XST6_ORYSJ
Glyma.06G015700	-3.28435	UniRef100_I1K7A5 MLO-like protein n=1 Tax=Glycine max RepID=I1K7A5_SOYBN
Glyma.16G185800	-3.29307	UniRef100_G7KL19 Receptor-like protein kinase n=1 Tax=Medicago truncatula RepID=G7KL19_MEDTR
Glyma.16G040600	-3.30139	NA
Glyma.08G087100	-3.31253	UniRef100_E5GCL6 Thioredoxin n=1 Tax=Cucumis melo subsp. melo RepID=E5GCL6_CUCME
Glyma.12G198900	-3.32881	NA
Glyma.16G182700	-3.34265	NA
Glyma.20G062400	-3.3504	UniRef100_Q2V9B5 3'-5' exonuclease domain-containing protein-like n=1 Tax=Solanum tuberosum RepID=Q2V9B5_SOLTU
Glyma.18G167600	-3.36346	UniRef100_G7LBQ8 F-box/kelch-repeat protein n=1 Tax=Medicago truncatula RepID=G7LBQ8_MEDTR
Glyma.13G260300	-3.39196	UniRef100_Q0GPG8 BZIP transcription factor bZIP94 n=1 Tax=Glycine max RepID=Q0GPG8_SOYBN
Glyma.16G187300	-3.42553	UniRef100_B9H2B1 FLAGELLIN-SENSITIVE 2 family protein n=1 Tax=Populus trichocarpa RepID=B9H2B1_POPTR
Glyma.16G117900	-3.42751	NA
Glyma.01G223300	-3.48082	UniRef100_M0SJK9 Pyruvate kinase n=1 Tax=Musa acuminata subsp. malaccensis RepID=M0SJK9_MUSAM
Glyma.18G194600	-3.4934	UniRef100_G7L1B0 Tyrosine/dopa decarboxylase n=1 Tax=Medicago truncatula RepID=G7L1B0_MEDTR
Glyma.01G068300	-3.49573	NA
Glyma.15G128800	-3.57054	UniRef100_Q9XFL3 Peroxidase 1 (Fragment) n=1 Tax=Phaseolus vulgaris RepID=Q9XFL3_PHAVU
Glyma.02G077300	-3.57315	NA
Glyma.16G186400	-3.58476	NA
Glyma.16G033300	-3.59125	UniRef100_G7KBM9 Anthocyanidin 3-O-glucosyltransferase n=1 Tax=Medicago truncatula RepID=G7KBM9_MEDTR
Glyma.18G194000	-3.61232	NA
Glyma.16G118000	-3.62408	UniRef100_Q9SWS3 Polygalacturonase PG1 n=1 Tax=Glycine max RepID=Q9SWS3_SOYBN
Glyma.13G203000	-3.68887	UniRef100_K7LWL8 MATE efflux family protein n=2 Tax=Glycine max RepID=K7LWL8_SOYBN
Glyma.07G095800	-3.71189	UniRef100_G7KMN1 Kinase R-like protein n=1 Tax=Medicago truncatula RepID=G7KMN1_MEDTR
Glyma.18G204500	-3.73656	UniRef100_C6ZRY7 Disease resistance protein n=1 Tax=Glycine max RepID=C6ZRY7_SOYBN
Glyma.18G175200	-3.74219	NA
Glyma.20G055900	-3.74284	UniRef100_G7J648 Methionine synthase n=1 Tax=Medicago truncatula RepID=G7J648_MEDTR
Glyma.16G190300	-3.78783	NA
Glyma.14G144900	-3.79962	NA
Glyma.01G113900	-3.88497	UniRef100_G7LI68 HMG1/2-like protein n=1 Tax=Medicago truncatula RepID=G7LI68_MEDTR
Glyma.16G136200	-3.91999	UniRef100_Q8W2C0 Functional candidate resistance protein KR1 n=1 Tax=Glycine max RepID=Q8W2C0_SOYBN
Glyma.14G120800	-3.95271	UniRef100_G7KEW9 U-box domain-containing protein n=2 Tax=Medicago truncatula RepID=G7KEW9_MEDTR
Glyma.18G267700	-3.96384	UniRef100_G7I253 Exosome complex exonuclease RRP43 n=1 Tax=Medicago truncatula RepID=G7I253_MEDTR
Glyma.18G172000	-4.05499	NA
Glyma.09G073100	-4.05753	UniRef100_Q1WIR8 PIF-like transposase n=1 Tax=Daucus carota RepID=Q1WIR8_DAUCA
Glyma.18G267600	-4.09598	UniRef100_B9H9U8 3' exoribonuclease domain 1-containing family protein n=1 Tax=Populus trichocarpa RepID=B9H9U8_POPTR
Glyma.05G086600	-4.11066	UniRef100_G7KP73 Copper transport protein ATOX1-like protein n=1 Tax=Medicago truncatula RepID=G7KP73_MEDTR
Glyma.05G173200	-4.11513	UniRef100_E2FKH5 Sieve element occlusion e n=1 Tax=Glycine max RepID=E2FKH5_SOYBN
Glyma.02G129400	-4.19556	UniRef100_G7JVV9 HAT family dimerization domain containing protein n=1 Tax=Medicago truncatula RepID=G7JVV9_MEDTR
Glyma.05G000100	-4.22147	UniRef100_Q949T8 Histone-lysine N-methyltransferase ASHR3 n=1 Tax=Arabidopsis thaliana RepID=ASHR3_ARATH
Glyma.16G127000	-4.22615	UniRef100_G7ITS0 PIF-like protein n=1 Tax=Medicago truncatula RepID=G7ITS0_MEDTR
Glyma.20G245700	-4.23143	NA
Glyma.17G191700	-4.23347	NA
Glyma.02G189800	-4.23665	UniRef100_K7M2F6 Serine/threonine-protein kinase n=1 Tax=Glycine max RepID=K7M2F6_SOYBN
Glyma.14G060400	-4.24	UniRef100_G7KGZ6 Receptor-like protein kinase n=1 Tax=Medicago truncatula RepID=G7KGZ6_MEDTR
Glyma.16G091000	-4.24679	UniRef100_G7LAG9 Aspartyl-tRNA synthetase n=1 Tax=Medicago truncatula RepID=G7LAG9_MEDTR
Glyma.18G272400	-4.25478	UniRef100_Q69F92 B12D-like protein n=1 Tax=Phaseolus vulgaris RepID=Q69F92_PHAVU
Glyma.16G192900	-4.26776	UniRef100_G7KL19 Receptor-like protein kinase n=1 Tax=Medicago truncatula RepID=G7KL19_MEDTR
Glyma.02G104100	-4.36519	UniRef100_A4PES5 Cytochrome P450 enzyme n=1 Tax=Pisum sativum RepID=A4PES5_PEA
Glyma.17G145200	-4.38716	UniRef100_G7IJL9 2-oxoglutarate-dependent dioxygenase n=1 Tax=Medicago truncatula RepID=G7IJL9_MEDTR
Glyma.16G190600	-4.39146	NA
Glyma.02G174900	-4.44595	UniRef100_Q1WIR8 PIF-like transposase n=1 Tax=Daucus carota RepID=Q1WIR8_DAUCA
Glyma.20G119400	-4.44948	UniRef100_G7IC81 Wall-associated receptor kinase-like protein n=1 Tax=Medicago truncatula RepID=G7IC81_MEDTR
Glyma.02G104000	-4.47237	UniRef100_A4PES5 Cytochrome P450 enzyme n=1 Tax=Pisum sativum RepID=A4PES5_PEA
Glyma.05G169200	-4.47978	UniRef100_T2DPK3 Glutelin type-A 2-like protein n=1 Tax=Phaseolus vulgaris RepID=T2DPK3_PHAVU
Glyma.15G223600	-4.48675	UniRef100_Q1ERD3 Lanosterol synthase n=1 Tax=Lotus japonicus RepID=Q1ERD3_LOTJA
Glyma.20G085700	-4.53264	NA
Glyma.20G047400	-4.56418	UniRef100_M7Z9Z5 2,3-bisphosphoglycerate-independent phosphoglycerate mutase n=1 Tax=Triticum urartu RepID=M7Z9Z5_TRIUA
Glyma.02G166900	-4.58297	UniRef100_G7ITS0 PIF-like protein n=1 Tax=Medicago truncatula RepID=G7ITS0_MEDTR
Glyma.06G201900	-4.71554	NA
Glyma.06G184400	-4.76431	UniRef100_B9ILH3 Leucine-rich repeat transmembrane protein kinase n=1 Tax=Populus trichocarpa RepID=B9ILH3_POPTR
Glyma.20G044500	-4.77081	NA
Glyma.18G273800	-4.80969	UniRef100_Q69F86 Serine-threonine kinase n=1 Tax=Phaseolus vulgaris RepID=Q69F86_PHAVU
Glyma.03G020600	-4.94654	UniRef100_Q7FA01 OSJNBa0079C19.15 protein n=1 Tax=Oryza sativa subsp. japonica RepID=Q7FA01_ORYSJ
Glyma.18G186900	-4.96886	UniRef100_Q9FXT8 26S proteasome regulatory particle triple-A ATPase subunit4 n=1 Tax=Oryza sativa subsp. japonica RepID=Q9FXT8_ORYSJ
Glyma.16G136900	-5.02393	UniRef100_C6ZS35 Resistance protein n=1 Tax=Glycine max RepID=C6ZS35_SOYBN
Glyma.17G191800	-5.04625	NA
Glyma.16G137300	-5.07544	UniRef100_Q8W2C0 Functional candidate resistance protein KR1 n=1 Tax=Glycine max RepID=Q8W2C0_SOYBN
Glyma.18G239100	-5.10469	UniRef100_G7J763 Salicylic acid/benzoic acid carboxyl methyltransferase n=1 Tax=Medicago truncatula RepID=G7J763_MEDTR
Glyma.18G110600	-5.10801	UniRef100_Q1WIR8 PIF-like transposase n=1 Tax=Daucus carota RepID=Q1WIR8_DAUCA
Glyma.03G068200	-5.11101	UniRef100_O82711 Kunitz-type trypsin inhibitor-like 2 protein n=1 Tax=Pisum sativum RepID=PIP22_PEA
Glyma.03G041400	-5.17041	UniRef100_G8A252 BASS family bile acid sodium (Na+) symporter n=1 Tax=Medicago truncatula RepID=G8A252_MEDTR
Glyma.09G106100	-5.3235	NA
Glyma.03G171700	-5.34477	UniRef100_G7KZN0 K(+)/H(+) antiporter n=1 Tax=Medicago truncatula RepID=G7KZN0_MEDTR
Glyma.14G054100	-5.35159	UniRef100_G7K7B8 Sodium-coupled neutral amino acid transporter n=1 Tax=Medicago truncatula RepID=G7K7B8_MEDTR
Glyma.12G156500	-5.57761	UniRef100_G7KKQ1 Pentatricopeptide repeat-containing protein n=1 Tax=Medicago truncatula RepID=G7KKQ1_MEDTR
Glyma.14G038200	-5.67536	UniRef100_Q06445 Cysteine proteinase inhibitor n=1 Tax=Vigna unguiculata RepID=CYTI_VIGUN
Glyma.14G162900	-5.71861	UniRef100_Q7XV49 OSJNBa0086B14.6 protein n=1 Tax=Oryza sativa subsp. japonica RepID=Q7XV49_ORYSJ
Glyma.18G209000	-5.75901	NA
Glyma.15G192400	-5.76287	NA
Glyma.06G207400	-5.76638	UniRef100_G8A186 60S ribosomal protein L21 n=1 Tax=Medicago truncatula RepID=G8A186_MEDTR
Glyma.14G034100	-5.80539	UniRef100_G7IRP1 Anthocyanin 5-aromatic acyltransferase n=1 Tax=Medicago truncatula RepID=G7IRP1_MEDTR
Glyma.02G093200	-5.89023	UniRef100_D2D321 Heat shock protein 70 n=1 Tax=Gossypium hirsutum RepID=D2D321_GOSHI
Glyma.16G136000	-5.95838	UniRef100_Q8W2C0 Functional candidate resistance protein KR1 n=1 Tax=Glycine max RepID=Q8W2C0_SOYBN
Glyma.13G147400	-6.17718	NA
Glyma.09G246800	-6.20106	UniRef100_G7IMA7 Transcription factor bHLH25 n=1 Tax=Medicago truncatula RepID=G7IMA7_MEDTR
Glyma.16G060600	-6.24046	UniRef100_G7K590 ADP-ribosylation factor n=1 Tax=Medicago truncatula RepID=G7K590_MEDTR
Glyma.20G066400	-6.25381	NA
Glyma.18G094800	-6.34154	UniRef100_G7ITS0 PIF-like protein n=1 Tax=Medicago truncatula RepID=G7ITS0_MEDTR
Glyma.10G089300	-6.40768	UniRef100_G7IWU5 Photosystem II 5 kDa protein n=1 Tax=Medicago truncatula RepID=G7IWU5_MEDTR
Glyma.18G191400	-6.499	UniRef100_Q8W3K5 Mcp20 n=1 Tax=Matricaria chamomilla RepID=Q8W3K5_9ASTR
Glyma.18G142600	-6.69324	UniRef100_B6SR01 Heme-binding protein 2 n=1 Tax=Zea mays RepID=B6SR01_MAIZE
Glyma.07G094000	-6.82202	NA
Glyma.14G155300	-6.87262	UniRef100_G7IDQ8 Fat-free-like protein n=1 Tax=Medicago truncatula RepID=G7IDQ8_MEDTR
Glyma.15G196500	-6.92054	UniRef100_U5HSD8 Phytochrome n=1 Tax=Glycine max RepID=U5HSD8_SOYBN
Glyma.20G029600	-6.92322	UniRef100_C6TCW7 GrpE protein homolog n=1 Tax=Glycine max RepID=C6TCW7_SOYBN
Glyma.18G166600	-6.92896	UniRef100_Q9SFU8 T1B9.16 protein n=1 Tax=Arabidopsis thaliana RepID=Q9SFU8_ARATH
Glyma.11G144200	-7.04113	UniRef100_B9HM35 Disease resistance-responsive family protein n=1 Tax=Populus trichocarpa RepID=B9HM35_POPTR
Glyma.18G186500	-7.13998	NA
Glyma.19G069300	-7.29414	UniRef100_B2ZHZ5 Stress-induced receptor-like kinase n=1 Tax=Glycine max RepID=B2ZHZ5_SOYBN
Glyma.05G236500	-7.33141	UniRef100_Q208U9 CFM6 n=1 Tax=Zea mays RepID=Q208U9_MAIZE
Glyma.04G180300	-7.44776	UniRef100_B9MTN0 Leucine-rich repeat transmembrane protein kinase n=2 Tax=Populus trichocarpa RepID=B9MTN0_POPTR
Glyma.11G144000	-7.62104	UniRef100_B9HM35 Disease resistance-responsive family protein n=1 Tax=Populus trichocarpa RepID=B9HM35_POPTR
Glyma.U039500	-7.796	UniRef100_G7KFJ6 tRNA pseudouridine synthase n=1 Tax=Medicago truncatula RepID=G7KFJ6_MEDTR
Glyma.U039400	-7.94496	NA
Glyma.04G180400	-8.1355	UniRef100_Q8GSG3 Resistant specific protein-1(4) n=1 Tax=Vigna radiata RepID=Q8GSG3_VIGRA
Glyma.09G184300	-8.64773	UniRef100_Q0GPG8 BZIP transcription factor bZIP94 n=1 Tax=Glycine max RepID=Q0GPG8_SOYBN
Glyma.18G208300	-9.03973	UniRef100_D2D581 Cytokinin-O-glucosyltransferase n=1 Tax=Medicago truncatula RepID=D2D581_MEDTR
Glyma.18G245400	-9.50272	UniRef100_G7KTC3 E3 ubiquitin-protein ligase RGLG2 n=1 Tax=Medicago truncatula RepID=G7KTC3_MEDTR

## Sheet: R V S 48hpi
Supplementary Table 2B. Differentially Expressed Genes R 48 hpi v S 48 hpi
Gene ID	log2FC	Description
Glyma.03G068900	9.0263	UniRef100_Q9M0N8 Mitotic-spindle organizing protein 1B n=2 Tax=Arabidopsis RepID=MZT1B_ARATH
Glyma.15G222200	8.21103	UniRef100_P68428 Histone H3.2 n=28 Tax=Spermatophyta RepID=H32_WHEAT
Glyma.18G143400	7.62337	UniRef100_G7J9V2 Transcription initiation factor TFIID subunit n=1 Tax=Medicago truncatula RepID=G7J9V2_MEDTR
Glyma.02G291600	7.49231	UniRef100_T2DNN3 Syntaxin-61 n=1 Tax=Phaseolus vulgaris RepID=T2DNN3_PHAVU
Glyma.20G063600	7.05121	NA
Glyma.15G246500	7.048	UniRef100_F4KHD8 Protein embryo defective 3012 n=1 Tax=Arabidopsis thaliana RepID=F4KHD8_ARATH
Glyma.18G266300	6.95099	UniRef100_Q6YW64 Double-stranded RNA-binding protein 4 n=3 Tax=Oryza sativa RepID=DRB4_ORYSJ
Glyma.02G246300	6.91173	NA
Glyma.02G028400	6.81057	UniRef100_B6CAM2 Matrix metalloproteinase n=1 Tax=Glycine max RepID=B6CAM2_SOYBN
Glyma.15G247500	6.73678	UniRef100_G7ZXR5 Receptor-like kinase n=1 Tax=Medicago truncatula RepID=G7ZXR5_MEDTR
Glyma.18G146400	6.72116	UniRef100_D3YBF8 Zinc-mediated transcriptional activator n=1 Tax=Trifolium repens RepID=D3YBF8_TRIRP
Glyma.20G063700	6.50218	NA
Glyma.20G063500	6.41507	NA
Glyma.13G034000	6.33737	UniRef100_B9GL13 Short-chain dehydrogenase/reductase family protein n=1 Tax=Populus trichocarpa RepID=B9GL13_POPTR
Glyma.12G158300	6.29911	UniRef100_G7LBH6 Small nuclear ribonucleoprotein-like protein n=2 Tax=Medicago truncatula RepID=G7LBH6_MEDTR
Glyma.03G029300	6.24201	UniRef100_Q8L860 ENTH/VHS/GAT family protein n=1 Tax=Arabidopsis thaliana RepID=Q8L860_ARATH
Glyma.15G246100	6.07909	UniRef100_UPI000193DA8F cc-nbs-lrr resistance protein n=1 Tax=Populus trichocarpa RepID=UPI000193DA8F
Glyma.15G213000	5.91359	UniRef100_F4K0A6 Myosin-2 n=1 Tax=Arabidopsis thaliana RepID=MYO2_ARATH
Glyma.15G140700	5.80613	UniRef100_G7LE71 Sel-1-like protein n=1 Tax=Medicago truncatula RepID=G7LE71_MEDTR
Glyma.13G043000	5.76871	UniRef100_G7JCQ3 White-brown-complex ABC transporter family n=1 Tax=Medicago truncatula RepID=G7JCQ3_MEDTR
Glyma.18G041800	5.61198	UniRef100_Q84KA8 Signal peptidase protein-like protein n=2 Tax=Cucumis melo RepID=Q84KA8_CUCME
Glyma.10G128500	5.60794	NA
Glyma.02G063600	5.50835	UniRef100_T2DNG3 Polyneuridine-aldehyde esterase-like protein n=1 Tax=Phaseolus vulgaris RepID=T2DNG3_PHAVU
Glyma.15G240300	5.47487	NA
Glyma.08G099300	5.4635	UniRef100_G7KG11 DEAD-box ATP-dependent RNA helicase n=1 Tax=Medicago truncatula RepID=G7KG11_MEDTR
Glyma.01G114500	5.37169	UniRef100_A3RLB0 Plastid phosphate translocator n=2 Tax=Fabeae RepID=A3RLB0_VICNA
Glyma.01G122300	5.36831	UniRef100_U5G0R0 Glycine-rich family protein n=1 Tax=Populus trichocarpa RepID=U5G0R0_POPTR
Glyma.18G238900	5.27874	UniRef100_G7J763 Salicylic acid/benzoic acid carboxyl methyltransferase n=1 Tax=Medicago truncatula RepID=G7J763_MEDTR
Glyma.20G063400	5.26191	NA
Glyma.U004700	5.23761	UniRef100_M5WXC5 40S ribosomal protein SA n=1 Tax=Prunus persica RepID=M5WXC5_PRUPE
Glyma.17G181200	5.22348	UniRef100_B7FL19 Exosome complex exonuclease RRP4 n=1 Tax=Medicago truncatula RepID=B7FL19_MEDTR
Glyma.03G065700	5.17873	UniRef100_O80933 Scarecrow-like protein 9 n=1 Tax=Arabidopsis thaliana RepID=SCL9_ARATH
Glyma.05G100100	5.12897	UniRef100_G7IRT5 Ribonuclease n=1 Tax=Medicago truncatula RepID=G7IRT5_MEDTR
Glyma.11G217600	5.11095	UniRef100_M7ZUP0 Double-stranded RNA-binding protein 4 n=2 Tax=Triticum RepID=M7ZUP0_TRIUA
Glyma.20G041100	5.05787	UniRef100_D7MH91 Zinc ion binding protein n=1 Tax=Arabidopsis lyrata subsp. lyrata RepID=D7MH91_ARALL
Glyma.02G157000	5.04061	UniRef100_P21616 Pyrophosphate-energized vacuolar membrane proton pump n=1 Tax=Vigna radiata var. radiata RepID=AVP_VIGRR
Glyma.15G222100	4.88302	UniRef100_E4MXS3 mRNA, clone: RTFL01-24-K11 n=2 Tax=Eutrema RepID=E4MXS3_THEHA
Glyma.13G064900	4.84416	UniRef100_B0M197 Peroxisomal voltage-dependent anion-selective channel protein n=1 Tax=Glycine max RepID=B0M197_SOYBN
Glyma.15G180800	4.82262	NA
Glyma.07G000600	4.67602	UniRef100_B7FGM9 Transmembrane and coiled-coil domain-containing protein n=1 Tax=Medicago truncatula RepID=B7FGM9_MEDTR
Glyma.06G097700	4.58906	UniRef100_G7J4K6 Serine/threonine protein kinase n=1 Tax=Medicago truncatula RepID=G7J4K6_MEDTR
Glyma.12G004700	4.56993	UniRef100_K4EKS2 Endo-1,4-beta-glucanase n=1 Tax=Populus trichocarpa RepID=K4EKS2_POPTR
Glyma.03G069000	4.55229	UniRef100_G7J3V3 Meiotically up-regulated gene 70 protein n=1 Tax=Medicago truncatula RepID=G7J3V3_MEDTR
Glyma.15G257800	4.53725	UniRef100_Q9SXV2 Homeobox 9 n=1 Tax=Nicotiana tabacum RepID=Q9SXV2_TOBAC
Glyma.02G163600	4.40314	NA
Glyma.10G061100	4.34849	UniRef100_G7L3Y5 Thaumatin-like protein n=1 Tax=Medicago truncatula RepID=G7L3Y5_MEDTR
Glyma.06G162000	4.30634	UniRef100_G7KQU8 Glucosamine 6-phosphate N-acetyltransferase n=1 Tax=Medicago truncatula RepID=G7KQU8_MEDTR
Glyma.02G164400	4.28462	UniRef100_G7I7D1 Nodule-specific protein Nlj70 n=1 Tax=Medicago truncatula RepID=G7I7D1_MEDTR
Glyma.15G234700	4.2833	UniRef100_G7KBB5 Cytokinin-O-glucosyltransferase n=1 Tax=Medicago truncatula RepID=G7KBB5_MEDTR
Glyma.13G190600	4.27862	NA
Glyma.14G022900	4.27851	NA
Glyma.18G148600	4.2666	UniRef100_A9PG57 Photosystem I 11K family protein n=1 Tax=Populus trichocarpa RepID=A9PG57_POPTR
Glyma.15G228500	4.1927	NA
Glyma.09G113400	4.18314	UniRef100_G7JCM1 Tyrosine-protein kinase ABL2 n=1 Tax=Medicago truncatula RepID=G7JCM1_MEDTR
Glyma.10G141200	4.17757	UniRef100_L8AVE0 Disproportionating enzyme 1 n=1 Tax=Phaseolus angularis RepID=L8AVE0_PHAAN
Glyma.19G020100	4.1527	UniRef100_Q6W2J4 VDAC1.2 n=2 Tax=Lotus japonicus RepID=Q6W2J4_LOTJA
Glyma.02G179400	4.13415	NA
Glyma.19G081100	4.12144	UniRef100_Q9LN00 T6D22.16 n=1 Tax=Arabidopsis thaliana RepID=Q9LN00_ARATH
Glyma.19G096800	4.11243	NA
Glyma.03G207800	4.10204	UniRef100_B9GEQ1 Argonaute family protein n=1 Tax=Populus trichocarpa RepID=B9GEQ1_POPTR
Glyma.15G246700	4.06717	UniRef100_A9PA49 Lactoylglutathione lyase family protein n=1 Tax=Populus trichocarpa RepID=A9PA49_POPTR
Glyma.10G139500	4.06289	UniRef100_I1LAV9 Peptidyl-prolyl cis-trans isomerase n=1 Tax=Glycine max RepID=I1LAV9_SOYBN
Glyma.02G093300	4.01289	UniRef100_G7KSA6 Ribosome biogenesis protein BRX1-like protein n=1 Tax=Medicago truncatula RepID=G7KSA6_MEDTR
Glyma.10G029100	3.92486	UniRef100_Q8VYD7 2-oxoglutarate (2OG) and Fe(II)-dependent oxygenase superfamily protein n=2 Tax=Arabidopsis thaliana RepID=Q8VYD7_ARATH
Glyma.15G197000	3.87023	UniRef100_D7KHC1 Pentatricopeptide repeat-containing protein n=1 Tax=Arabidopsis lyrata subsp. lyrata RepID=D7KHC1_ARALL
Glyma.01G179100	3.79488	UniRef100_A5YJW3 NFR5b n=1 Tax=Glycine max RepID=A5YJW3_SOYBN
Glyma.15G140600	3.79375	UniRef100_G7JNW5 DNA-directed RNA polymerase n=1 Tax=Medicago truncatula RepID=G7JNW5_MEDTR
Glyma.13G188400	3.7837	UniRef100_B6T7P6 Gene trap locus 3 n=1 Tax=Zea mays RepID=B6T7P6_MAIZE
Glyma.03G067100	3.73566	UniRef100_B6T990 CASP-like protein 13 n=1 Tax=Zea mays RepID=CSPLI_MAIZE
Glyma.12G022600	3.71673	UniRef100_G7JPM1 SCARECROW protein-like protein n=1 Tax=Medicago truncatula RepID=G7JPM1_MEDTR
Glyma.14G014700	3.70549	UniRef100_G7K4N0 Serine acetyltransferase n=1 Tax=Medicago truncatula RepID=G7K4N0_MEDTR
Glyma.15G240200	3.68422	NA
Glyma.18G247700	3.67975	UniRef100_B9ICE9 Ankyrin repeat family protein n=1 Tax=Populus trichocarpa RepID=B9ICE9_POPTR
Glyma.16G098700	3.66495	UniRef100_G7KSB1 Chaperone protein dnaJ n=1 Tax=Medicago truncatula RepID=G7KSB1_MEDTR
Glyma.07G174200	3.64655	UniRef100_G7ZXR5 Receptor-like kinase n=1 Tax=Medicago truncatula RepID=G7ZXR5_MEDTR
Glyma.U004600	3.64308	NA
Glyma.11G057600	3.56925	NA
Glyma.15G032900	3.56807	NA
Glyma.16G018000	3.56331	UniRef100_Q2HTB9 Response regulator receiver; CCT n=1 Tax=Medicago truncatula RepID=Q2HTB9_MEDTR
Glyma.10G141300	3.49416	NA
Glyma.07G231200	3.49036	UniRef100_V9P9T7 Glycerol-3-phosphate acyltransferase 1 n=1 Tax=Gossypium barbadense RepID=V9P9T7_GOSBA
Glyma.06G134800	3.48886	NA
Glyma.13G073700	3.48043	NA
Glyma.16G086600	3.46712	UniRef100_G7KLG0 Metal transporter CNNM2 n=1 Tax=Medicago truncatula RepID=G7KLG0_MEDTR
Glyma.10G153700	3.43091	UniRef100_Q84PE0 AKIN betagamma n=1 Tax=Medicago truncatula RepID=Q84PE0_MEDTR
Glyma.10G069900	3.42627	UniRef100_Q8RXK2 Small RNA degrading nuclease 3 n=1 Tax=Arabidopsis thaliana RepID=SDN3_ARATH
Glyma.03G110600	3.39421	UniRef100_D7LBS4 Defective IN anther DEHISCENCE1 n=1 Tax=Arabidopsis lyrata subsp. lyrata RepID=D7LBS4_ARALL
Glyma.13G030200	3.36074	UniRef100_G7L8F9 MLP-like protein n=1 Tax=Medicago truncatula RepID=G7L8F9_MEDTR
Glyma.15G181200	3.30067	UniRef100_G7JPD2 DEAD-box ATP-dependent RNA helicase n=1 Tax=Medicago truncatula RepID=G7JPD2_MEDTR
Glyma.14G113200	3.26116	UniRef100_C6FF65 Stress-induced receptor-like kinase n=1 Tax=Glycine max RepID=C6FF65_SOYBN
Glyma.20G061600	3.25164	NA
Glyma.13G316500	3.2402	UniRef100_G7ITT2 Soft fertilization envelope protein n=1 Tax=Medicago truncatula RepID=G7ITT2_MEDTR
Glyma.13G081100	3.22975	UniRef100_G7J315 Auxin-induced protein 5NG4 n=1 Tax=Medicago truncatula RepID=G7J315_MEDTR
Glyma.19G098800	3.22563	UniRef100_C6TBN2 Probable aldo-keto reductase 1 n=1 Tax=Glycine max RepID=AKR1_SOYBN
Glyma.04G240300	3.19352	UniRef100_O80656 T14N5.8 protein n=1 Tax=Arabidopsis thaliana RepID=O80656_ARATH
Glyma.02G024700	3.19113	UniRef100_Q9FQF3 Glutathione S-transferase GST 5 n=1 Tax=Glycine max RepID=Q9FQF3_SOYBN
Glyma.09G166700	3.1331	NA
Glyma.18G057800	3.07957	UniRef100_G7J0N7 Anthocyanidin 3-O-glucosyltransferase n=1 Tax=Medicago truncatula RepID=G7J0N7_MEDTR
Glyma.11G092400	3.00859	NA
Glyma.11G020000	2.99989	UniRef100_G7KAQ7 Transmembrane protein n=1 Tax=Medicago truncatula RepID=G7KAQ7_MEDTR
Glyma.13G063100	2.99072	UniRef100_B9H0F7 Zinc finger family protein n=1 Tax=Populus trichocarpa RepID=B9H0F7_POPTR
Glyma.03G244300	2.98349	UniRef100_Q8GT20 Benzyl alcohol O-benzoyltransferase n=1 Tax=Nicotiana tabacum RepID=BEBT_TOBAC
Glyma.07G231300	2.96832	UniRef100_G7J4Z5 SWI/SNF complex subunit SMARCC2 n=1 Tax=Medicago truncatula RepID=G7J4Z5_MEDTR
Glyma.20G094400	2.95742	UniRef100_G7IAA4 ABC transporter family protein n=1 Tax=Medicago truncatula RepID=G7IAA4_MEDTR
Glyma.15G149800	2.8346	UniRef100_UPI0001A7B0D3 bidirectional sugar transporter SWEET17 n=1 Tax=Arabidopsis thaliana RepID=UPI0001A7B0D3
Glyma.02G219700	2.82008	UniRef100_B9N1T8 Hydrolase family protein n=1 Tax=Populus trichocarpa RepID=B9N1T8_POPTR
Glyma.14G166600	2.80349	NA
Glyma.03G225700	2.79952	NA
Glyma.07G196100	2.77974	NA
Glyma.02G024600	2.73462	UniRef100_Q9FQF3 Glutathione S-transferase GST 5 n=1 Tax=Glycine max RepID=Q9FQF3_SOYBN
Glyma.05G165700	2.7296	UniRef100_G7L832 ATP synthase subunit-like protein n=1 Tax=Medicago truncatula RepID=G7L832_MEDTR
Glyma.18G206100	2.70402	UniRef100_O80919 Protein trichome birefringence-like 34 n=1 Tax=Arabidopsis thaliana RepID=TBL34_ARATH
Glyma.12G220300	2.69662	UniRef100_O81843 Late embryogenesis abundant protein-like protein n=1 Tax=Arabidopsis thaliana RepID=O81843_ARATH
Glyma.19G062900	2.68035	NA
Glyma.05G100200	2.67907	UniRef100_G7JAM9 Solute carrier family 35 member E4 n=1 Tax=Medicago truncatula RepID=G7JAM9_MEDTR
Glyma.20G065400	2.6268	UniRef100_M8AUD8 Minor histocompatibility antigen H13 n=1 Tax=Triticum urartu RepID=M8AUD8_TRIUA
Glyma.13G269500	2.62541	UniRef100_Q2HSA7 Transcription factor TGA5 n=1 Tax=Medicago truncatula RepID=Q2HSA7_MEDTR
Glyma.18G177400	2.61373	UniRef100_G7L3F3 Laccase n=1 Tax=Medicago truncatula RepID=G7L3F3_MEDTR
Glyma.02G236000	2.5943	NA
Glyma.19G015000	2.57036	UniRef100_O49859 Cytochrome P450 82A4 n=1 Tax=Glycine max RepID=C82A4_SOYBN
Glyma.04G184700	2.54848	NA
Glyma.20G155800	2.54673	UniRef100_G7ICR0 Pentatricopeptide repeat-containing protein n=1 Tax=Medicago truncatula RepID=G7ICR0_MEDTR
Glyma.15G026000	2.5461	NA
Glyma.16G092900	2.52851	UniRef100_G7K853 Kinase-START n=1 Tax=Medicago truncatula RepID=G7K853_MEDTR
Glyma.20G074700	2.51948	UniRef100_G7K7G8 Centromere/kinetochore protein zw10-like protein n=2 Tax=Medicago truncatula RepID=G7K7G8_MEDTR
Glyma.07G065400	2.50873	NA
Glyma.09G126600	2.50136	UniRef100_G7IP90 U-box domain-containing protein n=1 Tax=Medicago truncatula RepID=G7IP90_MEDTR
Glyma.06G313600	2.4787	NA
Glyma.19G097900	2.47819	UniRef100_G7KEH1 Nicotinamide mononucleotide adenylyltransferase n=1 Tax=Medicago truncatula RepID=G7KEH1_MEDTR
Glyma.16G024400	2.46312	NA
Glyma.05G178600	2.4488	UniRef100_Q38HS8 Ribosomal protein L23 family protein n=1 Tax=Solanum tuberosum RepID=Q38HS8_SOLTU
Glyma.U003100	2.43868	NA
Glyma.02G209500	2.42287	UniRef100_G7J4G1 Blue copper protein n=1 Tax=Medicago truncatula RepID=G7J4G1_MEDTR
Glyma.09G051000	2.39732	NA
Glyma.18G184600	2.37731	UniRef100_G7KU18 Protein SRG1 n=1 Tax=Medicago truncatula RepID=G7KU18_MEDTR
Glyma.06G156700	2.36888	UniRef100_Q93X14 Amino acid permease AAP3 n=1 Tax=Vicia faba var. minor RepID=Q93X14_VICFA
Glyma.12G173300	2.35733	UniRef100_G7IRR0 Protein binding protein n=1 Tax=Medicago truncatula RepID=G7IRR0_MEDTR
Glyma.17G058500	2.35684	UniRef100_B9HK55 Mannosyl-oligosaccharide 1 family protein n=1 Tax=Populus trichocarpa RepID=B9HK55_POPTR
Glyma.17G172800	2.33845	UniRef100_C0HI74 UDP-N-acetylglucosamine transferase subunit ALG14 n=2 Tax=Zea mays RepID=C0HI74_MAIZE
Glyma.16G125600	2.2964	UniRef100_G7JY75 Receptor protein kinase-like protein n=1 Tax=Medicago truncatula RepID=G7JY75_MEDTR
Glyma.20G094300	2.29599	UniRef100_G7IAA4 ABC transporter family protein n=1 Tax=Medicago truncatula RepID=G7IAA4_MEDTR
Glyma.13G000500	2.29249	UniRef100_Q1STP6 Harpin-induced 1 n=2 Tax=Medicago truncatula RepID=Q1STP6_MEDTR
Glyma.18G239000	2.27704	UniRef100_G7J763 Salicylic acid/benzoic acid carboxyl methyltransferase n=1 Tax=Medicago truncatula RepID=G7J763_MEDTR
Glyma.13G184700	2.27292	UniRef100_B6T7P6 Gene trap locus 3 n=1 Tax=Zea mays RepID=B6T7P6_MAIZE
Glyma.10G033300	2.25073	NA
Glyma.18G206500	2.24568	UniRef100_I1N322 MATE efflux family protein n=1 Tax=Glycine max RepID=I1N322_SOYBN
Glyma.16G160200	2.23033	UniRef100_G7L565 Pentatricopeptide repeat-containing protein n=1 Tax=Medicago truncatula RepID=G7L565_MEDTR
Glyma.16G126100	2.21493	UniRef100_G7JY75 Receptor protein kinase-like protein n=1 Tax=Medicago truncatula RepID=G7JY75_MEDTR
Glyma.18G057900	2.19762	UniRef100_B0LVF3 Dihydroflavonol reductase n=2 Tax=Glycine max RepID=B0LVF3_SOYBN
Glyma.02G168300	2.18407	UniRef100_Q9M1A8 DNA-directed RNA polymerases II, IV and V subunit 8B n=3 Tax=Camelineae RepID=RPB8B_ARATH
Glyma.19G169800	2.15978	UniRef100_I1N9H1 Mitochondrial Rho GTPase n=1 Tax=Glycine max RepID=I1N9H1_SOYBN
Glyma.16G125200	2.15152	UniRef100_G7JY75 Receptor protein kinase-like protein n=1 Tax=Medicago truncatula RepID=G7JY75_MEDTR
Glyma.06G291400	2.14321	UniRef100_O22958 ATP11 molecular chaperone domain-containing protein n=1 Tax=Arabidopsis thaliana RepID=O22958_ARATH
Glyma.07G095100	2.13472	UniRef100_G7KMN1 Kinase R-like protein n=1 Tax=Medicago truncatula RepID=G7KMN1_MEDTR
Glyma.20G222200	2.12699	UniRef100_Q9SR19 Rubisco accumulation factor 2, chloroplastic n=1 Tax=Arabidopsis thaliana RepID=RAF2_ARATH
Glyma.06G176200	2.12386	UniRef100_O48918 CYP71A10 n=1 Tax=Glycine max RepID=O48918_SOYBN
Glyma.04G190800	2.1083	UniRef100_H2ESC5 Methionine sulfoxide reductase n=1 Tax=Morus alba var. multicaulis RepID=H2ESC5_MORAL
Glyma.12G236700	2.0908	UniRef100_Q94IR2 Carotenoid 9,10(9',10')-cleavage dioxygenase 1 n=1 Tax=Phaseolus vulgaris RepID=CCD1_PHAVU
Glyma.11G128900	2.08529	UniRef100_Q3YAT0 Calcium-dependent protein kinase 2 n=1 Tax=Petunia integrifolia subsp. inflata RepID=Q3YAT0_PETIN
Glyma.14G122600	2.06885	UniRef100_Q5NA53 Glycogenin-like protein n=1 Tax=Oryza sativa subsp. japonica RepID=Q5NA53_ORYSJ
Glyma.18G113100	2.06806	UniRef100_G7J187 Anthranilate N-benzoyltransferase protein n=1 Tax=Medicago truncatula RepID=G7J187_MEDTR
Glyma.02G259600	2.06506	NA
Glyma.02G168400	2.065	UniRef100_Q9SF04 F26K24.24 protein n=1 Tax=Arabidopsis thaliana RepID=Q9SF04_ARATH
Glyma.14G216100	2.04712	UniRef100_U5GCF1 Kinase family protein n=1 Tax=Populus trichocarpa RepID=U5GCF1_POPTR
Glyma.17G013300	2.037	NA
Glyma.16G125800	2.01644	UniRef100_G7K7L1 Receptor-like kinase n=1 Tax=Medicago truncatula RepID=G7K7L1_MEDTR
Glyma.12G082600	1.9969	NA
Glyma.12G099300	1.97059	UniRef100_I1KFC7 MATE efflux family protein n=1 Tax=Glycine max RepID=I1KFC7_SOYBN
Glyma.13G138400	1.93393	UniRef100_B9HBC9 Kinase family protein n=1 Tax=Populus trichocarpa RepID=B9HBC9_POPTR
Glyma.17G037000	1.90155	UniRef100_B9HX57 Serine carboxypeptidase S10 family protein n=1 Tax=Populus trichocarpa RepID=B9HX57_POPTR
Glyma.02G170600	1.8809	UniRef100_D7L8B2 Minichromosome maintenance family protein n=1 Tax=Arabidopsis lyrata subsp. lyrata RepID=D7L8B2_ARALL
Glyma.02G024800	1.86562	UniRef100_Q9FQF3 Glutathione S-transferase GST 5 n=1 Tax=Glycine max RepID=Q9FQF3_SOYBN
Glyma.18G003600	1.85598	UniRef100_Q9STI7 C2H2 type zinc finger protein n=1 Tax=Arabidopsis thaliana RepID=Q9STI7_ARATH
Glyma.18G208700	1.85499	UniRef100_D7LBN4 CASP-like protein ARALYDRAFT_321547 n=1 Tax=Arabidopsis lyrata subsp. lyrata RepID=CSPLH_ARALL
Glyma.11G209700	1.85491	NA
Glyma.16G222200	1.83995	NA
Glyma.14G163100	1.83491	NA
Glyma.01G224700	1.82849	UniRef100_D7UPM8 WD40 repeat nucleoporin similar to SEH1 n=1 Tax=Lotus japonicus RepID=D7UPM8_LOTJA
Glyma.14G023200	1.82772	UniRef100_T2DNN3 Syntaxin-61 n=1 Tax=Phaseolus vulgaris RepID=T2DNN3_PHAVU
Glyma.03G245400	1.82218	NA
Glyma.12G004600	1.81585	UniRef100_D7MLV5 Invertase/pectin methylesterase inhibitor family protein n=1 Tax=Arabidopsis lyrata subsp. lyrata RepID=D7MLV5_ARALL
Glyma.15G240600	1.79584	UniRef100_G8A255 Protein SRG1 n=1 Tax=Medicago truncatula RepID=G8A255_MEDTR
Glyma.16G085200	1.79351	UniRef100_G7L9E6 TMV resistance protein N n=1 Tax=Medicago truncatula RepID=G7L9E6_MEDTR
Glyma.20G201500	1.78496	UniRef100_P93812 F19P19.6 protein n=1 Tax=Arabidopsis thaliana RepID=P93812_ARATH
Glyma.12G050100	1.7545	UniRef100_G7JDS3 Nodule inception protein n=1 Tax=Medicago truncatula RepID=G7JDS3_MEDTR
Glyma.17G090000	1.75277	UniRef100_G7JPT4 Fibroblast growth factor receptor n=1 Tax=Medicago truncatula RepID=G7JPT4_MEDTR
Glyma.16G137000	1.74725	UniRef100_C6ZS35 Resistance protein n=1 Tax=Glycine max RepID=C6ZS35_SOYBN
Glyma.02G077200	1.7446	UniRef100_G7KQ72 Programmed cell death protein n=1 Tax=Medicago truncatula RepID=G7KQ72_MEDTR
Glyma.20G041000	1.74147	UniRef100_B9SJ74 Phospholipase A22 n=1 Tax=Ricinus communis RepID=B9SJ74_RICCO
Glyma.03G087600	1.7346	UniRef100_G7LF48 TMV resistance protein N n=1 Tax=Medicago truncatula RepID=G7LF48_MEDTR
Glyma.03G087800	1.73266	UniRef100_G7LF27 Resistance protein MG55 n=1 Tax=Medicago truncatula RepID=G7LF27_MEDTR
Glyma.13G153400	1.73025	UniRef100_Q01JB4 H0717B12.8 protein n=1 Tax=Oryza sativa RepID=Q01JB4_ORYSA
Glyma.19G244200	1.72471	UniRef100_G7L1W0 Aldo/keto-reductase family protein n=1 Tax=Medicago truncatula RepID=G7L1W0_MEDTR
Glyma.12G018800	1.7243	UniRef100_G7JRR4 Serine/threonine protein phosphatase 4 regulatory subunit n=1 Tax=Medicago truncatula RepID=G7JRR4_MEDTR
Glyma.15G050300	1.72283	UniRef100_O48923 Cytochrome P450 71D10 n=1 Tax=Glycine max RepID=C71DA_SOYBN
Glyma.07G133700	1.70656	UniRef100_G1ESZ7 WRKY32 n=1 Tax=(Populus tomentosa x P. bolleana) x P. tomentosa RepID=G1ESZ7_9ROSI
Glyma.08G103200	1.70133	UniRef100_B9HT87 GLUCOSIDASE 1 family protein n=1 Tax=Populus trichocarpa RepID=B9HT87_POPTR
Glyma.07G218200	1.69959	UniRef100_UPI000193D25B cytochrome P450 n=1 Tax=Populus trichocarpa RepID=UPI000193D25B
Glyma.06G179100	1.67432	UniRef100_D7KSS5 Pentatricopeptide repeat-containing protein n=1 Tax=Arabidopsis lyrata subsp. lyrata RepID=D7KSS5_ARALL
Glyma.10G080600	1.66874	UniRef100_G7KSF6 LETM1 and EF-hand domain-containing protein n=1 Tax=Medicago truncatula RepID=G7KSF6_MEDTR
Glyma.16G066800	1.65808	UniRef100_R7W6I1 Receptor-like protein kinase n=1 Tax=Aegilops tauschii RepID=R7W6I1_AEGTA
Glyma.03G180300	1.64825	UniRef100_Q9LYW6 Arabidopsis thaliana genomic DNA, chromosome 5, P1 clone:MOK16 n=1 Tax=Arabidopsis thaliana RepID=Q9LYW6_ARATH
Glyma.17G009500	1.64037	UniRef100_G7JKG5 EH-domain-containing protein n=1 Tax=Medicago truncatula RepID=G7JKG5_MEDTR
Glyma.10G214200	1.63142	UniRef100_G7I9N7 Coronatine-insensitive n=1 Tax=Medicago truncatula RepID=G7I9N7_MEDTR
Glyma.06G113500	1.62605	UniRef100_E4MWC6 mRNA, clone: RTFL01-05-N22 n=2 Tax=Eutrema RepID=E4MWC6_THEHA
Glyma.18G197400	1.6238	UniRef100_G7JMZ0 Laccase 1a n=1 Tax=Medicago truncatula RepID=G7JMZ0_MEDTR
Glyma.12G217400	1.61936	UniRef100_O24482 Sali3-2 n=1 Tax=Glycine max RepID=O24482_SOYBN
Glyma.14G012800	1.61242	UniRef100_Q45KQ0 Cellulose synthase-like protein CslE n=1 Tax=Nicotiana tabacum RepID=Q45KQ0_TOBAC
Glyma.08G124900	1.60789	UniRef100_Q9AT39 SHOOT1 protein n=1 Tax=Glycine max RepID=Q9AT39_SOYBN
Glyma.06G131000	1.60213	NA
Glyma.20G002400	1.59476	UniRef100_G7IBD4 Chaperone protein dnaJ n=1 Tax=Medicago truncatula RepID=G7IBD4_MEDTR
Glyma.19G057500	1.5944	UniRef100_G7K3S4 12-oxophytodienoate reductase n=1 Tax=Medicago truncatula RepID=G7K3S4_MEDTR
Glyma.15G112600	1.58396	UniRef100_Q2HTH7 Zinc finger, RING-type n=1 Tax=Medicago truncatula RepID=Q2HTH7_MEDTR
Glyma.18G212100	1.56942	UniRef100_G7KX29 Saposin B domain-containing protein n=2 Tax=Medicago truncatula RepID=G7KX29_MEDTR
Glyma.12G019800	1.56905	UniRef100_B9GEZ1 Cinnamyl-alcohol dehydrogenase family protein n=2 Tax=Populus trichocarpa RepID=B9GEZ1_POPTR
Glyma.15G245700	1.5673	UniRef100_Q7X5X0 OSJNBa0058K23.3 protein n=1 Tax=Oryza sativa subsp. japonica RepID=Q7X5X0_ORYSJ
Glyma.04G190000	1.56607	UniRef100_Q25AK2 H0510A06.3 protein n=1 Tax=Oryza sativa RepID=Q25AK2_ORYSA
Glyma.08G001500	1.56576	UniRef100_G7JC45 E3 ubiquitin-protein ligase mib1 n=1 Tax=Medicago truncatula RepID=G7JC45_MEDTR
Glyma.06G163500	1.56117	UniRef100_G7J392 Sec14 cytosolic factor n=1 Tax=Medicago truncatula RepID=G7J392_MEDTR
Glyma.14G052500	1.54219	NA
Glyma.12G238600	1.54122	UniRef100_C6ZS10 Leucine rich repeat protein n=1 Tax=Glycine max RepID=C6ZS10_SOYBN
Glyma.11G067200	1.53196	UniRef100_G7LEU4 Receptor protein kinase PERK1 n=1 Tax=Medicago truncatula RepID=G7LEU4_MEDTR
Glyma.06G113400	1.51986	UniRef100_G7J4X1 TLC domain-containing protein n=1 Tax=Medicago truncatula RepID=G7J4X1_MEDTR
Glyma.06G178600	1.51948	UniRef100_G7J4T2 MYB transcription factor MYB160 n=1 Tax=Medicago truncatula RepID=G7J4T2_MEDTR
Glyma.13G171200	1.51797	UniRef100_G7LIM3 Ribosomal RNA-processing protein-like protein n=1 Tax=Medicago truncatula RepID=G7LIM3_MEDTR
Glyma.07G064900	1.50451	NA
Glyma.08G059200	1.50048	NA
Glyma.06G181700	1.48713	UniRef100_B0I1H8 1-O-acylglucose:anthocyanin-O-acyltransferase n=1 Tax=Clitoria ternatea RepID=B0I1H8_CLITE
Glyma.13G155200	1.48636	UniRef100_Q38JC8 Outer membrane lipoprotein blc n=1 Tax=Medicago truncatula RepID=Q38JC8_MEDTR
Glyma.11G074300	1.48556	UniRef100_G7KGC8 Transmembrane and coiled-coil domain-containing protein n=2 Tax=Medicago truncatula RepID=G7KGC8_MEDTR
Glyma.11G029400	1.48365	UniRef100_Q9LQ19 F16P17.2 protein n=1 Tax=Arabidopsis thaliana RepID=Q9LQ19_ARATH
Glyma.13G188000	1.48323	UniRef100_B6T7P6 Gene trap locus 3 n=1 Tax=Zea mays RepID=B6T7P6_MAIZE
Glyma.13G147700	1.47624	UniRef100_G7IA71 Uracil transporter-like protein n=1 Tax=Medicago truncatula RepID=G7IA71_MEDTR
Glyma.13G000900	1.46729	UniRef100_G7J7D8 50S ribosomal protein L11 n=1 Tax=Medicago truncatula RepID=G7J7D8_MEDTR
Glyma.05G216400	1.45622	UniRef100_Q2HZY0 Endo-1,4-beta-glucanase (Fragment) n=1 Tax=Glycine max RepID=Q2HZY0_SOYBN
Glyma.15G229500	1.45044	UniRef100_G7LFP4 Filament-like plant protein n=1 Tax=Medicago truncatula RepID=G7LFP4_MEDTR
Glyma.03G149700	1.43376	UniRef100_B7FL19 Exosome complex exonuclease RRP4 n=1 Tax=Medicago truncatula RepID=B7FL19_MEDTR
Glyma.13G029900	1.43344	UniRef100_G7IEP9 Cytokinin-O-glucosyltransferase n=1 Tax=Medicago truncatula RepID=G7IEP9_MEDTR
Glyma.02G074000	1.4302	UniRef100_Q9ZV08 Acyl-CoA N-acyltransferases superfamily protein n=1 Tax=Arabidopsis thaliana RepID=Q9ZV08_ARATH
Glyma.16G175800	1.42033	UniRef100_G7I9W3 Beta-fructofuranosidase, insoluble isoenzyme CWINV1 n=1 Tax=Medicago truncatula RepID=G7I9W3_MEDTR
Glyma.02G226700	1.41832	UniRef100_G7KE89 Dermal papilla-derived protein-like protein n=1 Tax=Medicago truncatula RepID=G7KE89_MEDTR
Glyma.20G194000	1.41387	UniRef100_Q9FMC7 Nuclear transport factor 2 (NTF2) family protein n=1 Tax=Arabidopsis thaliana RepID=Q9FMC7_ARATH
Glyma.01G048800	1.41114	UniRef100_G7KGL1 (R)-mandelonitrile lyase n=1 Tax=Medicago truncatula RepID=G7KGL1_MEDTR
Glyma.12G035700	1.40197	UniRef100_B9H0Z6 Auxin-responsive family protein n=2 Tax=Populus RepID=B9H0Z6_POPTR
Glyma.15G233400	1.40092	UniRef100_Q8GZF0 Resistance protein KR4 n=1 Tax=Glycine max RepID=Q8GZF0_SOYBN
Glyma.13G281700	1.40054	UniRef100_G7K4H6 Tubulin-specific chaperone A n=1 Tax=Medicago truncatula RepID=G7K4H6_MEDTR
Glyma.03G092800	1.39677	UniRef100_B9I6S1 Phosphoesterase family protein n=1 Tax=Populus trichocarpa RepID=B9I6S1_POPTR
Glyma.02G126700	1.38845	UniRef100_G7JGN1 F-box protein n=1 Tax=Medicago truncatula RepID=G7JGN1_MEDTR
Glyma.04G202300	1.37428	UniRef100_E6NU05 JHL07K02.5 protein n=1 Tax=Jatropha curcas RepID=E6NU05_JATCU
Glyma.20G222600	1.3737	UniRef100_Q8H1P3 Phosphoenolpyruvate carboxylase kinase n=1 Tax=Glycine max RepID=Q8H1P3_SOYBN
Glyma.07G063100	1.36988	UniRef100_R4HD36 Rpp4 candidate R5 n=1 Tax=Glycine max RepID=R4HD36_SOYBN
Glyma.16G020100	1.36052	UniRef100_B9GRQ1 FAD-binding domain-containing family protein n=1 Tax=Populus trichocarpa RepID=B9GRQ1_POPTR
Glyma.06G005300	1.356	NA
Glyma.02G081000	1.35328	UniRef100_G7IBZ1 Sterol 3-beta-glucosyltransferase n=1 Tax=Medicago truncatula RepID=G7IBZ1_MEDTR
Glyma.15G232600	1.34477	UniRef100_G7LGT8 Resistance protein n=1 Tax=Medicago truncatula RepID=G7LGT8_MEDTR
Glyma.15G116000	1.34217	UniRef100_I1MFP9 Thymidine kinase n=1 Tax=Glycine max RepID=I1MFP9_SOYBN
Glyma.03G234800	1.32291	UniRef100_G7KXK7 Drm3 n=1 Tax=Medicago truncatula RepID=G7KXK7_MEDTR
Glyma.09G276600	1.32025	UniRef100_A0MNK3 CBL-interacting protein kinase 16 n=1 Tax=Populus trichocarpa RepID=A0MNK3_POPTR
Glyma.03G091700	1.31469	UniRef100_I3TAX0 Nuclear transcription factor Y subunit B12 n=1 Tax=Medicago truncatula RepID=I3TAX0_MEDTR
Glyma.05G037200	1.31012	UniRef100_G7JPT4 Fibroblast growth factor receptor n=1 Tax=Medicago truncatula RepID=G7JPT4_MEDTR
Glyma.17G013900	1.28914	UniRef100_E4MY81 mRNA, clone: RTFL01-44-P14 n=2 Tax=Eutrema RepID=E4MY81_THEHA
Glyma.14G185600	1.28379	UniRef100_G7J445 Inter-alpha-trypsin inhibitor heavy chain H4 n=1 Tax=Medicago truncatula RepID=G7J445_MEDTR
Glyma.09G115600	1.28024	UniRef100_D7LR02 ATP binding protein n=1 Tax=Arabidopsis lyrata subsp. lyrata RepID=D7LR02_ARALL
Glyma.03G227500	1.27939	UniRef100_Q2HRU3 Peptide transporter PTR1 n=1 Tax=Medicago truncatula RepID=Q2HRU3_MEDTR
Glyma.12G072500	1.27577	UniRef100_G7JRH8 Arogenate/prephenate dehydratase n=1 Tax=Medicago truncatula RepID=G7JRH8_MEDTR
Glyma.07G066900	1.27534	UniRef100_G7L6K9 Polygalacturonase n=1 Tax=Medicago truncatula RepID=G7L6K9_MEDTR
Glyma.03G193200	1.2721	NA
Glyma.04G023700	1.27203	UniRef100_G7I7Q3 Thaumatin-like protein n=1 Tax=Medicago truncatula RepID=G7I7Q3_MEDTR
Glyma.11G071300	1.26873	UniRef100_G7KF03 Mannan endo-1,4-beta-mannosidase n=1 Tax=Medicago truncatula RepID=G7KF03_MEDTR
Glyma.18G269900	1.26823	UniRef100_C6ZRP1 Receptor-like kinase n=2 Tax=Glycine max RepID=C6ZRP1_SOYBN
Glyma.19G054700	1.26802	UniRef100_Q8W2C0 Functional candidate resistance protein KR1 n=1 Tax=Glycine max RepID=Q8W2C0_SOYBN
Glyma.18G270100	1.25742	UniRef100_C6ZRP1 Receptor-like kinase n=2 Tax=Glycine max RepID=C6ZRP1_SOYBN
Glyma.05G133800	1.25364	UniRef100_G8A1U4 Polygalacturonase QRT3 n=1 Tax=Medicago truncatula RepID=G8A1U4_MEDTR
Glyma.03G139900	1.24673	NA
Glyma.11G215800	1.24616	UniRef100_G7J9D0 P-type R2R3 Myb protein n=1 Tax=Medicago truncatula RepID=G7J9D0_MEDTR
Glyma.18G212700	1.24508	UniRef100_A0MNK7 CBL-interacting protein kinase 21 n=1 Tax=Populus trichocarpa RepID=A0MNK7_POPTR
Glyma.02G264600	1.2401	UniRef100_G7JBV7 Taxadien-5-alpha-ol O-acetyltransferase n=1 Tax=Medicago truncatula RepID=G7JBV7_MEDTR
Glyma.08G136700	1.23841	UniRef100_Q9C5L6 Major facilitator protein n=1 Tax=Arabidopsis thaliana RepID=Q9C5L6_ARATH
Glyma.17G230700	1.22956	UniRef100_Q9AUD9 Asparaginyl endopeptidase n=1 Tax=Vigna radiata var. radiata RepID=Q9AUD9_VIGRR
Glyma.03G066700	1.22419	UniRef100_G7JTE4 Aldose reductase n=1 Tax=Medicago truncatula RepID=G7JTE4_MEDTR
Glyma.18G205500	1.22298	UniRef100_G7JQ72 Receptor-like protein kinase n=1 Tax=Medicago truncatula RepID=G7JQ72_MEDTR
Glyma.16G136600	1.21646	UniRef100_C6ZS35 Resistance protein n=1 Tax=Glycine max RepID=C6ZS35_SOYBN
Glyma.10G125000	1.20827	UniRef100_A9PIK2 Pectate lyase family protein n=1 Tax=Populus trichocarpa RepID=A9PIK2_POPTR
Glyma.11G092800	1.20521	UniRef100_G7JRQ5 Altered inheritance rate of mitochondria protein n=1 Tax=Medicago truncatula RepID=G7JRQ5_MEDTR
Glyma.15G018400	1.20234	UniRef100_G7IUM6 Ethylene-responsive transcription factor TINY n=1 Tax=Medicago truncatula RepID=G7IUM6_MEDTR
Glyma.13G164400	1.20206	NA
Glyma.19G181000	1.18513	UniRef100_A8MQH8 Conserved peptide upstream open reading frame 47 n=1 Tax=Arabidopsis thaliana RepID=A8MQH8_ARATH
Glyma.11G146500	1.17595	UniRef100_E0A2W0 Plasma membrane intrinsic protein n=1 Tax=Glycine max RepID=E0A2W0_SOYBN
Glyma.16G033000	1.17587	UniRef100_G7KS69 Polygalacturonase-like protein n=2 Tax=Medicago RepID=G7KS69_MEDTR
Glyma.03G070300	1.16285	UniRef100_G7JTG2 Serine carboxypeptidase n=2 Tax=Medicago truncatula RepID=G7JTG2_MEDTR
Glyma.17G105800	1.15837	UniRef100_G7JHS4 DNA-binding protein phosphatase 2C n=1 Tax=Medicago truncatula RepID=G7JHS4_MEDTR
Glyma.14G046600	1.14139	UniRef100_B0BLJ7 CM0545.530.nc protein (Fragment) n=1 Tax=Lotus japonicus RepID=B0BLJ7_LOTJA
Glyma.11G023200	1.13711	UniRef100_G7KC21 Aquaporin n=1 Tax=Medicago truncatula RepID=G7KC21_MEDTR
Glyma.07G152900	1.1321	UniRef100_G7KSB1 Chaperone protein dnaJ n=1 Tax=Medicago truncatula RepID=G7KSB1_MEDTR
Glyma.18G207200	1.13166	UniRef100_B3TLP2 Light-inducible protein ATLS1 n=1 Tax=Elaeis guineensis var. tenera RepID=B3TLP2_ELAGV
Glyma.20G194200	1.12823	UniRef100_G7I409 Nudix hydrolase n=1 Tax=Medicago truncatula RepID=G7I409_MEDTR
Glyma.13G194800	1.12221	UniRef100_G7LGT8 Resistance protein n=1 Tax=Medicago truncatula RepID=G7LGT8_MEDTR
Glyma.18G190000	1.12207	UniRef100_G7L5L7 Protease inhibitor/seed storage/LTP family protein n=1 Tax=Medicago truncatula RepID=G7L5L7_MEDTR
Glyma.08G334000	1.12063	UniRef100_I1KYU6 Phosphorylase n=1 Tax=Glycine max RepID=I1KYU6_SOYBN
Glyma.16G195800	1.11906	UniRef100_G7ZW13 Cytochrome P450 n=1 Tax=Medicago truncatula RepID=G7ZW13_MEDTR
Glyma.15G231500	1.11875	UniRef100_Q8GZF0 Resistance protein KR4 n=1 Tax=Glycine max RepID=Q8GZF0_SOYBN
Glyma.09G096800	1.11734	UniRef100_Q8VYL1 Adenylate kinase family protein n=3 Tax=Arabidopsis thaliana RepID=Q8VYL1_ARATH
Glyma.13G294400	1.11714	UniRef100_Q41255 Arabinogalactan-protein n=1 Tax=Pyrus communis RepID=Q41255_PYRCO
Glyma.02G088900	1.11416	UniRef100_Q43681 Probable non-specific lipid-transfer protein AKCS9 n=1 Tax=Vigna unguiculata RepID=NLTP_VIGUN
Glyma.06G271200	1.10977	UniRef100_D7MU74 ATCNGC4 n=1 Tax=Arabidopsis lyrata subsp. lyrata RepID=D7MU74_ARALL
Glyma.06G089000	1.10595	UniRef100_D7M4B5 Glycine-rich protein n=1 Tax=Arabidopsis lyrata subsp. lyrata RepID=D7M4B5_ARALL
Glyma.12G114100	1.10483	UniRef100_A7X6N9 Lectin kinase n=1 Tax=Pisum sativum RepID=A7X6N9_PEA
Glyma.09G049100	1.10232	UniRef100_Q2LAL0 Cytochrome P450 monooxygenase CYP81E11 n=1 Tax=Glycine max RepID=Q2LAL0_SOYBN
Glyma.11G087500	1.09837	UniRef100_I1LIC8 MLO-like protein n=1 Tax=Glycine max RepID=I1LIC8_SOYBN
Glyma.09G043200	1.09521	UniRef100_UPI0001A7B0D3 bidirectional sugar transporter SWEET17 n=1 Tax=Arabidopsis thaliana RepID=UPI0001A7B0D3
Glyma.16G068300	1.08986	UniRef100_G7L141 Ribosomal protein L15 n=1 Tax=Medicago truncatula RepID=G7L141_MEDTR
Glyma.16G085400	1.08445	UniRef100_G7LF48 TMV resistance protein N n=1 Tax=Medicago truncatula RepID=G7LF48_MEDTR
Glyma.04G111300	1.08293	UniRef100_G7IVD9 Endoglucanase n=1 Tax=Medicago truncatula RepID=G7IVD9_MEDTR
Glyma.02G097700	1.07975	UniRef100_Q9C6L8 Aluminum-activated malate transporter 4 n=1 Tax=Arabidopsis thaliana RepID=ALMT4_ARATH
Glyma.04G000200	1.07755	UniRef100_I1LWR2 Histone deacetylase n=1 Tax=Glycine max RepID=I1LWR2_SOYBN
Glyma.08G146500	1.07685	UniRef100_Q9SLQ6 Actin isoform B n=2 Tax=Fabaceae RepID=Q9SLQ6_MIMPU
Glyma.06G158100	1.07577	UniRef100_G7LFP4 Filament-like plant protein n=1 Tax=Medicago truncatula RepID=G7LFP4_MEDTR
Glyma.15G219600	1.06677	UniRef100_O64628 Thioredoxin domain-containing protein 9 homolog n=2 Tax=Arabidopsis thaliana RepID=TXND9_ARATH
Glyma.06G015200	1.0553	UniRef100_G7J5Z4 RING-H2 finger protein ATL1B n=1 Tax=Medicago truncatula RepID=G7J5Z4_MEDTR
Glyma.04G196400	1.05452	UniRef100_G7J3V8 Nodulin-like protein n=1 Tax=Medicago truncatula RepID=G7J3V8_MEDTR
Glyma.13G062200	1.05262	UniRef100_G7KKX1 Poly(RC)-binding protein n=1 Tax=Medicago truncatula RepID=G7KKX1_MEDTR
Glyma.08G295500	1.04988	UniRef100_B9HLX0 DNAJ heat shock family protein n=1 Tax=Populus trichocarpa RepID=B9HLX0_POPTR
Glyma.14G093100	1.0422	UniRef100_Q75NI2 Type 1 metallothionein n=2 Tax=Phaseoleae RepID=Q75NI2_SOYBN
Glyma.01G077000	1.04134	UniRef100_Q39802 Cytokinin induced message n=1 Tax=Glycine max RepID=Q39802_SOYBN
Glyma.04G188200	1.04019	UniRef100_G7J4R9 Serine/threonine protein kinase TNNI3K n=1 Tax=Medicago truncatula RepID=G7J4R9_MEDTR
Glyma.07G102700	1.03857	UniRef100_G7KPT7 Phosphoethanolamine N-methyltransferase n=1 Tax=Medicago truncatula RepID=G7KPT7_MEDTR
Glyma.U003000	1.03801	UniRef100_T2DLF1 NAD-dependent epimerase/dehydratase protein n=1 Tax=Phaseolus vulgaris RepID=T2DLF1_PHAVU
Glyma.06G014200	1.03792	NA
Glyma.02G162700	1.03601	UniRef100_U5FPV1 Calcineurin-like phosphoesterase family protein n=1 Tax=Populus trichocarpa RepID=U5FPV1_POPTR
Glyma.10G051000	1.03511	UniRef100_Q1G3G5 Ribosomal protein L31 n=3 Tax=Arabidopsis RepID=Q1G3G5_ARATH
Glyma.20G148600	1.02997	UniRef100_G7K3S6 Type I inositol-1,4,5-trisphosphate 5-phosphatase CVP2 n=1 Tax=Medicago truncatula RepID=G7K3S6_MEDTR
Glyma.06G317900	1.02072	UniRef100_C3SAD5 DUF614 containing protein n=1 Tax=Brachypodium distachyon RepID=C3SAD5_BRADI
Glyma.18G039500	1.01675	UniRef100_G7K1X5 Polcalcin Nic t n=1 Tax=Medicago truncatula RepID=G7K1X5_MEDTR
Glyma.17G111700	1.01132	NA
Glyma.17G137100	1.0107	UniRef100_A8MS21 Cell cycle regulated microtubule associated protein n=1 Tax=Arabidopsis thaliana RepID=A8MS21_ARATH
Glyma.19G174000	-1.00359	UniRef100_G7L0M5 Zinc finger protein n=1 Tax=Medicago truncatula RepID=G7L0M5_MEDTR
Glyma.12G137700	-1.00365	UniRef100_G7ITP3 GRAS family transcription factor n=1 Tax=Medicago truncatula RepID=G7ITP3_MEDTR
Glyma.10G257200	-1.00541	UniRef100_D7LA14 Beta-1,4-xylosidase n=1 Tax=Arabidopsis lyrata subsp. lyrata RepID=D7LA14_ARALL
Glyma.20G102100	-1.00589	UniRef100_G7IEB5 GEM-like protein n=1 Tax=Medicago truncatula RepID=G7IEB5_MEDTR
Glyma.07G045300	-1.00829	UniRef100_G7L962 Translation initiation factor eIF-2B subunit alpha n=1 Tax=Medicago truncatula RepID=G7L962_MEDTR
Glyma.16G213900	-1.0091	UniRef100_Q84ZU7 R 5 protein n=1 Tax=Glycine max RepID=Q84ZU7_SOYBN
Glyma.19G162100	-1.01091	UniRef100_O81117 Cytochrome P450 94A1 n=1 Tax=Vicia sativa RepID=C94A1_VICSA
Glyma.15G008700	-1.01182	UniRef100_Q2HUA7 Longin-like n=1 Tax=Medicago truncatula RepID=Q2HUA7_MEDTR
Glyma.09G094400	-1.01739	UniRef100_G7L6D6 Isoflavone-7-O-methyltransferase n=1 Tax=Medicago truncatula RepID=G7L6D6_MEDTR
Glyma.12G197600	-1.02148	UniRef100_T2DP41 Xyloglucan endotransglucosylase/ hydrolase protein 9-like protein n=1 Tax=Phaseolus vulgaris RepID=T2DP41_PHAVU
Glyma.08G257300	-1.02214	UniRef100_G7KSW6 Ethylene-responsive transcription factor n=1 Tax=Medicago truncatula RepID=G7KSW6_MEDTR
Glyma.15G129000	-1.02476	UniRef100_G7IJU6 Peroxidase n=1 Tax=Medicago truncatula RepID=G7IJU6_MEDTR
Glyma.13G066100	-1.02796	UniRef100_G7KK18 Mitochondrial chaperone BCS1 n=1 Tax=Medicago truncatula RepID=G7KK18_MEDTR
Glyma.17G147500	-1.0325	UniRef100_O23547 Expansin-like B1 n=2 Tax=Arabidopsis thaliana RepID=EXLB1_ARATH
Glyma.04G010900	-1.0349	UniRef100_G7J763 Salicylic acid/benzoic acid carboxyl methyltransferase n=1 Tax=Medicago truncatula RepID=G7J763_MEDTR
Glyma.03G038500	-1.03541	UniRef100_A0SWU6 Peroxidase 1 n=1 Tax=Sesbania rostrata RepID=A0SWU6_SESRO
Glyma.17G065100	-1.03765	UniRef100_G7JD12 Xyloglucan endotransglucosylase/hydrolase n=1 Tax=Medicago truncatula RepID=G7JD12_MEDTR
Glyma.04G055200	-1.04016	UniRef100_G7J8E6 Fgenesh protein n=1 Tax=Medicago truncatula RepID=G7J8E6_MEDTR
Glyma.16G127900	-1.04327	UniRef100_Q5JBT4 Candidate disease-resistance protein SR1 n=1 Tax=Glycine max RepID=Q5JBT4_SOYBN
Glyma.07G138000	-1.04681	NA
Glyma.01G223400	-1.04754	UniRef100_Q9SH64 F22C12.10 n=1 Tax=Arabidopsis thaliana RepID=Q9SH64_ARATH
Glyma.16G138200	-1.0529	UniRef100_I1MNE4 Anaphase-promoting complex subunit 10 n=1 Tax=Glycine max RepID=I1MNE4_SOYBN
Glyma.03G038300	-1.05643	UniRef100_A0SWU6 Peroxidase 1 n=1 Tax=Sesbania rostrata RepID=A0SWU6_SESRO
Glyma.16G171900	-1.06231	UniRef100_B9GTL0 Chromosome condensation regulator family protein n=1 Tax=Populus trichocarpa RepID=B9GTL0_POPTR
Glyma.05G101300	-1.06384	UniRef100_Q05680 Auxin-responsive GH3 product n=1 Tax=Glycine max RepID=Q05680_SOYBN
Glyma.19G212300	-1.06532	UniRef100_I1NB83 Pectinesterase n=1 Tax=Glycine max RepID=I1NB83_SOYBN
Glyma.02G008900	-1.06612	UniRef100_G7IBT2 Peroxidase n=1 Tax=Medicago truncatula RepID=G7IBT2_MEDTR
Glyma.20G139500	-1.07353	UniRef100_G7K103 Cysteine-rich receptor-like protein kinase n=1 Tax=Medicago truncatula RepID=G7K103_MEDTR
Glyma.15G068400	-1.07601	NA
Glyma.12G207400	-1.0761	UniRef100_G7JUX5 Glutaredoxin-C9 n=1 Tax=Medicago truncatula RepID=G7JUX5_MEDTR
Glyma.09G014900	-1.07764	UniRef100_G7IMM9 Wall-associated receptor kinase-like protein n=1 Tax=Medicago truncatula RepID=G7IMM9_MEDTR
Glyma.08G251200	-1.07798	UniRef100_G7KR18 DSBA-like thioredoxin domain containing protein n=3 Tax=Medicago truncatula RepID=G7KR18_MEDTR
Glyma.13G133100	-1.07825	UniRef100_G7L0M5 Zinc finger protein n=1 Tax=Medicago truncatula RepID=G7L0M5_MEDTR
Glyma.06G114300	-1.07924	UniRef100_I1KAB0 Aldehyde dehydrogenase n=1 Tax=Glycine max RepID=I1KAB0_SOYBN
Glyma.05G112800	-1.0814	UniRef100_M1PSK8 1-aminocyclopropane-1-carboxylate oxidase n=7 Tax=fabids RepID=M1PSK8_PRUPE
Glyma.13G051300	-1.08141	NA
Glyma.20G183800	-1.09018	NA
Glyma.03G038100	-1.09194	UniRef100_A0SWU6 Peroxidase 1 n=1 Tax=Sesbania rostrata RepID=A0SWU6_SESRO
Glyma.16G039600	-1.09455	UniRef100_Q2HVM5 Anthranilate N-benzoyltransferase protein n=1 Tax=Medicago truncatula RepID=Q2HVM5_MEDTR
Glyma.18G009100	-1.09466	UniRef100_G5DVY7 Lojap-like protein (Fragment) n=1 Tax=Silene latifolia RepID=G5DVY7_SILLA
Glyma.20G138500	-1.0949	UniRef100_Q9XED4 Receptor-like protein kinase homolog RK20-1 n=1 Tax=Phaseolus vulgaris RepID=Q9XED4_PHAVU
Glyma.12G238300	-1.09623	NA
Glyma.02G211700	-1.09648	UniRef100_B9IGC3 Mitochondrial substrate carrier family protein n=1 Tax=Populus trichocarpa RepID=B9IGC3_POPTR
Glyma.18G141500	-1.09754	UniRef100_G7K057 Cysteine-rich receptor-like protein kinase n=1 Tax=Medicago truncatula RepID=G7K057_MEDTR
Glyma.10G206900	-1.0977	NA
Glyma.16G178800	-1.09953	UniRef100_Q71EE1 Heat shock protein n=1 Tax=Hevea brasiliensis RepID=Q71EE1_HEVBR
Glyma.16G202200	-1.10196	UniRef100_G7KMF5 Cysteine-rich receptor-like protein kinase n=1 Tax=Medicago truncatula RepID=G7KMF5_MEDTR
Glyma.02G000800	-1.10197	UniRef100_B9HKE4 Basic helix-loop-helix family protein n=1 Tax=Populus trichocarpa RepID=B9HKE4_POPTR
Glyma.16G016600	-1.11456	UniRef100_G7ZZI3 NAC domain protein n=1 Tax=Medicago truncatula RepID=G7ZZI3_MEDTR
Glyma.18G143300	-1.11522	NA
Glyma.10G006600	-1.11598	UniRef100_Q9S7E3 GmMYB29A1 protein n=1 Tax=Glycine max RepID=Q9S7E3_SOYBN
Glyma.11G129700	-1.11766	UniRef100_B2ZUU2 Beta-glucosidase D7 (Fragment) n=1 Tax=Lotus japonicus RepID=B2ZUU2_LOTJA
Glyma.20G137300	-1.12311	UniRef100_Q9XED4 Receptor-like protein kinase homolog RK20-1 n=1 Tax=Phaseolus vulgaris RepID=Q9XED4_PHAVU
Glyma.20G168600	-1.12599	NA
Glyma.17G159600	-1.12714	UniRef100_B9HFZ4 VQ motif-containing family protein n=1 Tax=Populus trichocarpa RepID=B9HFZ4_POPTR
Glyma.09G004900	-1.12747	NA
Glyma.07G137600	-1.12834	NA
Glyma.16G175500	-1.13008	UniRef100_A6BM07 Isoflavone 7-O-glucosyltransferase 1 n=1 Tax=Glycine max RepID=I7GT1_SOYBN
Glyma.08G062600	-1.13031	UniRef100_Q9LPY2 T23J18.20 n=2 Tax=Arabidopsis thaliana RepID=Q9LPY2_ARATH
Glyma.13G151800	-1.13046	UniRef100_I1LZG1 Fructose-bisphosphate aldolase n=1 Tax=Glycine max RepID=I1LZG1_SOYBN
Glyma.02G054900	-1.14069	NA
Glyma.03G246500	-1.14555	UniRef100_G7L1U8 Peptide-N(4)-(N-acetyl-beta-glucosaminyl)asparagine amidase n=2 Tax=Medicago truncatula RepID=G7L1U8_MEDTR
Glyma.15G085300	-1.1462	UniRef100_B9I970 Nodulin MtN21 family protein n=1 Tax=Populus trichocarpa RepID=B9I970_POPTR
Glyma.04G134200	-1.15135	UniRef100_D1MWZ4 Sigma factor binding protein 1 n=1 Tax=Citrullus lanatus subsp. vulgaris RepID=D1MWZ4_CITLA
Glyma.19G097800	-1.15201	UniRef100_D7KIB9 Electron carrier/ iron ion binding protein n=1 Tax=Arabidopsis lyrata subsp. lyrata RepID=D7KIB9_ARALL
Glyma.11G198500	-1.15412	UniRef100_P25317 Probable glutathione S-transferase parA n=1 Tax=Nicotiana tabacum RepID=GSTXA_TOBAC
Glyma.10G265000	-1.15425	NA
Glyma.02G242900	-1.15774	UniRef100_G7KFZ3 U-box domain-containing protein n=2 Tax=Medicago truncatula RepID=G7KFZ3_MEDTR
Glyma.20G116600	-1.16037	UniRef100_G7ID96 Protein MKS1 n=1 Tax=Medicago truncatula RepID=G7ID96_MEDTR
Glyma.16G186700	-1.1617	UniRef100_C6ZS04 Leucine-rich repeat protein n=1 Tax=Glycine max RepID=C6ZS04_SOYBN
Glyma.16G186900	-1.168	UniRef100_G7L671 Receptor-like protein kinase n=1 Tax=Medicago truncatula RepID=G7L671_MEDTR
Glyma.11G121900	-1.16803	NA
Glyma.20G140100	-1.16857	UniRef100_C6ZRN5 Cysteine-rich protein n=1 Tax=Glycine max RepID=C6ZRN5_SOYBN
Glyma.02G178100	-1.17051	UniRef100_G7KVC1 Two-component response regulator ARR2 n=1 Tax=Medicago truncatula RepID=G7KVC1_MEDTR
Glyma.20G137700	-1.17148	UniRef100_C6F1T6 Receptor-like protein kinase n=1 Tax=Glycine max RepID=C6F1T6_SOYBN
Glyma.U044200	-1.17476	UniRef100_B6U3H8 Lipid transfer protein n=1 Tax=Zea mays RepID=B6U3H8_MAIZE
Glyma.16G184300	-1.17532	UniRef100_C6ZS04 Leucine-rich repeat protein n=1 Tax=Glycine max RepID=C6ZS04_SOYBN
Glyma.05G166200	-1.17958	UniRef100_G7IYP6 F-box/kelch-repeat protein n=1 Tax=Medicago truncatula RepID=G7IYP6_MEDTR
Glyma.17G242600	-1.18508	NA
Glyma.16G061300	-1.18724	UniRef100_C7S8C8 Germin-like protein 14 n=1 Tax=Glycine max RepID=C7S8C8_SOYBN
Glyma.10G019700	-1.1913	UniRef100_B9GRX0 Auxin-responsive GH3 family protein n=1 Tax=Populus trichocarpa RepID=B9GRX0_POPTR
Glyma.20G171900	-1.19264	UniRef100_G7JIS0 Peroxidase n=1 Tax=Medicago truncatula RepID=G7JIS0_MEDTR
Glyma.09G242600	-1.19328	UniRef100_Q8LLR3 Ethylene-responsive element binding protein 1 n=1 Tax=Glycine max RepID=Q8LLR3_SOYBN
Glyma.08G140600	-1.19449	UniRef100_G7IJ93 Cytochrome P450 n=1 Tax=Medicago truncatula RepID=G7IJ93_MEDTR
Glyma.16G185400	-1.19945	UniRef100_C6ZS04 Leucine-rich repeat protein n=1 Tax=Glycine max RepID=C6ZS04_SOYBN
Glyma.09G027500	-1.21448	UniRef100_G7IMM9 Wall-associated receptor kinase-like protein n=1 Tax=Medicago truncatula RepID=G7IMM9_MEDTR
Glyma.10G222500	-1.21472	UniRef100_H2D7G8 Glutathione peroxidase n=1 Tax=Copaifera officinalis RepID=H2D7G8_9FABA
Glyma.06G179600	-1.22096	NA
Glyma.14G158900	-1.2251	UniRef100_B9H7L7 ACT domain-containing family protein n=1 Tax=Populus trichocarpa RepID=B9H7L7_POPTR
Glyma.20G056000	-1.2257	UniRef100_Q9LJH2 2-oxoglutarate-dependent dioxygenase family protein n=3 Tax=Arabidopsis thaliana RepID=Q9LJH2_ARATH
Glyma.09G048700	-1.23089	UniRef100_Q2LAL0 Cytochrome P450 monooxygenase CYP81E11 n=1 Tax=Glycine max RepID=Q2LAL0_SOYBN
Glyma.18G158400	-1.23461	UniRef100_G7K4H3 Multidrug resistance protein ABC transporter family n=1 Tax=Medicago truncatula RepID=G7K4H3_MEDTR
Glyma.20G118100	-1.23546	UniRef100_Q9M9C4 Core-2/I-branching beta-1,6-N-acetylglucosaminyltransferase family protein n=1 Tax=Arabidopsis thaliana RepID=Q9M9C4_ARATH
Glyma.13G233800	-1.2359	UniRef100_G7IFJ1 Ethylene responsive transcription factor 1b n=1 Tax=Medicago truncatula RepID=G7IFJ1_MEDTR
Glyma.11G073000	-1.23658	UniRef100_C6SVM5 Thioredoxin n=1 Tax=Glycine max RepID=C6SVM5_SOYBN
Glyma.11G129800	-1.24235	UniRef100_A8TVQ5 Beta-glucosidase G2 n=1 Tax=Medicago truncatula RepID=A8TVQ5_MEDTR
Glyma.03G038700	-1.24746	UniRef100_A0SWU6 Peroxidase 1 n=1 Tax=Sesbania rostrata RepID=A0SWU6_SESRO
Glyma.13G294200	-1.24964	NA
Glyma.07G188800	-1.25329	UniRef100_K7L2L4 Serine/threonine-protein kinase n=1 Tax=Glycine max RepID=K7L2L4_SOYBN
Glyma.18G273900	-1.25453	UniRef100_G7KR18 DSBA-like thioredoxin domain containing protein n=3 Tax=Medicago truncatula RepID=G7KR18_MEDTR
Glyma.U027000	-1.26024	UniRef100_D7LBD9 Kinase family protein n=1 Tax=Arabidopsis lyrata subsp. lyrata RepID=D7LBD9_ARALL
Glyma.13G176600	-1.26096	UniRef100_Q9SGN6 MACPF domain-containing protein NSL1 n=1 Tax=Arabidopsis thaliana RepID=NSL1_ARATH
Glyma.14G162300	-1.26724	UniRef100_Q93WZ7 NADH glutamate synthase n=1 Tax=Phaseolus vulgaris RepID=Q93WZ7_PHAVU
Glyma.16G185300	-1.27013	UniRef100_C6ZS04 Leucine-rich repeat protein n=1 Tax=Glycine max RepID=C6ZS04_SOYBN
Glyma.12G030500	-1.27177	UniRef100_D7LKZ8 Pentatricopeptide repeat-containing protein n=1 Tax=Arabidopsis lyrata subsp. lyrata RepID=D7LKZ8_ARALL
Glyma.06G116400	-1.27452	UniRef100_UPI000193E25F amino acid permease n=1 Tax=Populus trichocarpa RepID=UPI000193E25F
Glyma.10G009400	-1.27525	UniRef100_G7IBT2 Peroxidase n=1 Tax=Medicago truncatula RepID=G7IBT2_MEDTR
Glyma.02G059600	-1.27924	UniRef100_B9HEM5 Calmodulin-like gene family protein n=1 Tax=Populus trichocarpa RepID=B9HEM5_POPTR
Glyma.01G229300	-1.28317	UniRef100_G7K6I6 Ribonuclease P protein subunit p29 n=1 Tax=Medicago truncatula RepID=G7K6I6_MEDTR
Glyma.13G054200	-1.28693	UniRef100_C6ZRM1 Receptor-like kinase n=2 Tax=Glycine max RepID=C6ZRM1_SOYBN
Glyma.10G009600	-1.28963	UniRef100_G7IBT2 Peroxidase n=1 Tax=Medicago truncatula RepID=G7IBT2_MEDTR
Glyma.08G020200	-1.29598	UniRef100_B6THR2 Peptidase C45, acyl-coenzyme A/6-aminopenicillanic acid acyl-transferase n=1 Tax=Zea mays RepID=B6THR2_MAIZE
Glyma.02G258700	-1.3014	NA
Glyma.12G025600	-1.30454	UniRef100_G7JPI9 Serine carboxypeptidase-like protein n=1 Tax=Medicago truncatula RepID=G7JPI9_MEDTR
Glyma.14G042300	-1.30596	UniRef100_C6ZS07 Disease resistance protein n=1 Tax=Glycine max RepID=C6ZS07_SOYBN
Glyma.17G065200	-1.3082	UniRef100_Q8S902 Syringolide-induced protein 19-1-5 n=1 Tax=Glycine max RepID=Q8S902_SOYBN
Glyma.13G190200	-1.30907	UniRef100_G7LGV1 Mitochondrial inner membrane protease subunit n=1 Tax=Medicago truncatula RepID=G7LGV1_MEDTR
Glyma.16G182800	-1.31005	UniRef100_D7LKY7 Protease inhibitor/seed storage/lipid transfer protein family protein n=1 Tax=Arabidopsis lyrata subsp. lyrata RepID=D7LKY7_ARALL
Glyma.16G185500	-1.31351	UniRef100_C6ZS04 Leucine-rich repeat protein n=1 Tax=Glycine max RepID=C6ZS04_SOYBN
Glyma.01G216600	-1.31906	UniRef100_I1JA40 MATE efflux family protein n=1 Tax=Glycine max RepID=I1JA40_SOYBN
Glyma.16G060800	-1.32137	UniRef100_C7S8B6 Germin-like protein 2 n=1 Tax=Glycine max RepID=C7S8B6_SOYBN
Glyma.06G046800	-1.32638	UniRef100_Q9SY64 F14N23.10 n=2 Tax=Arabidopsis thaliana RepID=Q9SY64_ARATH
Glyma.17G065000	-1.3278	UniRef100_Q8S902 Syringolide-induced protein 19-1-5 n=1 Tax=Glycine max RepID=Q8S902_SOYBN
Glyma.19G081700	-1.3288	UniRef100_G7JZ94 F-box/kelch-repeat protein n=1 Tax=Medicago truncatula RepID=G7JZ94_MEDTR
Glyma.20G203800	-1.33404	UniRef100_Q40375 Repetitive proline-rich cell wall protein 2 n=1 Tax=Medicago truncatula RepID=PRP2_MEDTR
Glyma.04G069500	-1.33583	UniRef100_G7JBM4 Anion exchanger family protein n=1 Tax=Medicago truncatula RepID=G7JBM4_MEDTR
Glyma.19G065000	-1.33717	NA
Glyma.07G113900	-1.34283	NA
Glyma.08G127600	-1.3503	UniRef100_T2DPK3 Glutelin type-A 2-like protein n=1 Tax=Phaseolus vulgaris RepID=T2DPK3_PHAVU
Glyma.20G210100	-1.35173	UniRef100_G7I467 Xyloglucan-specific endoglucanase inhibitor protein n=1 Tax=Medicago truncatula RepID=G7I467_MEDTR
Glyma.16G186500	-1.36036	UniRef100_C6ZS04 Leucine-rich repeat protein n=1 Tax=Glycine max RepID=C6ZS04_SOYBN
Glyma.19G173800	-1.36085	UniRef100_G7L0M3 Auxin-induced protein 5NG4 n=1 Tax=Medicago truncatula RepID=G7L0M3_MEDTR
Glyma.01G129100	-1.36349	NA
Glyma.10G265300	-1.36531	NA
Glyma.13G085800	-1.37526	NA
Glyma.07G220000	-1.37883	UniRef100_B9N9R5 Glycosyl hydrolase family 17 family protein n=1 Tax=Populus trichocarpa RepID=B9N9R5_POPTR
Glyma.08G189500	-1.38024	UniRef100_I1KUQ3 Lipoxygenase n=2 Tax=Glycine max RepID=I1KUQ3_SOYBN
Glyma.10G164000	-1.38355	NA
Glyma.16G123600	-1.38409	NA
Glyma.18G039900	-1.38443	UniRef100_E4MYC1 mRNA, clone: RTFL01-48-C04 n=2 Tax=Eutrema RepID=E4MYC1_THEHA
Glyma.02G190900	-1.38791	UniRef100_G8Z260 Hop-interacting protein THI031 n=1 Tax=Solanum lycopersicum RepID=G8Z260_SOLLC
Glyma.02G221200	-1.39552	NA
Glyma.05G160100	-1.39927	UniRef100_B9I970 Nodulin MtN21 family protein n=1 Tax=Populus trichocarpa RepID=B9I970_POPTR
Glyma.09G163700	-1.40384	UniRef100_G7KKQ9 Miraculin n=1 Tax=Medicago truncatula RepID=G7KKQ9_MEDTR
Glyma.15G270100	-1.4059	UniRef100_G7J1Q4 Siroheme synthase n=1 Tax=Medicago truncatula RepID=G7J1Q4_MEDTR
Glyma.13G269100	-1.40826	UniRef100_U3PVV5 EF1 protein n=1 Tax=Nicotiana tabacum RepID=U3PVV5_TOBAC
Glyma.13G095300	-1.41131	UniRef100_G7JVH9 Xyloglucan endotransglucosylase/hydrolase n=1 Tax=Medicago truncatula RepID=G7JVH9_MEDTR
Glyma.10G138500	-1.4144	UniRef100_K7LJA8 Auxin-induced protein n=1 Tax=Glycine max RepID=K7LJA8_SOYBN
Glyma.18G009800	-1.41531	UniRef100_A9PCV0 Senescence-associated family protein n=1 Tax=Populus trichocarpa RepID=A9PCV0_POPTR
Glyma.17G172900	-1.41596	UniRef100_Q7XST6 OSJNBa0039K24.20 protein n=2 Tax=Oryza sativa subsp. japonica RepID=Q7XST6_ORYSJ
Glyma.16G188100	-1.42469	UniRef100_C6ZS04 Leucine-rich repeat protein n=1 Tax=Glycine max RepID=C6ZS04_SOYBN
Glyma.02G104600	-1.42617	UniRef100_E9M5F4 Glycosyltransferase GT14A05 n=1 Tax=Pueraria montana var. lobata RepID=E9M5F4_PUEML
Glyma.13G351600	-1.42806	UniRef100_E5D6S8 Acid phosphatase n=1 Tax=Phaseolus vulgaris RepID=E5D6S8_PHAVU
Glyma.10G178400	-1.42898	UniRef100_Q39890 Calmodulin n=1 Tax=Glycine max RepID=Q39890_SOYBN
Glyma.16G201900	-1.43091	UniRef100_G7KMF5 Cysteine-rich receptor-like protein kinase n=1 Tax=Medicago truncatula RepID=G7KMF5_MEDTR
Glyma.16G194000	-1.43355	UniRef100_G7KLZ3 Flap endonuclease GEN-like protein n=1 Tax=Medicago truncatula RepID=G7KLZ3_MEDTR
Glyma.12G234600	-1.43486	UniRef100_Q93YR2 Probable sodium/metabolite cotransporter BASS1, chloroplastic n=1 Tax=Arabidopsis thaliana RepID=BASS1_ARATH
Glyma.06G060300	-1.44019	UniRef100_G7J9S8 Tsi1-interacting protein TSIP1 n=1 Tax=Medicago truncatula RepID=G7J9S8_MEDTR
Glyma.03G016400	-1.44471	UniRef100_B9GPW6 BON association protein 1 n=1 Tax=Populus trichocarpa RepID=B9GPW6_POPTR
Glyma.18G018200	-1.44906	UniRef100_D2CKB5 Dehydrate responsive element-binding protein n=1 Tax=Populus euphratica RepID=D2CKB5_POPEU
Glyma.01G129000	-1.45142	NA
Glyma.10G036600	-1.45693	UniRef100_M1RXN3 Ethylene-responsive transcription factor n=1 Tax=Gossypium hirsutum RepID=M1RXN3_GOSHI
Glyma.10G253600	-1.46201	UniRef100_G8A0W3 Cysteine-rich receptor-like protein kinase n=2 Tax=Medicago truncatula RepID=G8A0W3_MEDTR
Glyma.08G110700	-1.4698	UniRef100_Q6X0N0 Chalcone synthase CHS4 n=1 Tax=Glycine max RepID=Q6X0N0_SOYBN
Glyma.12G199300	-1.47007	UniRef100_G7IRM6 Cyclin-D5-2 n=1 Tax=Medicago truncatula RepID=G7IRM6_MEDTR
Glyma.11G234600	-1.47308	UniRef100_I1MYX7 Amino acid transporter protein n=3 Tax=Glycine max RepID=I1MYX7_SOYBN
Glyma.16G187600	-1.47396	UniRef100_C6ZS04 Leucine-rich repeat protein n=1 Tax=Glycine max RepID=C6ZS04_SOYBN
Glyma.02G265100	-1.48434	UniRef100_P23233 Nodulin-16 n=1 Tax=Glycine max RepID=NO16_SOYBN
Glyma.12G206000	-1.48437	UniRef100_I1LUI2 Reticulon-like protein n=1 Tax=Glycine max RepID=I1LUI2_SOYBN
Glyma.03G217900	-1.48441	UniRef100_D9ZIT2 C2H2L domain class transcription factor n=1 Tax=Malus domestica RepID=D9ZIT2_MALDO
Glyma.08G110500	-1.48584	UniRef100_Q6X0N0 Chalcone synthase CHS4 n=1 Tax=Glycine max RepID=Q6X0N0_SOYBN
Glyma.18G260700	-1.48667	UniRef100_G7JUB9 Calcium-binding mitochondrial carrier protein SCaMC-1 n=1 Tax=Medicago truncatula RepID=G7JUB9_MEDTR
Glyma.08G110900	-1.48815	UniRef100_Q6X0M9 Chalcone synthase n=1 Tax=Glycine max RepID=Q6X0M9_SOYBN
Glyma.05G194600	-1.49071	UniRef100_G7LEY2 Amino acid permease n=1 Tax=Medicago truncatula RepID=G7LEY2_MEDTR
Glyma.06G164400	-1.49627	UniRef100_G7J3A4 Centromere protein S n=1 Tax=Medicago truncatula RepID=G7J3A4_MEDTR
Glyma.U002100	-1.50105	UniRef100_C6ZS04 Leucine-rich repeat protein n=1 Tax=Glycine max RepID=C6ZS04_SOYBN
Glyma.08G110300	-1.50144	UniRef100_Q6X0M9 Chalcone synthase n=1 Tax=Glycine max RepID=Q6X0M9_SOYBN
Glyma.20G125900	-1.52586	UniRef100_G7IAS0 Pentatricopeptide repeat-containing protein n=2 Tax=Medicago truncatula RepID=G7IAS0_MEDTR
Glyma.08G109300	-1.53154	UniRef100_Q6X0M9 Chalcone synthase n=1 Tax=Glycine max RepID=Q6X0M9_SOYBN
Glyma.16G191300	-1.53751	UniRef100_G8Z973 Verticillium wilt resistance-like protein n=1 Tax=Gossypium barbadense RepID=G8Z973_GOSBA
Glyma.15G237800	-1.54385	UniRef100_I1MIT6 Annexin n=1 Tax=Glycine max RepID=I1MIT6_SOYBN
Glyma.06G249800	-1.55723	UniRef100_Q9ZWP8 Cytokinin-specific binding protein n=1 Tax=Vigna radiata RepID=Q9ZWP8_VIGRA
Glyma.16G192500	-1.55805	UniRef100_G7KLZ3 Flap endonuclease GEN-like protein n=1 Tax=Medicago truncatula RepID=G7KLZ3_MEDTR
Glyma.08G109200	-1.58179	UniRef100_P48406 Chalcone synthase 5 n=1 Tax=Glycine max RepID=CHS5_SOYBN
Glyma.10G158600	-1.58609	UniRef100_Q94AH1 Candidate G-protein coupled receptor 2 n=1 Tax=Arabidopsis thaliana RepID=Q94AH1_ARATH
Glyma.20G062300	-1.58643	UniRef100_G7J8V8 Histone acetyltransferase complex component n=1 Tax=Medicago truncatula RepID=G7J8V8_MEDTR
Glyma.09G177100	-1.59463	UniRef100_G7KPS2 E3 SUMO-protein ligase RanBP2 n=1 Tax=Medicago truncatula RepID=G7KPS2_MEDTR
Glyma.16G034500	-1.59742	UniRef100_G7KT23 Transmembrane protein 8B n=1 Tax=Medicago truncatula RepID=G7KT23_MEDTR
Glyma.07G095200	-1.60247	UniRef100_G7KMN1 Kinase R-like protein n=1 Tax=Medicago truncatula RepID=G7KMN1_MEDTR
Glyma.08G117700	-1.61302	UniRef100_B9I970 Nodulin MtN21 family protein n=1 Tax=Populus trichocarpa RepID=B9I970_POPTR
Glyma.17G064900	-1.61586	UniRef100_G7JVH9 Xyloglucan endotransglucosylase/hydrolase n=1 Tax=Medicago truncatula RepID=G7JVH9_MEDTR
Glyma.03G238100	-1.6285	UniRef100_G7KYP4 Mannosylglycoprotein endo-beta-mannosidase n=1 Tax=Medicago truncatula RepID=G7KYP4_MEDTR
Glyma.03G126000	-1.62983	UniRef100_K7KEN1 PIN10b n=1 Tax=Glycine max RepID=K7KEN1_SOYBN
Glyma.05G136100	-1.63216	UniRef100_Q94KK8 Glutamate decarboxylase isozyme 3 n=1 Tax=Nicotiana tabacum RepID=Q94KK8_TOBAC
Glyma.08G110400	-1.64146	UniRef100_P48406 Chalcone synthase 5 n=1 Tax=Glycine max RepID=CHS5_SOYBN
Glyma.03G162500	-1.65194	UniRef100_G7JJR7 Ethylene-responsive transcription factor 1B n=1 Tax=Medicago truncatula RepID=G7JJR7_MEDTR
Glyma.08G109400	-1.65457	UniRef100_P24826 Chalcone synthase 1 n=5 Tax=Glycine max RepID=CHS1_SOYBN
Glyma.20G140000	-1.66867	UniRef100_G8A134 Cysteine-rich receptor-like protein kinase n=1 Tax=Medicago truncatula RepID=G8A134_MEDTR
Glyma.20G057500	-1.683	UniRef100_G7IEP9 Cytokinin-O-glucosyltransferase n=1 Tax=Medicago truncatula RepID=G7IEP9_MEDTR
Glyma.18G261500	-1.68354	NA
Glyma.08G307300	-1.68898	UniRef100_G7K2D3 Cysteine-rich receptor-like protein kinase n=1 Tax=Medicago truncatula RepID=G7K2D3_MEDTR
Glyma.19G112000	-1.69071	UniRef100_Q9FK55 Emb|CAB87627.1 n=1 Tax=Arabidopsis thaliana RepID=Q9FK55_ARATH
Glyma.18G239500	-1.69844	UniRef100_Q2HV71 Protease-associated PA; Proteinase inhibitor I9, subtilisin propeptide n=1 Tax=Medicago truncatula RepID=Q2HV71_MEDTR
Glyma.12G007200	-1.70463	NA
Glyma.11G038300	-1.70632	UniRef100_O23547 Expansin-like B1 n=2 Tax=Arabidopsis thaliana RepID=EXLB1_ARATH
Glyma.03G038600	-1.71071	UniRef100_A0SWU6 Peroxidase 1 n=1 Tax=Sesbania rostrata RepID=A0SWU6_SESRO
Glyma.12G013100	-1.71271	UniRef100_V5N8V1 Mitochondrion heat shock 22 kDa protein n=1 Tax=Phaseolus vulgaris RepID=V5N8V1_PHAVU
Glyma.20G139700	-1.71824	UniRef100_G8A134 Cysteine-rich receptor-like protein kinase n=1 Tax=Medicago truncatula RepID=G8A134_MEDTR
Glyma.15G012700	-1.71929	UniRef100_I1MCK6 Auxin-induced protein n=1 Tax=Glycine max RepID=I1MCK6_SOYBN
Glyma.18G146500	-1.72173	NA
Glyma.20G040200	-1.72294	UniRef100_V7BVK6 Clustered mitochondria protein homolog n=1 Tax=Phaseolus vulgaris RepID=V7BVK6_PHAVU
Glyma.03G200600	-1.72657	UniRef100_D5FUD7 2-cys peroxiredoxin n=1 Tax=Vigna radiata RepID=D5FUD7_VIGRA
Glyma.17G210100	-1.73154	NA
Glyma.03G247200	-1.73775	UniRef100_B9I5F5 Thylakoid assembly family protein n=1 Tax=Populus trichocarpa RepID=B9I5F5_POPTR
Glyma.19G159800	-1.753	NA
Glyma.18G265900	-1.7649	UniRef100_G7L593 UDP-glucosyltransferase HRA25 n=1 Tax=Medicago truncatula RepID=G7L593_MEDTR
Glyma.20G120000	-1.77381	UniRef100_G7ITU9 Germin-like protein n=1 Tax=Medicago truncatula RepID=G7ITU9_MEDTR
Glyma.20G001400	-1.77869	UniRef100_G7IBF6 Peroxidase n=1 Tax=Medicago truncatula RepID=G7IBF6_MEDTR
Glyma.10G143300	-1.78022	UniRef100_G7IAB3 Ribosomal protein S12 n=1 Tax=Medicago truncatula RepID=G7IAB3_MEDTR
Glyma.10G285400	-1.7812	NA
Glyma.14G199700	-1.78492	UniRef100_G7K5R1 Exocyst complex component n=1 Tax=Medicago truncatula RepID=G7K5R1_MEDTR
Glyma.12G211400	-1.78501	NA
Glyma.07G064200	-1.79495	NA
Glyma.06G110700	-1.81806	UniRef100_G7J3J6 Receptor-like protein kinase like protein n=1 Tax=Medicago truncatula RepID=G7J3J6_MEDTR
Glyma.10G238700	-1.8401	UniRef100_G7IAQ2 F-box family protein n=1 Tax=Medicago truncatula RepID=G7IAQ2_MEDTR
Glyma.14G071600	-1.84169	UniRef100_B9H4E9 Transferase family protein n=1 Tax=Populus trichocarpa RepID=B9H4E9_POPTR
Glyma.16G086100	-1.84366	UniRef100_C9WMM7 Starch branching enzyme interacting protein-1 n=1 Tax=Zea mays RepID=C9WMM7_MAIZE
Glyma.16G193300	-1.85441	NA
Glyma.14G124800	-1.85997	UniRef100_B9H7P8 VQ motif-containing family protein n=1 Tax=Populus trichocarpa RepID=B9H7P8_POPTR
Glyma.17G108500	-1.86112	UniRef100_P21616 Pyrophosphate-energized vacuolar membrane proton pump n=1 Tax=Vigna radiata var. radiata RepID=AVP_VIGRR
Glyma.03G066800	-1.86919	UniRef100_M7ZMF9 Aldo-keto reductase family 4 member C9 n=1 Tax=Triticum urartu RepID=M7ZMF9_TRIUA
Glyma.18G271300	-1.88536	UniRef100_C6ZRP3 Serine-threonine kinase n=1 Tax=Glycine max RepID=C6ZRP3_SOYBN
Glyma.15G114700	-1.90189	UniRef100_G7IM18 Annotation was added to scaffolds in November 2011 Long-chain-alcohol O-fatty-acyltransferase n=1 Tax=Medicago truncatula RepID=G7IM18_MEDTR
Glyma.03G249100	-1.91536	NA
Glyma.20G080700	-1.92786	UniRef100_G7ZWZ6 Receptor-like protein kinase n=1 Tax=Medicago truncatula RepID=G7ZWZ6_MEDTR
Glyma.02G248100	-1.9393	UniRef100_G7KBR3 Elicitor-responsive protein n=1 Tax=Medicago truncatula RepID=G7KBR3_MEDTR
Glyma.01G212000	-1.94016	UniRef100_B9N3M4 Glycine cleavage T family protein n=1 Tax=Populus trichocarpa RepID=B9N3M4_POPTR
Glyma.18G245800	-1.94553	UniRef100_B9I8W9 Purine permease family protein n=1 Tax=Populus trichocarpa RepID=B9I8W9_POPTR
Glyma.10G219800	-1.94839	UniRef100_G7JIS0 Peroxidase n=1 Tax=Medicago truncatula RepID=G7JIS0_MEDTR
Glyma.17G095700	-1.95892	UniRef100_G3CHK5 Early flowering 5 protein n=4 Tax=Citrus RepID=G3CHK5_PONTR
Glyma.18G009500	-1.96942	UniRef100_G7J2H0 Serine/threonine protein phosphatase 6 regulatory ankyrin repeat subunit C n=1 Tax=Medicago truncatula RepID=G7J2H0_MEDTR
Glyma.02G123500	-1.97289	NA
Glyma.20G145400	-1.9781	UniRef100_I1NGE1 Amine oxidase n=1 Tax=Glycine max RepID=I1NGE1_SOYBN
Glyma.17G224900	-1.99209	UniRef100_P05477 17.9 kDa class II heat shock protein n=1 Tax=Glycine max RepID=HSP21_SOYBN
Glyma.09G211900	-1.99913	NA
Glyma.01G135500	-2.04848	UniRef100_U6A5K1 SPX domain-containing protein 3 (Fragment) n=1 Tax=Nicotiana tabacum RepID=U6A5K1_TOBAC
Glyma.15G031000	-2.06792	NA
Glyma.15G000200	-2.07087	NA
Glyma.18G245500	-2.07136	NA
Glyma.01G190300	-2.08502	NA
Glyma.18G201300	-2.09635	UniRef100_G7JP31 GDSL esterase/lipase CPRD49 n=1 Tax=Medicago truncatula RepID=G7JP31_MEDTR
Glyma.U006900	-2.10347	UniRef100_D7LKY7 Protease inhibitor/seed storage/lipid transfer protein family protein n=1 Tax=Arabidopsis lyrata subsp. lyrata RepID=D7LKY7_ARALL
Glyma.15G070600	-2.13122	NA
Glyma.14G058600	-2.1336	UniRef100_G7K254 Gibberellin 2-beta-dioxygenase n=1 Tax=Medicago truncatula RepID=G7K254_MEDTR
Glyma.03G229200	-2.13444	UniRef100_C7AE95 Glycogen synthase kinase n=1 Tax=Glycine max RepID=C7AE95_SOYBN
Glyma.12G103100	-2.15683	UniRef100_Q4QY92 DREBa transcription factor n=1 Tax=Glycine max RepID=Q4QY92_SOYBN
Glyma.09G277800	-2.16539	UniRef100_P22195 Cationic peroxidase 1 n=1 Tax=Arachis hypogaea RepID=PER1_ARAHY
Glyma.06G060500	-2.17044	UniRef100_B9GWT2 Peptidase M1 family protein n=2 Tax=Populus trichocarpa RepID=B9GWT2_POPTR
Glyma.16G191500	-2.17522	NA
Glyma.19G055300	-2.17706	UniRef100_B7EMP8 cDNA clone:J033068D01, full insert sequence n=1 Tax=Oryza sativa subsp. japonica RepID=B7EMP8_ORYSJ
Glyma.16G137600	-2.18013	UniRef100_Q8W2C0 Functional candidate resistance protein KR1 n=1 Tax=Glycine max RepID=Q8W2C0_SOYBN
Glyma.06G060600	-2.18306	NA
Glyma.16G188000	-2.19925	NA
Glyma.11G216700	-2.20156	UniRef100_E4MYC1 mRNA, clone: RTFL01-48-C04 n=2 Tax=Eutrema RepID=E4MYC1_THEHA
Glyma.05G000100	-2.21069	UniRef100_Q949T8 Histone-lysine N-methyltransferase ASHR3 n=1 Tax=Arabidopsis thaliana RepID=ASHR3_ARATH
Glyma.16G040700	-2.21084	UniRef100_Q9M7D2 Root border cell-specific protein n=1 Tax=Pisum sativum RepID=Q9M7D2_PEA
Glyma.13G048100	-2.21487	UniRef100_G7K2N7 1-aminocyclopropane-1-carboxylate oxidase n=1 Tax=Medicago truncatula RepID=G7K2N7_MEDTR
Glyma.19G070400	-2.21599	NA
Glyma.15G231100	-2.22862	UniRef100_Q8GZF0 Resistance protein KR4 n=1 Tax=Glycine max RepID=Q8GZF0_SOYBN
Glyma.18G022700	-2.23869	UniRef100_T2DMY0 Wound-induced protein 1-like protein n=2 Tax=Phaseolus vulgaris RepID=T2DMY0_PHAVU
Glyma.05G141300	-2.24074	UniRef100_D7EZN6 Glycolate oxidase n=1 Tax=Mikania micrantha RepID=D7EZN6_9ASTR
Glyma.15G221300	-2.25467	UniRef100_A6XNC7 (Iso)flavonoid glycosyltransferase n=2 Tax=Medicago truncatula RepID=A6XNC7_MEDTR
Glyma.04G012600	-2.25628	UniRef100_G7J732 DnaJ homolog subfamily C member n=1 Tax=Medicago truncatula RepID=G7J732_MEDTR
Glyma.06G112000	-2.26793	UniRef100_G7J315 Auxin-induced protein 5NG4 n=1 Tax=Medicago truncatula RepID=G7J315_MEDTR
Glyma.13G237400	-2.27132	UniRef100_G7ISD5 Squamosa promoter binding-like protein n=1 Tax=Medicago truncatula RepID=G7ISD5_MEDTR
Glyma.20G034200	-2.29109	UniRef100_G7JG95 Calmodulin n=1 Tax=Medicago truncatula RepID=G7JG95_MEDTR
Glyma.02G299200	-2.29721	UniRef100_V7BD44 Pectinesterase n=1 Tax=Phaseolus vulgaris RepID=V7BD44_PHAVU
Glyma.05G069200	-2.29772	UniRef100_G7ZWJ4 PIF-like protein n=1 Tax=Medicago truncatula RepID=G7ZWJ4_MEDTR
Glyma.02G165100	-2.30701	NA
Glyma.18G204300	-2.3086	UniRef100_C6ZRY7 Disease resistance protein n=1 Tax=Glycine max RepID=C6ZRY7_SOYBN
Glyma.12G080100	-2.31579	UniRef100_C5G5Y5 Xyloglucan endotraglucosylase/hydrolase n=1 Tax=Phaseolus angularis RepID=C5G5Y5_PHAAN
Glyma.13G048200	-2.31678	UniRef100_G7K2N7 1-aminocyclopropane-1-carboxylate oxidase n=1 Tax=Medicago truncatula RepID=G7K2N7_MEDTR
Glyma.16G190900	-2.33653	NA
Glyma.11G152700	-2.36611	UniRef100_B9GWL7 Early-responsive to dehydration family protein n=1 Tax=Populus trichocarpa RepID=B9GWL7_POPTR
Glyma.19G106400	-2.37783	UniRef100_Q2HRV3 Disease resistance n=1 Tax=Medicago truncatula RepID=Q2HRV3_MEDTR
Glyma.19G014600	-2.39052	UniRef100_O49858 Cytochrome P450 82A3 n=1 Tax=Glycine max RepID=C82A3_SOYBN
Glyma.16G186600	-2.3913	UniRef100_M8BL74 LRR receptor-like serine/threonine-protein kinase GSO1 n=1 Tax=Aegilops tauschii RepID=M8BL74_AEGTA
Glyma.16G182700	-2.40003	NA
Glyma.13G037700	-2.40369	NA
Glyma.U002300	-2.4089	NA
Glyma.18G216800	-2.42828	UniRef100_G7KY75 Leucine-rich repeat protein kinase n=1 Tax=Medicago truncatula RepID=G7KY75_MEDTR
Glyma.19G101700	-2.45669	UniRef100_G7ITS0 PIF-like protein n=1 Tax=Medicago truncatula RepID=G7ITS0_MEDTR
Glyma.11G251900	-2.47671	UniRef100_G7JBF2 Calmodulin-binding transcription activator n=1 Tax=Medicago truncatula RepID=G7JBF2_MEDTR
Glyma.18G272700	-2.49388	UniRef100_C6ZRP2 Serine-threonine kinase n=1 Tax=Glycine max RepID=C6ZRP2_SOYBN
Glyma.18G204400	-2.51054	UniRef100_C6ZRY7 Disease resistance protein n=1 Tax=Glycine max RepID=C6ZRY7_SOYBN
Glyma.16G152300	-2.55229	UniRef100_I1MNT3 Pyruvate kinase n=1 Tax=Glycine max RepID=I1MNT3_SOYBN
Glyma.06G001000	-2.55412	UniRef100_I0Z121 NAD(P)-binding protein n=1 Tax=Coccomyxa subellipsoidea C-169 RepID=I0Z121_9CHLO
Glyma.14G159900	-2.55479	UniRef100_G7J6S0 Protein RUPTURED POLLEN GRAIN n=1 Tax=Medicago truncatula RepID=G7J6S0_MEDTR
Glyma.15G128800	-2.55608	UniRef100_Q9XFL3 Peroxidase 1 (Fragment) n=1 Tax=Phaseolus vulgaris RepID=Q9XFL3_PHAVU
Glyma.16G184000	-2.56135	NA
Glyma.18G022600	-2.57743	UniRef100_G7J2F8 Cys-rich domain protein n=1 Tax=Medicago truncatula RepID=G7J2F8_MEDTR
Glyma.16G185200	-2.58282	NA
Glyma.U007900	-2.59908	NA
Glyma.06G015700	-2.62109	UniRef100_I1K7A5 MLO-like protein n=1 Tax=Glycine max RepID=I1K7A5_SOYBN
Glyma.04G105900	-2.65422	UniRef100_B3TDK8 Lipoxygenase n=1 Tax=Glycine max RepID=B3TDK8_SOYBN
Glyma.06G265400	-2.66515	UniRef100_C6ZS29 TIR-NBS-LRR type disease resistance protein n=2 Tax=Glycine max RepID=C6ZS29_SOYBN
Glyma.13G260200	-2.67828	NA
Glyma.08G091400	-2.67962	UniRef100_G7J8M7 Glutamate decarboxylase n=1 Tax=Medicago truncatula RepID=G7J8M7_MEDTR
Glyma.02G183800	-2.69091	UniRef100_U5FG07 Cytochrome P450 family protein n=1 Tax=Populus trichocarpa RepID=U5FG07_POPTR
Glyma.17G210200	-2.69577	NA
Glyma.17G171400	-2.69827	UniRef100_G7IDL0 Centromere protein n=1 Tax=Medicago truncatula RepID=G7IDL0_MEDTR
Glyma.13G186200	-2.70145	UniRef100_C5I848 12-oxophytodienoic acid 10,10-reductase n=1 Tax=Astragalus sinicus RepID=C5I848_ASTSI
Glyma.16G183500	-2.70236	NA
Glyma.15G220600	-2.70766	NA
Glyma.04G109500	-2.71365	UniRef100_Q5JBT4 Candidate disease-resistance protein SR1 n=1 Tax=Glycine max RepID=Q5JBT4_SOYBN
Glyma.14G223700	-2.71904	UniRef100_F4HUN4 RAD3-like DNA-binding helicase protein n=1 Tax=Arabidopsis thaliana RepID=F4HUN4_ARATH
Glyma.12G079200	-2.72341	UniRef100_P54774 Cell division cycle protein 48 homolog n=2 Tax=Glycine max RepID=CDC48_SOYBN
Glyma.16G135500	-2.74364	UniRef100_Q8W2C0 Functional candidate resistance protein KR1 n=1 Tax=Glycine max RepID=Q8W2C0_SOYBN
Glyma.18G156000	-2.75619	UniRef100_G7IDL0 Centromere protein n=1 Tax=Medicago truncatula RepID=G7IDL0_MEDTR
Glyma.12G015500	-2.76385	UniRef100_UPI0002438AEB alcohol dehydrogenase-like n=1 Tax=Glycine max RepID=UPI0002438AEB
Glyma.16G193600	-2.77452	NA
Glyma.16G040600	-2.78571	NA
Glyma.16G135900	-2.79057	UniRef100_Q9FXZ2 Resistance protein LM12 (Fragment) n=1 Tax=Glycine max RepID=Q9FXZ2_SOYBN
Glyma.03G059300	-2.79504	UniRef100_G7K481 Chaperone protein dnaJ n=2 Tax=Medicago truncatula RepID=G7K481_MEDTR
Glyma.09G272100	-2.81406	UniRef100_C6ZRZ4 Leucine-rich repeat protein n=1 Tax=Glycine max RepID=C6ZRZ4_SOYBN
Glyma.16G107500	-2.83264	UniRef100_G7L755 Carboxylic ester hydrolase n=1 Tax=Medicago truncatula RepID=G7L755_MEDTR
Glyma.04G184800	-2.86447	UniRef100_Q76FR9 12-oxophytodienoic acid 10, 11-reductase n=1 Tax=Pisum sativum RepID=Q76FR9_PEA
Glyma.03G129400	-2.88139	UniRef100_A2Q2Z4 Mitochondrial fission 1 protein n=1 Tax=Medicago truncatula RepID=A2Q2Z4_MEDTR
Glyma.17G149300	-2.8929	UniRef100_Q8LPD2 Protein kinase Ck2 regulatory subunit 2 n=1 Tax=Nicotiana tabacum RepID=Q8LPD2_TOBAC
Glyma.06G250600	-2.90313	UniRef100_G7ITS0 PIF-like protein n=1 Tax=Medicago truncatula RepID=G7ITS0_MEDTR
Glyma.08G267500	-3.00269	NA
Glyma.08G087100	-3.02897	UniRef100_E5GCL6 Thioredoxin n=1 Tax=Cucumis melo subsp. melo RepID=E5GCL6_CUCME
Glyma.15G269000	-3.02991	UniRef100_G7JJK5 RING finger protein n=1 Tax=Medicago truncatula RepID=G7JJK5_MEDTR
Glyma.18G301200	-3.03442	UniRef100_G7KWM1 Protein RUPTURED POLLEN GRAIN n=2 Tax=Medicago truncatula RepID=G7KWM1_MEDTR
Glyma.16G191000	-3.03683	NA
Glyma.12G056300	-3.04702	UniRef100_B2ZP47 PLETHORA 2 n=1 Tax=Glycine max RepID=B2ZP47_SOYBN
Glyma.16G182900	-3.07501	NA
Glyma.15G221200	-3.09444	UniRef100_V5N8Z7 Cysteine proteinase n=1 Tax=Phaseolus vulgaris RepID=V5N8Z7_PHAVU
Glyma.16G186100	-3.10085	NA
Glyma.16G191800	-3.10913	NA
Glyma.06G255800	-3.13099	UniRef100_C8TFH5 HAT dimerisation domain-containing protein-like n=1 Tax=Oryza sativa subsp. indica RepID=C8TFH5_ORYSI
Glyma.20G073400	-3.13621	UniRef100_Q1XBQ8 DNA mismatch repair protein n=1 Tax=Glycine max RepID=Q1XBQ8_SOYBN
Glyma.16G091000	-3.14433	UniRef100_G7LAG9 Aspartyl-tRNA synthetase n=1 Tax=Medicago truncatula RepID=G7LAG9_MEDTR
Glyma.15G227800	-3.16494	NA
Glyma.19G106100	-3.17706	UniRef100_Q2HRW5 Syntaxin, N-terminal n=1 Tax=Medicago truncatula RepID=Q2HRW5_MEDTR
Glyma.18G022500	-3.18407	UniRef100_I1MYX8 Alpha-SNAP protein n=1 Tax=Glycine max RepID=I1MYX8_SOYBN
Glyma.14G118800	-3.195	UniRef100_B2ZHZ5 Stress-induced receptor-like kinase n=1 Tax=Glycine max RepID=B2ZHZ5_SOYBN
Glyma.03G162200	-3.19675	UniRef100_B9HUA0 Zinc finger family protein n=1 Tax=Populus trichocarpa RepID=B9HUA0_POPTR
Glyma.U006600	-3.20243	NA
Glyma.07G095800	-3.20834	UniRef100_G7KMN1 Kinase R-like protein n=1 Tax=Medicago truncatula RepID=G7KMN1_MEDTR
Glyma.06G154200	-3.22555	UniRef100_G7JBL8 Cation proton exchanger n=1 Tax=Medicago truncatula RepID=G7JBL8_MEDTR
Glyma.16G184700	-3.25915	NA
Glyma.13G068700	-3.28316	UniRef100_B6TD33 Nucleic acid binding protein n=1 Tax=Zea mays RepID=B6TD33_MAIZE
Glyma.U035200	-3.29673	NA
Glyma.16G192100	-3.31195	NA
Glyma.16G193700	-3.3691	UniRef100_G5CBV3 Receptor-like protein (Fragment) n=1 Tax=Malus domestica RepID=G5CBV3_MALDO
Glyma.13G068800	-3.37178	UniRef100_O49858 Cytochrome P450 82A3 n=1 Tax=Glycine max RepID=C82A3_SOYBN
Glyma.14G060400	-3.38886	UniRef100_G7KGZ6 Receptor-like protein kinase n=1 Tax=Medicago truncatula RepID=G7KGZ6_MEDTR
Glyma.16G187700	-3.44943	NA
Glyma.15G192400	-3.4936	NA
Glyma.02G189700	-3.49582	UniRef100_K4AT92 AGO4A n=1 Tax=Solanum lycopersicum RepID=K4AT92_SOLLC
Glyma.03G188200	-3.49825	NA
Glyma.16G185800	-3.50516	UniRef100_G7KL19 Receptor-like protein kinase n=1 Tax=Medicago truncatula RepID=G7KL19_MEDTR
Glyma.16G086000	-3.5547	UniRef100_G7LIZ9 Tir-nbs-lrr resistance protein n=1 Tax=Medicago truncatula RepID=G7LIZ9_MEDTR
Glyma.16G117900	-3.58299	NA
Glyma.20G245700	-3.60085	NA
Glyma.02G104000	-3.63017	UniRef100_A4PES5 Cytochrome P450 enzyme n=1 Tax=Pisum sativum RepID=A4PES5_PEA
Glyma.20G047400	-3.6539	UniRef100_M7Z9Z5 2,3-bisphosphoglycerate-independent phosphoglycerate mutase n=1 Tax=Triticum urartu RepID=M7Z9Z5_TRIUA
Glyma.10G156700	-3.66108	UniRef100_G7I8Q0 Branched-chain amino acid aminotransferase-like protein n=1 Tax=Medicago truncatula RepID=G7I8Q0_MEDTR
Glyma.16G187300	-3.6717	UniRef100_B9H2B1 FLAGELLIN-SENSITIVE 2 family protein n=1 Tax=Populus trichocarpa RepID=B9H2B1_POPTR
Glyma.02G104100	-3.68506	UniRef100_A4PES5 Cytochrome P450 enzyme n=1 Tax=Pisum sativum RepID=A4PES5_PEA
Glyma.18G177700	-3.69078	UniRef100_E9L7A5 Bifunctional aspartate aminotransferase and glutamate/aspartate-prephenate aminotransferase n=1 Tax=Petunia hybrida RepID=PAT_PETHY
Glyma.20G062400	-3.69151	UniRef100_Q2V9B5 3'-5' exonuclease domain-containing protein-like n=1 Tax=Solanum tuberosum RepID=Q2V9B5_SOLTU
Glyma.14G034100	-3.69483	UniRef100_G7IRP1 Anthocyanin 5-aromatic acyltransferase n=1 Tax=Medicago truncatula RepID=G7IRP1_MEDTR
Glyma.16G118000	-3.69945	UniRef100_Q9SWS3 Polygalacturonase PG1 n=1 Tax=Glycine max RepID=Q9SWS3_SOYBN
Glyma.16G136200	-3.7196	UniRef100_Q8W2C0 Functional candidate resistance protein KR1 n=1 Tax=Glycine max RepID=Q8W2C0_SOYBN
Glyma.18G267600	-3.7369	UniRef100_B9H9U8 3' exoribonuclease domain 1-containing family protein n=1 Tax=Populus trichocarpa RepID=B9H9U8_POPTR
Glyma.13G122000	-3.74867	UniRef100_W0UTR6 Auxin-induced protein 5NG4-like n=1 Tax=Malus domestica RepID=W0UTR6_MALDO
Glyma.16G186400	-3.75117	NA
Glyma.18G167600	-3.75205	UniRef100_G7LBQ8 F-box/kelch-repeat protein n=1 Tax=Medicago truncatula RepID=G7LBQ8_MEDTR
Glyma.20G055900	-3.77039	UniRef100_G7J648 Methionine synthase n=1 Tax=Medicago truncatula RepID=G7J648_MEDTR
Glyma.18G022400	-3.80308	UniRef100_I1MYX7 Amino acid transporter protein n=3 Tax=Glycine max RepID=I1MYX7_SOYBN
Glyma.14G144900	-3.82333	NA
Glyma.15G198800	-3.82606	NA
Glyma.13G260300	-3.83812	UniRef100_Q0GPG8 BZIP transcription factor bZIP94 n=1 Tax=Glycine max RepID=Q0GPG8_SOYBN
Glyma.05G175500	-3.84055	UniRef100_Q6A4W9 GTP cyclohydrolase II/3,4-dihydroxy-2-butanone 4-phosphate synthase n=1 Tax=Malus domestica RepID=Q6A4W9_MALDO
Glyma.16G058000	-3.85563	UniRef100_B7FMK3 U3 small nucleolar ribonucleoprotein IMP3 n=2 Tax=Medicago truncatula RepID=B7FMK3_MEDTR
Glyma.16G187400	-3.87052	NA
Glyma.06G184400	-3.87484	UniRef100_B9ILH3 Leucine-rich repeat transmembrane protein kinase n=1 Tax=Populus trichocarpa RepID=B9ILH3_POPTR
Glyma.03G041400	-3.87669	UniRef100_G8A252 BASS family bile acid sodium (Na+) symporter n=1 Tax=Medicago truncatula RepID=G8A252_MEDTR
Glyma.16G190400	-3.87951	NA
Glyma.16G183100	-3.90789	NA
Glyma.02G174900	-3.9165	UniRef100_Q1WIR8 PIF-like transposase n=1 Tax=Daucus carota RepID=Q1WIR8_DAUCA
Glyma.18G272400	-3.92047	UniRef100_Q69F92 B12D-like protein n=1 Tax=Phaseolus vulgaris RepID=Q69F92_PHAVU
Glyma.18G273800	-3.92478	UniRef100_Q69F86 Serine-threonine kinase n=1 Tax=Phaseolus vulgaris RepID=Q69F86_PHAVU
Glyma.03G162300	-3.95192	UniRef100_B9GS25 Zinc finger family protein n=1 Tax=Populus trichocarpa RepID=B9GS25_POPTR
Glyma.18G239100	-3.95326	UniRef100_G7J763 Salicylic acid/benzoic acid carboxyl methyltransferase n=1 Tax=Medicago truncatula RepID=G7J763_MEDTR
Glyma.09G163200	-3.97598	UniRef100_G7KKQ6 Pathogen-inducible trypsin-inhibitor-like protein n=1 Tax=Medicago truncatula RepID=G7KKQ6_MEDTR
Glyma.20G085700	-3.9817	NA
Glyma.17G191700	-4.07058	NA
Glyma.01G113900	-4.1124	UniRef100_G7LI68 HMG1/2-like protein n=1 Tax=Medicago truncatula RepID=G7LI68_MEDTR
Glyma.03G020600	-4.1468	UniRef100_Q7FA01 OSJNBa0079C19.15 protein n=1 Tax=Oryza sativa subsp. japonica RepID=Q7FA01_ORYSJ
Glyma.07G150600	-4.16045	UniRef100_C8TFH5 HAT dimerisation domain-containing protein-like n=1 Tax=Oryza sativa subsp. indica RepID=C8TFH5_ORYSI
Glyma.16G033300	-4.16422	UniRef100_G7KBM9 Anthocyanidin 3-O-glucosyltransferase n=1 Tax=Medicago truncatula RepID=G7KBM9_MEDTR
Glyma.20G086800	-4.22582	UniRef100_K7NBW1 Cucumisin n=1 Tax=Siraitia grosvenorii RepID=K7NBW1_SIRGR
Glyma.13G127700	-4.2343	UniRef100_O81698 Proline-rich protein n=1 Tax=Glycine max RepID=O81698_SOYBN
Glyma.05G169200	-4.26062	UniRef100_T2DPK3 Glutelin type-A 2-like protein n=1 Tax=Phaseolus vulgaris RepID=T2DPK3_PHAVU
Glyma.16G193900	-4.27804	NA
Glyma.18G209000	-4.28978	NA
Glyma.16G127000	-4.29238	UniRef100_G7ITS0 PIF-like protein n=1 Tax=Medicago truncatula RepID=G7ITS0_MEDTR
Glyma.09G073100	-4.31022	UniRef100_Q1WIR8 PIF-like transposase n=1 Tax=Daucus carota RepID=Q1WIR8_DAUCA
Glyma.18G194600	-4.33619	UniRef100_G7L1B0 Tyrosine/dopa decarboxylase n=1 Tax=Medicago truncatula RepID=G7L1B0_MEDTR
Glyma.18G267700	-4.369	UniRef100_G7I253 Exosome complex exonuclease RRP43 n=1 Tax=Medicago truncatula RepID=G7I253_MEDTR
Glyma.16G184200	-4.37318	NA
Glyma.18G204500	-4.39672	UniRef100_C6ZRY7 Disease resistance protein n=1 Tax=Glycine max RepID=C6ZRY7_SOYBN
Glyma.16G190600	-4.52367	NA
Glyma.01G068300	-4.53898	NA
Glyma.06G201900	-4.57078	NA
Glyma.18G186900	-4.59078	UniRef100_Q9FXT8 26S proteasome regulatory particle triple-A ATPase subunit4 n=1 Tax=Oryza sativa subsp. japonica RepID=Q9FXT8_ORYSJ
Glyma.15G140100	-4.65547	UniRef100_Q1WIR8 PIF-like transposase n=1 Tax=Daucus carota RepID=Q1WIR8_DAUCA
Glyma.18G094800	-4.73108	UniRef100_G7ITS0 PIF-like protein n=1 Tax=Medicago truncatula RepID=G7ITS0_MEDTR
Glyma.02G027700	-4.77898	UniRef100_P29136 Metalloendoproteinase 1 n=1 Tax=Glycine max RepID=MEP1_SOYBN
Glyma.16G136000	-4.80268	UniRef100_Q8W2C0 Functional candidate resistance protein KR1 n=1 Tax=Glycine max RepID=Q8W2C0_SOYBN
Glyma.16G192900	-4.8052	UniRef100_G7KL19 Receptor-like protein kinase n=1 Tax=Medicago truncatula RepID=G7KL19_MEDTR
Glyma.18G175200	-4.8408	NA
Glyma.11G224200	-4.88836	UniRef100_G7JA20 Peptide transporter PTR3-B n=1 Tax=Medicago truncatula RepID=G7JA20_MEDTR
Glyma.05G086600	-4.9363	UniRef100_G7KP73 Copper transport protein ATOX1-like protein n=1 Tax=Medicago truncatula RepID=G7KP73_MEDTR
Glyma.16G136900	-5.0538	UniRef100_C6ZS35 Resistance protein n=1 Tax=Glycine max RepID=C6ZS35_SOYBN
Glyma.17G191800	-5.14217	NA
Glyma.02G166900	-5.22419	UniRef100_G7ITS0 PIF-like protein n=1 Tax=Medicago truncatula RepID=G7ITS0_MEDTR
Glyma.16G193000	-5.26108	NA
Glyma.18G267800	-5.26819	UniRef100_C6TAY1 Flavonoid 4'-O-methyltransferase n=1 Tax=Glycine max RepID=SOMT2_SOYBN
Glyma.16G137300	-5.47595	UniRef100_Q8W2C0 Functional candidate resistance protein KR1 n=1 Tax=Glycine max RepID=Q8W2C0_SOYBN
Glyma.01G125400	-5.544	UniRef100_G7JKN6 Tir-nbs-lrr resistance protein n=1 Tax=Medicago truncatula RepID=G7JKN6_MEDTR
Glyma.06G207400	-5.65135	UniRef100_G8A186 60S ribosomal protein L21 n=1 Tax=Medicago truncatula RepID=G8A186_MEDTR
Glyma.12G156500	-5.66131	UniRef100_G7KKQ1 Pentatricopeptide repeat-containing protein n=1 Tax=Medicago truncatula RepID=G7KKQ1_MEDTR
Glyma.14G054100	-5.7053	UniRef100_G7K7B8 Sodium-coupled neutral amino acid transporter n=1 Tax=Medicago truncatula RepID=G7K7B8_MEDTR
Glyma.20G066400	-5.71314	NA
Glyma.18G110600	-5.71891	UniRef100_Q1WIR8 PIF-like transposase n=1 Tax=Daucus carota RepID=Q1WIR8_DAUCA
Glyma.11G224400	-5.73804	UniRef100_G7JA20 Peptide transporter PTR3-B n=1 Tax=Medicago truncatula RepID=G7JA20_MEDTR
Glyma.15G196500	-5.74879	UniRef100_U5HSD8 Phytochrome n=1 Tax=Glycine max RepID=U5HSD8_SOYBN
Glyma.09G106100	-5.77897	NA
Glyma.07G094000	-5.84306	NA
Glyma.14G162900	-5.8778	UniRef100_Q7XV49 OSJNBa0086B14.6 protein n=1 Tax=Oryza sativa subsp. japonica RepID=Q7XV49_ORYSJ
Glyma.16G060600	-5.88498	UniRef100_G7K590 ADP-ribosylation factor n=1 Tax=Medicago truncatula RepID=G7K590_MEDTR
Glyma.14G038200	-5.92808	UniRef100_Q06445 Cysteine proteinase inhibitor n=1 Tax=Vigna unguiculata RepID=CYTI_VIGUN
Glyma.02G189800	-5.95668	UniRef100_K7M2F6 Serine/threonine-protein kinase n=1 Tax=Glycine max RepID=K7M2F6_SOYBN
Glyma.18G142600	-6.14056	UniRef100_B6SR01 Heme-binding protein 2 n=1 Tax=Zea mays RepID=B6SR01_MAIZE
Glyma.09G246800	-6.1627	UniRef100_G7IMA7 Transcription factor bHLH25 n=1 Tax=Medicago truncatula RepID=G7IMA7_MEDTR
Glyma.10G089300	-6.1732	UniRef100_G7IWU5 Photosystem II 5 kDa protein n=1 Tax=Medicago truncatula RepID=G7IWU5_MEDTR
Glyma.18G191400	-6.35541	UniRef100_Q8W3K5 Mcp20 n=1 Tax=Matricaria chamomilla RepID=Q8W3K5_9ASTR
Glyma.02G093200	-6.36077	UniRef100_D2D321 Heat shock protein 70 n=1 Tax=Gossypium hirsutum RepID=D2D321_GOSHI
Glyma.14G155300	-6.54617	UniRef100_G7IDQ8 Fat-free-like protein n=1 Tax=Medicago truncatula RepID=G7IDQ8_MEDTR
Glyma.20G029600	-6.56298	UniRef100_C6TCW7 GrpE protein homolog n=1 Tax=Glycine max RepID=C6TCW7_SOYBN
Glyma.13G147400	-6.78587	NA
Glyma.11G144200	-6.91383	UniRef100_B9HM35 Disease resistance-responsive family protein n=1 Tax=Populus trichocarpa RepID=B9HM35_POPTR
Glyma.18G186500	-7.05315	NA
Glyma.U039500	-7.06643	UniRef100_G7KFJ6 tRNA pseudouridine synthase n=1 Tax=Medicago truncatula RepID=G7KFJ6_MEDTR
Glyma.11G144000	-7.21753	UniRef100_B9HM35 Disease resistance-responsive family protein n=1 Tax=Populus trichocarpa RepID=B9HM35_POPTR
Glyma.04G180300	-7.52901	UniRef100_B9MTN0 Leucine-rich repeat transmembrane protein kinase n=2 Tax=Populus trichocarpa RepID=B9MTN0_POPTR
Glyma.18G166600	-7.54027	UniRef100_Q9SFU8 T1B9.16 protein n=1 Tax=Arabidopsis thaliana RepID=Q9SFU8_ARATH
Glyma.09G184300	-7.67296	UniRef100_Q0GPG8 BZIP transcription factor bZIP94 n=1 Tax=Glycine max RepID=Q0GPG8_SOYBN
Glyma.18G245400	-7.7441	UniRef100_G7KTC3 E3 ubiquitin-protein ligase RGLG2 n=1 Tax=Medicago truncatula RepID=G7KTC3_MEDTR
Glyma.04G180400	-7.92283	UniRef100_Q8GSG3 Resistant specific protein-1(4) n=1 Tax=Vigna radiata RepID=Q8GSG3_VIGRA
Glyma.03G058800	-8.04676	NA
Glyma.19G069300	-8.45288	UniRef100_B2ZHZ5 Stress-induced receptor-like kinase n=1 Tax=Glycine max RepID=B2ZHZ5_SOYBN
Glyma.18G208300	-8.92352	UniRef100_D2D581 Cytokinin-O-glucosyltransferase n=1 Tax=Medicago truncatula RepID=D2D581_MEDTR
Glyma.U039400	-9.87008	NA

## Sheet: R V S 96 hpi
Supplementary Table 2C. Differentially Expressed Genes R 96 hpi v S 96 hpi
Gene ID	log2FC	Description
Glyma.15G222200	7.40802	UniRef100_P68428 Histone H3.2 n=28 Tax=Spermatophyta RepID=H32_WHEAT
Glyma.12G158300	6.86434	UniRef100_G7LBH6 Small nuclear ribonucleoprotein-like protein n=2 Tax=Medicago truncatula RepID=G7LBH6_MEDTR
Glyma.03G068900	6.6925	UniRef100_Q9M0N8 Mitotic-spindle organizing protein 1B n=2 Tax=Arabidopsis RepID=MZT1B_ARATH
Glyma.18G238900	6.35417	UniRef100_G7J763 Salicylic acid/benzoic acid carboxyl methyltransferase n=1 Tax=Medicago truncatula RepID=G7J763_MEDTR
Glyma.03G029300	6.23947	UniRef100_Q8L860 ENTH/VHS/GAT family protein n=1 Tax=Arabidopsis thaliana RepID=Q8L860_ARATH
Glyma.15G247500	6.16874	UniRef100_G7ZXR5 Receptor-like kinase n=1 Tax=Medicago truncatula RepID=G7ZXR5_MEDTR
Glyma.13G314200	6.02272	UniRef100_Q9FNI1 Gb|AAF02129.1 n=1 Tax=Arabidopsis thaliana RepID=Q9FNI1_ARATH
Glyma.02G063600	6.01137	UniRef100_T2DNG3 Polyneuridine-aldehyde esterase-like protein n=1 Tax=Phaseolus vulgaris RepID=T2DNG3_PHAVU
Glyma.15G246500	5.99697	UniRef100_F4KHD8 Protein embryo defective 3012 n=1 Tax=Arabidopsis thaliana RepID=F4KHD8_ARATH
Glyma.02G291600	5.95225	UniRef100_T2DNN3 Syntaxin-61 n=1 Tax=Phaseolus vulgaris RepID=T2DNN3_PHAVU
Glyma.07G000600	5.95195	UniRef100_B7FGM9 Transmembrane and coiled-coil domain-containing protein n=1 Tax=Medicago truncatula RepID=B7FGM9_MEDTR
Glyma.13G030200	5.94699	UniRef100_G7L8F9 MLP-like protein n=1 Tax=Medicago truncatula RepID=G7L8F9_MEDTR
Glyma.20G063600	5.94112	NA
Glyma.18G143400	5.84734	UniRef100_G7J9V2 Transcription initiation factor TFIID subunit n=1 Tax=Medicago truncatula RepID=G7J9V2_MEDTR
Glyma.02G246300	5.7251	NA
Glyma.10G128500	5.7243	NA
Glyma.15G213000	5.61321	UniRef100_F4K0A6 Myosin-2 n=1 Tax=Arabidopsis thaliana RepID=MYO2_ARATH
Glyma.18G146400	5.58257	UniRef100_D3YBF8 Zinc-mediated transcriptional activator n=1 Tax=Trifolium repens RepID=D3YBF8_TRIRP
Glyma.13G034000	5.55328	UniRef100_B9GL13 Short-chain dehydrogenase/reductase family protein n=1 Tax=Populus trichocarpa RepID=B9GL13_POPTR
Glyma.18G266300	5.45173	UniRef100_Q6YW64 Double-stranded RNA-binding protein 4 n=3 Tax=Oryza sativa RepID=DRB4_ORYSJ
Glyma.01G179100	5.43204	UniRef100_A5YJW3 NFR5b n=1 Tax=Glycine max RepID=A5YJW3_SOYBN
Glyma.20G063700	5.41549	NA
Glyma.15G222100	5.39879	UniRef100_E4MXS3 mRNA, clone: RTFL01-24-K11 n=2 Tax=Eutrema RepID=E4MXS3_THEHA
Glyma.15G246100	5.33215	UniRef100_UPI000193DA8F cc-nbs-lrr resistance protein n=1 Tax=Populus trichocarpa RepID=UPI000193DA8F
Glyma.02G156800	5.31587	UniRef100_D7F7K7 Lectin n=1 Tax=Glycine max RepID=D7F7K7_SOYBN
Glyma.15G089000	5.24162	UniRef100_G7L7Z7 GDSL esterase/lipase n=1 Tax=Medicago truncatula RepID=G7L7Z7_MEDTR
Glyma.15G240300	5.24065	NA
Glyma.20G063500	5.23114	NA
Glyma.18G041800	5.21396	UniRef100_Q84KA8 Signal peptidase protein-like protein n=2 Tax=Cucumis melo RepID=Q84KA8_CUCME
Glyma.13G064900	5.19576	UniRef100_B0M197 Peroxisomal voltage-dependent anion-selective channel protein n=1 Tax=Glycine max RepID=B0M197_SOYBN
Glyma.02G028400	5.18002	UniRef100_B6CAM2 Matrix metalloproteinase n=1 Tax=Glycine max RepID=B6CAM2_SOYBN
Glyma.08G099300	5.04275	UniRef100_G7KG11 DEAD-box ATP-dependent RNA helicase n=1 Tax=Medicago truncatula RepID=G7KG11_MEDTR
Glyma.01G114500	4.78669	UniRef100_A3RLB0 Plastid phosphate translocator n=2 Tax=Fabeae RepID=A3RLB0_VICNA
Glyma.16G018000	4.76673	UniRef100_Q2HTB9 Response regulator receiver; CCT n=1 Tax=Medicago truncatula RepID=Q2HTB9_MEDTR
Glyma.06G307000	4.75466	UniRef100_G7JDK7 Aquaporin SIP1-1 n=1 Tax=Medicago truncatula RepID=G7JDK7_MEDTR
Glyma.U004700	4.72328	UniRef100_M5WXC5 40S ribosomal protein SA n=1 Tax=Prunus persica RepID=M5WXC5_PRUPE
Glyma.20G118700	4.66283	UniRef100_G7IC90 Protein kinase-coding resistance protein n=1 Tax=Medicago truncatula RepID=G7IC90_MEDTR
Glyma.15G246700	4.62196	UniRef100_A9PA49 Lactoylglutathione lyase family protein n=1 Tax=Populus trichocarpa RepID=A9PA49_POPTR
Glyma.11G172900	4.61658	NA
Glyma.11G256500	4.60532	UniRef100_G7JA41 O-methyltransferase n=1 Tax=Medicago truncatula RepID=G7JA41_MEDTR
Glyma.15G140700	4.5831	UniRef100_G7LE71 Sel-1-like protein n=1 Tax=Medicago truncatula RepID=G7LE71_MEDTR
Glyma.19G030800	4.57777	UniRef100_A7BID0 Malonyl-CoA:isoflavone 7-O-glucoside-6''-O-malonyltransferase n=1 Tax=Glycine max RepID=A7BID0_SOYBN
Glyma.15G032900	4.57675	NA
Glyma.20G118400	4.53891	UniRef100_G8A0X8 Cysteine-rich receptor-like protein kinase n=2 Tax=Medicago truncatula RepID=G8A0X8_MEDTR
Glyma.11G037100	4.50715	UniRef100_G7JXH2 Zeaxanthin epoxidase n=1 Tax=Medicago truncatula RepID=G7JXH2_MEDTR
Glyma.02G024700	4.48912	UniRef100_Q9FQF3 Glutathione S-transferase GST 5 n=1 Tax=Glycine max RepID=Q9FQF3_SOYBN
Glyma.14G022900	4.47091	NA
Glyma.10G069900	4.44188	UniRef100_Q8RXK2 Small RNA degrading nuclease 3 n=1 Tax=Arabidopsis thaliana RepID=SDN3_ARATH
Glyma.12G009200	4.4412	UniRef100_Q43445 S-adenosyl-L-methionine:delta24-sterol-C-methyltransferase n=2 Tax=Glycine max RepID=Q43445_SOYBN
Glyma.20G142000	4.44012	UniRef100_I1NGA6 Thiamine thiazole synthase, chloroplastic n=1 Tax=Glycine max RepID=I1NGA6_SOYBN
Glyma.18G148600	4.43126	UniRef100_A9PG57 Photosystem I 11K family protein n=1 Tax=Populus trichocarpa RepID=A9PG57_POPTR
Glyma.13G188400	4.42751	UniRef100_B6T7P6 Gene trap locus 3 n=1 Tax=Zea mays RepID=B6T7P6_MAIZE
Glyma.01G122300	4.42487	UniRef100_U5G0R0 Glycine-rich family protein n=1 Tax=Populus trichocarpa RepID=U5G0R0_POPTR
Glyma.20G063400	4.3897	NA
Glyma.18G225000	4.38304	UniRef100_B9VS06 Polyphenoloxidase n=1 Tax=Camellia nitidissima RepID=B9VS06_9ERIC
Glyma.07G007100	4.33789	UniRef100_I1KUQ6 Lipoxygenase n=2 Tax=Glycine max RepID=I1KUQ6_SOYBN
Glyma.04G066300	4.33502	UniRef100_I1JUC1 Auxin-induced protein n=1 Tax=Glycine max RepID=I1JUC1_SOYBN
Glyma.07G231200	4.29293	UniRef100_V9P9T7 Glycerol-3-phosphate acyltransferase 1 n=1 Tax=Gossypium barbadense RepID=V9P9T7_GOSBA
Glyma.15G180800	4.2643	NA
Glyma.10G029100	4.24614	UniRef100_Q8VYD7 2-oxoglutarate (2OG) and Fe(II)-dependent oxygenase superfamily protein n=2 Tax=Arabidopsis thaliana RepID=Q8VYD7_ARATH
Glyma.11G217600	4.24225	UniRef100_M7ZUP0 Double-stranded RNA-binding protein 4 n=2 Tax=Triticum RepID=M7ZUP0_TRIUA
Glyma.18G269800	4.20503	NA
Glyma.08G311500	4.15124	UniRef100_G7J1R6 Anthranilate N-benzoyltransferase protein n=1 Tax=Medicago truncatula RepID=G7J1R6_MEDTR
Glyma.13G147800	4.1027	NA
Glyma.01G050100	4.04373	UniRef100_C6TN48 Expansin A4 n=1 Tax=Glycine max RepID=C6TN48_SOYBN
Glyma.03G065700	4.03408	UniRef100_O80933 Scarecrow-like protein 9 n=1 Tax=Arabidopsis thaliana RepID=SCL9_ARATH
Glyma.11G057600	4.02089	NA
Glyma.02G179400	4.01761	NA
Glyma.13G190600	3.92157	NA
Glyma.17G251700	3.88189	UniRef100_V5N8X6 Amino-acid permease n=1 Tax=Phaseolus vulgaris RepID=V5N8X6_PHAVU
Glyma.20G041100	3.87012	UniRef100_D7MH91 Zinc ion binding protein n=1 Tax=Arabidopsis lyrata subsp. lyrata RepID=D7MH91_ARALL
Glyma.06G162000	3.85021	UniRef100_G7KQU8 Glucosamine 6-phosphate N-acetyltransferase n=1 Tax=Medicago truncatula RepID=G7KQU8_MEDTR
Glyma.18G038000	3.84591	UniRef100_H6VQH8 Expansin 1 n=1 Tax=Betula platyphylla RepID=H6VQH8_BETPL
Glyma.03G207800	3.84132	UniRef100_B9GEQ1 Argonaute family protein n=1 Tax=Populus trichocarpa RepID=B9GEQ1_POPTR
Glyma.13G170600	3.83819	UniRef100_C7A2A0 Mitochondrial benzaldehyde dehydrogenase n=1 Tax=Antirrhinum majus RepID=C7A2A0_ANTMA
Glyma.12G050100	3.80971	UniRef100_G7JDS3 Nodule inception protein n=1 Tax=Medicago truncatula RepID=G7JDS3_MEDTR
Glyma.12G022600	3.8056	UniRef100_G7JPM1 SCARECROW protein-like protein n=1 Tax=Medicago truncatula RepID=G7JPM1_MEDTR
Glyma.08G093200	3.78471	UniRef100_G7IBG6 Type II inositol-1,4,5-trisphosphate 5-phosphatase n=1 Tax=Medicago truncatula RepID=G7IBG6_MEDTR
Glyma.16G160200	3.78421	UniRef100_G7L565 Pentatricopeptide repeat-containing protein n=1 Tax=Medicago truncatula RepID=G7L565_MEDTR
Glyma.18G271100	3.784	UniRef100_C6ZRP1 Receptor-like kinase n=2 Tax=Glycine max RepID=C6ZRP1_SOYBN
Glyma.09G209700	3.75437	UniRef100_G7K9K3 Pentatricopeptide repeat-containing protein n=1 Tax=Medicago truncatula RepID=G7K9K3_MEDTR
Glyma.18G185300	3.72388	UniRef100_O81208 High-light-induced protein, chloroplastic n=1 Tax=Arabidopsis thaliana RepID=HLIP_ARATH
Glyma.02G163600	3.7062	NA
Glyma.18G270000	3.68675	NA
Glyma.03G254300	3.68124	UniRef100_G7L3Z3 Acidic endochitinase n=1 Tax=Medicago truncatula RepID=G7L3Z3_MEDTR
Glyma.12G004700	3.67949	UniRef100_K4EKS2 Endo-1,4-beta-glucanase n=1 Tax=Populus trichocarpa RepID=K4EKS2_POPTR
Glyma.19G020100	3.67764	UniRef100_Q6W2J4 VDAC1.2 n=2 Tax=Lotus japonicus RepID=Q6W2J4_LOTJA
Glyma.17G137100	3.67534	UniRef100_A8MS21 Cell cycle regulated microtubule associated protein n=1 Tax=Arabidopsis thaliana RepID=A8MS21_ARATH
Glyma.20G025700	3.65293	UniRef100_G7JHI3 2-hydroxy-6-oxo-6-phenylhexa-2,4-dienoate hydrolase n=1 Tax=Medicago truncatula RepID=G7JHI3_MEDTR
Glyma.03G069000	3.63329	UniRef100_G7J3V3 Meiotically up-regulated gene 70 protein n=1 Tax=Medicago truncatula RepID=G7J3V3_MEDTR
Glyma.05G100100	3.58013	UniRef100_G7IRT5 Ribonuclease n=1 Tax=Medicago truncatula RepID=G7IRT5_MEDTR
Glyma.02G093300	3.57075	UniRef100_G7KSA6 Ribosome biogenesis protein BRX1-like protein n=1 Tax=Medicago truncatula RepID=G7KSA6_MEDTR
Glyma.10G251500	3.57066	UniRef100_I1LE84 Thiamine thiazole synthase, chloroplastic n=1 Tax=Glycine max RepID=I1LE84_SOYBN
Glyma.01G169500	3.54524	UniRef100_C6ZRZ2 Leucine-rich repeat family protein n=1 Tax=Glycine max RepID=C6ZRZ2_SOYBN
Glyma.10G061200	3.54476	UniRef100_P49208 50S ribosomal protein L1, chloroplastic (Fragment) n=1 Tax=Pisum sativum RepID=RK1_PEA
Glyma.16G145800	3.51311	UniRef100_U5TZH2 Photosystem I light-harvesting chlorophyll a/b-binding protein n=1 Tax=Phaseolus vulgaris RepID=U5TZH2_PHAVU
Glyma.17G177800	3.51134	UniRef100_G7K822 Peroxidase n=1 Tax=Medicago truncatula RepID=G7K822_MEDTR
Glyma.15G181200	3.49546	UniRef100_G7JPD2 DEAD-box ATP-dependent RNA helicase n=1 Tax=Medicago truncatula RepID=G7JPD2_MEDTR
Glyma.13G091600	3.48935	UniRef100_Q01IC2 OSIGBa0092E01.13 protein n=2 Tax=Oryza sativa RepID=Q01IC2_ORYSA
Glyma.03G057200	3.48135	UniRef100_I1LE84 Thiamine thiazole synthase, chloroplastic n=1 Tax=Glycine max RepID=I1LE84_SOYBN
Glyma.19G029200	3.47937	UniRef100_Q9FL84 Genomic DNA, chromosome 5, TAC clone:K3K3 n=2 Tax=Arabidopsis thaliana RepID=Q9FL84_ARATH
Glyma.02G157000	3.474	UniRef100_P21616 Pyrophosphate-energized vacuolar membrane proton pump n=1 Tax=Vigna radiata var. radiata RepID=AVP_VIGRR
Glyma.02G219700	3.47106	UniRef100_B9N1T8 Hydrolase family protein n=1 Tax=Populus trichocarpa RepID=B9N1T8_POPTR
Glyma.18G279900	3.4658	NA
Glyma.20G145100	3.46519	UniRef100_K7N3G6 Amine oxidase n=1 Tax=Glycine max RepID=K7N3G6_SOYBN
Glyma.05G165700	3.46248	UniRef100_G7L832 ATP synthase subunit-like protein n=1 Tax=Medicago truncatula RepID=G7L832_MEDTR
Glyma.17G141700	3.45591	UniRef100_V7CFL3 Pectinesterase n=1 Tax=Phaseolus vulgaris RepID=V7CFL3_PHAVU
Glyma.07G049900	3.40894	UniRef100_A1YZE0 Granule-bound starch synthase n=1 Tax=Glycine max RepID=A1YZE0_SOYBN
Glyma.08G124900	3.3936	UniRef100_Q9AT39 SHOOT1 protein n=1 Tax=Glycine max RepID=Q9AT39_SOYBN
Glyma.10G097800	3.38785	UniRef100_O65808 Magnesium chelatase subunit n=1 Tax=Glycine max RepID=O65808_SOYBN
Glyma.18G103500	3.38437	UniRef100_G7J1R6 Anthranilate N-benzoyltransferase protein n=1 Tax=Medicago truncatula RepID=G7J1R6_MEDTR
Glyma.07G218200	3.38395	UniRef100_UPI000193D25B cytochrome P450 n=1 Tax=Populus trichocarpa RepID=UPI000193D25B
Glyma.11G029400	3.38098	UniRef100_Q9LQ19 F16P17.2 protein n=1 Tax=Arabidopsis thaliana RepID=Q9LQ19_ARATH
Glyma.11G020000	3.36489	UniRef100_G7KAQ7 Transmembrane protein n=1 Tax=Medicago truncatula RepID=G7KAQ7_MEDTR
Glyma.08G360700	3.35039	UniRef100_E9JFX8 SAUR family protein n=1 Tax=Jatropha curcas RepID=E9JFX8_JATCU
Glyma.18G239000	3.34756	UniRef100_G7J763 Salicylic acid/benzoic acid carboxyl methyltransferase n=1 Tax=Medicago truncatula RepID=G7J763_MEDTR
Glyma.14G014700	3.33255	UniRef100_G7K4N0 Serine acetyltransferase n=1 Tax=Medicago truncatula RepID=G7K4N0_MEDTR
Glyma.19G081100	3.28005	UniRef100_Q9LN00 T6D22.16 n=1 Tax=Arabidopsis thaliana RepID=Q9LN00_ARATH
Glyma.11G027700	3.26814	UniRef100_Q2TUW0 Anthocyanidin synthase n=1 Tax=Glycine max RepID=Q2TUW0_SOYBN
Glyma.18G184600	3.26774	UniRef100_G7KU18 Protein SRG1 n=1 Tax=Medicago truncatula RepID=G7KU18_MEDTR
Glyma.04G090000	3.25611	UniRef100_G7KF59 Hydroxyproline-rich glycoprotein n=2 Tax=Medicago truncatula RepID=G7KF59_MEDTR
Glyma.19G096800	3.24763	NA
Glyma.17G181200	3.23989	UniRef100_B7FL19 Exosome complex exonuclease RRP4 n=1 Tax=Medicago truncatula RepID=B7FL19_MEDTR
Glyma.16G018500	3.2349	UniRef100_A1YZE0 Granule-bound starch synthase n=1 Tax=Glycine max RepID=A1YZE0_SOYBN
Glyma.03G091700	3.22238	UniRef100_I3TAX0 Nuclear transcription factor Y subunit B12 n=1 Tax=Medicago truncatula RepID=I3TAX0_MEDTR
Glyma.20G061600	3.20994	NA
Glyma.20G222200	3.19822	UniRef100_Q9SR19 Rubisco accumulation factor 2, chloroplastic n=1 Tax=Arabidopsis thaliana RepID=RAF2_ARATH
Glyma.01G198100	3.19119	UniRef100_G7K125 BHLH transcription factor n=1 Tax=Medicago truncatula RepID=G7K125_MEDTR
Glyma.12G199500	3.18916	NA
Glyma.13G356000	3.17586	UniRef100_G7IUM9 Aquaporin n=1 Tax=Medicago truncatula RepID=G7IUM9_MEDTR
Glyma.18G247700	3.17303	UniRef100_B9ICE9 Ankyrin repeat family protein n=1 Tax=Populus trichocarpa RepID=B9ICE9_POPTR
Glyma.19G035400	3.17043	UniRef100_G7IUM9 Aquaporin n=1 Tax=Medicago truncatula RepID=G7IUM9_MEDTR
Glyma.07G061800	3.15458	UniRef100_P29060 Acidic endochitinase n=1 Tax=Nicotiana tabacum RepID=CHIA_TOBAC
Glyma.14G163100	3.15383	NA
Glyma.05G026000	3.15125	NA
Glyma.07G174200	3.1476	UniRef100_G7ZXR5 Receptor-like kinase n=1 Tax=Medicago truncatula RepID=G7ZXR5_MEDTR
Glyma.13G081000	3.14753	UniRef100_G7J311 Auxin-induced protein 5NG4 n=1 Tax=Medicago truncatula RepID=G7J311_MEDTR
Glyma.15G149800	3.14554	UniRef100_UPI0001A7B0D3 bidirectional sugar transporter SWEET17 n=1 Tax=Arabidopsis thaliana RepID=UPI0001A7B0D3
Glyma.10G243800	3.12747	UniRef100_P93169 Early light-induced protein n=1 Tax=Glycine max RepID=P93169_SOYBN
Glyma.13G319600	3.11394	UniRef100_G7JM38 Glucomannan 4-beta-mannosyltransferase n=1 Tax=Medicago truncatula RepID=G7JM38_MEDTR
Glyma.15G197000	3.10957	UniRef100_D7KHC1 Pentatricopeptide repeat-containing protein n=1 Tax=Arabidopsis lyrata subsp. lyrata RepID=D7KHC1_ARALL
Glyma.04G240300	3.10833	UniRef100_O80656 T14N5.8 protein n=1 Tax=Arabidopsis thaliana RepID=O80656_ARATH
Glyma.04G190800	3.10035	UniRef100_H2ESC5 Methionine sulfoxide reductase n=1 Tax=Morus alba var. multicaulis RepID=H2ESC5_MORAL
Glyma.02G270600	3.09496	UniRef100_E9L568 CLE22 protein n=1 Tax=Glycine max RepID=E9L568_SOYBN
Glyma.01G163100	3.09011	UniRef100_Q9ZRG6 Peroxidase (Fragment) n=1 Tax=Glycine max RepID=Q9ZRG6_SOYBN
Glyma.07G084200	3.08882	UniRef100_A7UQU4 ROP-like protein n=1 Tax=Medicago truncatula RepID=A7UQU4_MEDTR
Glyma.06G313600	3.08873	NA
Glyma.02G235600	3.08104	UniRef100_G7K0S1 Plant-specific domain TIGR01568 family protein n=1 Tax=Medicago truncatula RepID=G7K0S1_MEDTR
Glyma.U030300	3.07816	NA
Glyma.15G140600	3.07469	UniRef100_G7JNW5 DNA-directed RNA polymerase n=1 Tax=Medicago truncatula RepID=G7JNW5_MEDTR
Glyma.03G001600	3.07341	UniRef100_D7LBP6 Acid phosphatase class B family protein n=1 Tax=Arabidopsis lyrata subsp. lyrata RepID=D7LBP6_ARALL
Glyma.01G208200	3.06589	UniRef100_G2XKY2 Tonoplast intrinsic protein n=1 Tax=Glycine soja RepID=G2XKY2_GLYSO
Glyma.10G139500	3.06207	UniRef100_I1LAV9 Peptidyl-prolyl cis-trans isomerase n=1 Tax=Glycine max RepID=I1LAV9_SOYBN
Glyma.09G166700	2.9993	NA
Glyma.11G164700	2.99231	UniRef100_B0LVF3 Dihydroflavonol reductase n=2 Tax=Glycine max RepID=B0LVF3_SOYBN
Glyma.12G052500	2.98484	UniRef100_B9HH58 Tetrapyrrole-binding family protein n=1 Tax=Populus trichocarpa RepID=B9HH58_POPTR
Glyma.14G097000	2.98153	UniRef100_B9HDD2 Calmodulin-binding family protein n=1 Tax=Populus trichocarpa RepID=B9HDD2_POPTR
Glyma.20G094300	2.95581	UniRef100_G7IAA4 ABC transporter family protein n=1 Tax=Medicago truncatula RepID=G7IAA4_MEDTR
Glyma.01G112700	2.95572	UniRef100_Q0PJE0 MYB transcription factor MYB51 (Fragment) n=1 Tax=Glycine max RepID=Q0PJE0_SOYBN
Glyma.11G157000	2.95489	UniRef100_T2DNA5 Aspartic proteinase nepenthesin-1-like protein n=1 Tax=Phaseolus vulgaris RepID=T2DNA5_PHAVU
Glyma.01G214200	2.95069	UniRef100_Q2TUV8 Anthocyanidin synthase 2 n=1 Tax=Glycine max RepID=Q2TUV8_SOYBN
Glyma.U003100	2.94314	NA
Glyma.18G206500	2.93312	UniRef100_I1N322 MATE efflux family protein n=1 Tax=Glycine max RepID=I1N322_SOYBN
Glyma.18G003600	2.92464	UniRef100_Q9STI7 C2H2 type zinc finger protein n=1 Tax=Arabidopsis thaliana RepID=Q9STI7_ARATH
Glyma.10G092900	2.91863	UniRef100_G7KTN5 Annotation was added to scaffolds in November 2011 Long-chain-fatty-acid-CoA ligase n=1 Tax=Medicago truncatula RepID=G7KTN5_MEDTR
Glyma.08G136600	2.91638	NA
Glyma.07G117500	2.91346	UniRef100_G7LCK6 Transcription factor bHLH25 n=1 Tax=Medicago truncatula RepID=G7LCK6_MEDTR
Glyma.15G099600	2.90269	UniRef100_G7IFL9 Sugar transporter ERD6-like protein n=1 Tax=Medicago truncatula RepID=G7IFL9_MEDTR
Glyma.09G225300	2.89921	UniRef100_G7ZWB7 IQ domain-containing protein n=1 Tax=Medicago truncatula RepID=G7ZWB7_MEDTR
Glyma.17G123400	2.89806	UniRef100_G7JT09 Kinesin-like protein n=1 Tax=Medicago truncatula RepID=G7JT09_MEDTR
Glyma.09G235300	2.88833	UniRef100_B8YPF8 R2R3 MYB transcription factor splice variant 1 n=1 Tax=Vitis vinifera RepID=B8YPF8_VITVI
Glyma.20G090700	2.88188	UniRef100_B9N405 Myb family transcription factor family protein n=1 Tax=Populus trichocarpa RepID=B9N405_POPTR
Glyma.11G034000	2.88027	UniRef100_G2XKY2 Tonoplast intrinsic protein n=1 Tax=Glycine soja RepID=G2XKY2_GLYSO
Glyma.14G195000	2.87832	UniRef100_I1MBC5 Asparagine synthetase n=1 Tax=Glycine max RepID=I1MBC5_SOYBN
Glyma.13G184700	2.87191	UniRef100_B6T7P6 Gene trap locus 3 n=1 Tax=Zea mays RepID=B6T7P6_MAIZE
Glyma.17G057600	2.86263	UniRef100_D2KTV4 Leucine rich repeat protein n=1 Tax=Lotus japonicus RepID=D2KTV4_LOTJA
Glyma.06G023900	2.8507	UniRef100_G7I7Q3 Thaumatin-like protein n=1 Tax=Medicago truncatula RepID=G7I7Q3_MEDTR
Glyma.17G227700	2.84149	UniRef100_I1SSK1 Glutaredoxin 2.1 n=1 Tax=Hevea brasiliensis RepID=I1SSK1_HEVBR
Glyma.12G225600	2.83616	UniRef100_K7M2B0 MATE efflux family protein n=1 Tax=Glycine max RepID=K7M2B0_SOYBN
Glyma.12G044400	2.83612	UniRef100_Q9FUP6 Suspensor-specific protein n=1 Tax=Phaseolus coccineus RepID=Q9FUP6_PHACN
Glyma.16G220700	2.83076	UniRef100_D7LBP6 Acid phosphatase class B family protein n=1 Tax=Arabidopsis lyrata subsp. lyrata RepID=D7LBP6_ARALL
Glyma.04G255400	2.82998	UniRef100_G7IYF6 Cellulose synthase n=1 Tax=Medicago truncatula RepID=G7IYF6_MEDTR
Glyma.08G185000	2.82427	UniRef100_A2Q498 PAP fibrillin n=1 Tax=Medicago truncatula RepID=A2Q498_MEDTR
Glyma.01G032000	2.82343	UniRef100_B9HJT0 NHL repeat-containing family protein n=1 Tax=Populus trichocarpa RepID=B9HJT0_POPTR
Glyma.07G231300	2.81876	UniRef100_G7J4Z5 SWI/SNF complex subunit SMARCC2 n=1 Tax=Medicago truncatula RepID=G7J4Z5_MEDTR
Glyma.10G141300	2.81417	NA
Glyma.13G073700	2.81287	NA
Glyma.05G054600	2.812	UniRef100_A8MS21 Cell cycle regulated microtubule associated protein n=1 Tax=Arabidopsis thaliana RepID=A8MS21_ARATH
Glyma.19G028400	2.80946	UniRef100_I1N6A5 Phosphorylase n=1 Tax=Glycine max RepID=I1N6A5_SOYBN
Glyma.19G063900	2.80866	UniRef100_G7L9W0 Exocyst complex component n=1 Tax=Medicago truncatula RepID=G7L9W0_MEDTR
Glyma.13G293500	2.80557	UniRef100_A9XTK9 Fasciclin-like arabinogalactan protein 4 n=1 Tax=Gossypium hirsutum RepID=A9XTK9_GOSHI
Glyma.01G192500	2.80182	UniRef100_G7IU06 Peroxidase n=1 Tax=Medicago truncatula RepID=G7IU06_MEDTR
Glyma.18G075500	2.79822	UniRef100_G7KEI3 Sucrase-like protein n=1 Tax=Medicago truncatula RepID=G7KEI3_MEDTR
Glyma.12G197600	2.78597	UniRef100_T2DP41 Xyloglucan endotransglucosylase/ hydrolase protein 9-like protein n=1 Tax=Phaseolus vulgaris RepID=T2DP41_PHAVU
Glyma.13G145300	2.78127	NA
Glyma.19G057100	2.76971	NA
Glyma.10G153700	2.76362	UniRef100_Q84PE0 AKIN betagamma n=1 Tax=Medicago truncatula RepID=Q84PE0_MEDTR
Glyma.12G217400	2.7471	UniRef100_O24482 Sali3-2 n=1 Tax=Glycine max RepID=O24482_SOYBN
Glyma.12G030900	2.74427	UniRef100_Q8L883 Auxin transporter-like protein 5 n=1 Tax=Medicago truncatula RepID=LAX5_MEDTR
Glyma.16G158100	2.74359	UniRef100_C6KI44 UDP-glucosyltransferase family 1 protein n=1 Tax=Citrus sinensis RepID=C6KI44_CITSI
Glyma.19G145800	2.73079	UniRef100_A2Q4U4 Rhodanese-like n=1 Tax=Medicago truncatula RepID=A2Q4U4_MEDTR
Glyma.02G013400	2.72987	UniRef100_B9GSH4 DNAJ heat shock N-terminal domain-containing family protein n=1 Tax=Populus trichocarpa RepID=B9GSH4_POPTR
Glyma.08G189600	2.72575	UniRef100_K7L7J7 Lipoxygenase n=1 Tax=Glycine max RepID=K7L7J7_SOYBN
Glyma.15G239100	2.71103	UniRef100_Q9LSA9 Genomic DNA, chromosome 3, P1 clone: MVE11 n=1 Tax=Arabidopsis thaliana RepID=Q9LSA9_ARATH
Glyma.08G104100	2.70326	UniRef100_G7JZ14 Cytochrome P450 78A11 n=1 Tax=Medicago truncatula RepID=G7JZ14_MEDTR
Glyma.09G259600	2.69889	UniRef100_Q2HTI9 2OG-Fe(II) oxygenase n=2 Tax=Medicago truncatula RepID=Q2HTI9_MEDTR
Glyma.06G289300	2.69539	UniRef100_G7JTX7 Two-component response regulator-like APRR2 n=1 Tax=Medicago truncatula RepID=G7JTX7_MEDTR
Glyma.06G286600	2.69048	UniRef100_G7KFJ3 O-methyltransferase n=1 Tax=Medicago truncatula RepID=G7KFJ3_MEDTR
Glyma.17G075000	2.68444	NA
Glyma.12G212700	2.68141	UniRef100_E9M5F1 Glycosyltransferase GT10J15 n=1 Tax=Pueraria montana var. lobata RepID=E9M5F1_PUEML
Glyma.02G109100	2.67197	UniRef100_C6TN48 Expansin A4 n=1 Tax=Glycine max RepID=C6TN48_SOYBN
Glyma.06G239400	2.67087	UniRef100_D4N5G0 Alpha-form rubisco activase n=1 Tax=Glycine max RepID=D4N5G0_SOYBN
Glyma.06G291400	2.66931	UniRef100_O22958 ATP11 molecular chaperone domain-containing protein n=1 Tax=Arabidopsis thaliana RepID=O22958_ARATH
Glyma.11G175100	2.65505	NA
Glyma.13G083000	2.64621	UniRef100_Q8GUM0 O-fucosyltransferase-like protein n=1 Tax=Arabidopsis thaliana RepID=Q8GUM0_ARATH
Glyma.06G176900	2.62463	UniRef100_I1KCA8 Elongation factor Tu n=1 Tax=Glycine max RepID=I1KCA8_SOYBN
Glyma.16G111100	2.62015	UniRef100_G7JI15 Calcium-independent phospholipase A2-gamma n=1 Tax=Medicago truncatula RepID=G7JI15_MEDTR
Glyma.19G261000	2.6164	UniRef100_D4HU09 ATP binding / protein kinase/ protein tyrosine kinase n=1 Tax=Arabidopsis halleri subsp. halleri RepID=D4HU09_ARAHH
Glyma.17G100900	2.61109	NA
Glyma.08G038300	2.61051	UniRef100_G7L8X0 Protein SYM1 n=1 Tax=Medicago truncatula RepID=G7L8X0_MEDTR
Glyma.20G163200	2.61038	UniRef100_G7IDY1 WRKY transcription factor n=1 Tax=Medicago truncatula RepID=G7IDY1_MEDTR
Glyma.13G000500	2.60761	UniRef100_Q1STP6 Harpin-induced 1 n=2 Tax=Medicago truncatula RepID=Q1STP6_MEDTR
Glyma.07G254600	2.59221	UniRef100_I1KN68 UDP-glucosyltransferase UGT73F2 n=1 Tax=Glycine max RepID=I1KN68_SOYBN
Glyma.06G048300	2.58015	NA
Glyma.19G030700	2.57802	UniRef100_B4Y0U1 Isoflavonoid malonyl transferase 3 n=2 Tax=Medicago truncatula RepID=B4Y0U1_MEDTR
Glyma.11G063900	2.5767	UniRef100_C4NAM8 Geranyl diphosphate synthase large subunit n=1 Tax=Humulus lupulus RepID=C4NAM8_HUMLU
Glyma.02G304500	2.56644	UniRef100_I1JJP2 Glucose-1-phosphate adenylyltransferase n=1 Tax=Glycine max RepID=I1JJP2_SOYBN
Glyma.18G212100	2.56052	UniRef100_G7KX29 Saposin B domain-containing protein n=2 Tax=Medicago truncatula RepID=G7KX29_MEDTR
Glyma.02G097400	2.55871	UniRef100_G7KUQ1 Probably inactive leucine-rich repeat receptor-like protein kinase n=1 Tax=Medicago truncatula RepID=G7KUQ1_MEDTR
Glyma.09G192700	2.55728	UniRef100_A7UQU4 ROP-like protein n=1 Tax=Medicago truncatula RepID=A7UQU4_MEDTR
Glyma.03G170300	2.55522	UniRef100_A2Q5K3 Helix-loop-helix DNA-binding n=1 Tax=Medicago truncatula RepID=A2Q5K3_MEDTR
Glyma.04G103500	2.55366	UniRef100_Q9LM19 F16L1.4 protein n=1 Tax=Arabidopsis thaliana RepID=Q9LM19_ARATH
Glyma.06G059500	2.54389	UniRef100_Q9FHH5 Protein GLUTAMINE DUMPER 3 n=1 Tax=Arabidopsis thaliana RepID=GDU3_ARATH
Glyma.20G152900	2.54279	UniRef100_G7ID49 Transcription factor bHLH36 n=1 Tax=Medicago truncatula RepID=G7ID49_MEDTR
Glyma.16G168200	2.53781	UniRef100_G7ID02 Nodulin-like protein n=1 Tax=Medicago truncatula RepID=G7ID02_MEDTR
Glyma.04G052000	2.53643	UniRef100_I1JTX5 Heat shock transcription factor HSFA2 n=1 Tax=Glycine max RepID=I1JTX5_SOYBN
Glyma.15G240200	2.53348	NA
Glyma.12G178800	2.52621	UniRef100_I1LTN6 Superoxide dismutase [Cu-Zn] n=1 Tax=Glycine max RepID=I1LTN6_SOYBN
Glyma.19G008500	2.52265	UniRef100_Q43677 Auxin-induced protein n=1 Tax=Vigna radiata RepID=Q43677_VIGRA
Glyma.01G148800	2.52182	UniRef100_O49668 Protein PAM68, chloroplastic n=1 Tax=Arabidopsis thaliana RepID=PAM68_ARATH
Glyma.19G097900	2.52057	UniRef100_G7KEH1 Nicotinamide mononucleotide adenylyltransferase n=1 Tax=Medicago truncatula RepID=G7KEH1_MEDTR
Glyma.03G122500	2.51963	UniRef100_G7L4V0 Peptide transporter PTR5 n=1 Tax=Medicago truncatula RepID=G7L4V0_MEDTR
Glyma.17G111600	2.51873	NA
Glyma.09G191500	2.51494	UniRef100_G7KPW8 tRNA(Ile)-lysidine synthase n=1 Tax=Medicago truncatula RepID=G7KPW8_MEDTR
Glyma.10G095700	2.5084	NA
Glyma.06G163500	2.5065	UniRef100_G7J392 Sec14 cytosolic factor n=1 Tax=Medicago truncatula RepID=G7J392_MEDTR
Glyma.06G090500	2.5011	UniRef100_P46259 Tubulin alpha-1 chain n=12 Tax=Mesangiospermae RepID=TBA1_PEA
Glyma.13G302300	2.49416	UniRef100_Q69FA1 Anthocyanin acyltransferase n=1 Tax=Phaseolus vulgaris RepID=Q69FA1_PHAVU
Glyma.15G243400	2.48658	UniRef100_H1A979 Cytochrome P450 monooxygenase n=1 Tax=Medicago truncatula RepID=H1A979_MEDTR
Glyma.02G259600	2.48036	NA
Glyma.09G195100	2.47986	UniRef100_G7L7W3 Serine protease-like protein n=1 Tax=Medicago truncatula RepID=G7L7W3_MEDTR
Glyma.15G234700	2.46342	UniRef100_G7KBB5 Cytokinin-O-glucosyltransferase n=1 Tax=Medicago truncatula RepID=G7KBB5_MEDTR
Glyma.03G200900	2.45441	UniRef100_B9HBQ5 Aspartyl protease family protein n=2 Tax=Populus trichocarpa RepID=B9HBQ5_POPTR
Glyma.09G043400	2.45334	UniRef100_K4JBZ5 LEA5-1 n=1 Tax=Vigna unguiculata RepID=K4JBZ5_VIGUN
Glyma.12G210100	2.44796	UniRef100_Q9SIN1 Inactive TPR repeat-containing thioredoxin TTL3 n=1 Tax=Arabidopsis thaliana RepID=TTL3_ARATH
Glyma.13G075200	2.42774	UniRef100_Q9SAU7 Glucose acyltransferase n=1 Tax=Solanum berthaultii RepID=Q9SAU7_9SOLN
Glyma.08G350800	2.41832	UniRef100_Q9XHC6 Beta-amyrin 24-hydroxylase n=1 Tax=Glycine max RepID=C93E1_SOYBN
Glyma.08G029100	2.41326	UniRef100_A9PAZ7 Senescence-associated family protein n=1 Tax=Populus trichocarpa RepID=A9PAZ7_POPTR
Glyma.04G160100	2.4121	UniRef100_A9P983 Phytochelatin synthetase family protein n=1 Tax=Populus trichocarpa RepID=A9P983_POPTR
Glyma.13G304400	2.4104	UniRef100_T2DP41 Xyloglucan endotransglucosylase/ hydrolase protein 9-like protein n=1 Tax=Phaseolus vulgaris RepID=T2DP41_PHAVU
Glyma.05G021500	2.40887	UniRef100_K9MBL6 Beta-1,3-glucanase 18 n=1 Tax=Solanum tuberosum RepID=K9MBL6_SOLTU
Glyma.05G213500	2.39579	UniRef100_A9PA49 Lactoylglutathione lyase family protein n=1 Tax=Populus trichocarpa RepID=A9PA49_POPTR
Glyma.16G092900	2.39527	UniRef100_G7K853 Kinase-START n=1 Tax=Medicago truncatula RepID=G7K853_MEDTR
Glyma.16G098700	2.3907	UniRef100_G7KSB1 Chaperone protein dnaJ n=1 Tax=Medicago truncatula RepID=G7KSB1_MEDTR
Glyma.09G126400	2.38784	UniRef100_Q84JK8 Probable membrane-associated kinase regulator 6 n=1 Tax=Arabidopsis thaliana RepID=MAKR6_ARATH
Glyma.19G020700	2.3783	UniRef100_I1N634 Aldose 1-epimerase n=1 Tax=Glycine max RepID=I1N634_SOYBN
Glyma.08G231500	2.37097	UniRef100_G7IIX9 Cyclin-G-associated kinase n=1 Tax=Medicago truncatula RepID=G7IIX9_MEDTR
Glyma.06G042500	2.36891	UniRef100_G7J6Z2 Disease resistance protein n=1 Tax=Medicago truncatula RepID=G7J6Z2_MEDTR
Glyma.04G064500	2.36846	NA
Glyma.12G044700	2.36598	UniRef100_Q7XA50 Sorbitol-like transporter n=1 Tax=Glycine max RepID=Q7XA50_SOYBN
Glyma.01G148700	2.3507	UniRef100_L0P2I2 Similar to histone-lysine N-methyltransferase ASHR2 n=1 Tax=Lupinus angustifolius RepID=L0P2I2_LUPAN
Glyma.07G250800	2.34922	NA
Glyma.04G207200	2.34656	UniRef100_G7LFP8 Cyclase/dehydrase family protein n=1 Tax=Medicago truncatula RepID=G7LFP8_MEDTR
Glyma.10G204100	2.34006	UniRef100_G7JYD9 Lysine/histidine transporter n=1 Tax=Medicago truncatula RepID=G7JYD9_MEDTR
Glyma.17G077900	2.338	UniRef100_K9MBL6 Beta-1,3-glucanase 18 n=1 Tax=Solanum tuberosum RepID=K9MBL6_SOLTU
Glyma.18G289200	2.33704	NA
Glyma.03G188000	2.33453	NA
Glyma.06G324300	2.32645	UniRef100_G7IYF6 Cellulose synthase n=1 Tax=Medicago truncatula RepID=G7IYF6_MEDTR
Glyma.18G243200	2.32599	UniRef100_P29450 Thioredoxin F-type, chloroplastic n=1 Tax=Pisum sativum RepID=TRXF_PEA
Glyma.18G205500	2.32573	UniRef100_G7JQ72 Receptor-like protein kinase n=1 Tax=Medicago truncatula RepID=G7JQ72_MEDTR
Glyma.18G170400	2.3244	UniRef100_G7IPT0 Ubiquitin-conjugating enzyme family protein n=1 Tax=Medicago truncatula RepID=G7IPT0_MEDTR
Glyma.15G115000	2.32148	UniRef100_T2DN10 Glutamate-rich protein n=1 Tax=Phaseolus vulgaris RepID=T2DN10_PHAVU
Glyma.05G182500	2.31809	UniRef100_Q93XA2 TGA-type basic leucine zipper protein TGA1.1 n=3 Tax=Phaseolus vulgaris RepID=Q93XA2_PHAVU
Glyma.12G014400	2.31324	NA
Glyma.18G032100	2.3062	UniRef100_F6LPU8 Rop guanine nucleotide exchange factor n=1 Tax=Medicago truncatula RepID=F6LPU8_MEDTR
Glyma.07G147000	2.30562	UniRef100_Q76DT1 AUX1-like auxin influx carrier protein n=1 Tax=Pisum sativum RepID=Q76DT1_PEA
Glyma.18G019400	2.30503	UniRef100_G7J4D4 Aspartic proteinase-like protein n=1 Tax=Medicago truncatula RepID=G7J4D4_MEDTR
Glyma.20G094400	2.30199	UniRef100_G7IAA4 ABC transporter family protein n=1 Tax=Medicago truncatula RepID=G7IAA4_MEDTR
Glyma.02G076100	2.29654	UniRef100_C6ZGA8 Somatic embryogenesis receptor kinase n=2 Tax=Glycine max RepID=C6ZGA8_SOYBN
Glyma.04G238100	2.29471	UniRef100_G7J6S0 Protein RUPTURED POLLEN GRAIN n=1 Tax=Medicago truncatula RepID=G7J6S0_MEDTR
Glyma.20G112400	2.29411	UniRef100_Q9FMC8 Ovate family protein 13 n=1 Tax=Arabidopsis thaliana RepID=Q9FMC8_ARATH
Glyma.01G209500	2.28993	UniRef100_I1LGQ0 Pectinesterase n=1 Tax=Glycine max RepID=I1LGQ0_SOYBN
Glyma.02G015300	2.28682	UniRef100_B9I9M9 Glycosyl transferase family 8 family protein n=1 Tax=Populus trichocarpa RepID=B9I9M9_POPTR
Glyma.02G168300	2.28557	UniRef100_Q9M1A8 DNA-directed RNA polymerases II, IV and V subunit 8B n=3 Tax=Camelineae RepID=RPB8B_ARATH
Glyma.09G246200	2.28472	UniRef100_A2Q5W8 Actin-binding FH2 n=1 Tax=Medicago truncatula RepID=A2Q5W8_MEDTR
Glyma.02G099900	2.28372	UniRef100_G7J889 Glycosyltransferase CAZy family GT8 n=1 Tax=Medicago truncatula RepID=G7J889_MEDTR
Glyma.15G021800	2.28283	UniRef100_B2ZNZ2 Stress-induced receptor-like kinase 2 n=1 Tax=Glycine max RepID=B2ZNZ2_SOYBN
Glyma.14G023200	2.27364	UniRef100_T2DNN3 Syntaxin-61 n=1 Tax=Phaseolus vulgaris RepID=T2DNN3_PHAVU
Glyma.09G276800	2.26668	UniRef100_Q9SRK7 Adenine/guanine permease AZG1 n=1 Tax=Arabidopsis thaliana RepID=AZG1_ARATH
Glyma.06G008200	2.26553	UniRef100_G7J7T2 Endo-1 4-beta-glucanase n=1 Tax=Medicago truncatula RepID=G7J7T2_MEDTR
Glyma.14G194900	2.26265	UniRef100_E4MYC2 mRNA, clone: RTFL01-48-D04 n=2 Tax=Eutrema RepID=E4MYC2_THEHA
Glyma.20G120300	2.26241	UniRef100_B9GZA1 Glycosyl transferase family 20 family protein n=1 Tax=Populus trichocarpa RepID=B9GZA1_POPTR
Glyma.15G200000	2.26035	NA
Glyma.06G301500	2.25895	UniRef100_Q42795 Beta-amylase n=1 Tax=Glycine max RepID=Q42795_SOYBN
Glyma.14G015900	2.25815	UniRef100_Q00XT5 WGS project CAID00000000 data, contig chromosome 12 n=1 Tax=Ostreococcus tauri RepID=Q00XT5_OSTTA
Glyma.15G117900	2.24902	UniRef100_C8YZB6 UPA24 n=1 Tax=Capsicum annuum RepID=C8YZB6_CAPAN
Glyma.12G029300	2.24307	UniRef100_Q7XQ98 OSJNBa0018M05.10 protein n=1 Tax=Oryza sativa subsp. japonica RepID=Q7XQ98_ORYSJ
Glyma.10G104700	2.23715	UniRef100_D4Q9Z5 Soyasaponin III rhamnosyltransferase n=1 Tax=Glycine max RepID=SGT3_SOYBN
Glyma.09G047900	2.23667	NA
Glyma.15G242900	2.23377	UniRef100_Q9C8L2 Fatty-acid-binding protein 3 n=1 Tax=Arabidopsis thaliana RepID=FAP3_ARATH
Glyma.10G144300	2.23331	UniRef100_I1LB04 S-adenosylmethionine synthase n=1 Tax=Glycine max RepID=I1LB04_SOYBN
Glyma.02G013900	2.22541	UniRef100_D5FFI0 MYB transcription factor MYB112 n=1 Tax=Medicago truncatula RepID=D5FFI0_MEDTR
Glyma.12G236700	2.22526	UniRef100_Q94IR2 Carotenoid 9,10(9',10')-cleavage dioxygenase 1 n=1 Tax=Phaseolus vulgaris RepID=CCD1_PHAVU
Glyma.20G074700	2.2246	UniRef100_G7K7G8 Centromere/kinetochore protein zw10-like protein n=2 Tax=Medicago truncatula RepID=G7K7G8_MEDTR
Glyma.07G022000	2.21877	UniRef100_B8Y8A0 Blue copper-like protein n=1 Tax=Gossypium hirsutum RepID=B8Y8A0_GOSHI
Glyma.12G187200	2.21346	UniRef100_Q9FNI1 Gb|AAF02129.1 n=1 Tax=Arabidopsis thaliana RepID=Q9FNI1_ARATH
Glyma.02G031800	2.21146	UniRef100_O04523 Protein ALTERED XYLOGLUCAN 4 n=1 Tax=Arabidopsis thaliana RepID=TBL27_ARATH
Glyma.18G055800	2.2059	UniRef100_G7K7C1 Transcription factor bHLH93 n=1 Tax=Medicago truncatula RepID=G7K7C1_MEDTR
Glyma.03G017700	2.20548	NA
Glyma.05G218700	2.20456	UniRef100_Q84TF5 RING-H2 zinc finger protein RHA4a n=2 Tax=Arabidopsis thaliana RepID=RHA4A_ARATH
Glyma.07G035800	2.20409	UniRef100_F8WLB2 Ankyrin repeat family protein n=1 Tax=Citrus unshiu RepID=F8WLB2_CITUN
Glyma.15G267000	2.20103	UniRef100_G7IT44 ATP-citrate synthase n=1 Tax=Medicago truncatula RepID=G7IT44_MEDTR
Glyma.11G049600	2.19938	UniRef100_G7IU06 Peroxidase n=1 Tax=Medicago truncatula RepID=G7IU06_MEDTR
Glyma.13G272300	2.19851	UniRef100_S8DPG0 Sodium/calcium exchanger family protein (Fragment) n=1 Tax=Genlisea aurea RepID=S8DPG0_9LAMI
Glyma.09G043900	2.19303	UniRef100_B9N043 Transducin family protein n=1 Tax=Populus trichocarpa RepID=B9N043_POPTR
Glyma.17G100700	2.18994	UniRef100_Q9XE94 Geranylgeranyl hydrogenase n=1 Tax=Glycine max RepID=Q9XE94_SOYBN
Glyma.07G205200	2.18544	UniRef100_Q8VY22 Protein trichome birefringence-like 38 n=1 Tax=Arabidopsis thaliana RepID=TBL38_ARATH
Glyma.18G262400	2.18297	NA
Glyma.14G045000	2.18089	UniRef100_G7J6L9 Beta-D-glucosidase n=1 Tax=Medicago truncatula RepID=G7J6L9_MEDTR
Glyma.14G000700	2.17735	NA
Glyma.02G069700	2.16607	UniRef100_G7KG89 Knolle n=1 Tax=Medicago truncatula RepID=G7KG89_MEDTR
Glyma.07G129100	2.1637	UniRef100_A9PAZ7 Senescence-associated family protein n=1 Tax=Populus trichocarpa RepID=A9PAZ7_POPTR
Glyma.03G166000	2.16121	UniRef100_Q9ZWC3 F21M11.3 protein n=1 Tax=Arabidopsis thaliana RepID=Q9ZWC3_ARATH
Glyma.12G006300	2.15256	UniRef100_Q9FII5 Leucine-rich repeat receptor-like protein kinase TDR n=1 Tax=Arabidopsis thaliana RepID=TDR_ARATH
Glyma.11G225200	2.14824	UniRef100_F6LPU8 Rop guanine nucleotide exchange factor n=1 Tax=Medicago truncatula RepID=F6LPU8_MEDTR
Glyma.13G155200	2.14698	UniRef100_Q38JC8 Outer membrane lipoprotein blc n=1 Tax=Medicago truncatula RepID=Q38JC8_MEDTR
Glyma.19G167200	2.13646	NA
Glyma.03G067100	2.13463	UniRef100_B6T990 CASP-like protein 13 n=1 Tax=Zea mays RepID=CSPLI_MAIZE
Glyma.04G188700	2.13452	UniRef100_I1JXC1 Elongation factor Tu n=1 Tax=Glycine max RepID=I1JXC1_SOYBN
Glyma.15G056500	2.12844	UniRef100_G7IPM3 Root phototropism protein n=1 Tax=Medicago truncatula RepID=G7IPM3_MEDTR
Glyma.08G029000	2.1264	UniRef100_I1KPS1 Cytidine deaminase n=1 Tax=Glycine max RepID=I1KPS1_SOYBN
Glyma.06G289900	2.12434	UniRef100_I1KEZ4 Reticulon-like protein n=1 Tax=Glycine max RepID=I1KEZ4_SOYBN
Glyma.06G309000	2.11982	UniRef100_Q9FL44 Proline-rich family protein n=1 Tax=Arabidopsis thaliana RepID=Q9FL44_ARATH
Glyma.11G121400	2.11692	NA
Glyma.20G163500	2.11239	UniRef100_G7IDX8 ABC transporter G family member n=1 Tax=Medicago truncatula RepID=G7IDX8_MEDTR
Glyma.15G133900	2.11153	UniRef100_U5GXQ7 FAD-binding domain-containing family protein n=1 Tax=Populus trichocarpa RepID=U5GXQ7_POPTR
Glyma.14G004200	2.11152	UniRef100_F8T951 Fasciclin-like arabinogalactan 2 n=1 Tax=Pisum sativum RepID=F8T951_PEA
Glyma.05G052700	2.10483	UniRef100_G7KG73 Receptor-like protein kinase n=1 Tax=Medicago truncatula RepID=G7KG73_MEDTR
Glyma.13G000900	2.09641	UniRef100_G7J7D8 50S ribosomal protein L11 n=1 Tax=Medicago truncatula RepID=G7J7D8_MEDTR
Glyma.09G247700	2.09529	UniRef100_E6NU40 JHL23J11.5 protein n=1 Tax=Jatropha curcas RepID=E6NU40_JATCU
Glyma.03G141900	2.09418	NA
Glyma.01G215500	2.09247	UniRef100_G7KER8 Hydroxymethylglutaryl-CoA synthase n=1 Tax=Medicago truncatula RepID=G7KER8_MEDTR
Glyma.04G132400	2.09231	UniRef100_Q9FL44 Proline-rich family protein n=1 Tax=Arabidopsis thaliana RepID=Q9FL44_ARATH
Glyma.01G224700	2.08774	UniRef100_D7UPM8 WD40 repeat nucleoporin similar to SEH1 n=1 Tax=Lotus japonicus RepID=D7UPM8_LOTJA
Glyma.20G162300	2.08505	UniRef100_G7IE06 Pto disease resistance protein n=1 Tax=Medicago truncatula RepID=G7IE06_MEDTR
Glyma.02G185100	2.08257	UniRef100_G7K5F8 Omega-hydroxypalmitate O-feruloyl transferase n=1 Tax=Medicago truncatula RepID=G7K5F8_MEDTR
Glyma.06G052300	2.06573	UniRef100_F4JZD5 Alkaline phytoceramidase (APHC) n=2 Tax=Arabidopsis thaliana RepID=F4JZD5_ARATH
Glyma.06G122400	2.06066	UniRef100_G7J5M2 PsbP domain-containing protein n=1 Tax=Medicago truncatula RepID=G7J5M2_MEDTR
Glyma.15G044400	2.05535	UniRef100_G7IU38 Transcription factor APETALA2 n=1 Tax=Medicago truncatula RepID=G7IU38_MEDTR
Glyma.18G077000	2.04777	NA
Glyma.18G191800	2.04671	UniRef100_O24101 MtN5 protein n=1 Tax=Medicago truncatula RepID=O24101_MEDTR
Glyma.04G091800	2.04347	UniRef100_G7J557 Aspartic proteinase nepenthesin-1 n=1 Tax=Medicago truncatula RepID=G7J557_MEDTR
Glyma.09G020300	2.04279	UniRef100_Q6H6D6 Transducin-like n=1 Tax=Oryza sativa subsp. japonica RepID=Q6H6D6_ORYSJ
Glyma.17G169300	2.0424	UniRef100_B9HH93 Leucine-rich repeat transmembrane protein kinase n=1 Tax=Populus trichocarpa RepID=B9HH93_POPTR
Glyma.11G023200	2.04079	UniRef100_G7KC21 Aquaporin n=1 Tax=Medicago truncatula RepID=G7KC21_MEDTR
Glyma.14G122600	2.04077	UniRef100_Q5NA53 Glycogenin-like protein n=1 Tax=Oryza sativa subsp. japonica RepID=Q5NA53_ORYSJ
Glyma.08G360800	2.03845	UniRef100_Q9FY96 Pollen Ole e 1 allergen and extensin family protein n=1 Tax=Arabidopsis thaliana RepID=Q9FY96_ARATH
Glyma.12G056000	2.03781	UniRef100_G7JCH4 Cyclin-dependent kinase-like protein n=1 Tax=Medicago truncatula RepID=G7JCH4_MEDTR
Glyma.06G291000	2.03643	UniRef100_G7JTU3 Early nodulin-like protein n=1 Tax=Medicago truncatula RepID=G7JTU3_MEDTR
Glyma.08G348500	2.03613	UniRef100_Q5IFH8 Triterpene UDP-glucosyl transferase UGT73K1 n=1 Tax=Medicago truncatula RepID=Q5IFH8_MEDTR
Glyma.13G141700	2.02959	UniRef100_UPI000310CDE9 hypothetical protein n=1 Tax=Fischerella muscicola RepID=UPI000310CDE9
Glyma.10G001000	2.02155	UniRef100_G7JWI8 Acylamino-acid-releasing enzyme n=1 Tax=Medicago truncatula RepID=G7JWI8_MEDTR
Glyma.12G178000	2.01973	UniRef100_C5G5Y5 Xyloglucan endotraglucosylase/hydrolase n=1 Tax=Phaseolus angularis RepID=C5G5Y5_PHAAN
Glyma.13G145200	2.01588	UniRef100_G7IBJ3 30 kDa ribonucleoprotein n=1 Tax=Medicago truncatula RepID=G7IBJ3_MEDTR
Glyma.06G163000	2.0155	UniRef100_E6NU07 JHL07K02.7 protein n=1 Tax=Jatropha curcas RepID=E6NU07_JATCU
Glyma.04G182700	2.01436	UniRef100_G7JPU2 Protein kinase n=1 Tax=Medicago truncatula RepID=G7JPU2_MEDTR
Glyma.18G213300	2.00976	NA
Glyma.15G215600	2.0046	UniRef100_A5A0Y6 Receptor-like kinase 17 n=1 Tax=Solanum chacoense RepID=A5A0Y6_SOLCH
Glyma.16G031600	2.00411	UniRef100_R4HD36 Rpp4 candidate R5 n=1 Tax=Glycine max RepID=R4HD36_SOYBN
Glyma.13G219400	2.00397	UniRef100_G7IP65 Protease Do-like protein n=1 Tax=Medicago truncatula RepID=G7IP65_MEDTR
Glyma.01G054400	2.00305	NA
Glyma.12G061700	2.0008	UniRef100_G7JUU5 Ubiquitin fusion degradation protein-like protein n=1 Tax=Medicago truncatula RepID=G7JUU5_MEDTR
Glyma.16G043100	1.99994	UniRef100_G7KZD5 Lectin n=1 Tax=Medicago truncatula RepID=G7KZD5_MEDTR
Glyma.05G055700	1.99891	UniRef100_Q9LLQ5 Seed maturation protein PM40 n=1 Tax=Glycine max RepID=Q9LLQ5_SOYBN
Glyma.13G075100	1.99584	UniRef100_Q9CAU1 Serine carboxypeptidase-like 3 n=1 Tax=Arabidopsis thaliana RepID=SCP3_ARATH
Glyma.02G277600	1.99074	UniRef100_Q39880 Mitotic cyclin b1-type n=1 Tax=Glycine max RepID=Q39880_SOYBN
Glyma.13G316500	1.9861	UniRef100_G7ITT2 Soft fertilization envelope protein n=1 Tax=Medicago truncatula RepID=G7ITT2_MEDTR
Glyma.09G226700	1.98484	UniRef100_G7IZJ6 Serine carboxypeptidase-like protein n=1 Tax=Medicago truncatula RepID=G7IZJ6_MEDTR
Glyma.18G247000	1.98235	UniRef100_G7KSI0 UDP-glucose glucosyltransferase n=1 Tax=Medicago truncatula RepID=G7KSI0_MEDTR
Glyma.17G105800	1.98191	UniRef100_G7JHS4 DNA-binding protein phosphatase 2C n=1 Tax=Medicago truncatula RepID=G7JHS4_MEDTR
Glyma.07G117600	1.97913	UniRef100_G7JFR3 Transcription factor bHLH25 n=1 Tax=Medicago truncatula RepID=G7JFR3_MEDTR
Glyma.07G257500	1.97907	UniRef100_G7IEE7 Xyloglucan-specific endoglucanase inhibitor protein n=1 Tax=Medicago truncatula RepID=G7IEE7_MEDTR
Glyma.02G226700	1.97831	UniRef100_G7KE89 Dermal papilla-derived protein-like protein n=1 Tax=Medicago truncatula RepID=G7KE89_MEDTR
Glyma.07G063100	1.97804	UniRef100_R4HD36 Rpp4 candidate R5 n=1 Tax=Glycine max RepID=R4HD36_SOYBN
Glyma.13G252800	1.97094	UniRef100_G7JTY3 Metal transporter CNNM4 n=1 Tax=Medicago truncatula RepID=G7JTY3_MEDTR
Glyma.12G222200	1.97029	UniRef100_Q41249 Protochlorophyllide reductase, chloroplastic n=3 Tax=Cucumis sativus RepID=PORA_CUCSA
Glyma.07G006500	1.9653	UniRef100_D4IIB0 Sulphate transporter n=1 Tax=Astragalus bisulcatus RepID=D4IIB0_ASTBI
Glyma.04G044600	1.96512	UniRef100_D3YBD3 Proteinase inhibitor n=1 Tax=Trifolium repens RepID=D3YBD3_TRIRP
Glyma.11G048700	1.9634	UniRef100_G7K3T9 Glucan endo-1,3-beta-glucosidase n=1 Tax=Medicago truncatula RepID=G7K3T9_MEDTR
Glyma.16G205200	1.96192	UniRef100_V5N828 Chloroplast pigment-binding protein CP26 n=1 Tax=Phaseolus vulgaris RepID=V5N828_PHAVU
Glyma.18G057500	1.96105	UniRef100_O64730 Probable protein phosphatase 2C 26 n=2 Tax=Arabidopsis thaliana RepID=P2C26_ARATH
Glyma.06G004400	1.95753	UniRef100_G7J8H6 Endo-1,4-beta-xylanase A n=1 Tax=Medicago truncatula RepID=G7J8H6_MEDTR
Glyma.15G243300	1.95652	UniRef100_H1A987 Cytochrome P450 monooxygenase n=1 Tax=Glycyrrhiza uralensis RepID=H1A987_GLYUR
Glyma.18G180900	1.95116	UniRef100_G7L4H2 Kinesin-like protein KIF22-A n=1 Tax=Medicago truncatula RepID=G7L4H2_MEDTR
Glyma.06G290300	1.9501	UniRef100_F4I2H7-2 Isoform 2 of Protein TPX2 n=1 Tax=Arabidopsis thaliana RepID=F4I2H7-2
Glyma.06G249300	1.95008	UniRef100_D7L4U6 Peptidyl-prolyl cis-trans isomerase TLP38, chloroplast n=1 Tax=Arabidopsis lyrata subsp. lyrata RepID=D7L4U6_ARALL
Glyma.12G164000	1.9498	NA
Glyma.10G271000	1.94945	UniRef100_B6T5L9 Fiber protein Fb34 n=1 Tax=Zea mays RepID=B6T5L9_MAIZE
Glyma.13G248500	1.94757	UniRef100_K7M1R3 Serine/threonine-protein kinase n=3 Tax=Glycine max RepID=K7M1R3_SOYBN
Glyma.10G205100	1.93707	UniRef100_E9L570 CLE24 protein n=1 Tax=Glycine max RepID=E9L570_SOYBN
Glyma.13G029900	1.93501	UniRef100_G7IEP9 Cytokinin-O-glucosyltransferase n=1 Tax=Medicago truncatula RepID=G7IEP9_MEDTR
Glyma.04G184000	1.93297	UniRef100_G7J5E8 Boron transporter n=1 Tax=Medicago truncatula RepID=G7J5E8_MEDTR
Glyma.18G106300	1.92805	UniRef100_D2WK33 Rhamnose synthase n=1 Tax=Gossypium hirsutum RepID=D2WK33_GOSHI
Glyma.12G031200	1.92721	UniRef100_L0AUX3 Thaumatin n=2 Tax=Populus RepID=L0AUX3_POPTO
Glyma.07G073300	1.92117	UniRef100_G7KQ26 Double-stranded RNA-specific adenosine deaminase n=1 Tax=Medicago truncatula RepID=G7KQ26_MEDTR
Glyma.08G311600	1.92095	UniRef100_G7J1R6 Anthranilate N-benzoyltransferase protein n=1 Tax=Medicago truncatula RepID=G7J1R6_MEDTR
Glyma.02G252400	1.92026	UniRef100_A9YWR2 BHLH transcription factor n=1 Tax=Medicago truncatula RepID=A9YWR2_MEDTR
Glyma.20G204400	1.91769	UniRef100_E2FKI8 Sieve element occlusion r n=1 Tax=Glycine max RepID=E2FKI8_SOYBN
Glyma.17G215200	1.91574	UniRef100_M7Z1J8 Histone-lysine N-methyltransferase ATX2 n=1 Tax=Triticum urartu RepID=M7Z1J8_TRIUA
Glyma.12G014500	1.9144	UniRef100_Q8L9H8 DNA ligase-like protein n=1 Tax=Arabidopsis thaliana RepID=Q8L9H8_ARATH
Glyma.13G169000	1.91074	UniRef100_D2DW88 Calcium homeostasis regulater-like protein CHoR1 n=1 Tax=Phaseolus vulgaris RepID=D2DW88_PHAVU
Glyma.08G277200	1.90743	UniRef100_W0TRA4 UDP-glycosyltransferase n=1 Tax=Acacia mangium RepID=W0TRA4_ACAMN
Glyma.20G150600	1.90738	UniRef100_P93169 Early light-induced protein n=1 Tax=Glycine max RepID=P93169_SOYBN
Glyma.19G156000	1.90492	UniRef100_Q01MD0 H0209A05.2 protein n=2 Tax=Oryza sativa RepID=Q01MD0_ORYSA
Glyma.17G228400	1.90067	UniRef100_G7I9X4 Delta-6-desaturase n=1 Tax=Medicago truncatula RepID=G7I9X4_MEDTR
Glyma.19G063000	1.89814	NA
Glyma.10G032400	1.89747	UniRef100_B9H8H7 Glycosyl transferase family 8 family protein n=1 Tax=Populus trichocarpa RepID=B9H8H7_POPTR
Glyma.03G090000	1.8973	UniRef100_G7LEC3 Fimbrin n=1 Tax=Medicago truncatula RepID=G7LEC3_MEDTR
Glyma.08G025400	1.89683	NA
Glyma.17G142600	1.89664	UniRef100_G7JIV4 DUF246 domain-containing protein n=1 Tax=Medicago truncatula RepID=G7JIV4_MEDTR
Glyma.04G119600	1.8951	UniRef100_G7IYH4 Monocopper oxidase-like protein SKS1 n=1 Tax=Medicago truncatula RepID=G7IYH4_MEDTR
Glyma.13G363000	1.89448	UniRef100_G7IMH6 Acyl-protein thioesterase n=1 Tax=Medicago truncatula RepID=G7IMH6_MEDTR
Glyma.09G203300	1.89331	UniRef100_I1L4V9 Auxin-induced protein n=1 Tax=Glycine max RepID=I1L4V9_SOYBN
Glyma.08G281500	1.89264	NA
Glyma.06G093600	1.88651	UniRef100_G7J557 Aspartic proteinase nepenthesin-1 n=1 Tax=Medicago truncatula RepID=G7J557_MEDTR
Glyma.07G139100	1.88537	UniRef100_G7L5K4 Peptide transporter PTR3-B n=1 Tax=Medicago truncatula RepID=G7L5K4_MEDTR
Glyma.13G348400	1.8826	UniRef100_G7IS48 IQ domain-containing protein n=1 Tax=Medicago truncatula RepID=G7IS48_MEDTR
Glyma.10G220700	1.88248	UniRef100_U5GJ35 Leucine-rich repeat transmembrane protein kinase n=1 Tax=Populus trichocarpa RepID=U5GJ35_POPTR
Glyma.06G065800	1.87908	NA
Glyma.05G014900	1.87683	UniRef100_B9I2N7 Kinesin motor family protein n=2 Tax=Populus trichocarpa RepID=B9I2N7_POPTR
Glyma.04G047400	1.874	NA
Glyma.10G033300	1.87148	NA
Glyma.13G275300	1.87038	NA
Glyma.14G214300	1.86985	UniRef100_G7K1P2 Glucan endo-1,3-beta-glucosidase n=1 Tax=Medicago truncatula RepID=G7K1P2_MEDTR
Glyma.16G137000	1.86746	UniRef100_C6ZS35 Resistance protein n=1 Tax=Glycine max RepID=C6ZS35_SOYBN
Glyma.19G169800	1.86628	UniRef100_I1N9H1 Mitochondrial Rho GTPase n=1 Tax=Glycine max RepID=I1N9H1_SOYBN
Glyma.18G143700	1.86097	UniRef100_K7MS37 MATE efflux family protein n=1 Tax=Glycine max RepID=K7MS37_SOYBN
Glyma.07G007000	1.8594	UniRef100_P24095 Seed linoleate 9S-lipoxygenase n=1 Tax=Glycine max RepID=LOXX_SOYBN
Glyma.18G079600	1.85774	UniRef100_G7ZVH7 Multidrug resistance protein ABC transporter family n=1 Tax=Medicago truncatula RepID=G7ZVH7_MEDTR
Glyma.20G234100	1.85514	UniRef100_G7I841 Kinesin n=1 Tax=Medicago truncatula RepID=G7I841_MEDTR
Glyma.11G012400	1.85446	UniRef100_G7K6J6 Cell division cycle protein-like protein n=1 Tax=Medicago truncatula RepID=G7K6J6_MEDTR
Glyma.05G057500	1.85326	UniRef100_G8XQT3 Extensin-like protein n=1 Tax=Glycine max RepID=G8XQT3_SOYBN
Glyma.06G088800	1.85174	UniRef100_A9PFI9 Serine/threonine protein kinase n=1 Tax=Populus trichocarpa RepID=A9PFI9_POPTR
Glyma.06G100500	1.85122	NA
Glyma.18G124500	1.8495	UniRef100_U5GNC1 Leucine-rich repeat transmembrane protein kinase n=1 Tax=Populus trichocarpa RepID=U5GNC1_POPTR
Glyma.02G280200	1.84806	UniRef100_G7KCZ4 Pentatricopeptide repeat-containing protein n=1 Tax=Medicago truncatula RepID=G7KCZ4_MEDTR
Glyma.16G181900	1.84749	UniRef100_E5GCU2 Kinesin-like protein n=1 Tax=Cucumis melo subsp. melo RepID=E5GCU2_CUCME
Glyma.15G276000	1.84582	UniRef100_I1MJQ7 DNA topoisomerase 2 n=1 Tax=Glycine max RepID=I1MJQ7_SOYBN
Glyma.13G115300	1.8391	UniRef100_K7LZ49 Pectinesterase n=1 Tax=Glycine max RepID=K7LZ49_SOYBN
Glyma.05G043600	1.83592	UniRef100_Q2HUX9 Abhydrolase domain-containing protein FAM108C1 n=2 Tax=Medicago truncatula RepID=Q2HUX9_MEDTR
Glyma.13G242800	1.83479	UniRef100_B9N1K5 COP1-interacting protein 7 n=1 Tax=Populus trichocarpa RepID=B9N1K5_POPTR
Glyma.01G152100	1.83201	UniRef100_F6LPV3 Rop guanine nucleotide exchange factor n=2 Tax=Medicago truncatula RepID=F6LPV3_MEDTR
Glyma.05G183200	1.8318	UniRef100_F8RS74 Nuclear transcription factor Y-alpha (Fragment) n=1 Tax=Populus euphratica RepID=F8RS74_POPEU
Glyma.08G080700	1.82207	UniRef100_G7IML7 Reticuline oxidase-like protein n=1 Tax=Medicago truncatula RepID=G7IML7_MEDTR
Glyma.08G146500	1.8208	UniRef100_Q9SLQ6 Actin isoform B n=2 Tax=Fabaceae RepID=Q9SLQ6_MIMPU
Glyma.11G039700	1.82075	UniRef100_G7JYN7 Baculoviral IAP repeat-containing protein n=1 Tax=Medicago truncatula RepID=G7JYN7_MEDTR
Glyma.19G013500	1.82033	UniRef100_G7KJD0 U-box domain-containing protein n=1 Tax=Medicago truncatula RepID=G7KJD0_MEDTR
Glyma.04G027500	1.81628	UniRef100_E6NU69 JHL18I08.13 protein n=1 Tax=Jatropha curcas RepID=E6NU69_JATCU
Glyma.13G293100	1.81583	UniRef100_Q40220 Rac-like GTP-binding protein RAC2 n=1 Tax=Lotus japonicus RepID=RAC2_LOTJA
Glyma.06G015900	1.81573	UniRef100_Q38IX0 Glyceraldehyde-3-phosphate dehydrogenase B subunit n=1 Tax=Glycine max RepID=Q38IX0_SOYBN
Glyma.09G091100	1.81333	UniRef100_G7JGL1 Heparanase-like protein n=1 Tax=Medicago truncatula RepID=G7JGL1_MEDTR
Glyma.03G074800	1.81224	UniRef100_D9IWP6 Fructokinase-like protein 1 n=1 Tax=Vigna unguiculata RepID=D9IWP6_VIGUN
Glyma.10G095100	1.80983	UniRef100_B9II50 Zinc finger family protein n=1 Tax=Populus trichocarpa RepID=B9II50_POPTR
Glyma.02G162700	1.80835	UniRef100_U5FPV1 Calcineurin-like phosphoesterase family protein n=1 Tax=Populus trichocarpa RepID=U5FPV1_POPTR
Glyma.10G052600	1.80432	UniRef100_Q9S7D9 Serine/threonine-protein kinase-like protein CCR1 n=1 Tax=Arabidopsis thaliana RepID=ACCR1_ARATH
Glyma.15G231500	1.80392	UniRef100_Q8GZF0 Resistance protein KR4 n=1 Tax=Glycine max RepID=Q8GZF0_SOYBN
Glyma.18G011500	1.80177	UniRef100_G7J2K2 Estradiol 17-beta-dehydrogenase n=1 Tax=Medicago truncatula RepID=G7J2K2_MEDTR
Glyma.06G004500	1.80044	UniRef100_A9PAI6 Auxin influx carrier family protein n=1 Tax=Populus trichocarpa RepID=A9PAI6_POPTR
Glyma.09G263500	1.79927	UniRef100_B9ID24 Peptidoglycan-binding LysM domain-containing family protein (Fragment) n=1 Tax=Populus trichocarpa RepID=B9ID24_POPTR
Glyma.09G241900	1.7975	UniRef100_G7JHP7 Glycoprotein-like protein n=1 Tax=Medicago truncatula RepID=G7JHP7_MEDTR
Glyma.02G026400	1.79463	UniRef100_Q9XIE5 F23H11.16 protein n=2 Tax=Arabidopsis thaliana RepID=Q9XIE5_ARATH
Glyma.07G085100	1.79408	UniRef100_B7FL53 Protein ABIL1 n=1 Tax=Medicago truncatula RepID=B7FL53_MEDTR
Glyma.16G068900	1.7937	UniRef100_B0M183 Acetylcholinesterase n=1 Tax=Macroptilium atropurpureum RepID=B0M183_9FABA
Glyma.04G020300	1.79346	UniRef100_P16002 Plastocyanin, chloroplastic n=1 Tax=Pisum sativum RepID=PLAS_PEA
Glyma.15G181900	1.79043	UniRef100_B9MT30 Flavin-containing monooxygenase family protein n=1 Tax=Populus trichocarpa RepID=B9MT30_POPTR
Glyma.17G121000	1.78754	UniRef100_Q0PJJ2 MYB transcription factor MYB109 n=1 Tax=Glycine max RepID=Q0PJJ2_SOYBN
Glyma.15G011700	1.78379	UniRef100_Q9LRP9 Genomic DNA, chromosome 3, P1 clone:MQD17 n=1 Tax=Arabidopsis thaliana RepID=Q9LRP9_ARATH
Glyma.06G283600	1.78319	UniRef100_G7JCJ7 Menaquinone biosynthesis methyltransferase ubiE n=1 Tax=Medicago truncatula RepID=G7JCJ7_MEDTR
Glyma.13G185200	1.78133	UniRef100_G7ILG2 PAP-specific phosphatase HAL2-like protein n=1 Tax=Medicago truncatula RepID=G7ILG2_MEDTR
Glyma.18G013300	1.77739	UniRef100_B9HLF5 Sphere organelles family protein n=1 Tax=Populus trichocarpa RepID=B9HLF5_POPTR
Glyma.12G021800	1.77434	UniRef100_G7JQK2 Ubiquitin carrier protein n=1 Tax=Medicago truncatula RepID=G7JQK2_MEDTR
Glyma.05G012600	1.77252	UniRef100_K7MLA7 tRNA (guanine(37)-N1)-methyltransferase n=1 Tax=Glycine max RepID=K7MLA7_SOYBN
Glyma.02G237500	1.77026	UniRef100_G7IMD4 B3 domain-containing protein n=1 Tax=Medicago truncatula RepID=G7IMD4_MEDTR
Glyma.11G151800	1.77003	UniRef100_G7IYF6 Cellulose synthase n=1 Tax=Medicago truncatula RepID=G7IYF6_MEDTR
Glyma.10G000200	1.76674	UniRef100_F4K1G7 P-loop containing nucleoside triphosphate hydrolases superfamily protein n=3 Tax=Arabidopsis thaliana RepID=F4K1G7_ARATH
Glyma.06G069700	1.7657	NA
Glyma.05G216400	1.76401	UniRef100_Q2HZY0 Endo-1,4-beta-glucanase (Fragment) n=1 Tax=Glycine max RepID=Q2HZY0_SOYBN
Glyma.10G130200	1.76298	UniRef100_Q9LIR5 Genomic DNA, chromosome 3, BAC clone:F14O13 n=1 Tax=Arabidopsis thaliana RepID=Q9LIR5_ARATH
Glyma.02G033400	1.76245	UniRef100_B9HJT0 NHL repeat-containing family protein n=1 Tax=Populus trichocarpa RepID=B9HJT0_POPTR
Glyma.18G158200	1.75769	UniRef100_G7LF67 Beta-1 3-glucanase n=1 Tax=Medicago truncatula RepID=G7LF67_MEDTR
Glyma.20G041000	1.75574	UniRef100_B9SJ74 Phospholipase A22 n=1 Tax=Ricinus communis RepID=B9SJ74_RICCO
Glyma.16G172500	1.75546	UniRef100_G7ID28 Multidrug resistance protein ABC transporter family n=1 Tax=Medicago truncatula RepID=G7ID28_MEDTR
Glyma.13G190400	1.75235	UniRef100_Q6SQJ2 NBS-LRR type disease resistance protein RPG1-B n=1 Tax=Glycine max RepID=Q6SQJ2_SOYBN
Glyma.03G193600	1.74817	UniRef100_G7L605 GDSL esterase/lipase n=1 Tax=Medicago truncatula RepID=G7L605_MEDTR
Glyma.02G168400	1.74601	UniRef100_Q9SF04 F26K24.24 protein n=1 Tax=Arabidopsis thaliana RepID=Q9SF04_ARATH
Glyma.03G014300	1.74133	UniRef100_G7LBT8 (+)-neomenthol dehydrogenase n=1 Tax=Medicago truncatula RepID=G7LBT8_MEDTR
Glyma.15G231700	1.73956	UniRef100_G7J9J9 Protein argonaute n=1 Tax=Medicago truncatula RepID=G7J9J9_MEDTR
Glyma.06G041800	1.72987	UniRef100_B9MVU1 Homeobox-leucine zipper transcription factor family protein n=2 Tax=Populus RepID=B9MVU1_POPTR
Glyma.03G119500	1.7292	UniRef100_B9HDR7 DICARBOXYLATE DIIRON 1 family protein n=1 Tax=Populus trichocarpa RepID=B9HDR7_POPTR
Glyma.10G090000	1.72672	UniRef100_I1L9S4 DNA topoisomerase 2 n=1 Tax=Glycine max RepID=I1L9S4_SOYBN
Glyma.04G136000	1.72309	UniRef100_T2DNA5 Aspartic proteinase nepenthesin-1-like protein n=1 Tax=Phaseolus vulgaris RepID=T2DNA5_PHAVU
Glyma.16G120200	1.72077	UniRef100_G7LA89 IST1-like protein n=1 Tax=Medicago truncatula RepID=G7LA89_MEDTR
Glyma.14G095300	1.71809	NA
Glyma.16G085200	1.71413	UniRef100_G7L9E6 TMV resistance protein N n=1 Tax=Medicago truncatula RepID=G7L9E6_MEDTR
Glyma.06G318800	1.71224	UniRef100_G7IYH4 Monocopper oxidase-like protein SKS1 n=1 Tax=Medicago truncatula RepID=G7IYH4_MEDTR
Glyma.01G219600	1.71177	UniRef100_G7KC38 DNA-binding PD1-like protein n=1 Tax=Medicago truncatula RepID=G7KC38_MEDTR
Glyma.02G290700	1.7111	UniRef100_Q9LPT5 F11F12.2 protein n=1 Tax=Arabidopsis thaliana RepID=Q9LPT5_ARATH
Glyma.04G188200	1.70815	UniRef100_G7J4R9 Serine/threonine protein kinase TNNI3K n=1 Tax=Medicago truncatula RepID=G7J4R9_MEDTR
Glyma.09G203000	1.70289	UniRef100_A9YWR2 BHLH transcription factor n=1 Tax=Medicago truncatula RepID=A9YWR2_MEDTR
Glyma.08G273600	1.70214	UniRef100_G7KF59 Hydroxyproline-rich glycoprotein n=2 Tax=Medicago truncatula RepID=G7KF59_MEDTR
Glyma.13G301900	1.70044	NA
Glyma.02G243600	1.69907	UniRef100_U5FLT4 Aspartyl protease family protein n=1 Tax=Populus trichocarpa RepID=U5FLT4_POPTR
Glyma.13G290600	1.69753	UniRef100_G7IU28 177 protein n=1 Tax=Medicago truncatula RepID=G7IU28_MEDTR
Glyma.07G064900	1.69636	NA
Glyma.05G179100	1.69461	NA
Glyma.19G163300	1.69345	UniRef100_U5GDI4 Basic helix-loop-helix family protein n=1 Tax=Populus trichocarpa RepID=U5GDI4_POPTR
Glyma.08G103200	1.6894	UniRef100_B9HT87 GLUCOSIDASE 1 family protein n=1 Tax=Populus trichocarpa RepID=B9HT87_POPTR
Glyma.15G232600	1.68783	UniRef100_G7LGT8 Resistance protein n=1 Tax=Medicago truncatula RepID=G7LGT8_MEDTR
Glyma.02G112900	1.68755	NA
Glyma.18G017400	1.68689	NA
Glyma.11G131700	1.68575	NA
Glyma.18G191600	1.68572	UniRef100_O24101 MtN5 protein n=1 Tax=Medicago truncatula RepID=O24101_MEDTR
Glyma.04G246600	1.68533	UniRef100_Q39879 Mitotic cyclin a2-type n=1 Tax=Glycine max RepID=Q39879_SOYBN
Glyma.12G007500	1.68023	UniRef100_G0T433 Phytase n=2 Tax=Mesangiospermae RepID=G0T433_SOYBN
Glyma.01G127500	1.6743	UniRef100_B9IGK1 SEC14 cytosolic factor family protein n=1 Tax=Populus trichocarpa RepID=B9IGK1_POPTR
Glyma.18G246800	1.67124	UniRef100_A2Q5W8 Actin-binding FH2 n=1 Tax=Medicago truncatula RepID=A2Q5W8_MEDTR
Glyma.02G002500	1.65927	UniRef100_B9HKB5 Argonaute family protein n=1 Tax=Populus trichocarpa RepID=B9HKB5_POPTR
Glyma.15G219600	1.65754	UniRef100_O64628 Thioredoxin domain-containing protein 9 homolog n=2 Tax=Arabidopsis thaliana RepID=TXND9_ARATH
Glyma.07G081600	1.65499	UniRef100_G7L1F3 Alpha-1,4-galacturonosyltransferase n=1 Tax=Medicago truncatula RepID=G7L1F3_MEDTR
Glyma.18G111600	1.65389	UniRef100_Q9SHK5 F12K11.5 n=1 Tax=Arabidopsis thaliana RepID=Q9SHK5_ARATH
Glyma.12G075400	1.65286	UniRef100_E0A2W0 Plasma membrane intrinsic protein n=1 Tax=Glycine max RepID=E0A2W0_SOYBN
Glyma.15G185000	1.65167	UniRef100_A2Q3Y9 50S ribosomal protein L18 n=1 Tax=Medicago truncatula RepID=A2Q3Y9_MEDTR
Glyma.14G136900	1.65151	UniRef100_B9HBI4 Glycosyl transferase family 2 family protein n=2 Tax=Populus trichocarpa RepID=B9HBI4_POPTR
Glyma.04G188100	1.64956	UniRef100_G7KED3 Indole-3-acetate beta-glucosyltransferase n=1 Tax=Medicago truncatula RepID=G7KED3_MEDTR
Glyma.03G217500	1.6489	UniRef100_E5LCM9 Celullose synthase-like D protein n=1 Tax=Gossypium hirsutum RepID=E5LCM9_GOSHI
Glyma.15G016500	1.64776	UniRef100_G7IUR3 Homeobox-leucine zipper protein GLABRA n=2 Tax=Medicago truncatula RepID=G7IUR3_MEDTR
Glyma.15G116000	1.64738	UniRef100_I1MFP9 Thymidine kinase n=1 Tax=Glycine max RepID=I1MFP9_SOYBN
Glyma.12G085600	1.64732	UniRef100_G7JKZ3 Nucleobase ascorbate transporter n=1 Tax=Medicago truncatula RepID=G7JKZ3_MEDTR
Glyma.06G183400	1.63656	UniRef100_G7J5I4 Polygalacturonase-1 non-catalytic subunit beta n=1 Tax=Medicago truncatula RepID=G7J5I4_MEDTR
Glyma.13G160400	1.63642	UniRef100_B6TLL4 36.4 kDa proline-rich protein n=1 Tax=Zea mays RepID=B6TLL4_MAIZE
Glyma.16G195900	1.6311	UniRef100_G7KP92 Pentatricopeptide repeat-containing protein n=1 Tax=Medicago truncatula RepID=G7KP92_MEDTR
Glyma.11G201700	1.63039	UniRef100_O80363 50S ribosomal protein L17, chloroplastic n=1 Tax=Nicotiana tabacum RepID=RK17_TOBAC
Glyma.06G179100	1.62794	UniRef100_D7KSS5 Pentatricopeptide repeat-containing protein n=1 Tax=Arabidopsis lyrata subsp. lyrata RepID=D7KSS5_ARALL
Glyma.17G009500	1.62661	UniRef100_G7JKG5 EH-domain-containing protein n=1 Tax=Medicago truncatula RepID=G7JKG5_MEDTR
Glyma.15G094700	1.62489	UniRef100_G7IPX5 Glutamate-gated kainate-type ion channel receptor subunit GluR5 n=1 Tax=Medicago truncatula RepID=G7IPX5_MEDTR
Glyma.17G254700	1.62059	UniRef100_G7I5V7 Auxin-induced protein 5NG4 n=1 Tax=Medicago truncatula RepID=G7I5V7_MEDTR
Glyma.03G241000	1.62032	UniRef100_A2Q5Z1 General substrate transporter; Sugar transporter superfamily n=1 Tax=Medicago truncatula RepID=A2Q5Z1_MEDTR
Glyma.15G233400	1.61888	UniRef100_Q8GZF0 Resistance protein KR4 n=1 Tax=Glycine max RepID=Q8GZF0_SOYBN
Glyma.01G190900	1.61748	UniRef100_Q9FPR2 Lysine-rich arabinogalactan protein 18 n=1 Tax=Arabidopsis thaliana RepID=AGP18_ARATH
Glyma.13G127200	1.61608	UniRef100_K7LZD8 Photosystem II reaction center Psb28 protein n=2 Tax=Glycine max RepID=K7LZD8_SOYBN
Glyma.13G217700	1.6102	UniRef100_G7IPX5 Glutamate-gated kainate-type ion channel receptor subunit GluR5 n=1 Tax=Medicago truncatula RepID=G7IPX5_MEDTR
Glyma.17G140000	1.60968	UniRef100_G8XQT3 Extensin-like protein n=1 Tax=Glycine max RepID=G8XQT3_SOYBN
Glyma.06G269700	1.60917	UniRef100_Q9SLR8 Thiamine thiazole synthase, chloroplastic n=2 Tax=Glycine max RepID=Q9SLR8_SOYBN
Glyma.03G185900	1.60804	UniRef100_Q39882 Nodulin-26 n=1 Tax=Glycine max RepID=Q39882_SOYBN
Glyma.15G149200	1.60729	UniRef100_B9N043 Transducin family protein n=1 Tax=Populus trichocarpa RepID=B9N043_POPTR
Glyma.18G190300	1.60675	UniRef100_Q9FQE7 Glutathione S-transferase GST 11 n=1 Tax=Glycine max RepID=Q9FQE7_SOYBN
Glyma.07G192200	1.60663	UniRef100_G7INX5 Leucine-rich repeat receptor-like protein kinase n=1 Tax=Medicago truncatula RepID=G7INX5_MEDTR
Glyma.08G056100	1.60385	UniRef100_V7CQR6 Potassium transporter n=1 Tax=Phaseolus vulgaris RepID=V7CQR6_PHAVU
Glyma.05G105700	1.59989	UniRef100_Q9FJW9 Arabinanase/levansucrase/invertase n=2 Tax=Arabidopsis thaliana RepID=Q9FJW9_ARATH
Glyma.03G259500	1.5995	UniRef100_B9GRM6 Isoflavone reductase family protein n=1 Tax=Populus trichocarpa RepID=B9GRM6_POPTR
Glyma.05G057800	1.59475	UniRef100_C6SVJ1 Proline-rich protein n=1 Tax=Glycine max RepID=C6SVJ1_SOYBN
Glyma.01G201000	1.5943	UniRef100_G7J7D8 50S ribosomal protein L11 n=1 Tax=Medicago truncatula RepID=G7J7D8_MEDTR
Glyma.10G035400	1.59261	UniRef100_U5GDI4 Basic helix-loop-helix family protein n=1 Tax=Populus trichocarpa RepID=U5GDI4_POPTR
Glyma.15G070700	1.59184	UniRef100_B9N1K5 COP1-interacting protein 7 n=1 Tax=Populus trichocarpa RepID=B9N1K5_POPTR
Glyma.11G092800	1.58823	UniRef100_G7JRQ5 Altered inheritance rate of mitochondria protein n=1 Tax=Medicago truncatula RepID=G7JRQ5_MEDTR
Glyma.19G125800	1.58741	UniRef100_G7L4U3 4-alpha-glucanotransferase n=21 Tax=Medicago RepID=G7L4U3_MEDTR
Glyma.05G192700	1.58303	UniRef100_G7LE38 ABC transporter G family member n=1 Tax=Medicago truncatula RepID=G7LE38_MEDTR
Glyma.17G233200	1.5824	UniRef100_U5FRP3 Kinesin motor family protein n=1 Tax=Populus trichocarpa RepID=U5FRP3_POPTR
Glyma.10G179200	1.57976	UniRef100_D7L8T1 Phosphate-responsive 1 family protein (Fragment) n=1 Tax=Arabidopsis lyrata subsp. lyrata RepID=D7L8T1_ARALL
Glyma.13G321200	1.57944	UniRef100_Q67Y83 Serine carboxypeptidase-like 51 n=1 Tax=Arabidopsis thaliana RepID=SCP51_ARATH
Glyma.02G146700	1.57833	NA
Glyma.07G198500	1.57755	UniRef100_T2DNP8 30S ribosomal protein S5 n=1 Tax=Phaseolus vulgaris RepID=T2DNP8_PHAVU
Glyma.14G016800	1.57606	UniRef100_G7K4C8 Kinesin-like protein KIF15 n=1 Tax=Medicago truncatula RepID=G7K4C8_MEDTR
Glyma.10G288400	1.57219	UniRef100_C6FF80 NBS-LRR disease resistance protein n=1 Tax=Glycine max RepID=C6FF80_SOYBN
Glyma.11G006400	1.57203	UniRef100_B9HUU5 Senescence-associated family protein n=1 Tax=Populus trichocarpa RepID=B9HUU5_POPTR
Glyma.17G164100	1.57066	UniRef100_G7JCT4 Subtilisin-like protease n=1 Tax=Medicago truncatula RepID=G7JCT4_MEDTR
Glyma.13G190100	1.56891	UniRef100_B6T7P6 Gene trap locus 3 n=1 Tax=Zea mays RepID=B6T7P6_MAIZE
Glyma.13G190800	1.56649	UniRef100_C6ZS42 Disease resistance protein n=2 Tax=Glycine max RepID=C6ZS42_SOYBN
Glyma.12G128100	1.56168	UniRef100_G7IU28 177 protein n=1 Tax=Medicago truncatula RepID=G7IU28_MEDTR
Glyma.13G131200	1.55861	UniRef100_Q2HVU7 K(+)/H(+) antiporter n=1 Tax=Medicago truncatula RepID=Q2HVU7_MEDTR
Glyma.05G167100	1.55674	UniRef100_B6U8T6 Carboxyl-terminal peptidase n=1 Tax=Zea mays RepID=B6U8T6_MAIZE
Glyma.04G071400	1.55495	UniRef100_T2DMS7 TIFY 8-like protein n=1 Tax=Phaseolus vulgaris RepID=T2DMS7_PHAVU
Glyma.18G152400	1.55432	UniRef100_F5BR62 Defective in induced resistance 1 protein n=1 Tax=Nicotiana tabacum RepID=F5BR62_TOBAC
Glyma.18G071400	1.55363	UniRef100_Q9FKT6 Dbj|BAA81760.1 n=1 Tax=Arabidopsis thaliana RepID=Q9FKT6_ARATH
Glyma.20G051900	1.54923	UniRef100_B9ZZP2 Ascorbate oxidase n=1 Tax=Pisum sativum RepID=B9ZZP2_PEA
Glyma.18G269900	1.54781	UniRef100_C6ZRP1 Receptor-like kinase n=2 Tax=Glycine max RepID=C6ZRP1_SOYBN
Glyma.08G124400	1.54485	UniRef100_Q5D1M3 Class III HD-Zip protein 4 n=1 Tax=Populus trichocarpa RepID=Q5D1M3_POPTR
Glyma.17G012300	1.54474	UniRef100_G7JJ92 L-ascorbate oxidase-like protein n=1 Tax=Medicago truncatula RepID=G7JJ92_MEDTR
Glyma.01G207300	1.53753	UniRef100_Q39862 Homeobox-leucine zipper protein n=1 Tax=Glycine max RepID=Q39862_SOYBN
Glyma.18G014900	1.53726	UniRef100_G7J377 Homeobox-leucine zipper protein ATHB-16 n=1 Tax=Medicago truncatula RepID=G7J377_MEDTR
Glyma.04G003700	1.53647	UniRef100_T2DMZ8 Metal ion binding protein n=1 Tax=Phaseolus vulgaris RepID=T2DMZ8_PHAVU
Glyma.15G005100	1.53551	UniRef100_G7IMC5 Transcription factor bHLH25 n=1 Tax=Medicago truncatula RepID=G7IMC5_MEDTR
Glyma.11G051300	1.53469	UniRef100_Q9FPR2 Lysine-rich arabinogalactan protein 18 n=1 Tax=Arabidopsis thaliana RepID=AGP18_ARATH
Glyma.11G216000	1.53267	UniRef100_G7K1P2 Glucan endo-1,3-beta-glucosidase n=1 Tax=Medicago truncatula RepID=G7K1P2_MEDTR
Glyma.15G084800	1.52454	UniRef100_G7LJG3 Receptor-like protein kinase n=1 Tax=Medicago truncatula RepID=G7LJG3_MEDTR
Glyma.18G039500	1.52149	UniRef100_G7K1X5 Polcalcin Nic t n=1 Tax=Medicago truncatula RepID=G7K1X5_MEDTR
Glyma.02G152400	1.52149	UniRef100_O82261 Protease Do-like 2, chloroplastic n=1 Tax=Arabidopsis thaliana RepID=DEGP2_ARATH
Glyma.13G330400	1.51924	UniRef100_Q5DW43 Phototropin n=1 Tax=Phaseolus vulgaris RepID=Q5DW43_PHAVU
Glyma.09G189200	1.51828	UniRef100_G7KNI3 Aldehyde dehydrogenase n=1 Tax=Medicago truncatula RepID=G7KNI3_MEDTR
Glyma.03G168700	1.51592	UniRef100_T2DMX0 Alcohol dehydrogenase class III n=1 Tax=Phaseolus vulgaris RepID=T2DMX0_PHAVU
Glyma.19G096200	1.51459	UniRef100_B6SLJ6 Pollen proteins Ole e I family protein n=1 Tax=Zea mays RepID=B6SLJ6_MAIZE
Glyma.10G208800	1.51412	UniRef100_G7I4Z9 Amino acid transporter n=1 Tax=Medicago truncatula RepID=G7I4Z9_MEDTR
Glyma.20G062700	1.51223	UniRef100_Q9LIE8 Genomic DNA, chromosome 3, P1 clone:MKA23 n=1 Tax=Arabidopsis thaliana RepID=Q9LIE8_ARATH
Glyma.17G178000	1.50849	UniRef100_G7LGD1 50S ribosomal protein L25 n=1 Tax=Medicago truncatula RepID=G7LGD1_MEDTR
Glyma.10G102100	1.50784	UniRef100_B9GMS1 Serine carboxypeptidase S10 family protein n=1 Tax=Populus trichocarpa RepID=B9GMS1_POPTR
Glyma.11G104300	1.50526	UniRef100_Q7XQ98 OSJNBa0018M05.10 protein n=1 Tax=Oryza sativa subsp. japonica RepID=Q7XQ98_ORYSJ
Glyma.06G042900	1.50321	UniRef100_G7J6Z8 Cyclin D3-1 n=2 Tax=Medicago truncatula RepID=G7J6Z8_MEDTR
Glyma.07G075300	1.50196	UniRef100_G7LCN6 Elicitor-responsive protein n=1 Tax=Medicago truncatula RepID=G7LCN6_MEDTR
Glyma.02G202900	1.50135	UniRef100_B0I554 Protein kinase n=1 Tax=Phaseolus vulgaris RepID=B0I554_PHAVU
Glyma.20G222600	1.50029	UniRef100_Q8H1P3 Phosphoenolpyruvate carboxylase kinase n=1 Tax=Glycine max RepID=Q8H1P3_SOYBN
Glyma.06G160600	1.49917	NA
Glyma.01G170200	1.49897	UniRef100_K7K4B2 Beta-galactosidase n=1 Tax=Glycine max RepID=K7K4B2_SOYBN
Glyma.02G048700	1.49769	UniRef100_F4JZ53 Chalcone-flavanone isomerase family protein n=1 Tax=Arabidopsis thaliana RepID=F4JZ53_ARATH
Glyma.03G245400	1.49548	NA
Glyma.20G129200	1.49389	UniRef100_S4WIP5 Ovary receptor kinase 1 n=1 Tax=Solanum chacoense RepID=S4WIP5_SOLCH
Glyma.01G087700	1.49312	UniRef100_G7JX54 Receptor-like protein kinase n=1 Tax=Medicago truncatula RepID=G7JX54_MEDTR
Glyma.15G273300	1.49091	UniRef100_G7IWL6 Thylakoid lumenal 19 kDa protein n=1 Tax=Medicago truncatula RepID=G7IWL6_MEDTR
Glyma.14G152500	1.49054	UniRef100_B9H7H1 C2 domain-containing family protein n=1 Tax=Populus trichocarpa RepID=B9H7H1_POPTR
Glyma.03G214300	1.49029	UniRef100_B9GS99 Empfindlicher im dunkelroten licht 1 family protein n=1 Tax=Populus trichocarpa RepID=B9GS99_POPTR
Glyma.04G085200	1.48662	UniRef100_G7J3H6 Receptor-like protein kinase n=1 Tax=Medicago truncatula RepID=G7J3H6_MEDTR
Glyma.11G081500	1.48348	UniRef100_I1LI58 Phospholipase D n=1 Tax=Glycine max RepID=I1LI58_SOYBN
Glyma.12G072500	1.48199	UniRef100_G7JRH8 Arogenate/prephenate dehydratase n=1 Tax=Medicago truncatula RepID=G7JRH8_MEDTR
Glyma.11G092600	1.48085	UniRef100_Q9M9N2 T17B22.18 protein n=1 Tax=Arabidopsis thaliana RepID=Q9M9N2_ARATH
Glyma.02G168600	1.47603	NA
Glyma.01G019700	1.47373	UniRef100_A9YWR2 BHLH transcription factor n=1 Tax=Medicago truncatula RepID=A9YWR2_MEDTR
Glyma.03G149800	1.47285	UniRef100_G7I2W6 BSD domain-containing protein n=1 Tax=Medicago truncatula RepID=G7I2W6_MEDTR
Glyma.03G066700	1.47179	UniRef100_G7JTE4 Aldose reductase n=1 Tax=Medicago truncatula RepID=G7JTE4_MEDTR
Glyma.13G171200	1.47064	UniRef100_G7LIM3 Ribosomal RNA-processing protein-like protein n=1 Tax=Medicago truncatula RepID=G7LIM3_MEDTR
Glyma.02G285100	1.47019	NA
Glyma.09G264600	1.46925	UniRef100_A2Q5C9 Armadillo n=1 Tax=Medicago truncatula RepID=A2Q5C9_MEDTR
Glyma.11G059200	1.46697	UniRef100_G7K9E0 L-ascorbate oxidase-like protein n=1 Tax=Medicago truncatula RepID=G7K9E0_MEDTR
Glyma.02G226000	1.45983	UniRef100_Q5IFH7 Anthocyanidin 3-O-glucosyltransferase n=1 Tax=Medicago truncatula RepID=Q5IFH7_MEDTR
Glyma.05G188800	1.45508	UniRef100_Q9SLQ6 Actin isoform B n=2 Tax=Fabaceae RepID=Q9SLQ6_MIMPU
Glyma.03G240000	1.45493	UniRef100_G7KZP3 Transcription factor bHLH96 n=1 Tax=Medicago truncatula RepID=G7KZP3_MEDTR
Glyma.15G008800	1.45132	UniRef100_Q2HUA9 Embryo-specific 3 n=1 Tax=Medicago truncatula RepID=Q2HUA9_MEDTR
Glyma.11G146500	1.45086	UniRef100_E0A2W0 Plasma membrane intrinsic protein n=1 Tax=Glycine max RepID=E0A2W0_SOYBN
Glyma.06G025400	1.44942	UniRef100_Q0WSY2 Filament-like plant protein 4 n=1 Tax=Arabidopsis thaliana RepID=FPP4_ARATH
Glyma.13G138400	1.4494	UniRef100_B9HBC9 Kinase family protein n=1 Tax=Populus trichocarpa RepID=B9HBC9_POPTR
Glyma.03G139100	1.44924	UniRef100_G7KTL2 Oligopeptide transporter OPT family n=1 Tax=Medicago truncatula RepID=G7KTL2_MEDTR
Glyma.15G217400	1.4473	UniRef100_B9HYE1 Enhancer of AG-4 1 family protein n=1 Tax=Populus trichocarpa RepID=B9HYE1_POPTR
Glyma.07G028700	1.44714	UniRef100_D7KX58 VQ motif-containing protein n=1 Tax=Arabidopsis lyrata subsp. lyrata RepID=D7KX58_ARALL
Glyma.17G137800	1.44654	UniRef100_P49045 Vacuolar-processing enzyme n=1 Tax=Glycine max RepID=VPE_SOYBN
Glyma.08G161600	1.44569	UniRef100_B6U8T6 Carboxyl-terminal peptidase n=1 Tax=Zea mays RepID=B6U8T6_MAIZE
Glyma.04G190000	1.44513	UniRef100_Q25AK2 H0510A06.3 protein n=1 Tax=Oryza sativa RepID=Q25AK2_ORYSA
Glyma.12G018800	1.44496	UniRef100_G7JRR4 Serine/threonine protein phosphatase 4 regulatory subunit n=1 Tax=Medicago truncatula RepID=G7JRR4_MEDTR
Glyma.04G027800	1.44386	UniRef100_E6NU65 JHL18I08.9 protein n=1 Tax=Jatropha curcas RepID=E6NU65_JATCU
Glyma.13G170300	1.44167	UniRef100_M8B0Z3 RING-H2 finger protein ATL52 n=1 Tax=Triticum urartu RepID=M8B0Z3_TRIUA
Glyma.05G248300	1.44087	UniRef100_B9HJL4 Zinc finger family protein n=1 Tax=Populus trichocarpa RepID=B9HJL4_POPTR
Glyma.13G245000	1.43556	UniRef100_G7ILF8 Lysine/histidine transporter n=1 Tax=Medicago truncatula RepID=G7ILF8_MEDTR
Glyma.11G055900	1.43464	NA
Glyma.01G228600	1.43455	UniRef100_G7LG96 Translin-associated protein X n=1 Tax=Medicago truncatula RepID=G7LG96_MEDTR
Glyma.13G104300	1.43328	UniRef100_G7III2 Serine/threonine protein kinase PBS1 n=1 Tax=Medicago truncatula RepID=G7III2_MEDTR
Glyma.15G107700	1.42853	UniRef100_E4MY81 mRNA, clone: RTFL01-44-P14 n=2 Tax=Eutrema RepID=E4MY81_THEHA
Glyma.18G270100	1.42837	UniRef100_C6ZRP1 Receptor-like kinase n=2 Tax=Glycine max RepID=C6ZRP1_SOYBN
Glyma.16G189100	1.42738	UniRef100_O23049 50S ribosomal protein L6, chloroplastic n=1 Tax=Arabidopsis thaliana RepID=RK6_ARATH
Glyma.19G130800	1.42545	UniRef100_G7KQT5 Ferredoxin-dependent glutamate synthase n=2 Tax=Medicago RepID=G7KQT5_MEDTR
Glyma.12G071800	1.42523	UniRef100_B9H9Y1 Hydrolase family protein n=1 Tax=Populus trichocarpa RepID=B9H9Y1_POPTR
Glyma.13G281700	1.42522	UniRef100_G7K4H6 Tubulin-specific chaperone A n=1 Tax=Medicago truncatula RepID=G7K4H6_MEDTR
Glyma.10G002700	1.42406	UniRef100_B9HKB5 Argonaute family protein n=1 Tax=Populus trichocarpa RepID=B9HKB5_POPTR
Glyma.06G265800	1.4237	UniRef100_G7JF39 C2H2 zinc finger protein n=1 Tax=Medicago truncatula RepID=G7JF39_MEDTR
Glyma.19G168300	1.42334	UniRef100_G7KXF9 TPR domain protein n=2 Tax=Medicago truncatula RepID=G7KXF9_MEDTR
Glyma.13G071600	1.42002	UniRef100_C6EUD3 RING finger protein n=1 Tax=Glycine max RepID=C6EUD3_SOYBN
Glyma.09G023600	1.41817	UniRef100_Q5D1M3 Class III HD-Zip protein 4 n=1 Tax=Populus trichocarpa RepID=Q5D1M3_POPTR
Glyma.15G057700	1.41808	UniRef100_I1ME02 Carbonic anhydrase n=1 Tax=Glycine max RepID=I1ME02_SOYBN
Glyma.18G016900	1.41361	NA
Glyma.10G217000	1.41325	UniRef100_Q84P28 Seed calcium dependent protein kinase b n=1 Tax=Glycine max RepID=Q84P28_SOYBN
Glyma.20G139000	1.41043	UniRef100_G8A0W8 Cysteine-rich receptor-like protein kinase n=3 Tax=Medicago truncatula RepID=G8A0W8_MEDTR
Glyma.19G032000	1.40861	UniRef100_B3H4F1 Protein SPIRAL1-like 1 n=1 Tax=Arabidopsis thaliana RepID=SP1L1_ARATH
Glyma.05G190300	1.40722	UniRef100_I1KTG6 Pectinesterase n=1 Tax=Glycine max RepID=I1KTG6_SOYBN
Glyma.01G058300	1.40702	UniRef100_G7JHI2 Glucan endo-1,3-beta-glucosidase-like protein n=1 Tax=Medicago truncatula RepID=G7JHI2_MEDTR
Glyma.04G196700	1.40658	UniRef100_G7J3V5 Phospholipase C n=1 Tax=Medicago truncatula RepID=G7J3V5_MEDTR
Glyma.13G094100	1.40502	UniRef100_G7JD30 Cysteine-rich secretory protein LCCL domain-containing n=1 Tax=Medicago truncatula RepID=G7JD30_MEDTR
Glyma.11G025200	1.40485	UniRef100_G7KDE4 Remorin n=1 Tax=Medicago truncatula RepID=G7KDE4_MEDTR
Glyma.02G269000	1.4012	UniRef100_G7K7I0 Glucan endo-1,3-beta-glucosidase n=1 Tax=Medicago truncatula RepID=G7K7I0_MEDTR
Glyma.13G100100	1.39907	UniRef100_G7JUB1 Subtilisin-like serine protease n=1 Tax=Medicago truncatula RepID=G7JUB1_MEDTR
Glyma.08G033000	1.39824	UniRef100_I1KPW3 Pectinesterase n=1 Tax=Glycine max RepID=I1KPW3_SOYBN
Glyma.18G133100	1.39338	UniRef100_G7LFF3 Cyclin-D1-1 n=1 Tax=Medicago truncatula RepID=G7LFF3_MEDTR
Glyma.05G210900	1.39057	UniRef100_A7PZL3 Probable polygalacturonase n=1 Tax=Vitis vinifera RepID=PGLR_VITVI
Glyma.U031200	1.38942	UniRef100_M7ZU63 Tetratricopeptide repeat protein 7A n=1 Tax=Triticum urartu RepID=M7ZU63_TRIUA
Glyma.06G001600	1.38358	UniRef100_O22056 RNA polymerase sigma factor sigB n=1 Tax=Arabidopsis thaliana RepID=SIGB_ARATH
Glyma.03G044200	1.37939	UniRef100_F1BPW7 Sec14-like protein n=1 Tax=Solanum pennellii RepID=F1BPW7_SOLPN
Glyma.20G181900	1.3782	UniRef100_G7I4Z9 Amino acid transporter n=1 Tax=Medicago truncatula RepID=G7I4Z9_MEDTR
Glyma.13G284400	1.3776	UniRef100_G7ITL9 Transcription factor bHLH123 n=1 Tax=Medicago truncatula RepID=G7ITL9_MEDTR
Glyma.08G243600	1.3774	UniRef100_B9N823 Cytochrome P450 family protein n=1 Tax=Populus trichocarpa RepID=B9N823_POPTR
Glyma.05G213600	1.3742	UniRef100_B6THR2 Peptidase C45, acyl-coenzyme A/6-aminopenicillanic acid acyl-transferase n=1 Tax=Zea mays RepID=B6THR2_MAIZE
Glyma.06G184800	1.37377	UniRef100_G7JNU5 Nucleobase ascorbate transporter n=1 Tax=Medicago truncatula RepID=G7JNU5_MEDTR
Glyma.03G149700	1.37346	UniRef100_B7FL19 Exosome complex exonuclease RRP4 n=1 Tax=Medicago truncatula RepID=B7FL19_MEDTR
Glyma.09G093400	1.37302	NA
Glyma.06G073600	1.37215	UniRef100_G7JBQ7 PsbP domain-containing protein n=1 Tax=Medicago truncatula RepID=G7JBQ7_MEDTR
Glyma.19G260400	1.36757	UniRef100_Q2HTB9 Response regulator receiver; CCT n=1 Tax=Medicago truncatula RepID=Q2HTB9_MEDTR
Glyma.13G298500	1.36717	UniRef100_G7KIS7 Mannitol transporter n=1 Tax=Medicago truncatula RepID=G7KIS7_MEDTR
Glyma.08G021700	1.36704	UniRef100_B9GL80 High mobility group family protein n=2 Tax=Populus trichocarpa RepID=B9GL80_POPTR
Glyma.07G137300	1.36319	UniRef100_J7H846 Delta-1-pyrroline-5-carboxylate synthetase n=1 Tax=Sophora davidii RepID=J7H846_9FABA
Glyma.01G002400	1.36313	UniRef100_B9SCE0 Phospholipase A21 n=1 Tax=Ricinus communis RepID=B9SCE0_RICCO
Glyma.16G051100	1.3577	UniRef100_B9RH17 CASP-like protein RCOM_1446020 n=1 Tax=Ricinus communis RepID=CSPLA_RICCO
Glyma.15G235900	1.35765	UniRef100_K7MDF5 DNA-directed RNA polymerase n=1 Tax=Glycine max RepID=K7MDF5_SOYBN
Glyma.03G127300	1.35611	UniRef100_V7CXR3 DNA topoisomerase 2 n=1 Tax=Phaseolus vulgaris RepID=V7CXR3_PHAVU
Glyma.08G147900	1.35412	UniRef100_I1KTG6 Pectinesterase n=1 Tax=Glycine max RepID=I1KTG6_SOYBN
Glyma.18G290200	1.35254	UniRef100_G7KXV7 Transcription initiation factor TFIID subunit n=1 Tax=Medicago truncatula RepID=G7KXV7_MEDTR
Glyma.07G000500	1.35045	UniRef100_D7KEI3 Oxidoreductase/ transcriptional repressor n=1 Tax=Arabidopsis lyrata subsp. lyrata RepID=D7KEI3_ARALL
Glyma.03G215100	1.34713	NA
Glyma.09G125800	1.34619	UniRef100_UPI0003616FD0 hypothetical protein n=1 Tax=filamentous cyanobacterium ESFC-1 RepID=UPI0003616FD0
Glyma.19G210700	1.34308	UniRef100_G7IF78 ABC transporter C family protein n=1 Tax=Medicago truncatula RepID=G7IF78_MEDTR
Glyma.02G038800	1.34244	UniRef100_G7JYX3 ABC transporter B family member n=1 Tax=Medicago truncatula RepID=G7JYX3_MEDTR
Glyma.14G025800	1.34217	UniRef100_A3RLB0 Plastid phosphate translocator n=2 Tax=Fabeae RepID=A3RLB0_VICNA
Glyma.15G203000	1.33878	UniRef100_Q9FYQ8 Endomembrane family protein 70 n=2 Tax=Arabidopsis thaliana RepID=Q9FYQ8_ARATH
Glyma.03G161800	1.33489	UniRef100_U5GDI4 Basic helix-loop-helix family protein n=1 Tax=Populus trichocarpa RepID=U5GDI4_POPTR
Glyma.18G294200	1.33267	UniRef100_S4TID2 Lipid transfer protein n=1 Tax=Gossypium hirsutum RepID=S4TID2_GOSHI
Glyma.04G190100	1.33066	UniRef100_T2DNQ6 31 kDa ribonucleoprotein n=1 Tax=Phaseolus vulgaris RepID=T2DNQ6_PHAVU
Glyma.19G032100	1.33025	NA
Glyma.09G096800	1.32729	UniRef100_Q8VYL1 Adenylate kinase family protein n=3 Tax=Arabidopsis thaliana RepID=Q8VYL1_ARATH
Glyma.18G284100	1.32721	UniRef100_G7KUQ1 Probably inactive leucine-rich repeat receptor-like protein kinase n=1 Tax=Medicago truncatula RepID=G7KUQ1_MEDTR
Glyma.03G087600	1.32496	UniRef100_G7LF48 TMV resistance protein N n=1 Tax=Medicago truncatula RepID=G7LF48_MEDTR
Glyma.04G057500	1.32473	UniRef100_G7J947 DNA topoisomerase 2-binding protein n=1 Tax=Medicago truncatula RepID=G7J947_MEDTR
Glyma.02G296000	1.32296	UniRef100_Q84XY7 Wax synthase isoform 3 n=1 Tax=Vitis vinifera RepID=Q84XY7_VITVI
Glyma.17G148400	1.31993	UniRef100_Q8GXV5 Ureidoglycine aminohydrolase n=1 Tax=Arabidopsis thaliana RepID=UGHY_ARATH
Glyma.01G116100	1.31962	UniRef100_G7JN26 Glutamine amidotransferase subunit pdxT n=1 Tax=Medicago truncatula RepID=G7JN26_MEDTR
Glyma.07G051700	1.31411	UniRef100_G7L527 Auxin-induced protein X15 n=1 Tax=Medicago truncatula RepID=G7L527_MEDTR
Glyma.14G201700	1.31356	UniRef100_U5U2N9 Peroxidase 4-like protein n=1 Tax=Phaseolus vulgaris RepID=U5U2N9_PHAVU
Glyma.02G081000	1.31292	UniRef100_G7IBZ1 Sterol 3-beta-glucosyltransferase n=1 Tax=Medicago truncatula RepID=G7IBZ1_MEDTR
Glyma.20G170600	1.31286	UniRef100_Q9M9H4 F14O23.10 protein n=1 Tax=Arabidopsis thaliana RepID=Q9M9H4_ARATH
Glyma.05G066100	1.30816	UniRef100_B9N2V9 Lil3 family protein n=1 Tax=Populus trichocarpa RepID=B9N2V9_POPTR
Glyma.02G221900	1.30725	UniRef100_G7K668 Lectin-domain containing receptor kinase A4.2 n=1 Tax=Medicago truncatula RepID=G7K668_MEDTR
Glyma.12G160800	1.30676	UniRef100_B9I1V3 Tetratricopeptide repeat-containing family protein n=1 Tax=Populus trichocarpa RepID=B9I1V3_POPTR
Glyma.06G223500	1.30656	UniRef100_F4JKH6 Tetratricopeptide repeat domain protein n=1 Tax=Arabidopsis thaliana RepID=F4JKH6_ARATH
Glyma.18G300800	1.30629	UniRef100_Q9FY96 Pollen Ole e 1 allergen and extensin family protein n=1 Tax=Arabidopsis thaliana RepID=Q9FY96_ARATH
Glyma.02G211800	1.30457	UniRef100_G7KBF5 F-box family protein n=1 Tax=Medicago truncatula RepID=G7KBF5_MEDTR
Glyma.02G139500	1.30451	UniRef100_G7JPP8 Formin-like protein n=1 Tax=Medicago truncatula RepID=G7JPP8_MEDTR
Glyma.15G085900	1.3043	UniRef100_G7ILU3 DNA polymerase III subunit gamma/tau n=1 Tax=Medicago truncatula RepID=G7ILU3_MEDTR
Glyma.08G116100	1.30119	UniRef100_G7IU28 177 protein n=1 Tax=Medicago truncatula RepID=G7IU28_MEDTR
Glyma.18G016700	1.2965	UniRef100_G7J3R0 Protein SENSITIVE TO PROTON RHIZOTOXICITY n=1 Tax=Medicago truncatula RepID=G7J3R0_MEDTR
Glyma.13G005500	1.29464	UniRef100_Q9LIE8 Genomic DNA, chromosome 3, P1 clone:MKA23 n=1 Tax=Arabidopsis thaliana RepID=Q9LIE8_ARATH
Glyma.18G010600	1.2946	NA
Glyma.09G211000	1.29445	UniRef100_B9MUA6 Early-responsive to dehydration family protein n=1 Tax=Populus trichocarpa RepID=B9MUA6_POPTR
Glyma.04G038000	1.2944	UniRef100_G7I3N5 Protein phosphatase 2C-like protein n=1 Tax=Medicago truncatula RepID=G7I3N5_MEDTR
Glyma.10G031000	1.29403	UniRef100_Q9LF24 Protein LONGIFOLIA 1 n=1 Tax=Arabidopsis thaliana RepID=LNG1_ARATH
Glyma.13G066900	1.29266	UniRef100_Q9LSI8 Genomic DNA, chromosome 3, P1 clone: MFJ20 n=1 Tax=Arabidopsis thaliana RepID=Q9LSI8_ARATH
Glyma.12G081300	1.29126	UniRef100_I1LR93 Superoxide dismutase [Cu-Zn] n=1 Tax=Glycine max RepID=I1LR93_SOYBN
Glyma.09G232700	1.28634	NA
Glyma.08G032700	1.2861	UniRef100_T2DNL1 Glucan endo-1,3-beta-glucosidase 13-like protein n=1 Tax=Phaseolus vulgaris RepID=T2DNL1_PHAVU
Glyma.13G188000	1.28558	UniRef100_B6T7P6 Gene trap locus 3 n=1 Tax=Zea mays RepID=B6T7P6_MAIZE
Glyma.15G015300	1.2852	UniRef100_G7II33 BY-inesin-like protein n=1 Tax=Medicago truncatula RepID=G7II33_MEDTR
Glyma.09G015600	1.28137	UniRef100_D7NM49 Farnesyl-diphosphate synthase n=1 Tax=Glycyrrhiza uralensis RepID=D7NM49_GLYUR
Glyma.07G117300	1.28099	UniRef100_B9N2T8 Senescence-associated family protein n=1 Tax=Populus trichocarpa RepID=B9N2T8_POPTR
Glyma.02G270200	1.28089	UniRef100_Q9SF20 F26K24.7 protein n=1 Tax=Arabidopsis thaliana RepID=Q9SF20_ARATH
Glyma.08G111100	1.2808	UniRef100_G7LHU6 Methyltransferase-like protein n=1 Tax=Medicago truncatula RepID=G7LHU6_MEDTR
Glyma.09G082300	1.27879	UniRef100_G7L9K7 Serine protease aprX n=1 Tax=Medicago truncatula RepID=G7L9K7_MEDTR
Glyma.15G068700	1.27612	UniRef100_G7ILF8 Lysine/histidine transporter n=1 Tax=Medicago truncatula RepID=G7ILF8_MEDTR
Glyma.07G224400	1.27371	UniRef100_G7JHL1 N utilization substance protein B-like protein n=1 Tax=Medicago truncatula RepID=G7JHL1_MEDTR
Glyma.02G038100	1.27358	UniRef100_A8IKE5 Alanine aminotransferase 2 n=1 Tax=Glycine max RepID=A8IKE5_SOYBN
Glyma.13G198700	1.27155	UniRef100_Q1RU71 Phosphoribosyltransferase; Orotidine 5-phosphate decarboxylase n=1 Tax=Medicago truncatula RepID=Q1RU71_MEDTR
Glyma.05G110200	1.26977	UniRef100_M1TCB6 Alpha-tubulin 1 n=1 Tax=Chosenia arbutifolia RepID=M1TCB6_CHOAR
Glyma.04G222300	1.26746	UniRef100_B9IGS7 Zinc finger family protein n=1 Tax=Populus trichocarpa RepID=B9IGS7_POPTR
Glyma.08G000800	1.26324	UniRef100_G7LE38 ABC transporter G family member n=1 Tax=Medicago truncatula RepID=G7LE38_MEDTR
Glyma.05G139000	1.26	UniRef100_D9ZIT1 C2H2L domain class transcription factor n=1 Tax=Malus domestica RepID=D9ZIT1_MALDO
Glyma.15G059700	1.25881	UniRef100_A7UQT0 Oligopeptide transporter n=1 Tax=Medicago truncatula RepID=A7UQT0_MEDTR
Glyma.16G195700	1.25866	UniRef100_G7KKQ3 Pentatricopeptide repeat-containing protein n=1 Tax=Medicago truncatula RepID=G7KKQ3_MEDTR
Glyma.06G210200	1.25544	NA
Glyma.03G129500	1.25542	UniRef100_A2Q2Z5 DNA-directed RNA polymerases I, II, and III subunit RPABC1 n=1 Tax=Medicago truncatula RepID=A2Q2Z5_MEDTR
Glyma.18G145000	1.2537	UniRef100_G7JXS6 BTB/POZ domain-containing protein n=1 Tax=Medicago truncatula RepID=G7JXS6_MEDTR
Glyma.15G118600	1.24701	UniRef100_Q7XYX7 AKIN beta2 n=1 Tax=Medicago truncatula RepID=Q7XYX7_MEDTR
Glyma.19G230200	1.24649	UniRef100_Q2HW27 Protein phosphatase 2C-like n=1 Tax=Medicago truncatula RepID=Q2HW27_MEDTR
Glyma.15G232800	1.24474	UniRef100_Q8GZF0 Resistance protein KR4 n=1 Tax=Glycine max RepID=Q8GZF0_SOYBN
Glyma.18G208200	1.24335	UniRef100_Q9M005 Methyltransferase n=1 Tax=Arabidopsis thaliana RepID=Q9M005_ARATH
Glyma.14G022800	1.24214	UniRef100_G7K3J2 Mitochondrial acidic protein MAM33 n=1 Tax=Medicago truncatula RepID=G7K3J2_MEDTR
Glyma.10G058500	1.23939	UniRef100_G7IBJ3 30 kDa ribonucleoprotein n=1 Tax=Medicago truncatula RepID=G7IBJ3_MEDTR
Glyma.05G149500	1.2391	UniRef100_G7LHB5 Glutamyl-tRNA(Gln) amidotransferase subunit A n=1 Tax=Medicago truncatula RepID=G7LHB5_MEDTR
Glyma.08G264900	1.23816	UniRef100_Q5DW42 Phototropin n=1 Tax=Phaseolus vulgaris RepID=Q5DW42_PHAVU
Glyma.16G053200	1.23759	UniRef100_B6SLJ6 Pollen proteins Ole e I family protein n=1 Tax=Zea mays RepID=B6SLJ6_MAIZE
Glyma.13G195600	1.23744	UniRef100_Q6SQJ2 NBS-LRR type disease resistance protein RPG1-B n=1 Tax=Glycine max RepID=Q6SQJ2_SOYBN
Glyma.05G108600	1.23401	UniRef100_G7JF92 AP2-like ethylene-responsive transcription factor ANT n=1 Tax=Medicago truncatula RepID=G7JF92_MEDTR
Glyma.11G053700	1.23223	UniRef100_G7K5B0 Inosine-5'-monophosphate dehydrogenase n=1 Tax=Medicago truncatula RepID=G7K5B0_MEDTR
Glyma.10G118100	1.23147	UniRef100_Q2QAV0 Serine/threonine-protein kinase TIO n=1 Tax=Arabidopsis thaliana RepID=TIO_ARATH
Glyma.11G249000	1.23036	UniRef100_G7JC16 U-box domain-containing protein n=1 Tax=Medicago truncatula RepID=G7JC16_MEDTR
Glyma.06G014200	1.23006	NA
Glyma.11G112000	1.22801	UniRef100_O22107 Squalene synthase n=1 Tax=Glycine max RepID=O22107_SOYBN
Glyma.20G194200	1.22418	UniRef100_G7I409 Nudix hydrolase n=1 Tax=Medicago truncatula RepID=G7I409_MEDTR
Glyma.04G219200	1.22348	UniRef100_B9VU88 Shikimate kinase n=2 Tax=Vitis vinifera RepID=B9VU88_VITVI
Glyma.06G150100	1.22288	UniRef100_Q9SLQ6 Actin isoform B n=2 Tax=Fabaceae RepID=Q9SLQ6_MIMPU
Glyma.01G038000	1.21991	UniRef100_P52902 Pyruvate dehydrogenase E1 component subunit alpha, mitochondrial n=1 Tax=Pisum sativum RepID=ODPA_PEA
Glyma.12G168300	1.21946	UniRef100_G3BGV1 TCP transcription factor 11 n=1 Tax=Solanum lycopersicum RepID=G3BGV1_SOLLC
Glyma.10G043900	1.21864	UniRef100_M1SX75 Maternal effect embryo arrest 40 protein n=1 Tax=Dimocarpus longan RepID=M1SX75_9ROSI
Glyma.01G226700	1.21693	UniRef100_O22437 Magnesium-chelatase subunit ChlD, chloroplastic n=1 Tax=Pisum sativum RepID=CHLD_PEA
Glyma.07G257300	1.21523	UniRef100_G8A049 Dual-specificity protein phosphatase-like protein (Fragment) n=1 Tax=Medicago truncatula RepID=G8A049_MEDTR
Glyma.13G291000	1.21439	UniRef100_N1QVK9 GS1-like protein n=1 Tax=Aegilops tauschii RepID=N1QVK9_AEGTA
Glyma.10G260900	1.20852	UniRef100_A8J657 Alpha-1,2-fucosidase n=1 Tax=Lilium longiflorum RepID=A8J657_LILLO
Glyma.09G256800	1.20743	UniRef100_G9DD71 Ubiquitin-protein ligase E3 n=1 Tax=Jatropha curcas RepID=G9DD71_JATCU
Glyma.08G112300	1.20474	UniRef100_G7LHX9 Non-specific lipid-transfer protein-like protein n=1 Tax=Medicago truncatula RepID=G7LHX9_MEDTR
Glyma.02G030900	1.20159	UniRef100_G7K2U6 Sterol 4-alpha-methyl-oxidase n=1 Tax=Medicago truncatula RepID=G7K2U6_MEDTR
Glyma.08G049400	1.19677	UniRef100_G7KMM3 RING finger protein n=2 Tax=Medicago truncatula RepID=G7KMM3_MEDTR
Glyma.15G074000	1.19036	UniRef100_G7JSU8 Callose synthase n=1 Tax=Medicago truncatula RepID=G7JSU8_MEDTR
Glyma.08G273500	1.18868	UniRef100_I1KX40 Auxin-induced protein n=1 Tax=Glycine max RepID=I1KX40_SOYBN
Glyma.13G048500	1.18851	UniRef100_G7K2N7 1-aminocyclopropane-1-carboxylate oxidase n=1 Tax=Medicago truncatula RepID=G7K2N7_MEDTR
Glyma.19G236900	1.18732	UniRef100_G7KZP3 Transcription factor bHLH96 n=1 Tax=Medicago truncatula RepID=G7KZP3_MEDTR
Glyma.14G185400	1.18687	UniRef100_I1MB30 Auxin-induced protein n=2 Tax=Glycine max RepID=I1MB30_SOYBN
Glyma.10G051000	1.18445	UniRef100_Q1G3G5 Ribosomal protein L31 n=3 Tax=Arabidopsis RepID=Q1G3G5_ARATH
Glyma.08G328700	1.18265	UniRef100_C8YZB6 UPA24 n=1 Tax=Capsicum annuum RepID=C8YZB6_CAPAN
Glyma.02G089100	1.18029	UniRef100_G7KV75 Protein PLASTID MOVEMENT IMPAIRED n=1 Tax=Medicago truncatula RepID=G7KV75_MEDTR
Glyma.03G228900	1.17973	UniRef100_B9I6M7 Subunit A of the heteromeric enzyme ATP citrate lyase family protein n=1 Tax=Populus trichocarpa RepID=B9I6M7_POPTR
Glyma.08G205700	1.1797	UniRef100_G7II33 BY-inesin-like protein n=1 Tax=Medicago truncatula RepID=G7II33_MEDTR
Glyma.12G168100	1.17853	NA
Glyma.16G181000	1.17792	UniRef100_G7IEP0 Serine/threonine protein kinase n=1 Tax=Medicago truncatula RepID=G7IEP0_MEDTR
Glyma.19G125700	1.17711	UniRef100_B3H693 Hydroxyproline-rich glycoprotein family protein n=1 Tax=Arabidopsis thaliana RepID=B3H693_ARATH
Glyma.10G164400	1.17463	NA
Glyma.08G024900	1.17208	UniRef100_Q8VY91 30S ribosomal protein S6 alpha, chloroplastic n=1 Tax=Arabidopsis thaliana RepID=RR6_ARATH
Glyma.08G165500	1.16906	UniRef100_I1KTX8 Phosphoglycerate kinase n=1 Tax=Glycine max RepID=I1KTX8_SOYBN
Glyma.08G285400	1.16457	UniRef100_G7K092 Polygalacturonase n=1 Tax=Medicago truncatula RepID=G7K092_MEDTR
Glyma.12G066000	1.16427	UniRef100_G7JTP3 MYB transcription factor n=1 Tax=Medicago truncatula RepID=G7JTP3_MEDTR
Glyma.09G271500	1.16368	NA
Glyma.05G001100	1.16092	UniRef100_O48879 Ribosomal protein L22 (Fragment) n=1 Tax=Glycine max RepID=O48879_SOYBN
Glyma.04G002400	1.15825	UniRef100_I1JSC7 MLO-like protein n=1 Tax=Glycine max RepID=I1JSC7_SOYBN
Glyma.18G228500	1.15761	UniRef100_G7L2J6 Pentatricopeptide repeat-containing protein n=1 Tax=Medicago truncatula RepID=G7L2J6_MEDTR
Glyma.16G087100	1.156	UniRef100_G7LF48 TMV resistance protein N n=1 Tax=Medicago truncatula RepID=G7LF48_MEDTR
Glyma.18G207200	1.15414	UniRef100_B3TLP2 Light-inducible protein ATLS1 n=1 Tax=Elaeis guineensis var. tenera RepID=B3TLP2_ELAGV
Glyma.06G122600	1.15399	UniRef100_Q43016 Alcohol dehydrogenase-1F n=1 Tax=Phaseolus acutifolius RepID=Q43016_PHAAT
Glyma.15G197200	1.15273	UniRef100_G7IIY0 MTERF-like protein n=1 Tax=Medicago truncatula RepID=G7IIY0_MEDTR
Glyma.17G235000	1.14966	UniRef100_M7ZU63 Tetratricopeptide repeat protein 7A n=1 Tax=Triticum urartu RepID=M7ZU63_TRIUA
Glyma.08G017300	1.14889	UniRef100_A7PZL3 Probable polygalacturonase n=1 Tax=Vitis vinifera RepID=PGLR_VITVI
Glyma.04G063500	1.1487	UniRef100_G7LJF6 Nucleobase ascorbate transporter n=1 Tax=Medicago truncatula RepID=G7LJF6_MEDTR
Glyma.15G059800	1.14784	UniRef100_A7UQT0 Oligopeptide transporter n=1 Tax=Medicago truncatula RepID=A7UQT0_MEDTR
Glyma.10G124800	1.14733	UniRef100_B9GMG6 POTASSIUM CHANNEL BETA SUBUNIT family protein n=1 Tax=Populus trichocarpa RepID=B9GMG6_POPTR
Glyma.16G039400	1.14356	UniRef100_Q2HVM0 Glycoside hydrolase, family 3, N-terminal; Glycoside hydrolase, family 3, C-terminal n=1 Tax=Medicago truncatula RepID=Q2HVM0_MEDTR
Glyma.04G173200	1.14261	NA
Glyma.07G020900	1.14248	NA
Glyma.01G019100	1.13887	UniRef100_B2ZGM6 Starch synthase V n=1 Tax=Lotus japonicus RepID=B2ZGM6_LOTJA
Glyma.06G015100	1.13567	UniRef100_Q8GWA7 Multiple chloroplast division site 1 n=1 Tax=Arabidopsis thaliana RepID=Q8GWA7_ARATH
Glyma.02G229400	1.13499	UniRef100_O65020 Ethylene-overproduction protein 1 n=1 Tax=Arabidopsis thaliana RepID=ETO1_ARATH
Glyma.19G261600	1.13365	UniRef100_D4HU06 Oxidoreductase n=1 Tax=Arabidopsis halleri subsp. halleri RepID=D4HU06_ARAHH
Glyma.05G206100	1.13286	UniRef100_B9GWG2 Transport family protein n=1 Tax=Populus trichocarpa RepID=B9GWG2_POPTR
Glyma.04G066000	1.13146	UniRef100_G7JAI2 ATP synthase n=2 Tax=Medicago truncatula RepID=G7JAI2_MEDTR
Glyma.04G155800	1.13036	UniRef100_G7IQL8 Pentatricopeptide repeat-containing protein n=1 Tax=Medicago truncatula RepID=G7IQL8_MEDTR
Glyma.17G156300	1.12925	UniRef100_C6ZRW9 Receptor-like protein kinase n=1 Tax=Glycine max RepID=C6ZRW9_SOYBN
Glyma.11G142900	1.12918	UniRef100_G7JTP3 MYB transcription factor n=1 Tax=Medicago truncatula RepID=G7JTP3_MEDTR
Glyma.20G136000	1.12603	UniRef100_A9PL15 Alpha-tubulin n=2 Tax=Gossypium hirsutum RepID=A9PL15_GOSHI
Glyma.18G239300	1.12573	UniRef100_C6TGE9 Reticulon-like protein n=1 Tax=Glycine max RepID=C6TGE9_SOYBN
Glyma.12G003900	1.12364	NA
Glyma.16G009200	1.12276	UniRef100_Q8L798 Inter-alpha-trypsin inhibitor heavy chain-like protein n=1 Tax=Arabidopsis thaliana RepID=Q8L798_ARATH
Glyma.15G121400	1.12223	UniRef100_D7NM49 Farnesyl-diphosphate synthase n=1 Tax=Glycyrrhiza uralensis RepID=D7NM49_GLYUR
Glyma.19G243000	1.12142	UniRef100_G7L0V6 DNA-damage-repair/toleration protein DRT102 n=1 Tax=Medicago truncatula RepID=G7L0V6_MEDTR
Glyma.20G167900	1.12118	UniRef100_G7IBZ1 Sterol 3-beta-glucosyltransferase n=1 Tax=Medicago truncatula RepID=G7IBZ1_MEDTR
Glyma.16G117200	1.11671	UniRef100_C6ZRS5 Protein kinase n=1 Tax=Glycine max RepID=C6ZRS5_SOYBN
Glyma.18G206300	1.11328	UniRef100_G7JKN8 30S ribosomal protein S17 n=2 Tax=Medicago truncatula RepID=G7JKN8_MEDTR
Glyma.05G188700	1.11102	UniRef100_P68428 Histone H3.2 n=28 Tax=Spermatophyta RepID=H32_WHEAT
Glyma.18G237100	1.11015	UniRef100_G7L6L4 Protein kinase family protein n=1 Tax=Medicago truncatula RepID=G7L6L4_MEDTR
Glyma.14G212100	1.11006	UniRef100_C6ZRR4 NAK-type protein kinase n=1 Tax=Glycine max RepID=C6ZRR4_SOYBN
Glyma.04G196400	1.10972	UniRef100_G7J3V8 Nodulin-like protein n=1 Tax=Medicago truncatula RepID=G7J3V8_MEDTR
Glyma.11G132700	1.1078	UniRef100_G7JDP3 E3 ubiquitin-protein ligase n=2 Tax=Medicago truncatula RepID=G7JDP3_MEDTR
Glyma.04G033800	1.10667	UniRef100_B9MVE3 Brassinazole-resistant 2 family protein n=1 Tax=Populus trichocarpa RepID=B9MVE3_POPTR
Glyma.12G040000	1.10544	UniRef100_Q9M6A7 Nodule autoregulation receptor-like protein kinase n=2 Tax=Glycine max RepID=Q9M6A7_SOYBN
Glyma.18G077500	1.10479	UniRef100_G7K4Q5 Nuclear transcription factor Y subunit B-3 n=1 Tax=Medicago truncatula RepID=G7K4Q5_MEDTR
Glyma.01G010100	1.10433	UniRef100_B9MUA6 Early-responsive to dehydration family protein n=1 Tax=Populus trichocarpa RepID=B9MUA6_POPTR
Glyma.02G126700	1.10117	UniRef100_G7JGN1 F-box protein n=1 Tax=Medicago truncatula RepID=G7JGN1_MEDTR
Glyma.19G118700	1.10115	NA
Glyma.14G110900	1.1011	UniRef100_D9ZIS4 C2H2L domain class transcription factor n=1 Tax=Malus domestica RepID=D9ZIS4_MALDO
Glyma.03G105700	1.09673	UniRef100_G7JFR3 Transcription factor bHLH25 n=1 Tax=Medicago truncatula RepID=G7JFR3_MEDTR
Glyma.18G204200	1.0891	UniRef100_Q84V95 Pyruvate decarboxylase 1 n=1 Tax=Lotus corniculatus RepID=Q84V95_LOTCO
Glyma.13G194800	1.08889	UniRef100_G7LGT8 Resistance protein n=1 Tax=Medicago truncatula RepID=G7LGT8_MEDTR
Glyma.17G125700	1.08596	UniRef100_C6F119 RNA-binding protein n=2 Tax=Glycine max RepID=C6F119_SOYBN
Glyma.15G162500	1.08531	UniRef100_A2Q1M9 Pentatricopeptide repeat-containing protein n=1 Tax=Medicago truncatula RepID=A2Q1M9_MEDTR
Glyma.19G112700	1.0851	UniRef100_Q9LVC0 Arabinogalactan peptide 14 n=1 Tax=Arabidopsis thaliana RepID=AGP14_ARATH
Glyma.10G263000	1.08342	UniRef100_A9PFE3 STRESS ENHANCED protein 1 n=1 Tax=Populus trichocarpa RepID=A9PFE3_POPTR
Glyma.13G184900	1.08201	UniRef100_Q6SQJ2 NBS-LRR type disease resistance protein RPG1-B n=1 Tax=Glycine max RepID=Q6SQJ2_SOYBN
Glyma.20G018800	1.08176	UniRef100_Q2LAK3 Cytochrome P450 monooxygenase CYP89H3 (Fragment) n=1 Tax=Glycine max RepID=Q2LAK3_SOYBN
Glyma.U016500	1.0798	UniRef100_G7KTZ4 Nuclear pore glycoprotein n=1 Tax=Medicago truncatula RepID=G7KTZ4_MEDTR
Glyma.03G088900	1.07775	UniRef100_C5HU39 AIR12 n=1 Tax=Glycine max RepID=C5HU39_SOYBN
Glyma.07G260200	1.07651	UniRef100_G7JJ67 Calcium-dependent protein kinase n=1 Tax=Medicago truncatula RepID=G7JJ67_MEDTR
Glyma.06G067700	1.06811	UniRef100_I1K8U1 Auxin-induced protein n=1 Tax=Glycine max RepID=I1K8U1_SOYBN
Glyma.09G251800	1.06723	UniRef100_F7J695 Leucine-rich repeat receptor-like protein n=1 Tax=Lotus japonicus RepID=F7J695_LOTJA
Glyma.06G316900	1.06689	UniRef100_G7IVJ8 8-amino-7-oxononanoate synthase-like protein n=1 Tax=Medicago truncatula RepID=G7IVJ8_MEDTR
Glyma.02G227200	1.06466	UniRef100_Q84X83 Microsomal omega-3-fatty acid desaturase n=1 Tax=Glycine max RepID=Q84X83_SOYBN
Glyma.10G280900	1.06308	UniRef100_Q9ZPZ6 T31J12.1 protein (Fragment) n=1 Tax=Arabidopsis thaliana RepID=Q9ZPZ6_ARATH
Glyma.20G166800	1.06139	UniRef100_G7ICY9 GT-2 factor n=2 Tax=Medicago truncatula RepID=G7ICY9_MEDTR
Glyma.01G234500	1.05874	NA
Glyma.16G046200	1.05822	UniRef100_I1ML79 Potassium transporter n=1 Tax=Glycine max RepID=I1ML79_SOYBN
Glyma.15G255300	1.05821	UniRef100_A2Q289 Peptidase, trypsin-like serine and cysteine proteases n=3 Tax=Medicago truncatula RepID=A2Q289_MEDTR
Glyma.13G290700	1.05133	UniRef100_Q6Q2Z8 Phosphoenolpyruvate carboxylase n=1 Tax=Glycine max RepID=Q6Q2Z8_SOYBN
Glyma.12G018100	1.0442	UniRef100_G7JSQ4 GAI-like protein n=1 Tax=Medicago truncatula RepID=G7JSQ4_MEDTR
Glyma.15G067700	1.04265	UniRef100_G7JRT0 Calmodulin-binding protein n=1 Tax=Medicago truncatula RepID=G7JRT0_MEDTR
Glyma.13G052600	1.03837	UniRef100_D7KDE0 F19P19.16 n=1 Tax=Arabidopsis lyrata subsp. lyrata RepID=D7KDE0_ARALL
Glyma.18G202100	1.03556	UniRef100_B9IGA3 Calcium-dependent protein kinase n=1 Tax=Populus trichocarpa RepID=B9IGA3_POPTR
Glyma.05G132600	1.03542	UniRef100_E5GCL6 Thioredoxin n=1 Tax=Cucumis melo subsp. melo RepID=E5GCL6_CUCME
Glyma.07G036800	1.03488	UniRef100_B9N5E3 SNF7 family protein n=1 Tax=Populus trichocarpa RepID=B9N5E3_POPTR
Glyma.16G085400	1.03235	UniRef100_G7LF48 TMV resistance protein N n=1 Tax=Medicago truncatula RepID=G7LF48_MEDTR
Glyma.16G152200	1.02343	UniRef100_B9I5Z8 Myb family transcription factor family protein n=1 Tax=Populus trichocarpa RepID=B9I5Z8_POPTR
Glyma.17G050600	1.02087	NA
Glyma.15G100900	1.0197	UniRef100_G7JHV5 Protein phosphatase 2C and cyclic nucleotide-binding/kinase domain-containing protein n=1 Tax=Medicago truncatula RepID=G7JHV5_MEDTR
Glyma.12G109500	1.01868	UniRef100_B9I674 Phosphatase 2C family protein n=1 Tax=Populus trichocarpa RepID=B9I674_POPTR
Glyma.17G139500	1.00983	UniRef100_G7JJ00 14 kDa proline-rich protein DC2.15 n=1 Tax=Medicago truncatula RepID=G7JJ00_MEDTR
Glyma.02G162600	1.00863	UniRef100_S1RTN7 Homeodomain-like superfamily protein n=1 Tax=Theobroma cacao RepID=S1RTN7_THECC
Glyma.14G013400	1.00364	UniRef100_G7KEH1 Nicotinamide mononucleotide adenylyltransferase n=1 Tax=Medicago truncatula RepID=G7KEH1_MEDTR
Glyma.07G006300	1.00139	UniRef100_G7II48 97 kDa heat shock protein n=1 Tax=Medicago truncatula RepID=G7II48_MEDTR
Glyma.15G079000	-1.00015	UniRef100_G7KDI6 PCD/DCoH-like protein n=1 Tax=Medicago truncatula RepID=G7KDI6_MEDTR
Glyma.10G212700	-1.00083	NA
Glyma.10G217800	-1.00644	UniRef100_Q6Q8A9 Alpha 1,4-fucosyltransferase n=1 Tax=Medicago truncatula RepID=Q6Q8A9_MEDTR
Glyma.07G045300	-1.00894	UniRef100_G7L962 Translation initiation factor eIF-2B subunit alpha n=1 Tax=Medicago truncatula RepID=G7L962_MEDTR
Glyma.12G037700	-1.00961	UniRef100_G7JJU1 GATA transcription factor n=1 Tax=Medicago truncatula RepID=G7JJU1_MEDTR
Glyma.08G356300	-1.01056	UniRef100_G7L2C2 Pm27 protein n=1 Tax=Medicago truncatula RepID=G7L2C2_MEDTR
Glyma.16G114300	-1.01166	UniRef100_G7I4U8 Pleckstrin homology domain-containing family A member n=1 Tax=Medicago truncatula RepID=G7I4U8_MEDTR
Glyma.09G024100	-1.01264	UniRef100_Q41014 Ferredoxin--NADP reductase, root isozyme, chloroplastic n=1 Tax=Pisum sativum RepID=FENR2_PEA
Glyma.18G200300	-1.01365	UniRef100_G7KS94 Alcohol dehydrogenase-like protein n=1 Tax=Medicago truncatula RepID=G7KS94_MEDTR
Glyma.10G111700	-1.01445	UniRef100_T2DNK6 Esterase/lipase superfamily protein n=1 Tax=Phaseolus vulgaris RepID=T2DNK6_PHAVU
Glyma.13G246600	-1.01453	UniRef100_Q2HTY1 External NADH-ubiquinone oxidoreductase n=1 Tax=Medicago truncatula RepID=Q2HTY1_MEDTR
Glyma.06G107200	-1.01481	UniRef100_G7K960 Vacuolar membrane-associated protein iml1 n=1 Tax=Medicago truncatula RepID=G7K960_MEDTR
Glyma.17G258500	-1.01535	UniRef100_G7I7Q3 Thaumatin-like protein n=1 Tax=Medicago truncatula RepID=G7I7Q3_MEDTR
Glyma.03G129900	-1.01621	UniRef100_Q9SS36 F14P13.15 protein n=1 Tax=Arabidopsis thaliana RepID=Q9SS36_ARATH
Glyma.06G060400	-1.0166	UniRef100_D7LJH3 Membrane-associated progesterone binding protein 2 n=1 Tax=Arabidopsis lyrata subsp. lyrata RepID=D7LJH3_ARALL
Glyma.08G129400	-1.01749	UniRef100_G7L9L5 Lsd1-like protein n=2 Tax=Medicago truncatula RepID=G7L9L5_MEDTR
Glyma.18G242700	-1.0188	UniRef100_A6NA79 Protein phosphatase 2c n=1 Tax=Medicago truncatula RepID=A6NA79_MEDTR
Glyma.17G005100	-1.02158	UniRef100_O48939 Polyphosphoinositide binding protein Ssh1p n=1 Tax=Glycine max RepID=O48939_SOYBN
Glyma.02G024500	-1.02261	UniRef100_G7K8A8 Tetratricopeptide repeat protein n=1 Tax=Medicago truncatula RepID=G7K8A8_MEDTR
Glyma.14G010600	-1.02488	UniRef100_G7IY77 Chaperone protein dnaJ n=1 Tax=Medicago truncatula RepID=G7IY77_MEDTR
Glyma.15G037100	-1.02576	UniRef100_G7IRV1 SCARECROW-like protein n=1 Tax=Medicago truncatula RepID=G7IRV1_MEDTR
Glyma.07G039900	-1.02685	UniRef100_I1KHC6 Lipoxygenase n=1 Tax=Glycine max RepID=I1KHC6_SOYBN
Glyma.11G121900	-1.02933	NA
Glyma.13G003200	-1.02998	UniRef100_Q5JZR1 N-rich protein n=1 Tax=Glycine max RepID=Q5JZR1_SOYBN
Glyma.08G210800	-1.03011	NA
Glyma.18G050400	-1.03047	UniRef100_Q84ND6 Cation diffusion facilitator 8 n=1 Tax=Stylosanthes hamata RepID=Q84ND6_STYHA
Glyma.08G282900	-1.03095	NA
Glyma.18G082500	-1.03171	UniRef100_G7IBG5 Myosin-like protein n=1 Tax=Medicago truncatula RepID=G7IBG5_MEDTR
Glyma.17G106800	-1.03208	UniRef100_Q8H6R3 Nodulin-like protein n=1 Tax=Poncirus trifoliata RepID=Q8H6R3_PONTR
Glyma.09G196400	-1.03245	UniRef100_G7I4A5 O-acyltransferase WSD1 n=1 Tax=Medicago truncatula RepID=G7I4A5_MEDTR
Glyma.08G047400	-1.0325	UniRef100_G7LBG8 Heat stress transcription factor A-8 n=1 Tax=Medicago truncatula RepID=G7LBG8_MEDTR
Glyma.17G169400	-1.0331	UniRef100_B9HH94 Kinesin motor family protein n=1 Tax=Populus trichocarpa RepID=B9HH94_POPTR
Glyma.08G141500	-1.03834	UniRef100_B9VU88 Shikimate kinase n=2 Tax=Vitis vinifera RepID=B9VU88_VITVI
Glyma.13G172000	-1.03947	UniRef100_G7IK83 IQ domain-containing protein n=1 Tax=Medicago truncatula RepID=G7IK83_MEDTR
Glyma.05G157200	-1.03957	UniRef100_F8J348 Mitogen-activated protein kinase 7 n=1 Tax=Gossypium hirsutum RepID=F8J348_GOSHI
Glyma.01G164400	-1.04193	NA
Glyma.13G283600	-1.04241	UniRef100_B7FH70 Centrin-2 n=1 Tax=Medicago truncatula RepID=B7FH70_MEDTR
Glyma.10G187000	-1.04391	UniRef100_Q9LTC5 Ethylene-responsive transcription factor ERF098 n=1 Tax=Arabidopsis thaliana RepID=ERF98_ARATH
Glyma.18G228400	-1.04484	UniRef100_G7L2J7 SPX and EXS domain-containing protein n=1 Tax=Medicago truncatula RepID=G7L2J7_MEDTR
Glyma.18G273700	-1.04489	UniRef100_G7KR17 RCC1 and BTB domain-containing protein n=1 Tax=Medicago truncatula RepID=G7KR17_MEDTR
Glyma.09G186400	-1.04747	UniRef100_Q8W228 Cytochrome P450 n=1 Tax=Pyrus communis RepID=Q8W228_PYRCO
Glyma.07G190700	-1.04786	UniRef100_G7JRT0 Calmodulin-binding protein n=1 Tax=Medicago truncatula RepID=G7JRT0_MEDTR
Glyma.01G004900	-1.04912	UniRef100_Q09GS3 Transcription factor MYBJ6 n=1 Tax=Glycine max RepID=Q09GS3_SOYBN
Glyma.09G209900	-1.04996	UniRef100_G7K9K2 Guanine nucleotide-binding protein alpha-2 subunit n=1 Tax=Medicago truncatula RepID=G7K9K2_MEDTR
Glyma.13G105300	-1.05024	UniRef100_A2Q1D5 Esterase/lipase/thioesterase n=1 Tax=Medicago truncatula RepID=A2Q1D5_MEDTR
Glyma.19G027500	-1.05174	NA
Glyma.20G100500	-1.05233	UniRef100_C6FF80 NBS-LRR disease resistance protein n=1 Tax=Glycine max RepID=C6FF80_SOYBN
Glyma.16G115500	-1.05357	UniRef100_G7K2M6 Auxin efflux carrier protein n=1 Tax=Medicago truncatula RepID=G7K2M6_MEDTR
Glyma.04G179300	-1.05373	UniRef100_D7MT91 Armadillo/beta-catenin repeat family protein (Fragment) n=1 Tax=Arabidopsis lyrata subsp. lyrata RepID=D7MT91_ARALL
Glyma.15G152100	-1.0539	UniRef100_U5G3R2 Phospholipase D p1 family protein n=1 Tax=Populus trichocarpa RepID=U5G3R2_POPTR
Glyma.02G130400	-1.05474	UniRef100_P30080 Chalcone synthase 6 n=1 Tax=Glycine max RepID=CHS6_SOYBN
Glyma.10G072500	-1.05516	UniRef100_G7LEE7 Ubiquitin carboxyl-terminal hydrolase family protein n=1 Tax=Medicago truncatula RepID=G7LEE7_MEDTR
Glyma.06G145300	-1.06347	UniRef100_G7KH18 Peroxidase n=1 Tax=Medicago truncatula RepID=G7KH18_MEDTR
Glyma.14G049200	-1.06372	UniRef100_O04076 ACC-oxidase n=1 Tax=Phaseolus angularis RepID=O04076_PHAAN
Glyma.17G246500	-1.06532	UniRef100_A0MAV6 Allene oxide synthase n=2 Tax=Glycine max RepID=A0MAV6_SOYBN
Glyma.14G061400	-1.06666	UniRef100_G7KGW5 Exostosin-2 n=1 Tax=Medicago truncatula RepID=G7KGW5_MEDTR
Glyma.12G013100	-1.06751	UniRef100_V5N8V1 Mitochondrion heat shock 22 kDa protein n=1 Tax=Phaseolus vulgaris RepID=V5N8V1_PHAVU
Glyma.14G030000	-1.06771	UniRef100_G7KD30 60S ribosomal protein L18a n=2 Tax=Medicago truncatula RepID=G7KD30_MEDTR
Glyma.01G080600	-1.06895	UniRef100_G7K1K2 Monoglyceride lipase n=1 Tax=Medicago truncatula RepID=G7K1K2_MEDTR
Glyma.07G151300	-1.06981	UniRef100_C4MH52 Chloroplast omega 3 fatty acid desaturase isoform 2 n=1 Tax=Glycine max RepID=C4MH52_SOYBN
Glyma.06G076600	-1.07009	UniRef100_G7I5S1 RING finger protein n=1 Tax=Medicago truncatula RepID=G7I5S1_MEDTR
Glyma.10G201600	-1.07214	UniRef100_W0GHW8 Proline transporter 1 n=1 Tax=Chrysanthemum lavandulifolium RepID=W0GHW8_CHRLV
Glyma.08G193900	-1.07224	UniRef100_A4PES5 Cytochrome P450 enzyme n=1 Tax=Pisum sativum RepID=A4PES5_PEA
Glyma.13G028100	-1.0733	UniRef100_A2Q1X9 TIR n=2 Tax=Medicago truncatula RepID=A2Q1X9_MEDTR
Glyma.15G114800	-1.07377	UniRef100_Q705X3 RHO protein GDP dissociation inhibitor n=1 Tax=Medicago truncatula RepID=Q705X3_MEDTR
Glyma.08G299000	-1.07391	UniRef100_Q3LVG1 TO109-12 (Fragment) n=1 Tax=Taraxacum officinale RepID=Q3LVG1_TAROF
Glyma.07G225800	-1.07456	UniRef100_G7JHI2 Glucan endo-1,3-beta-glucosidase-like protein n=1 Tax=Medicago truncatula RepID=G7JHI2_MEDTR
Glyma.05G037900	-1.07464	UniRef100_G7J5F4 Pantothenate kinase n=1 Tax=Medicago truncatula RepID=G7J5F4_MEDTR
Glyma.11G234400	-1.07482	UniRef100_G7J2F8 Cys-rich domain protein n=1 Tax=Medicago truncatula RepID=G7J2F8_MEDTR
Glyma.08G161500	-1.07574	UniRef100_G7IQR6 Myosin XI-F n=1 Tax=Medicago truncatula RepID=G7IQR6_MEDTR
Glyma.10G208200	-1.07601	UniRef100_B9HLH5 Armadillo/beta-catenin repeat family protein n=1 Tax=Populus trichocarpa RepID=B9HLH5_POPTR
Glyma.03G001500	-1.07612	UniRef100_Q8S8Z7 Syringolide-induced protein B15-3-5 n=1 Tax=Glycine max RepID=Q8S8Z7_SOYBN
Glyma.05G023100	-1.0767	UniRef100_F5C0G9 SNAP33 n=1 Tax=Solanum chacoense RepID=F5C0G9_SOLCH
Glyma.10G169300	-1.07865	UniRef100_T2DNH1 F-box protein PP2-B10-like protein n=1 Tax=Phaseolus vulgaris RepID=T2DNH1_PHAVU
Glyma.19G082300	-1.07892	UniRef100_F8SMC3 Glucose-6-phosphate 1-dehydrogenase n=1 Tax=Glycine max RepID=F8SMC3_SOYBN
Glyma.19G032600	-1.07901	UniRef100_G7INE9 Polygalacturonase QRT3 n=1 Tax=Medicago truncatula RepID=G7INE9_MEDTR
Glyma.07G268700	-1.07926	UniRef100_O48939 Polyphosphoinositide binding protein Ssh1p n=1 Tax=Glycine max RepID=O48939_SOYBN
Glyma.02G166800	-1.07927	UniRef100_Q9FG13 Probable carboxylesterase 15 n=1 Tax=Arabidopsis thaliana RepID=CXE15_ARATH
Glyma.03G181700	-1.07952	UniRef100_I1JPN0 Phenylalanine ammonia-lyase n=1 Tax=Glycine max RepID=I1JPN0_SOYBN
Glyma.04G029600	-1.07985	UniRef100_Q0GPI2 BZIP transcription factor bZIP44 n=1 Tax=Glycine max RepID=Q0GPI2_SOYBN
Glyma.11G228100	-1.08173	UniRef100_B5AE23 Nematode resistance HS1pro1 protein n=1 Tax=Glycine max RepID=B5AE23_SOYBN
Glyma.13G035700	-1.08291	UniRef100_Q2HV99 Protein kinase; Type I EGF n=1 Tax=Medicago truncatula RepID=Q2HV99_MEDTR
Glyma.19G028100	-1.08539	UniRef100_B9IK47 Glycosyl transferase family 8 family protein n=1 Tax=Populus trichocarpa RepID=B9IK47_POPTR
Glyma.07G073900	-1.08566	UniRef100_G7KA55 (+)-neomenthol dehydrogenase n=1 Tax=Medicago truncatula RepID=G7KA55_MEDTR
Glyma.07G054000	-1.0902	UniRef100_Q0PJJ9 MYB transcription factor MYB92 n=2 Tax=Glycine max RepID=Q0PJJ9_SOYBN
Glyma.14G179300	-1.09098	UniRef100_B9IGC3 Mitochondrial substrate carrier family protein n=1 Tax=Populus trichocarpa RepID=B9IGC3_POPTR
Glyma.12G218500	-1.0915	UniRef100_UPI000193C6BB BED finger-nbs-lrr resistance protein n=1 Tax=Populus trichocarpa RepID=UPI000193C6BB
Glyma.18G101100	-1.09164	UniRef100_G7KY76 Caltractin n=1 Tax=Medicago truncatula RepID=G7KY76_MEDTR
Glyma.13G082400	-1.09423	UniRef100_E4MWU0 mRNA, clone: RTFL01-16-A15 n=1 Tax=Thellungiella halophila RepID=E4MWU0_THEHA
Glyma.02G006300	-1.09649	UniRef100_Q9LTC5 Ethylene-responsive transcription factor ERF098 n=1 Tax=Arabidopsis thaliana RepID=ERF98_ARATH
Glyma.04G111600	-1.09801	UniRef100_B9I873 Zinc finger family protein n=1 Tax=Populus trichocarpa RepID=B9I873_POPTR
Glyma.07G118000	-1.09953	UniRef100_G7LBP2 Methyl jasmonate esterase n=1 Tax=Medicago truncatula RepID=G7LBP2_MEDTR
Glyma.18G204600	-1.10096	UniRef100_C6ZRY7 Disease resistance protein n=1 Tax=Glycine max RepID=C6ZRY7_SOYBN
Glyma.08G017900	-1.10145	NA
Glyma.10G009900	-1.10151	UniRef100_P51138 Glycogen synthase kinase-3 homolog MsK-2 n=1 Tax=Medicago sativa RepID=MSK2_MEDSA
Glyma.17G140700	-1.10312	NA
Glyma.08G004300	-1.10329	NA
Glyma.13G329900	-1.10403	NA
Glyma.08G058600	-1.1051	UniRef100_G7JRT0 Calmodulin-binding protein n=1 Tax=Medicago truncatula RepID=G7JRT0_MEDTR
Glyma.11G017700	-1.10583	UniRef100_F4JPD9 Pleckstrin homology (PH) domain-containing protein n=3 Tax=Arabidopsis thaliana RepID=F4JPD9_ARATH
Glyma.09G024400	-1.10665	UniRef100_G7IKU9 ZAC n=2 Tax=Medicago truncatula RepID=G7IKU9_MEDTR
Glyma.15G069100	-1.10698	UniRef100_B3TLU6 Secretory carrier membrane protein n=1 Tax=Elaeis guineensis var. tenera RepID=B3TLU6_ELAGV
Glyma.14G048900	-1.10768	UniRef100_O04076 ACC-oxidase n=1 Tax=Phaseolus angularis RepID=O04076_PHAAN
Glyma.14G166300	-1.11148	UniRef100_G7J458 Avr9 elicitor response protein n=2 Tax=Medicago truncatula RepID=G7J458_MEDTR
Glyma.12G046800	-1.11279	NA
Glyma.08G351800	-1.11361	UniRef100_G7JKB4 1-aminocyclopropane-1-carboxylate oxidase-like protein n=1 Tax=Medicago truncatula RepID=G7JKB4_MEDTR
Glyma.05G142400	-1.11372	UniRef100_G7IGM5 Carbohydrate transporter/sugar porter n=1 Tax=Medicago truncatula RepID=G7IGM5_MEDTR
Glyma.17G093900	-1.11417	UniRef100_G7JNT1 Two-component response regulator ARR5 n=1 Tax=Medicago truncatula RepID=G7JNT1_MEDTR
Glyma.14G216800	-1.11468	UniRef100_G7I5X0 Abhydrolase domain-containing protein n=1 Tax=Medicago truncatula RepID=G7I5X0_MEDTR
Glyma.06G151500	-1.11495	UniRef100_F4KFB9 Histone-lysine N-methyltransferase ATXR5 n=1 Tax=Arabidopsis thaliana RepID=F4KFB9_ARATH
Glyma.20G135900	-1.11561	UniRef100_E5GBH4 F-box family protein n=1 Tax=Cucumis melo subsp. melo RepID=E5GBH4_CUCME
Glyma.13G066500	-1.11908	UniRef100_B7FKS2 Prolyl 4-hydroxylase subunit alpha-2 n=1 Tax=Medicago truncatula RepID=B7FKS2_MEDTR
Glyma.07G019100	-1.12013	UniRef100_M4IS90 CCL8 n=1 Tax=Humulus lupulus RepID=M4IS90_HUMLU
Glyma.19G166800	-1.12213	UniRef100_Q8GZM5 Lecithine cholesterol acyltransferase-like protein n=1 Tax=Medicago truncatula RepID=Q8GZM5_MEDTR
Glyma.04G137600	-1.1223	UniRef100_Q1RU46 Response regulator receiver n=1 Tax=Medicago truncatula RepID=Q1RU46_MEDTR
Glyma.17G145400	-1.12344	UniRef100_G8EVZ8 Ethylene response factor 11 n=1 Tax=Medicago sativa RepID=G8EVZ8_MEDSA
Glyma.07G011900	-1.12376	UniRef100_D7PEX6 Haloacid dehalogenase n=1 Tax=Phaseolus vulgaris RepID=D7PEX6_PHAVU
Glyma.19G007200	-1.12413	UniRef100_G3FJ91 Cinnamoyl-CoA reductase n=1 Tax=Betula platyphylla RepID=G3FJ91_BETPL
Glyma.19G006900	-1.12611	UniRef100_G3FJ91 Cinnamoyl-CoA reductase n=1 Tax=Betula platyphylla RepID=G3FJ91_BETPL
Glyma.01G033200	-1.12661	UniRef100_G7LBH1 NBS-LRR resistance-like protein n=1 Tax=Medicago truncatula RepID=G7LBH1_MEDTR
Glyma.07G259000	-1.12728	UniRef100_G7JI15 Calcium-independent phospholipase A2-gamma n=1 Tax=Medicago truncatula RepID=G7JI15_MEDTR
Glyma.20G125800	-1.12763	UniRef100_G7IAS1 Xylosyltransferase n=1 Tax=Medicago truncatula RepID=G7IAS1_MEDTR
Glyma.04G183100	-1.12992	UniRef100_Q9FJJ3 Probable inactive poly [ADP-ribose] polymerase SRO5 n=1 Tax=Arabidopsis thaliana RepID=SRO5_ARATH
Glyma.13G223400	-1.13179	UniRef100_B9H2C1 Ankyrin protein kinase n=1 Tax=Populus trichocarpa RepID=B9H2C1_POPTR
Glyma.09G075200	-1.1322	UniRef100_P30080 Chalcone synthase 6 n=1 Tax=Glycine max RepID=CHS6_SOYBN
Glyma.07G008300	-1.13244	UniRef100_B9IND7 Calmodulin-binding family protein n=1 Tax=Populus trichocarpa RepID=B9IND7_POPTR
Glyma.15G003300	-1.13364	UniRef100_Q2PJR9 WRKY27 n=1 Tax=Glycine max RepID=Q2PJR9_SOYBN
Glyma.13G032600	-1.13723	UniRef100_C6FF75 Stress-induced receptor-like kinase n=1 Tax=Glycine max RepID=C6FF75_SOYBN
Glyma.09G169300	-1.13734	UniRef100_G7KJN3 Myb-like protein n=1 Tax=Medicago truncatula RepID=G7KJN3_MEDTR
Glyma.08G277100	-1.13737	UniRef100_Q8L692 1-Deoxy-D-xylulose 5-phosphate synthase 2 n=2 Tax=Medicago truncatula RepID=Q8L692_MEDTR
Glyma.20G128300	-1.14374	NA
Glyma.03G084000	-1.14584	UniRef100_D8WJ54 RIN4a protein n=1 Tax=Glycine max RepID=D8WJ54_SOYBN
Glyma.06G255900	-1.14738	UniRef100_I1KE60 Serine/threonine-protein kinase n=1 Tax=Glycine max RepID=I1KE60_SOYBN
Glyma.13G007000	-1.1474	UniRef100_G9HVM6 Ubiquitin-conjugating enzyme E2 n=1 Tax=Camellia sinensis RepID=G9HVM6_CAMSI
Glyma.05G243900	-1.14864	UniRef100_Q1SN19 66 kDa stress protein n=1 Tax=Medicago truncatula RepID=Q1SN19_MEDTR
Glyma.18G220500	-1.1513	UniRef100_B5LZ63 Vestitone reductase n=1 Tax=Glycine max RepID=B5LZ63_SOYBN
Glyma.11G233100	-1.15253	UniRef100_G7K771 CCP n=1 Tax=Medicago truncatula RepID=G7K771_MEDTR
Glyma.04G017200	-1.15532	UniRef100_E5GBY8 Serine/threonine-protein kinase cx32 n=1 Tax=Cucumis melo subsp. melo RepID=E5GBY8_CUCME
Glyma.01G213600	-1.15581	UniRef100_G7KEV5 Protein kinase like protein n=1 Tax=Medicago truncatula RepID=G7KEV5_MEDTR
Glyma.19G246500	-1.15806	NA
Glyma.02G151400	-1.16002	UniRef100_B9I9Z0 Phosphatase family protein n=1 Tax=Populus trichocarpa RepID=B9I9Z0_POPTR
Glyma.10G258800	-1.16104	UniRef100_C6ZS01 Leucine-rich repeat family protein n=1 Tax=Glycine max RepID=C6ZS01_SOYBN
Glyma.08G106900	-1.16189	NA
Glyma.20G056000	-1.16224	UniRef100_Q9LJH2 2-oxoglutarate-dependent dioxygenase family protein n=3 Tax=Arabidopsis thaliana RepID=Q9LJH2_ARATH
Glyma.04G059000	-1.16388	UniRef100_G7J977 Protein phosphatase 2C n=1 Tax=Medicago truncatula RepID=G7J977_MEDTR
Glyma.14G132400	-1.16458	UniRef100_B6U5C3 AGG2 n=1 Tax=Zea mays RepID=B6U5C3_MAIZE
Glyma.14G046500	-1.16494	NA
Glyma.18G199600	-1.16754	UniRef100_B9IG83 Kinase family protein n=1 Tax=Populus trichocarpa RepID=B9IG83_POPTR
Glyma.13G352800	-1.16863	UniRef100_B2ZNZ2 Stress-induced receptor-like kinase 2 n=1 Tax=Glycine max RepID=B2ZNZ2_SOYBN
Glyma.19G121600	-1.16981	UniRef100_G7L2Q8 Dihydrofolate reductase n=1 Tax=Medicago truncatula RepID=G7L2Q8_MEDTR
Glyma.07G216400	-1.17167	NA
Glyma.05G107700	-1.17178	NA
Glyma.13G347000	-1.17271	UniRef100_Q06A77 PHD3 n=1 Tax=Glycine max RepID=Q06A77_SOYBN
Glyma.06G055400	-1.17389	UniRef100_G7J8E6 Fgenesh protein n=1 Tax=Medicago truncatula RepID=G7J8E6_MEDTR
Glyma.15G089900	-1.17405	UniRef100_K7MAF8 Serine hydroxymethyltransferase n=1 Tax=Glycine max RepID=K7MAF8_SOYBN
Glyma.15G008700	-1.17417	UniRef100_Q2HUA7 Longin-like n=1 Tax=Medicago truncatula RepID=Q2HUA7_MEDTR
Glyma.05G103300	-1.17546	UniRef100_Q0PN09 Lateral organ boundaries domain protein n=1 Tax=Caragana korshinskii RepID=Q0PN09_9FABA
Glyma.12G041200	-1.17546	UniRef100_B0BLI4 CM0216.380.nc protein n=1 Tax=Lotus japonicus RepID=B0BLI4_LOTJA
Glyma.11G069300	-1.17631	UniRef100_G7KEW9 U-box domain-containing protein n=2 Tax=Medicago truncatula RepID=G7KEW9_MEDTR
Glyma.07G144700	-1.17702	UniRef100_Q7XJR2 Probable anion transporter 3, chloroplastic n=1 Tax=Arabidopsis thaliana RepID=ANTR3_ARATH
Glyma.01G193600	-1.17737	UniRef100_Q9FVE8 Plasma membrane Ca2+-ATPase n=1 Tax=Glycine max RepID=Q9FVE8_SOYBN
Glyma.13G338400	-1.1783	UniRef100_G7JCE1 RING finger protein n=1 Tax=Medicago truncatula RepID=G7JCE1_MEDTR
Glyma.03G160600	-1.18026	UniRef100_B9GS45 Kelch repeat-containing F-box family protein n=2 Tax=Populus trichocarpa RepID=B9GS45_POPTR
Glyma.18G009100	-1.18168	UniRef100_G5DVY7 Lojap-like protein (Fragment) n=1 Tax=Silene latifolia RepID=G5DVY7_SILLA
Glyma.13G093300	-1.18187	UniRef100_V4UVJ0 Glutamate receptor (Fragment) n=1 Tax=Citrus clementina RepID=V4UVJ0_9ROSI
Glyma.09G183800	-1.18356	UniRef100_G7KN36 Plant synaptotagmin n=1 Tax=Medicago truncatula RepID=G7KN36_MEDTR
Glyma.09G182600	-1.18477	UniRef100_G7KMZ7 Zinc finger protein-like protein n=1 Tax=Medicago truncatula RepID=G7KMZ7_MEDTR
Glyma.12G155300	-1.18508	UniRef100_M1FN28 Cytochrome c oxidase subunit 3 n=1 Tax=Glycine max RepID=M1FN28_SOYBN
Glyma.03G234700	-1.18668	UniRef100_Q84T16 Serine threonine protein phosphatase n=1 Tax=Phaseolus acutifolius RepID=Q84T16_PHAAT
Glyma.10G222500	-1.18749	UniRef100_H2D7G8 Glutathione peroxidase n=1 Tax=Copaifera officinalis RepID=H2D7G8_9FABA
Glyma.20G203700	-1.19081	UniRef100_B3IX26 Transcription factor AP2-EREBP n=1 Tax=Lotus japonicus RepID=B3IX26_LOTJA
Glyma.09G145200	-1.19196	UniRef100_G7I469 1-aminocyclopropane-1-carboxylate oxidase-like protein n=1 Tax=Medicago truncatula RepID=G7I469_MEDTR
Glyma.19G247000	-1.19251	UniRef100_G7I6U5 Glycogenin-1 n=1 Tax=Medicago truncatula RepID=G7I6U5_MEDTR
Glyma.07G226400	-1.19358	UniRef100_I1KMD8 Glutamate receptor n=1 Tax=Glycine max RepID=I1KMD8_SOYBN
Glyma.20G139900	-1.19401	UniRef100_G8A134 Cysteine-rich receptor-like protein kinase n=1 Tax=Medicago truncatula RepID=G8A134_MEDTR
Glyma.12G197500	-1.1946	UniRef100_G7IRJ6 Myrcene synthase n=1 Tax=Medicago truncatula RepID=G7IRJ6_MEDTR
Glyma.01G217400	-1.1973	UniRef100_K4HAY3 Heat shock transcription factor HSFB2b n=1 Tax=Glycine max RepID=K4HAY3_SOYBN
Glyma.06G221100	-1.19915	UniRef100_Q9XG10 Lectin n=1 Tax=Glycine max RepID=Q9XG10_SOYBN
Glyma.16G008500	-1.20138	UniRef100_G7L7J3 Kinase-like protein n=2 Tax=Medicago truncatula RepID=G7L7J3_MEDTR
Glyma.03G181600	-1.20146	UniRef100_I1JPN0 Phenylalanine ammonia-lyase n=1 Tax=Glycine max RepID=I1JPN0_SOYBN
Glyma.12G008700	-1.20164	UniRef100_F4JT13 2-oxoglutarate (2OG) and Fe(II)-dependent oxygenase superfamily protein n=2 Tax=Arabidopsis thaliana RepID=F4JT13_ARATH
Glyma.11G031800	-1.20476	NA
Glyma.12G065900	-1.2064	UniRef100_G7JTP9 Auxin-regulated protein n=1 Tax=Medicago truncatula RepID=G7JTP9_MEDTR
Glyma.20G177600	-1.2077	UniRef100_G7I9N1 LOB domain-containing protein n=1 Tax=Medicago truncatula RepID=G7I9N1_MEDTR
Glyma.08G015800	-1.21209	UniRef100_B9I470 Hydroxyproline-rich glycoprotein n=1 Tax=Populus trichocarpa RepID=B9I470_POPTR
Glyma.17G236900	-1.2123	UniRef100_Q2HRK3 Syntaxin-61 n=1 Tax=Medicago truncatula RepID=Q2HRK3_MEDTR
Glyma.05G202500	-1.21274	UniRef100_I1K6Q7 S-acyltransferase n=1 Tax=Glycine max RepID=I1K6Q7_SOYBN
Glyma.02G006200	-1.21504	UniRef100_G7I5D9 Ethylene-responsive transcription factor n=1 Tax=Medicago truncatula RepID=G7I5D9_MEDTR
Glyma.16G171900	-1.21526	UniRef100_B9GTL0 Chromosome condensation regulator family protein n=1 Tax=Populus trichocarpa RepID=B9GTL0_POPTR
Glyma.01G155400	-1.2195	UniRef100_G7K2P1 1-aminocyclopropane-1-carboxylate oxidase n=1 Tax=Medicago truncatula RepID=G7K2P1_MEDTR
Glyma.16G034600	-1.22031	UniRef100_C6ZRW8 Calmodulin-binding receptor-like cytoplasmic kinase n=1 Tax=Glycine max RepID=C6ZRW8_SOYBN
Glyma.08G151100	-1.22098	NA
Glyma.19G263300	-1.22201	UniRef100_I1NCU0 Lipoxygenase n=1 Tax=Glycine max RepID=I1NCU0_SOYBN
Glyma.09G161100	-1.22271	UniRef100_G7KPN7 Receptor-like protein kinase n=1 Tax=Medicago truncatula RepID=G7KPN7_MEDTR
Glyma.01G108700	-1.22443	UniRef100_Q9FXS6 NtEIG-E80 protein n=1 Tax=Nicotiana tabacum RepID=Q9FXS6_TOBAC
Glyma.16G176800	-1.22705	UniRef100_G7K7L1 Receptor-like kinase n=1 Tax=Medicago truncatula RepID=G7K7L1_MEDTR
Glyma.03G246500	-1.22749	UniRef100_G7L1U8 Peptide-N(4)-(N-acetyl-beta-glucosaminyl)asparagine amidase n=2 Tax=Medicago truncatula RepID=G7L1U8_MEDTR
Glyma.12G144400	-1.22921	UniRef100_I1LSY1 Serine/threonine-protein kinase n=2 Tax=Glycine max RepID=I1LSY1_SOYBN
Glyma.07G140100	-1.22962	UniRef100_Q9FQF2 Glutathione S-transferase GST 6 n=1 Tax=Glycine max RepID=Q9FQF2_SOYBN
Glyma.09G082400	-1.22971	UniRef100_G7IK83 IQ domain-containing protein n=1 Tax=Medicago truncatula RepID=G7IK83_MEDTR
Glyma.01G091400	-1.23315	UniRef100_P30080 Chalcone synthase 6 n=1 Tax=Glycine max RepID=CHS6_SOYBN
Glyma.08G249600	-1.23397	UniRef100_Q69FA0 Mitochondrial carrier protein n=1 Tax=Phaseolus vulgaris RepID=Q69FA0_PHAVU
Glyma.07G169400	-1.23437	NA
Glyma.02G260500	-1.23556	UniRef100_G7J2F8 Cys-rich domain protein n=1 Tax=Medicago truncatula RepID=G7J2F8_MEDTR
Glyma.16G129300	-1.23654	UniRef100_G7K7L1 Receptor-like kinase n=1 Tax=Medicago truncatula RepID=G7K7L1_MEDTR
Glyma.15G013900	-1.23686	UniRef100_W0TQK4 Coatomer subunit beta n=1 Tax=Acacia mangium RepID=W0TQK4_ACAMN
Glyma.13G236600	-1.23712	UniRef100_G7ISE4 Ethylene responsive transcription factor n=1 Tax=Medicago truncatula RepID=G7ISE4_MEDTR
Glyma.17G185000	-1.23728	UniRef100_R4NEW4 NAC transcription factor 060 n=1 Tax=Jatropha curcas RepID=R4NEW4_JATCU
Glyma.18G248400	-1.23799	UniRef100_A2Q1V6 Cysteine protease ATG4 n=2 Tax=Medicago truncatula RepID=ATG4_MEDTR
Glyma.06G087800	-1.23939	UniRef100_K7KTZ6 Malic enzyme n=1 Tax=Glycine max RepID=K7KTZ6_SOYBN
Glyma.06G200100	-1.23997	UniRef100_F5C0G9 SNAP33 n=1 Tax=Solanum chacoense RepID=F5C0G9_SOLCH
Glyma.20G076600	-1.24002	UniRef100_D7L473 Ankyrin repeat family protein n=1 Tax=Arabidopsis lyrata subsp. lyrata RepID=D7L473_ARALL
Glyma.02G171900	-1.24313	NA
Glyma.11G096600	-1.25013	UniRef100_C7AFG3 NAC family transcription factor 6 n=1 Tax=Cicer arietinum RepID=C7AFG3_CICAR
Glyma.16G155700	-1.2519	UniRef100_Q072J9 Glutathione reductase n=1 Tax=Vigna unguiculata RepID=Q072J9_VIGUN
Glyma.20G202500	-1.25262	UniRef100_Q9LTD4 Genomic DNA, chromosome 3, TAC clone:K14B15 n=1 Tax=Arabidopsis thaliana RepID=Q9LTD4_ARATH
Glyma.19G099700	-1.25347	UniRef100_G7KW76 Zinc finger protein CONSTANS-like protein n=4 Tax=Medicago truncatula RepID=G7KW76_MEDTR
Glyma.20G137300	-1.25628	UniRef100_Q9XED4 Receptor-like protein kinase homolog RK20-1 n=1 Tax=Phaseolus vulgaris RepID=Q9XED4_PHAVU
Glyma.08G063400	-1.25832	UniRef100_G7JTY3 Metal transporter CNNM4 n=1 Tax=Medicago truncatula RepID=G7JTY3_MEDTR
Glyma.17G056900	-1.25848	UniRef100_G7JT87 Protein kinase 2B n=1 Tax=Medicago truncatula RepID=G7JT87_MEDTR
Glyma.06G285300	-1.25869	UniRef100_G7JUZ6 GTP-binding protein ras-like protein n=1 Tax=Medicago truncatula RepID=G7JUZ6_MEDTR
Glyma.07G031000	-1.2606	NA
Glyma.13G134900	-1.26123	NA
Glyma.01G236700	-1.26413	UniRef100_Q9LJ90 Alanine acetyl transferase-like protein n=1 Tax=Arabidopsis thaliana RepID=Q9LJ90_ARATH
Glyma.16G076400	-1.26415	NA
Glyma.19G097800	-1.26469	UniRef100_D7KIB9 Electron carrier/ iron ion binding protein n=1 Tax=Arabidopsis lyrata subsp. lyrata RepID=D7KIB9_ARALL
Glyma.14G162300	-1.26472	UniRef100_Q93WZ7 NADH glutamate synthase n=1 Tax=Phaseolus vulgaris RepID=Q93WZ7_PHAVU
Glyma.08G234600	-1.26618	UniRef100_Q9SLK2 ALA-interacting subunit 3 n=1 Tax=Arabidopsis thaliana RepID=ALIS3_ARATH
Glyma.17G012600	-1.26717	UniRef100_U7E1Q7 Prephenate dehydratase family protein n=1 Tax=Populus trichocarpa RepID=U7E1Q7_POPTR
Glyma.08G168100	-1.27027	UniRef100_I3RSY1 R2R3MYB transcription factor (Fragment) n=1 Tax=Lotus japonicus RepID=I3RSY1_LOTJA
Glyma.06G300100	-1.27029	UniRef100_Q0PJC4 MYB transcription factor MYB117 (Fragment) n=1 Tax=Glycine max RepID=Q0PJC4_SOYBN
Glyma.12G121400	-1.27067	UniRef100_G7ZVJ1 RING finger family protein n=1 Tax=Medicago truncatula RepID=G7ZVJ1_MEDTR
Glyma.13G255600	-1.27153	UniRef100_B0F6S9 DUF593-containing protein n=1 Tax=Medicago truncatula RepID=B0F6S9_MEDTR
Glyma.04G013800	-1.27186	UniRef100_L7T124 TIFY transcription factor n=1 Tax=Phaseolus vulgaris RepID=L7T124_PHAVU
Glyma.20G159400	-1.2725	UniRef100_G7IAN1 PAR-1a protein n=1 Tax=Medicago truncatula RepID=G7IAN1_MEDTR
Glyma.09G242600	-1.27308	UniRef100_Q8LLR3 Ethylene-responsive element binding protein 1 n=1 Tax=Glycine max RepID=Q8LLR3_SOYBN
Glyma.07G139600	-1.27343	UniRef100_Q9FQF0 Glutathione S-transferase GST 8 n=1 Tax=Glycine max RepID=Q9FQF0_SOYBN
Glyma.12G216000	-1.27465	UniRef100_C6ZRY5 Protein kinase family protein n=1 Tax=Glycine max RepID=C6ZRY5_SOYBN
Glyma.06G105600	-1.27675	UniRef100_G8A375 2,3-bisphosphoglycerate-dependent phosphoglycerate mutase n=1 Tax=Medicago truncatula RepID=G8A375_MEDTR
Glyma.10G188300	-1.27739	UniRef100_Q9LTD4 Genomic DNA, chromosome 3, TAC clone:K14B15 n=1 Tax=Arabidopsis thaliana RepID=Q9LTD4_ARATH
Glyma.02G309300	-1.27849	UniRef100_P19143 Phenylalanine ammonia-lyase class 3 n=2 Tax=Phaseolus vulgaris RepID=PAL3_PHAVU
Glyma.02G006400	-1.28187	UniRef100_B4FSC7 Hepatocellular carcinoma-associated antigen 59 family protein n=1 Tax=Zea mays RepID=B4FSC7_MAIZE
Glyma.01G128100	-1.28411	UniRef100_B3U398 WRKY transcription factor WRKY108715 n=2 Tax=Medicago truncatula RepID=B3U398_MEDTR
Glyma.09G038600	-1.28685	UniRef100_G7IMV1 Beta xylosidase n=1 Tax=Medicago truncatula RepID=G7IMV1_MEDTR
Glyma.02G151200	-1.29002	UniRef100_D3J163 Ankyrin repeat domain-containing protein n=2 Tax=Medicago truncatula RepID=D3J163_MEDTR
Glyma.13G066100	-1.29172	UniRef100_G7KK18 Mitochondrial chaperone BCS1 n=1 Tax=Medicago truncatula RepID=G7KK18_MEDTR
Glyma.17G039800	-1.2939	UniRef100_Q9LKY3 Pti1 kinase-like protein n=2 Tax=Glycine max RepID=Q9LKY3_SOYBN
Glyma.15G064900	-1.2973	UniRef100_K7M9Y6 Serine/threonine-protein kinase n=1 Tax=Glycine max RepID=K7M9Y6_SOYBN
Glyma.14G042300	-1.29731	UniRef100_C6ZS07 Disease resistance protein n=1 Tax=Glycine max RepID=C6ZS07_SOYBN
Glyma.12G023100	-1.30056	UniRef100_Q7XSP9 OSJNBa0084K11.20 protein n=1 Tax=Oryza sativa subsp. japonica RepID=Q7XSP9_ORYSJ
Glyma.13G245500	-1.30313	UniRef100_T2DPX3 Transmembrane protein 184A-like protein n=1 Tax=Phaseolus vulgaris RepID=T2DPX3_PHAVU
Glyma.05G050200	-1.30336	UniRef100_G7IC19 Molybdenum cofactor sulfurase n=1 Tax=Medicago truncatula RepID=G7IC19_MEDTR
Glyma.09G064200	-1.30427	UniRef100_G7IIK8 Transcription factor MYC4 n=1 Tax=Medicago truncatula RepID=G7IIK8_MEDTR
Glyma.02G052000	-1.30572	UniRef100_G7KG99 Ankyrin-like protein n=1 Tax=Medicago truncatula RepID=G7KG99_MEDTR
Glyma.03G187500	-1.30763	UniRef100_G7L4W6 UDP-glucosyltransferase family 1 protein n=2 Tax=Medicago truncatula RepID=G7L4W6_MEDTR
Glyma.08G180100	-1.30783	UniRef100_G7INT0 Chaperone protein dnaJ n=1 Tax=Medicago truncatula RepID=G7INT0_MEDTR
Glyma.04G008900	-1.3087	UniRef100_D3YBF2 Zinc finger (GATA type) family protein n=1 Tax=Trifolium repens RepID=D3YBF2_TRIRP
Glyma.20G140200	-1.30897	UniRef100_G8A0X6 Cysteine-rich receptor-like protein kinase n=2 Tax=Medicago truncatula RepID=G8A0X6_MEDTR
Glyma.08G204300	-1.31124	UniRef100_H9A1W2 Acyl-activating enzyme 10 n=1 Tax=Cannabis sativa RepID=H9A1W2_CANSA
Glyma.06G262300	-1.31146	UniRef100_K7KXI4 Serine/threonine-protein kinase n=2 Tax=Glycine max RepID=K7KXI4_SOYBN
Glyma.13G156900	-1.31381	UniRef100_G7JHT7 Zinc finger CCCH-type with G patch domain-containing protein n=1 Tax=Medicago truncatula RepID=G7JHT7_MEDTR
Glyma.16G138200	-1.31434	UniRef100_I1MNE4 Anaphase-promoting complex subunit 10 n=1 Tax=Glycine max RepID=I1MNE4_SOYBN
Glyma.16G127900	-1.31498	UniRef100_Q5JBT4 Candidate disease-resistance protein SR1 n=1 Tax=Glycine max RepID=Q5JBT4_SOYBN
Glyma.17G180300	-1.3163	UniRef100_G7K838 Cc-nbs-lrr resistance protein n=1 Tax=Medicago truncatula RepID=G7K838_MEDTR
Glyma.07G066800	-1.31837	UniRef100_G7KS68 Mitogen-activated protein kinase n=1 Tax=Medicago truncatula RepID=G7KS68_MEDTR
Glyma.01G004200	-1.31959	UniRef100_G7KJ71 Caffeoyl-CoA O-methyltransferase n=1 Tax=Medicago truncatula RepID=G7KJ71_MEDTR
Glyma.02G211600	-1.31999	UniRef100_E4MW38 mRNA, clone: RTFL01-03-L20 n=2 Tax=Eutrema RepID=E4MW38_THEHA
Glyma.18G182000	-1.32018	UniRef100_D7L7T7 Oxysterol-binding family protein n=1 Tax=Arabidopsis lyrata subsp. lyrata RepID=D7L7T7_ARALL
Glyma.15G158200	-1.32485	UniRef100_I6ZTV0 VQ motif-containing protein n=1 Tax=Phaseolus vulgaris RepID=I6ZTV0_PHAVU
Glyma.12G110100	-1.32585	NA
Glyma.13G054300	-1.32683	UniRef100_C6ZRM8 FERONIA receptor-like kinase n=1 Tax=Glycine max RepID=C6ZRM8_SOYBN
Glyma.02G075600	-1.32791	UniRef100_K7K6Z0 Serine/threonine-protein kinase n=1 Tax=Glycine max RepID=K7K6Z0_SOYBN
Glyma.17G117800	-1.32876	UniRef100_G7JV96 Avr9/Cf-9 rapidly elicited protein n=1 Tax=Medicago truncatula RepID=G7JV96_MEDTR
Glyma.05G234600	-1.33262	UniRef100_Q0PJK4 MYB transcription factor MYB84 n=1 Tax=Glycine max RepID=Q0PJK4_SOYBN
Glyma.03G235200	-1.33481	UniRef100_G7I8P7 26S protease regulatory subunit 6A-like protein n=1 Tax=Medicago truncatula RepID=G7I8P7_MEDTR
Glyma.18G223100	-1.33539	UniRef100_G7L1D0 Cytochrome P450 n=2 Tax=Medicago truncatula RepID=G7L1D0_MEDTR
Glyma.13G084600	-1.33566	UniRef100_G7J458 Avr9 elicitor response protein n=2 Tax=Medicago truncatula RepID=G7J458_MEDTR
Glyma.06G119700	-1.33859	UniRef100_B9GTY0 VHS domain-containing family protein n=1 Tax=Populus trichocarpa RepID=B9GTY0_POPTR
Glyma.10G010400	-1.34053	UniRef100_Q0PJK7 MYB transcription factor MYB76 n=1 Tax=Glycine max RepID=Q0PJK7_SOYBN
Glyma.12G144100	-1.34086	UniRef100_K7LUW9 Serine/threonine-protein kinase n=4 Tax=Glycine max RepID=K7LUW9_SOYBN
Glyma.12G061300	-1.34228	UniRef100_Q9LTI2 Haloacid dehalogenase-like hydrolase (HAD) superfamily protein n=2 Tax=Arabidopsis thaliana RepID=Q9LTI2_ARATH
Glyma.01G156500	-1.34285	NA
Glyma.13G190200	-1.34616	UniRef100_G7LGV1 Mitochondrial inner membrane protease subunit n=1 Tax=Medicago truncatula RepID=G7LGV1_MEDTR
Glyma.13G340500	-1.34685	UniRef100_Q2XTC3 ADP,ATP carrier protein-like n=1 Tax=Solanum tuberosum RepID=Q2XTC3_SOLTU
Glyma.17G015200	-1.34743	UniRef100_G7JI15 Calcium-independent phospholipase A2-gamma n=1 Tax=Medicago truncatula RepID=G7JI15_MEDTR
Glyma.15G172600	-1.34831	UniRef100_Q93WR7 MAP kinase kinase n=2 Tax=Medicago RepID=Q93WR7_MEDSV
Glyma.17G117200	-1.34904	UniRef100_A3FGC9 Early nodulin 93 protein n=1 Tax=Populus alba x Populus glandulosa RepID=A3FGC9_9ROSI
Glyma.13G173900	-1.34962	UniRef100_G7KSI0 UDP-glucose glucosyltransferase n=1 Tax=Medicago truncatula RepID=G7KSI0_MEDTR
Glyma.12G207900	-1.35195	UniRef100_G7IFI5 GTP-binding protein ras-like protein n=2 Tax=Medicago truncatula RepID=G7IFI5_MEDTR
Glyma.13G291700	-1.35416	UniRef100_Q9SIN2 Protein trichome birefringence-like 39 n=1 Tax=Arabidopsis thaliana RepID=TBL39_ARATH
Glyma.18G271700	-1.35437	UniRef100_Q69FA0 Mitochondrial carrier protein n=1 Tax=Phaseolus vulgaris RepID=Q69FA0_PHAVU
Glyma.09G274700	-1.3547	NA
gene56810	-1.3559	nad2
Glyma.17G258400	-1.35635	NA
Glyma.15G259400	-1.35645	UniRef100_I3RSY1 R2R3MYB transcription factor (Fragment) n=1 Tax=Lotus japonicus RepID=I3RSY1_LOTJA
Glyma.01G131500	-1.35675	UniRef100_A0MNK8 CBL-interacting protein kinase 22 n=1 Tax=Populus trichocarpa RepID=A0MNK8_POPTR
Glyma.07G268300	-1.35746	UniRef100_G7IJN8 Endoplasmic reticulum-Golgi intermediate compartment protein n=1 Tax=Medicago truncatula RepID=G7IJN8_MEDTR
Glyma.05G097100	-1.35917	UniRef100_B9HHB3 SKP1 INTERACTING PARTNER 2 family protein n=1 Tax=Populus trichocarpa RepID=B9HHB3_POPTR
Glyma.13G119000	-1.35947	UniRef100_G7JR15 ABC transporter B family member n=1 Tax=Medicago truncatula RepID=G7JR15_MEDTR
Glyma.08G180300	-1.36227	UniRef100_G7INT0 Chaperone protein dnaJ n=1 Tax=Medicago truncatula RepID=G7INT0_MEDTR
Glyma.06G203900	-1.3623	UniRef100_G7IZB2 Exocyst complex component n=1 Tax=Medicago truncatula RepID=G7IZB2_MEDTR
Glyma.12G240600	-1.36275	UniRef100_T2DLY7 60S ribosomal protein L3-like protein n=1 Tax=Phaseolus vulgaris RepID=T2DLY7_PHAVU
Glyma.08G157700	-1.36422	UniRef100_I1KTQ4 Citrate synthase n=1 Tax=Glycine max RepID=I1KTQ4_SOYBN
Glyma.11G082700	-1.36481	UniRef100_G7JYU3 Lysine histidine transporter-like protein n=1 Tax=Medicago truncatula RepID=G7JYU3_MEDTR
Glyma.04G055200	-1.36481	UniRef100_G7J8E6 Fgenesh protein n=1 Tax=Medicago truncatula RepID=G7J8E6_MEDTR
Glyma.02G009800	-1.36531	UniRef100_Q0PJK7 MYB transcription factor MYB76 n=1 Tax=Glycine max RepID=Q0PJK7_SOYBN
Glyma.03G248400	-1.36533	UniRef100_C6TBN2 Probable aldo-keto reductase 1 n=1 Tax=Glycine max RepID=AKR1_SOYBN
Glyma.03G102800	-1.36618	UniRef100_U5FSD9 DYNAMIN-LIKE protein 4 n=2 Tax=Populus trichocarpa RepID=U5FSD9_POPTR
Glyma.13G182800	-1.36626	UniRef100_Q6T7D3 Fiber protein Fb34 n=1 Tax=Gossypium barbadense RepID=Q6T7D3_GOSBA
Glyma.07G095000	-1.3667	UniRef100_G7KMN1 Kinase R-like protein n=1 Tax=Medicago truncatula RepID=G7KMN1_MEDTR
Glyma.06G119800	-1.36752	NA
Glyma.20G105500	-1.36851	UniRef100_Q8LFE4 Monooxygenase n=1 Tax=Arabidopsis thaliana RepID=Q8LFE4_ARATH
Glyma.17G227900	-1.3727	UniRef100_G7I9W3 Beta-fructofuranosidase, insoluble isoenzyme CWINV1 n=1 Tax=Medicago truncatula RepID=G7I9W3_MEDTR
Glyma.10G059200	-1.37307	UniRef100_D7KHY6 Carbonic anhydrase family protein n=1 Tax=Arabidopsis lyrata subsp. lyrata RepID=D7KHY6_ARALL
Glyma.10G194500	-1.37528	UniRef100_G7L875 U-box domain-containing protein n=1 Tax=Medicago truncatula RepID=G7L875_MEDTR
Glyma.11G229100	-1.37551	UniRef100_D7KX74 Hydrolase, alpha/beta fold family protein n=1 Tax=Arabidopsis lyrata subsp. lyrata RepID=D7KX74_ARALL
Glyma.13G032100	-1.37641	UniRef100_U5FH91 Kinase family protein n=1 Tax=Populus trichocarpa RepID=U5FH91_POPTR
Glyma.13G233900	-1.37821	UniRef100_G7IFJ0 Ethylene-responsive transcription factor n=1 Tax=Medicago truncatula RepID=G7IFJ0_MEDTR
Glyma.07G048300	-1.37855	UniRef100_G8A0L7 Soluble inorganic pyrophosphatase n=1 Tax=Medicago truncatula RepID=G8A0L7_MEDTR
Glyma.16G132500	-1.38116	UniRef100_T2DLH1 Epoxide hydrolase 2-like protein n=1 Tax=Phaseolus vulgaris RepID=T2DLH1_PHAVU
Glyma.07G039700	-1.38233	UniRef100_G7L7J3 Kinase-like protein n=2 Tax=Medicago truncatula RepID=G7L7J3_MEDTR
Glyma.14G189700	-1.3827	NA
Glyma.06G100900	-1.38375	UniRef100_Q9FQY9 Avr9/Cf-9 rapidly elicited protein 75 n=1 Tax=Nicotiana tabacum RepID=Q9FQY9_TOBAC
Glyma.18G190200	-1.38475	UniRef100_P32110 Probable glutathione S-transferase n=2 Tax=Glycine max RepID=GSTX6_SOYBN
Glyma.06G112800	-1.3854	UniRef100_G7I8F4 Solute carrier family 35 member E3 n=1 Tax=Medicago truncatula RepID=G7I8F4_MEDTR
Glyma.15G187400	-1.38736	UniRef100_G7IQG8 CBL-interacting protein kinase n=1 Tax=Medicago truncatula RepID=G7IQG8_MEDTR
Glyma.11G048300	-1.38798	UniRef100_Q9FVE8 Plasma membrane Ca2+-ATPase n=1 Tax=Glycine max RepID=Q9FVE8_SOYBN
Glyma.09G189700	-1.38857	UniRef100_G7KNJ1 Arabinogalactan peptide n=1 Tax=Medicago truncatula RepID=G7KNJ1_MEDTR
Glyma.16G017200	-1.3905	UniRef100_Q9MAM9 T25K16.5 n=1 Tax=Arabidopsis thaliana RepID=Q9MAM9_ARATH
Glyma.01G209100	-1.39115	UniRef100_G7JW35 Cys2/His2 zinc-finger transcription factor n=1 Tax=Medicago truncatula RepID=G7JW35_MEDTR
Glyma.18G141700	-1.39175	UniRef100_Q9CAL2 Cysteine-rich receptor-like protein kinase 3 n=1 Tax=Arabidopsis thaliana RepID=CRK3_ARATH
Glyma.17G213700	-1.39528	UniRef100_A9PHV6 Serine-rich family protein n=1 Tax=Populus trichocarpa RepID=A9PHV6_POPTR
Glyma.02G240400	-1.39553	UniRef100_I1JHR7 Sucrose synthase n=1 Tax=Glycine max RepID=I1JHR7_SOYBN
Glyma.15G031000	-1.39572	NA
Glyma.07G052900	-1.39718	UniRef100_G7LAU3 U-box domain-containing protein n=1 Tax=Medicago truncatula RepID=G7LAU3_MEDTR
Glyma.02G167600	-1.39919	UniRef100_G7LEE7 Ubiquitin carboxyl-terminal hydrolase family protein n=1 Tax=Medicago truncatula RepID=G7LEE7_MEDTR
Glyma.18G187300	-1.40028	UniRef100_K9N5V5 Legume-specific protein n=1 Tax=Aeschynomene evenia RepID=K9N5V5_9FABA
Glyma.03G061100	-1.40295	NA
Glyma.06G250600	-1.40305	UniRef100_G7ITS0 PIF-like protein n=1 Tax=Medicago truncatula RepID=G7ITS0_MEDTR
Glyma.13G303400	-1.40334	UniRef100_I1M3Z1 Serine/threonine-protein kinase n=1 Tax=Glycine max RepID=I1M3Z1_SOYBN
Glyma.02G025200	-1.40618	UniRef100_Q9SLT5 CW14 protein n=1 Tax=Arabidopsis thaliana RepID=Q9SLT5_ARATH
Glyma.13G110200	-1.40865	UniRef100_Q8GUT5 Acyl-CoA N-acyltransferases-like protein n=1 Tax=Arabidopsis thaliana RepID=Q8GUT5_ARATH
Glyma.06G262700	-1.41148	UniRef100_I1KEC5 Serine/threonine-protein kinase n=1 Tax=Glycine max RepID=I1KEC5_SOYBN
Glyma.10G041200	-1.41233	UniRef100_K7U685 Enzyme of the cupin family protein n=2 Tax=Zea mays RepID=K7U685_MAIZE
Glyma.08G173800	-1.41277	UniRef100_G7IJ71 Protein kinase catalytic domain-containing protein n=1 Tax=Medicago truncatula RepID=G7IJ71_MEDTR
Glyma.20G203500	-1.41546	UniRef100_Q9LTC5 Ethylene-responsive transcription factor ERF098 n=1 Tax=Arabidopsis thaliana RepID=ERF98_ARATH
Glyma.03G134800	-1.4162	UniRef100_G7KTG8 Glycosyltransferase n=1 Tax=Medicago truncatula RepID=G7KTG8_MEDTR
Glyma.03G066600	-1.425	UniRef100_B7FHL7 Aldose reductase n=1 Tax=Medicago truncatula RepID=B7FHL7_MEDTR
Glyma.15G234000	-1.42531	NA
Glyma.08G011300	-1.42543	UniRef100_A7LHG8 WRKY25 n=1 Tax=Glycine max RepID=A7LHG8_SOYBN
Glyma.17G150800	-1.42551	UniRef100_D7KIB9 Electron carrier/ iron ion binding protein n=1 Tax=Arabidopsis lyrata subsp. lyrata RepID=D7KIB9_ARALL
Glyma.09G051900	-1.42648	UniRef100_B9HCD7 VQ motif-containing family protein n=1 Tax=Populus trichocarpa RepID=B9HCD7_POPTR
Glyma.11G142600	-1.42739	UniRef100_G7JTP9 Auxin-regulated protein n=1 Tax=Medicago truncatula RepID=G7JTP9_MEDTR
Glyma.09G164100	-1.4275	UniRef100_G7KKC8 GEM-like protein n=1 Tax=Medicago truncatula RepID=G7KKC8_MEDTR
Glyma.03G059300	-1.42846	UniRef100_G7K481 Chaperone protein dnaJ n=2 Tax=Medicago truncatula RepID=G7K481_MEDTR
Glyma.04G026500	-1.43644	UniRef100_G7J4P3 1-acylglycerol-3-phosphate O-acyltransferase ABHD5 n=1 Tax=Medicago truncatula RepID=G7J4P3_MEDTR
Glyma.04G134200	-1.43756	UniRef100_D1MWZ4 Sigma factor binding protein 1 n=1 Tax=Citrullus lanatus subsp. vulgaris RepID=D1MWZ4_CITLA
Glyma.14G077500	-1.4381	UniRef100_B9GP25 Phospholipid/glycerol acyltransferase family protein n=1 Tax=Populus trichocarpa RepID=B9GP25_POPTR
Glyma.13G139500	-1.43845	NA
Glyma.15G161700	-1.43986	UniRef100_A2Q1M1 Cysteine-rich receptor-like protein kinase n=1 Tax=Medicago truncatula RepID=A2Q1M1_MEDTR
Glyma.01G171700	-1.44022	NA
Glyma.06G169000	-1.44072	UniRef100_G7J3V3 Meiotically up-regulated gene 70 protein n=1 Tax=Medicago truncatula RepID=G7J3V3_MEDTR
Glyma.20G025800	-1.44299	UniRef100_G7JHI2 Glucan endo-1,3-beta-glucosidase-like protein n=1 Tax=Medicago truncatula RepID=G7JHI2_MEDTR
Glyma.12G223500	-1.44388	UniRef100_Q9LR39 Dynein light chain type 1-like protein n=1 Tax=Arabidopsis thaliana RepID=Q9LR39_ARATH
Glyma.05G108400	-1.444	NA
Glyma.14G199800	-1.44501	UniRef100_G7IXC7 WRKY transcription factor n=1 Tax=Medicago truncatula RepID=G7IXC7_MEDTR
Glyma.11G113100	-1.44537	UniRef100_B0BL92 CM0216.450.nc protein n=1 Tax=Lotus japonicus RepID=B0BL92_LOTJA
Glyma.04G208300	-1.44694	UniRef100_U3LZE5 NAC transcription factor n=1 Tax=Glycine max RepID=U3LZE5_SOYBN
Glyma.02G053600	-1.45121	UniRef100_G7LDW0 Mitochondrial chaperone BCS1 n=1 Tax=Medicago truncatula RepID=G7LDW0_MEDTR
Glyma.15G011200	-1.45167	UniRef100_G7IMI3 Anion exchanger family protein n=1 Tax=Medicago truncatula RepID=G7IMI3_MEDTR
Glyma.02G286400	-1.45191	UniRef100_G7KD41 GDSL esterase/lipase n=1 Tax=Medicago truncatula RepID=G7KD41_MEDTR
Glyma.16G010000	-1.45194	UniRef100_G4XSW2 JAZ2 n=1 Tax=Vitis rupestris RepID=G4XSW2_9ROSI
Glyma.03G264300	-1.45636	UniRef100_K7KH90 Lipoxygenase n=1 Tax=Glycine max RepID=K7KH90_SOYBN
Glyma.09G211700	-1.45928	UniRef100_B9HVN9 Calcium-dependent protein kinase n=1 Tax=Populus trichocarpa RepID=B9HVN9_POPTR
Glyma.15G160600	-1.46008	UniRef100_B9ICR0 Ankyrin repeat family protein n=1 Tax=Populus trichocarpa RepID=B9ICR0_POPTR
Glyma.12G189600	-1.46011	UniRef100_G7JES9 Large subunit GTPase-like protein n=1 Tax=Medicago truncatula RepID=G7JES9_MEDTR
Glyma.20G140500	-1.46023	UniRef100_G8A0Y1 Cysteine-rich receptor-like protein kinase n=1 Tax=Medicago truncatula RepID=G8A0Y1_MEDTR
Glyma.06G177500	-1.46091	UniRef100_G7J4R7 Phloem specific protein n=1 Tax=Medicago truncatula RepID=G7J4R7_MEDTR
Glyma.02G265100	-1.46101	UniRef100_P23233 Nodulin-16 n=1 Tax=Glycine max RepID=NO16_SOYBN
Glyma.20G238100	-1.46266	UniRef100_T2DNT9 Protein phosphatase 2C 73-like protein n=1 Tax=Phaseolus vulgaris RepID=T2DNT9_PHAVU
Glyma.08G114700	-1.46528	UniRef100_G7LIN0 Calmodulin binding protein n=1 Tax=Medicago truncatula RepID=G7LIN0_MEDTR
Glyma.16G202200	-1.46534	UniRef100_G7KMF5 Cysteine-rich receptor-like protein kinase n=1 Tax=Medicago truncatula RepID=G7KMF5_MEDTR
Glyma.18G052600	-1.46547	UniRef100_Q9M7D7 Lipid transfer protein n=1 Tax=Pisum sativum RepID=Q9M7D7_PEA
Glyma.07G142000	-1.46626	UniRef100_Q9M325 Phosphatidylinositol:ceramide inositolphosphotransferase 1 n=1 Tax=Arabidopsis thaliana RepID=IPCS1_ARATH
Glyma.04G180900	-1.46639	UniRef100_B9I381 Glycosyl transferase family 20 family protein n=1 Tax=Populus trichocarpa RepID=B9I381_POPTR
Glyma.17G018100	-1.46684	UniRef100_E4MVH7 mRNA, clone: RTFL01-01-C03 n=2 Tax=Eutrema RepID=E4MVH7_THEHA
Glyma.06G226700	-1.46964	UniRef100_G7LBX2 Leucine-rich repeat family protein / protein kinase family protein n=1 Tax=Medicago truncatula RepID=G7LBX2_MEDTR
Glyma.08G018000	-1.47287	UniRef100_Q27ZJ4 1-aminocyclopropane-1-carboxylate synthase n=1 Tax=Glycine max RepID=Q27ZJ4_SOYBN
Glyma.10G253700	-1.47356	UniRef100_Q9XED4 Receptor-like protein kinase homolog RK20-1 n=1 Tax=Phaseolus vulgaris RepID=Q9XED4_PHAVU
Glyma.03G059200	-1.47466	UniRef100_G7KS97 Thylakoid ADP,ATP carrier protein n=1 Tax=Medicago truncatula RepID=G7KS97_MEDTR
Glyma.15G212400	-1.4758	UniRef100_Q9SLK2 ALA-interacting subunit 3 n=1 Tax=Arabidopsis thaliana RepID=ALIS3_ARATH
Glyma.17G224500	-1.47917	UniRef100_C6ZRW0 Lectin-like receptor kinase n=1 Tax=Glycine max RepID=C6ZRW0_SOYBN
Glyma.13G233000	-1.48026	UniRef100_G7IK74 Glutamate receptor 2.7 n=1 Tax=Medicago truncatula RepID=G7IK74_MEDTR
Glyma.16G145200	-1.48168	UniRef100_T2DNG3 Polyneuridine-aldehyde esterase-like protein n=1 Tax=Phaseolus vulgaris RepID=T2DNG3_PHAVU
Glyma.01G244100	-1.48691	UniRef100_B9GHT3 Plant basic secretory family protein n=1 Tax=Populus trichocarpa RepID=B9GHT3_POPTR
Glyma.12G073600	-1.48762	NA
Glyma.10G010300	-1.48768	UniRef100_G7ICT7 Myb-like transcription factor n=1 Tax=Medicago truncatula RepID=G7ICT7_MEDTR
Glyma.12G198800	-1.49029	UniRef100_I1LUA8 Serine/threonine-protein kinase n=1 Tax=Glycine max RepID=I1LUA8_SOYBN
Glyma.03G023900	-1.49095	NA
Glyma.09G182200	-1.49096	UniRef100_G7KMN1 Kinase R-like protein n=1 Tax=Medicago truncatula RepID=G7KMN1_MEDTR
Glyma.01G127200	-1.49131	UniRef100_G7JKK5 Disease resistance response protein n=1 Tax=Medicago truncatula RepID=G7JKK5_MEDTR
Glyma.02G055000	-1.49214	NA
Glyma.13G152800	-1.49307	NA
Glyma.06G042300	-1.49429	UniRef100_G7J6Y7 Protein ssh4 n=1 Tax=Medicago truncatula RepID=G7J6Y7_MEDTR
Glyma.19G187100	-1.49517	UniRef100_G7L4W6 UDP-glucosyltransferase family 1 protein n=2 Tax=Medicago truncatula RepID=G7L4W6_MEDTR
Glyma.01G217500	-1.49575	UniRef100_G7KDF4 Myb n=1 Tax=Medicago truncatula RepID=G7KDF4_MEDTR
Glyma.14G030700	-1.49637	UniRef100_G7K3B6 NAC domain protein IPR003441 n=1 Tax=Medicago truncatula RepID=G7K3B6_MEDTR
Glyma.13G117900	-1.49674	UniRef100_Q3E7T8 Polyubiquitin 14 n=16 Tax=Pentapetalae RepID=UBQ14_ARATH
Glyma.06G187700	-1.49717	NA
Glyma.07G129000	-1.4996	UniRef100_G7KJU7 1-aminocyclopropane-1-carboxylate oxidase n=1 Tax=Medicago truncatula RepID=G7KJU7_MEDTR
Glyma.16G149500	-1.50007	NA
Glyma.03G042700	-1.50133	UniRef100_B3U398 WRKY transcription factor WRKY108715 n=2 Tax=Medicago truncatula RepID=B3U398_MEDTR
Glyma.19G224600	-1.50242	UniRef100_B9N405 Myb family transcription factor family protein n=1 Tax=Populus trichocarpa RepID=B9N405_POPTR
Glyma.01G229000	-1.50582	UniRef100_Q5FYS3 ADP-ribosylation factor n=1 Tax=Daucus carota RepID=Q5FYS3_DAUCA
Glyma.09G265600	-1.50872	UniRef100_G7L1G9 E3 ubiquitin-protein ligase n=1 Tax=Medicago truncatula RepID=G7L1G9_MEDTR
Glyma.01G014700	-1.51381	UniRef100_G7KCC8 Lysine-specific demethylase 5B n=1 Tax=Medicago truncatula RepID=G7KCC8_MEDTR
Glyma.18G238100	-1.51555	UniRef100_G7L6P5 1-aminocyclopropane-1-carboxylate synthase n=2 Tax=Medicago truncatula RepID=G7L6P5_MEDTR
Glyma.06G064900	-1.51619	UniRef100_B9I1J0 Zinc finger family protein n=1 Tax=Populus trichocarpa RepID=B9I1J0_POPTR
Glyma.10G008000	-1.51736	UniRef100_D7MP52 SNF2 domain-containing protein n=1 Tax=Arabidopsis lyrata subsp. lyrata RepID=D7MP52_ARALL
Glyma.01G065800	-1.51884	UniRef100_G7IZD1 Cc-nbs-lrr resistance protein n=1 Tax=Medicago truncatula RepID=G7IZD1_MEDTR
Glyma.16G135200	-1.51932	UniRef100_Q8W2C0 Functional candidate resistance protein KR1 n=1 Tax=Glycine max RepID=Q8W2C0_SOYBN
Glyma.05G119200	-1.5207	UniRef100_G7INT0 Chaperone protein dnaJ n=1 Tax=Medicago truncatula RepID=G7INT0_MEDTR
Glyma.10G025400	-1.52179	UniRef100_Q9ZVS6 F15K9.15 protein n=1 Tax=Arabidopsis thaliana RepID=Q9ZVS6_ARATH
Glyma.20G196400	-1.52197	UniRef100_D9ZIM1 AP2D domain class transcription factor n=1 Tax=Malus domestica RepID=D9ZIM1_MALDO
Glyma.20G139300	-1.52213	UniRef100_G8A0W3 Cysteine-rich receptor-like protein kinase n=2 Tax=Medicago truncatula RepID=G8A0W3_MEDTR
Glyma.18G293600	-1.5241	NA
Glyma.07G234300	-1.52491	UniRef100_Q9LKY4 Pti1 kinase-like protein n=1 Tax=Glycine max RepID=Q9LKY4_SOYBN
Glyma.20G113500	-1.52598	UniRef100_G7JYE2 Choline transporter-like protein 5-A n=1 Tax=Medicago truncatula RepID=G7JYE2_MEDTR
Glyma.15G055700	-1.52874	UniRef100_G7IPL5 Riboflavin biosynthesis protein n=1 Tax=Medicago truncatula RepID=G7IPL5_MEDTR
Glyma.11G152200	-1.53188	UniRef100_I1LLA6 Serine/threonine-protein kinase n=1 Tax=Glycine max RepID=I1LLA6_SOYBN
Glyma.17G179500	-1.53287	UniRef100_W0M058 NBS-LRR protein n=1 Tax=Cicer arietinum RepID=W0M058_CICAR
Glyma.20G178300	-1.53321	NA
Glyma.19G254800	-1.53335	UniRef100_A7LHI0 WRKY43 (Fragment) n=1 Tax=Glycine max RepID=A7LHI0_SOYBN
Glyma.18G249100	-1.53578	UniRef100_B9MZC5 Prenylated rab acceptor family protein n=1 Tax=Populus trichocarpa RepID=B9MZC5_POPTR
Glyma.05G147000	-1.53729	UniRef100_Q2YHM9 Caffeoyl-CoA O-methyltransferase (Fragment) n=1 Tax=Plantago major RepID=Q2YHM9_PLAMJ
Glyma.13G084000	-1.53813	UniRef100_I1LW34 Nitrate reductase n=1 Tax=Glycine max RepID=I1LW34_SOYBN
Glyma.02G290300	-1.53989	UniRef100_G7K8H7 TMV resistance protein N n=1 Tax=Medicago truncatula RepID=G7K8H7_MEDTR
Glyma.05G109200	-1.54074	UniRef100_G7K165 Myb transcription factor-like protein n=1 Tax=Medicago truncatula RepID=G7K165_MEDTR
Glyma.10G228500	-1.54154	UniRef100_B9S2U6 Protein translocase subunit SecA n=1 Tax=Ricinus communis RepID=B9S2U6_RICCO
Glyma.15G090500	-1.54251	NA
Glyma.12G097200	-1.54271	UniRef100_G7JEQ9 MAP kinase kinase kinase SSK2 n=1 Tax=Medicago truncatula RepID=G7JEQ9_MEDTR
Glyma.03G005800	-1.54452	UniRef100_I1JK47 MATE efflux family protein n=1 Tax=Glycine max RepID=I1JK47_SOYBN
gene56834	-1.54642	nad1
Glyma.17G179200	-1.5531	UniRef100_W0M058 NBS-LRR protein n=1 Tax=Cicer arietinum RepID=W0M058_CICAR
Glyma.U020900	-1.5539	UniRef100_G7IKN3 LOB domain protein n=1 Tax=Medicago truncatula RepID=G7IKN3_MEDTR
Glyma.06G193500	-1.55434	UniRef100_Q9FQE6 Glutathione S-transferase GST 12 n=1 Tax=Glycine max RepID=Q9FQE6_SOYBN
Glyma.17G231900	-1.55533	UniRef100_U5KKB1 MYB-like protein 1 n=1 Tax=Salvia miltiorrhiza RepID=U5KKB1_SALMI
Glyma.09G014900	-1.55558	UniRef100_G7IMM9 Wall-associated receptor kinase-like protein n=1 Tax=Medicago truncatula RepID=G7IMM9_MEDTR
Glyma.20G114800	-1.55744	UniRef100_Q9LUA5 Genomic DNA, chromosome 3, P1 clone: MPE11 n=2 Tax=Arabidopsis thaliana RepID=Q9LUA5_ARATH
Glyma.10G237200	-1.55809	NA
Glyma.02G104300	-1.55989	UniRef100_Q8W3P8 Abscisate beta-glucosyltransferase n=1 Tax=Phaseolus angularis RepID=AOG_PHAAN
Glyma.20G102600	-1.56248	NA
Glyma.12G007000	-1.5663	UniRef100_G7ICI3 Receptor-like protein kinase n=1 Tax=Medicago truncatula RepID=G7ICI3_MEDTR
Glyma.11G234600	-1.5665	UniRef100_I1MYX7 Amino acid transporter protein n=3 Tax=Glycine max RepID=I1MYX7_SOYBN
Glyma.04G164400	-1.56726	UniRef100_F5C0G9 SNAP33 n=1 Tax=Solanum chacoense RepID=F5C0G9_SOLCH
Glyma.13G231800	-1.56855	UniRef100_G7IKA5 GDSL esterase/lipase n=1 Tax=Medicago truncatula RepID=G7IKA5_MEDTR
Glyma.03G227400	-1.56921	UniRef100_C7S8D5 Germin-like protein 1 n=1 Tax=Glycine max RepID=C7S8D5_SOYBN
Glyma.11G235000	-1.5695	UniRef100_B6SX35 Hypoxia induced protein conserved region containing protein n=1 Tax=Zea mays RepID=B6SX35_MAIZE
Glyma.18G110200	-1.5704	UniRef100_G7KD30 60S ribosomal protein L18a n=2 Tax=Medicago truncatula RepID=G7KD30_MEDTR
Glyma.13G234700	-1.57068	UniRef100_A2Q521 NAC domain-containing protein n=1 Tax=Medicago truncatula RepID=A2Q521_MEDTR
Glyma.08G351900	-1.57071	UniRef100_G7JKB4 1-aminocyclopropane-1-carboxylate oxidase-like protein n=1 Tax=Medicago truncatula RepID=G7JKB4_MEDTR
Glyma.04G059900	-1.57586	UniRef100_G7J9S8 Tsi1-interacting protein TSIP1 n=1 Tax=Medicago truncatula RepID=G7J9S8_MEDTR
Glyma.18G261500	-1.58338	NA
Glyma.19G111400	-1.5855	UniRef100_G7KX29 Saposin B domain-containing protein n=2 Tax=Medicago truncatula RepID=G7KX29_MEDTR
Glyma.U035800	-1.58682	UniRef100_U5ZZJ1 BHLH transcription factor n=1 Tax=Gossypium hirsutum RepID=U5ZZJ1_GOSHI
Glyma.11G111700	-1.58829	UniRef100_G7JJU1 GATA transcription factor n=1 Tax=Medicago truncatula RepID=G7JJU1_MEDTR
Glyma.16G032400	-1.58904	UniRef100_O03982 Heavy-metal-associated domain-containing protein n=1 Tax=Arabidopsis thaliana RepID=O03982_ARATH
Glyma.05G112800	-1.59004	UniRef100_M1PSK8 1-aminocyclopropane-1-carboxylate oxidase n=7 Tax=fabids RepID=M1PSK8_PRUPE
Glyma.09G265500	-1.5903	UniRef100_Q53VM1 Ser/Thr protein kinase n=1 Tax=Lotus japonicus RepID=Q53VM1_LOTJA
Glyma.08G100400	-1.5908	UniRef100_D7KET5 Lipase class 3 family protein n=1 Tax=Arabidopsis lyrata subsp. lyrata RepID=D7KET5_ARALL
Glyma.18G143300	-1.59109	NA
Glyma.11G056500	-1.59163	UniRef100_G7K7Z2 Calcium-binding protein CML24 n=1 Tax=Medicago truncatula RepID=G7K7Z2_MEDTR
Glyma.18G040500	-1.59179	UniRef100_Q41251 Calmodulin-binding heat-shock protein n=1 Tax=Nicotiana tabacum RepID=Q41251_TOBAC
Glyma.04G238300	-1.59209	UniRef100_B3U399 WRKY transcription factor WRKY109669 n=1 Tax=Medicago truncatula RepID=B3U399_MEDTR
Glyma.13G193800	-1.59456	UniRef100_B6TMN6 VQ motif family protein n=1 Tax=Zea mays RepID=B6TMN6_MAIZE
Glyma.04G127100	-1.5974	UniRef100_G7ZZG1 Cysteine-rich receptor-like protein kinase n=1 Tax=Medicago truncatula RepID=G7ZZG1_MEDTR
Glyma.08G347000	-1.59822	UniRef100_G7K4H3 Multidrug resistance protein ABC transporter family n=1 Tax=Medicago truncatula RepID=G7K4H3_MEDTR
Glyma.10G151300	-1.5993	UniRef100_K7TXS6 Hypoxia induced protein conserved region containing protein n=1 Tax=Zea mays RepID=K7TXS6_MAIZE
Glyma.08G074200	-1.60005	UniRef100_G7INT0 Chaperone protein dnaJ n=1 Tax=Medicago truncatula RepID=G7INT0_MEDTR
Glyma.14G005200	-1.60256	UniRef100_G7K508 Fimbrin/plastin-like protein n=1 Tax=Medicago truncatula RepID=G7K508_MEDTR
Glyma.05G025500	-1.60311	UniRef100_B2ZGR8 NAC domain protein (Fragment) n=1 Tax=Glycine max RepID=B2ZGR8_SOYBN
Glyma.09G066800	-1.60333	NA
Glyma.04G119700	-1.60364	UniRef100_G7IYG6 Trehalose-phosphate phosphatase n=2 Tax=Medicago truncatula RepID=G7IYG6_MEDTR
Glyma.08G352500	-1.60449	UniRef100_B9GQJ1 Pentatricopeptide repeat-containing family protein n=1 Tax=Populus trichocarpa RepID=B9GQJ1_POPTR
Glyma.13G330800	-1.60999	UniRef100_G7KL79 Chitinase n=1 Tax=Medicago truncatula RepID=G7KL79_MEDTR
Glyma.07G140000	-1.61079	UniRef100_Q9FQF1 Glutathione S-transferase GST 7 n=1 Tax=Glycine max RepID=Q9FQF1_SOYBN
Glyma.08G235900	-1.6115	UniRef100_B9HGV2 Leucine-rich repeat family protein n=1 Tax=Populus trichocarpa RepID=B9HGV2_POPTR
Glyma.16G157400	-1.61206	UniRef100_I1MNZ4 Serine/threonine-protein kinase n=2 Tax=Glycine max RepID=I1MNZ4_SOYBN
Glyma.09G052900	-1.61701	UniRef100_M1RXN3 Ethylene-responsive transcription factor n=1 Tax=Gossypium hirsutum RepID=M1RXN3_GOSHI
Glyma.18G245800	-1.61873	UniRef100_B9I8W9 Purine permease family protein n=1 Tax=Populus trichocarpa RepID=B9I8W9_POPTR
Glyma.17G076600	-1.61959	UniRef100_F5C0G9 SNAP33 n=1 Tax=Solanum chacoense RepID=F5C0G9_SOLCH
Glyma.08G042100	-1.62024	UniRef100_I1KQ64 Myb transcription factor n=2 Tax=Glycine max RepID=I1KQ64_SOYBN
Glyma.19G255300	-1.62204	UniRef100_G7L436 Cyclic nucleotide-gated channel C n=1 Tax=Medicago truncatula RepID=G7L436_MEDTR
Glyma.12G007300	-1.62262	UniRef100_G7ICI3 Receptor-like protein kinase n=1 Tax=Medicago truncatula RepID=G7ICI3_MEDTR
Glyma.03G165800	-1.62627	UniRef100_G7ICI3 Receptor-like protein kinase n=1 Tax=Medicago truncatula RepID=G7ICI3_MEDTR
Glyma.02G157900	-1.62664	NA
Glyma.06G308300	-1.62981	UniRef100_Q9FNH0 Gb|AAF02136.1 n=1 Tax=Arabidopsis thaliana RepID=Q9FNH0_ARATH
Glyma.15G270000	-1.63116	NA
Glyma.18G268000	-1.63613	UniRef100_G7KIM3 Receptor protein kinase-like protein n=1 Tax=Medicago truncatula RepID=G7KIM3_MEDTR
Glyma.02G000800	-1.64292	UniRef100_B9HKE4 Basic helix-loop-helix family protein n=1 Tax=Populus trichocarpa RepID=B9HKE4_POPTR
Glyma.13G370100	-1.64305	UniRef100_Q2PJR9 WRKY27 n=1 Tax=Glycine max RepID=Q2PJR9_SOYBN
Glyma.04G018600	-1.64343	UniRef100_Q9SGQ9 T23E18.18 n=2 Tax=Arabidopsis thaliana RepID=Q9SGQ9_ARATH
Glyma.02G309000	-1.64539	NA
Glyma.12G031400	-1.64691	NA
Glyma.09G027500	-1.64697	UniRef100_G7IMM9 Wall-associated receptor kinase-like protein n=1 Tax=Medicago truncatula RepID=G7IMM9_MEDTR
Glyma.09G065000	-1.65014	UniRef100_G7IQ65 Calmodulin-binding protein n=1 Tax=Medicago truncatula RepID=G7IQ65_MEDTR
Glyma.12G048100	-1.65018	NA
Glyma.13G352700	-1.65059	UniRef100_G7IUL7 Receptor-like protein kinase n=1 Tax=Medicago truncatula RepID=G7IUL7_MEDTR
Glyma.13G048100	-1.65123	UniRef100_G7K2N7 1-aminocyclopropane-1-carboxylate oxidase n=1 Tax=Medicago truncatula RepID=G7K2N7_MEDTR
Glyma.17G065300	-1.65653	UniRef100_V5TA32 Xyloglucan endotransglucosylase/hydrolase n=1 Tax=Eleutherococcus senticosus RepID=V5TA32_9APIA
Glyma.12G212900	-1.65735	UniRef100_Q9LSZ3 Genomic DNA, chromosome 3, P1 clone: MSD21 n=1 Tax=Arabidopsis thaliana RepID=Q9LSZ3_ARATH
Glyma.18G146500	-1.6577	NA
Glyma.02G017100	-1.65807	UniRef100_P32292 Indole-3-acetic acid-induced protein ARG2 n=1 Tax=Vigna radiata var. radiata RepID=ARG2_VIGRR
Glyma.10G258000	-1.66331	UniRef100_G7IE60 BTB/POZ domain-containing protein n=1 Tax=Medicago truncatula RepID=G7IE60_MEDTR
Glyma.02G214400	-1.66558	NA
Glyma.15G179600	-1.66651	UniRef100_L7T124 TIFY transcription factor n=1 Tax=Phaseolus vulgaris RepID=L7T124_PHAVU
Glyma.04G034700	-1.66685	UniRef100_Q9SX85 Exocyst complex component SEC3A n=1 Tax=Arabidopsis thaliana RepID=SEC3A_ARATH
Glyma.10G272000	-1.6787	UniRef100_Q9M9C4 Core-2/I-branching beta-1,6-N-acetylglucosaminyltransferase family protein n=1 Tax=Arabidopsis thaliana RepID=Q9M9C4_ARATH
Glyma.07G153200	-1.68359	UniRef100_G7JR87 Receptor-like protein kinase n=1 Tax=Medicago truncatula RepID=G7JR87_MEDTR
Glyma.16G190900	-1.68691	NA
Glyma.05G184500	-1.68792	UniRef100_Q2PJS4 WRKY6 n=1 Tax=Glycine max RepID=Q2PJS4_SOYBN
Glyma.15G068400	-1.69343	NA
Glyma.20G045600	-1.69358	UniRef100_G7J119 NBS-LRR type disease resistance protein n=1 Tax=Medicago truncatula RepID=G7J119_MEDTR
Glyma.18G080600	-1.69784	UniRef100_G7K4E9 Cytochrome P450 71D10 n=1 Tax=Medicago truncatula RepID=G7K4E9_MEDTR
Glyma.14G085500	-1.70345	UniRef100_S5CS78 WRKY transcription factor 42 n=1 Tax=Jatropha curcas RepID=S5CS78_JATCU
Glyma.06G297700	-1.70708	UniRef100_B6SVJ1 Auxin Efflux Carrier family protein n=1 Tax=Zea mays RepID=B6SVJ1_MAIZE
Glyma.12G238700	-1.70721	UniRef100_T2DPI6 Transcription factor bHLH130-like protein n=1 Tax=Phaseolus vulgaris RepID=T2DPI6_PHAVU
Glyma.07G083700	-1.70722	UniRef100_G8A0N7 5'-methylthioadenosine/S-adenosylhomocysteine nucleosidase (Fragment) n=1 Tax=Medicago truncatula RepID=G8A0N7_MEDTR
Glyma.08G144400	-1.70816	UniRef100_G7LAD7 Phosphoglycerate mutase n=2 Tax=Medicago truncatula RepID=G7LAD7_MEDTR
Glyma.17G095700	-1.70848	UniRef100_G3CHK5 Early flowering 5 protein n=4 Tax=Citrus RepID=G3CHK5_PONTR
Glyma.02G128800	-1.71245	UniRef100_Q9FX50 T6J4.21 protein n=1 Tax=Arabidopsis thaliana RepID=Q9FX50_ARATH
Glyma.13G176600	-1.7145	UniRef100_Q9SGN6 MACPF domain-containing protein NSL1 n=1 Tax=Arabidopsis thaliana RepID=NSL1_ARATH
Glyma.16G214100	-1.71489	UniRef100_Q84ZU8 R 10 protein n=1 Tax=Glycine max RepID=Q84ZU8_SOYBN
Glyma.07G065800	-1.71589	UniRef100_Q9LMN0 F22L4.5 protein n=2 Tax=Arabidopsis thaliana RepID=Q9LMN0_ARATH
Glyma.03G151300	-1.71795	UniRef100_Q9SY14 ERD (Early-responsive to dehydration stress) family protein n=2 Tax=Arabidopsis thaliana RepID=Q9SY14_ARATH
Glyma.04G228800	-1.72046	NA
Glyma.08G292000	-1.72134	UniRef100_G7LER0 IAA-amino acid hydrolase ILR1-like protein n=1 Tax=Medicago truncatula RepID=G7LER0_MEDTR
Glyma.09G071600	-1.72267	UniRef100_L7T124 TIFY transcription factor n=1 Tax=Phaseolus vulgaris RepID=L7T124_PHAVU
Glyma.10G186900	-1.73131	UniRef100_Q9LTC5 Ethylene-responsive transcription factor ERF098 n=1 Tax=Arabidopsis thaliana RepID=ERF98_ARATH
Glyma.02G081400	-1.73524	NA
Glyma.15G012000	-1.73613	UniRef100_G7IMF2 Pleiotropic drug resistance protein n=1 Tax=Medicago truncatula RepID=G7IMF2_MEDTR
Glyma.13G033900	-1.73696	UniRef100_G7KJL1 Kinase-like protein n=1 Tax=Medicago truncatula RepID=G7KJL1_MEDTR
Glyma.06G057300	-1.73995	UniRef100_G7J941 Kinase-like protein n=1 Tax=Medicago truncatula RepID=G7J941_MEDTR
Glyma.17G117100	-1.74202	UniRef100_A3FGC9 Early nodulin 93 protein n=1 Tax=Populus alba x Populus glandulosa RepID=A3FGC9_9ROSI
Glyma.05G127000	-1.74342	NA
Glyma.05G237100	-1.74574	UniRef100_G7L9S6 Kinase R-like protein n=1 Tax=Medicago truncatula RepID=G7L9S6_MEDTR
Glyma.05G009000	-1.74693	UniRef100_A3FGC9 Early nodulin 93 protein n=1 Tax=Populus alba x Populus glandulosa RepID=A3FGC9_9ROSI
Glyma.10G134700	-1.74754	UniRef100_G7I6M3 Stem 28 kDa glycoprotein n=1 Tax=Medicago truncatula RepID=G7I6M3_MEDTR
Glyma.17G166600	-1.74772	NA
Glyma.17G241400	-1.74964	UniRef100_G7I3I7 Feruloyl esterase A n=2 Tax=Medicago truncatula RepID=G7I3I7_MEDTR
Glyma.20G185000	-1.74968	UniRef100_Q29PV4 Protein IDA-LIKE 1 n=1 Tax=Arabidopsis thaliana RepID=IDL1_ARATH
Glyma.11G087300	-1.74983	UniRef100_B9H651 Auxin efflux carrier family protein n=4 Tax=Populus trichocarpa RepID=B9H651_POPTR
Glyma.10G265000	-1.75108	NA
Glyma.14G083600	-1.75244	UniRef100_G7I3I7 Feruloyl esterase A n=2 Tax=Medicago truncatula RepID=G7I3I7_MEDTR
Glyma.10G158600	-1.75328	UniRef100_Q94AH1 Candidate G-protein coupled receptor 2 n=1 Tax=Arabidopsis thaliana RepID=Q94AH1_ARATH
Glyma.15G194600	-1.7576	UniRef100_G7IGM5 Carbohydrate transporter/sugar porter n=1 Tax=Medicago truncatula RepID=G7IGM5_MEDTR
Glyma.01G024800	-1.76248	UniRef100_G7LJ94 6-phosphofructokinase n=1 Tax=Medicago truncatula RepID=G7LJ94_MEDTR
Glyma.10G238700	-1.76491	UniRef100_G7IAQ2 F-box family protein n=1 Tax=Medicago truncatula RepID=G7IAQ2_MEDTR
Glyma.04G034400	-1.76502	UniRef100_B9MVF2 GNS1/SUR4 membrane family protein n=1 Tax=Populus trichocarpa RepID=B9MVF2_POPTR
Glyma.08G352200	-1.76605	UniRef100_K7LAQ8 Serine/threonine-protein kinase n=1 Tax=Glycine max RepID=K7LAQ8_SOYBN
Glyma.03G014500	-1.76628	UniRef100_G7LBT2 (+)-neomenthol dehydrogenase n=1 Tax=Medicago truncatula RepID=G7LBT2_MEDTR
Glyma.19G049800	-1.76789	UniRef100_Q9FZH6 F1O19.11 protein n=2 Tax=Arabidopsis thaliana RepID=Q9FZH6_ARATH
Glyma.13G048200	-1.76803	UniRef100_G7K2N7 1-aminocyclopropane-1-carboxylate oxidase n=1 Tax=Medicago truncatula RepID=G7K2N7_MEDTR
Glyma.03G263000	-1.76904	UniRef100_G7L9W6 RING-H2 finger protein ATL3C n=2 Tax=Medicago truncatula RepID=G7L9W6_MEDTR
Glyma.03G111700	-1.7744	UniRef100_Q8L9K1 Ethylene-responsive transcription factor 13 n=1 Tax=Arabidopsis thaliana RepID=ERF99_ARATH
Glyma.02G022200	-1.77847	UniRef100_G7K9S1 Nitrate transporter NTL1 n=1 Tax=Medicago truncatula RepID=G7K9S1_MEDTR
Glyma.09G145400	-1.77877	UniRef100_G7I469 1-aminocyclopropane-1-carboxylate oxidase-like protein n=1 Tax=Medicago truncatula RepID=G7I469_MEDTR
Glyma.08G096200	-1.77935	UniRef100_Q3KRR4 9-cis-epoxycarotenoid dioxygenase 2 n=2 Tax=Phaseolus vulgaris RepID=Q3KRR4_PHAVU
Glyma.05G211700	-1.781	UniRef100_P31531 1-aminocyclopropane-1-carboxylate synthase n=2 Tax=Glycine max RepID=1A1C_SOYBN
Glyma.02G211700	-1.78119	UniRef100_B9IGC3 Mitochondrial substrate carrier family protein n=1 Tax=Populus trichocarpa RepID=B9IGC3_POPTR
Glyma.16G078900	-1.78335	UniRef100_G7KPN7 Receptor-like protein kinase n=1 Tax=Medicago truncatula RepID=G7KPN7_MEDTR
Glyma.07G185800	-1.78817	UniRef100_G7JTY3 Metal transporter CNNM4 n=1 Tax=Medicago truncatula RepID=G7JTY3_MEDTR
Glyma.09G210600	-1.792	UniRef100_C6ZS43 NBS-LRR type disease resistance protein n=1 Tax=Glycine max RepID=C6ZS43_SOYBN
Glyma.20G140100	-1.79259	UniRef100_C6ZRN5 Cysteine-rich protein n=1 Tax=Glycine max RepID=C6ZRN5_SOYBN
Glyma.08G191300	-1.79519	UniRef100_B9IND7 Calmodulin-binding family protein n=1 Tax=Populus trichocarpa RepID=B9IND7_POPTR
Glyma.06G060300	-1.79776	UniRef100_G7J9S8 Tsi1-interacting protein TSIP1 n=1 Tax=Medicago truncatula RepID=G7J9S8_MEDTR
Glyma.15G079100	-1.79877	UniRef100_G7IFJ0 Ethylene-responsive transcription factor n=1 Tax=Medicago truncatula RepID=G7IFJ0_MEDTR
Glyma.01G232000	-1.79884	UniRef100_G7K978 Ethylene-responsive transcription factor ERF019 n=1 Tax=Medicago truncatula RepID=G7K978_MEDTR
Glyma.06G125600	-1.79895	UniRef100_B3U399 WRKY transcription factor WRKY109669 n=1 Tax=Medicago truncatula RepID=B3U399_MEDTR
Glyma.02G007400	-1.80216	UniRef100_D8V5S2 Class II chitinase n=1 Tax=Arachis hypogaea RepID=D8V5S2_ARAHY
Glyma.20G140600	-1.80379	UniRef100_G8A0Y1 Cysteine-rich receptor-like protein kinase n=1 Tax=Medicago truncatula RepID=G8A0Y1_MEDTR
Glyma.11G088300	-1.80438	NA
Glyma.17G092600	-1.80448	UniRef100_G7JNV0 LIM domain protein n=1 Tax=Medicago truncatula RepID=G7JNV0_MEDTR
Glyma.13G173300	-1.80571	UniRef100_Q84KK4 Isoflavone 4'-O-methyltransferase n=2 Tax=Lotus japonicus RepID=I4OMT_LOTJA
Glyma.18G015400	-1.8061	UniRef100_Q01J94 H0815C01.2 protein n=1 Tax=Oryza sativa RepID=Q01J94_ORYSA
Glyma.15G172800	-1.80959	NA
Glyma.12G072000	-1.81434	UniRef100_G7IKN3 LOB domain protein n=1 Tax=Medicago truncatula RepID=G7IKN3_MEDTR
Glyma.15G171000	-1.81576	UniRef100_G7IQ65 Calmodulin-binding protein n=1 Tax=Medicago truncatula RepID=G7IQ65_MEDTR
Glyma.09G053000	-1.81807	UniRef100_Q9LTC5 Ethylene-responsive transcription factor ERF098 n=1 Tax=Arabidopsis thaliana RepID=ERF98_ARATH
Glyma.20G040200	-1.81813	UniRef100_V7BVK6 Clustered mitochondria protein homolog n=1 Tax=Phaseolus vulgaris RepID=V7BVK6_PHAVU
Glyma.09G038700	-1.82253	NA
Glyma.01G014200	-1.82436	UniRef100_Q43822 Glycerol-3-phosphate acyltransferase, chloroplastic n=1 Tax=Phaseolus vulgaris RepID=PLSB_PHAVU
Glyma.05G168800	-1.82459	UniRef100_G7L8V2 Kinase-like protein n=1 Tax=Medicago truncatula RepID=G7L8V2_MEDTR
Glyma.08G352300	-1.82476	UniRef100_I1KZ77 Serine/threonine-protein kinase n=1 Tax=Glycine max RepID=I1KZ77_SOYBN
Glyma.01G186500	-1.82608	NA
Glyma.18G047800	-1.82683	UniRef100_B9I456 NDR1/HIN1-LIKE 25 family protein n=1 Tax=Populus trichocarpa RepID=B9I456_POPTR
Glyma.05G005200	-1.82712	UniRef100_G7KHI4 Polyribonucleotide nucleotidyltransferase n=1 Tax=Medicago truncatula RepID=G7KHI4_MEDTR
Glyma.03G128200	-1.82815	UniRef100_G7KQS1 TGA transcription factor n=3 Tax=Medicago truncatula RepID=G7KQS1_MEDTR
Glyma.09G269400	-1.82918	UniRef100_G7KZA8 Dihydroflavonol-4-reductase n=1 Tax=Medicago truncatula RepID=G7KZA8_MEDTR
Glyma.08G260500	-1.8294	NA
Glyma.16G184500	-1.83186	NA
Glyma.13G173600	-1.83365	UniRef100_Q84KK4 Isoflavone 4'-O-methyltransferase n=2 Tax=Lotus japonicus RepID=I4OMT_LOTJA
Glyma.14G004300	-1.84073	UniRef100_G7LBB2 Nudix hydrolase n=2 Tax=Medicago truncatula RepID=G7LBB2_MEDTR
Glyma.20G178000	-1.84423	NA
Glyma.01G134700	-1.85001	UniRef100_B9A1Q4 Glycinol 4-dimethylallyltransferase n=1 Tax=Glycine max RepID=G4DT_SOYBN
Glyma.02G078200	-1.85361	NA
Glyma.17G210100	-1.85386	NA
Glyma.06G157400	-1.85715	UniRef100_U3LZE5 NAC transcription factor n=1 Tax=Glycine max RepID=U3LZE5_SOYBN
Glyma.12G145400	-1.86079	UniRef100_K7LUY2 Serine/threonine-protein kinase n=1 Tax=Glycine max RepID=K7LUY2_SOYBN
Glyma.11G010600	-1.86278	UniRef100_G7IZG4 Cold-inducible RNA-binding protein n=1 Tax=Medicago truncatula RepID=G7IZG4_MEDTR
Glyma.U041700	-1.86628	UniRef100_G7I6M3 Stem 28 kDa glycoprotein n=1 Tax=Medicago truncatula RepID=G7I6M3_MEDTR
Glyma.08G352400	-1.86789	UniRef100_V7B3X6 Serine/threonine-protein kinase n=1 Tax=Phaseolus vulgaris RepID=V7B3X6_PHAVU
Glyma.01G130500	-1.86806	UniRef100_A0SWU6 Peroxidase 1 n=1 Tax=Sesbania rostrata RepID=A0SWU6_SESRO
Glyma.14G179200	-1.8688	UniRef100_E4MW38 mRNA, clone: RTFL01-03-L20 n=2 Tax=Eutrema RepID=E4MW38_THEHA
Glyma.06G288300	-1.86894	UniRef100_G7IYL4 Protein FAM136A n=1 Tax=Medicago truncatula RepID=G7IYL4_MEDTR
Glyma.09G077700	-1.86986	UniRef100_Q9LUN9 Genomic DNA, chromosome 3, P1 clone: MKP6 n=2 Tax=Arabidopsis thaliana RepID=Q9LUN9_ARATH
Glyma.18G216800	-1.87031	UniRef100_G7KY75 Leucine-rich repeat protein kinase n=1 Tax=Medicago truncatula RepID=G7KY75_MEDTR
Glyma.10G265200	-1.8705	NA
Glyma.11G129500	-1.87279	UniRef100_A8TVQ5 Beta-glucosidase G2 n=1 Tax=Medicago truncatula RepID=A8TVQ5_MEDTR
Glyma.08G138900	-1.87319	UniRef100_Q8S8Z5 Syringolide-induced protein B13-1-1 (Fragment) n=1 Tax=Glycine max RepID=Q8S8Z5_SOYBN
Glyma.16G218100	-1.8745	UniRef100_G7K6G2 Cyclic nucleotide gated channel n=1 Tax=Medicago truncatula RepID=G7K6G2_MEDTR
Glyma.01G135500	-1.87512	UniRef100_U6A5K1 SPX domain-containing protein 3 (Fragment) n=1 Tax=Nicotiana tabacum RepID=U6A5K1_TOBAC
Glyma.18G260700	-1.87619	UniRef100_G7JUB9 Calcium-binding mitochondrial carrier protein SCaMC-1 n=1 Tax=Medicago truncatula RepID=G7JUB9_MEDTR
Glyma.10G006600	-1.87835	UniRef100_Q9S7E3 GmMYB29A1 protein n=1 Tax=Glycine max RepID=Q9S7E3_SOYBN
Glyma.15G053700	-1.88129	UniRef100_A2Q6E4 Protein phosphatase 2C-like n=2 Tax=Medicago truncatula RepID=A2Q6E4_MEDTR
Glyma.05G029000	-1.888	UniRef100_G7JPY7 WRKY transcription factor n=1 Tax=Medicago truncatula RepID=G7JPY7_MEDTR
Glyma.08G339500	-1.88871	NA
Glyma.08G127500	-1.89055	UniRef100_G7L8V3 Aminomethyltransferase n=1 Tax=Medicago truncatula RepID=G7L8V3_MEDTR
Glyma.20G138200	-1.89096	UniRef100_Q9XED4 Receptor-like protein kinase homolog RK20-1 n=1 Tax=Phaseolus vulgaris RepID=Q9XED4_PHAVU
Glyma.03G099000	-1.89102	UniRef100_G1FCG1 Ketone/zingerone synthase 2 n=1 Tax=Rubus idaeus RepID=G1FCG1_RUBID
Glyma.20G177900	-1.89148	UniRef100_G7I9M2 IQ domain-containing protein n=1 Tax=Medicago truncatula RepID=G7I9M2_MEDTR
Glyma.02G195900	-1.89223	UniRef100_B9IIK9 U-box domain-containing family protein n=1 Tax=Populus trichocarpa RepID=B9IIK9_POPTR
Glyma.02G125600	-1.89232	UniRef100_B9GHU3 Auxin-responsive GH3 family protein n=1 Tax=Populus trichocarpa RepID=B9GHU3_POPTR
Glyma.04G027300	-1.89568	UniRef100_E6NU71 JHL18I08.15 protein n=1 Tax=Jatropha curcas RepID=E6NU71_JATCU
Glyma.17G041200	-1.896	UniRef100_G7JR15 ABC transporter B family member n=1 Tax=Medicago truncatula RepID=G7JR15_MEDTR
Glyma.02G244100	-1.89836	UniRef100_G7J9C3 Nudix hydrolase n=1 Tax=Medicago truncatula RepID=G7J9C3_MEDTR
Glyma.03G219000	-1.89988	UniRef100_G7KST0 E3 ubiquitin-protein ligase MARCH3 n=2 Tax=Medicago truncatula RepID=G7KST0_MEDTR
Glyma.12G109600	-1.9005	UniRef100_Q9LR63 F21B7.22 n=1 Tax=Arabidopsis thaliana RepID=Q9LR63_ARATH
Glyma.10G221200	-1.9023	UniRef100_Q42810 GmCK2p n=1 Tax=Glycine max RepID=Q42810_SOYBN
Glyma.15G090600	-1.90382	NA
Glyma.03G191900	-1.90615	UniRef100_Q9FK84 Emb|CAB72473.1 n=1 Tax=Arabidopsis thaliana RepID=Q9FK84_ARATH
Glyma.10G275000	-1.90642	UniRef100_Q9LUA5 Genomic DNA, chromosome 3, P1 clone: MPE11 n=2 Tax=Arabidopsis thaliana RepID=Q9LUA5_ARATH
Glyma.06G265500	-1.90757	UniRef100_G7ITP3 GRAS family transcription factor n=1 Tax=Medicago truncatula RepID=G7ITP3_MEDTR
Glyma.05G125200	-1.90972	UniRef100_G7IMM0 Reticuline oxidase n=1 Tax=Medicago truncatula RepID=G7IMM0_MEDTR
Glyma.08G203800	-1.91837	UniRef100_B9GXC4 Isochorismatase hydrolase family protein n=1 Tax=Populus trichocarpa RepID=B9GXC4_POPTR
Glyma.08G196600	-1.92003	NA
Glyma.06G060600	-1.92018	NA
Glyma.08G055000	-1.92074	UniRef100_Q9SXT3 Multidrug resistance protein (Fragment) n=2 Tax=Cicer arietinum RepID=Q9SXT3_CICAR
Glyma.17G147600	-1.92221	UniRef100_O23547 Expansin-like B1 n=2 Tax=Arabidopsis thaliana RepID=EXLB1_ARATH
Glyma.19G259000	-1.9229	NA
Glyma.06G249800	-1.92612	UniRef100_Q9ZWP8 Cytokinin-specific binding protein n=1 Tax=Vigna radiata RepID=Q9ZWP8_VIGRA
Glyma.03G025100	-1.92675	UniRef100_G7L6P5 1-aminocyclopropane-1-carboxylate synthase n=2 Tax=Medicago truncatula RepID=G7L6P5_MEDTR
Glyma.12G091200	-1.93332	UniRef100_G7IHF4 NAC domain protein n=1 Tax=Medicago truncatula RepID=G7IHF4_MEDTR
Glyma.18G022000	-1.93412	UniRef100_B6TQR4 Hypoxia induced protein conserved region containing protein n=1 Tax=Zea mays RepID=B6TQR4_MAIZE
Glyma.01G212000	-1.93813	UniRef100_B9N3M4 Glycine cleavage T family protein n=1 Tax=Populus trichocarpa RepID=B9N3M4_POPTR
Glyma.19G205600	-1.94108	NA
Glyma.08G338700	-1.94147	UniRef100_E9M5E9 Glycosyltransferase GT04F14 n=1 Tax=Pueraria montana var. lobata RepID=E9M5E9_PUEML
Glyma.02G008900	-1.94574	UniRef100_G7IBT2 Peroxidase n=1 Tax=Medicago truncatula RepID=G7IBT2_MEDTR
Glyma.02G190900	-1.94879	UniRef100_G8Z260 Hop-interacting protein THI031 n=1 Tax=Solanum lycopersicum RepID=G8Z260_SOLLC
Glyma.06G134700	-1.95286	UniRef100_G7J8A0 Leucine-rich repeat receptor-like protein kinase n=1 Tax=Medicago truncatula RepID=G7J8A0_MEDTR
Glyma.07G120900	-1.95679	UniRef100_U5FSD9 DYNAMIN-LIKE protein 4 n=2 Tax=Populus trichocarpa RepID=U5FSD9_POPTR
Glyma.18G245500	-1.95731	NA
Glyma.05G165400	-1.96208	UniRef100_G7L828 Universal stress protein family protein n=1 Tax=Medicago truncatula RepID=G7L828_MEDTR
Glyma.05G099300	-1.96684	NA
Glyma.09G255000	-1.96898	UniRef100_G7L6P5 1-aminocyclopropane-1-carboxylate synthase n=2 Tax=Medicago truncatula RepID=G7L6P5_MEDTR
Glyma.11G038600	-1.96938	UniRef100_L7T124 TIFY transcription factor n=1 Tax=Phaseolus vulgaris RepID=L7T124_PHAVU
Glyma.07G188800	-1.97085	UniRef100_K7L2L4 Serine/threonine-protein kinase n=1 Tax=Glycine max RepID=K7L2L4_SOYBN
Glyma.18G118300	-1.9748	NA
Glyma.02G286500	-1.97604	UniRef100_G7K3C7 ER glycerol-phosphate acyltransferase n=1 Tax=Medicago truncatula RepID=G7K3C7_MEDTR
Glyma.16G040700	-1.97691	UniRef100_Q9M7D2 Root border cell-specific protein n=1 Tax=Pisum sativum RepID=Q9M7D2_PEA
Glyma.17G179100	-1.97713	NA
Glyma.19G151200	-1.9785	UniRef100_G7KWC3 Disease resistance response protein n=1 Tax=Medicago truncatula RepID=G7KWC3_MEDTR
Glyma.17G053600	-1.98213	UniRef100_G7IQ65 Calmodulin-binding protein n=1 Tax=Medicago truncatula RepID=G7IQ65_MEDTR
Glyma.05G211600	-1.98371	UniRef100_Q9LMN0 F22L4.5 protein n=2 Tax=Arabidopsis thaliana RepID=Q9LMN0_ARATH
Glyma.15G095000	-1.98713	UniRef100_Q2MIZ9 Cytochrome P450 monooxygenase CYP710A15 n=1 Tax=Medicago truncatula RepID=Q2MIZ9_MEDTR
Glyma.12G234600	-1.98731	UniRef100_Q93YR2 Probable sodium/metabolite cotransporter BASS1, chloroplastic n=1 Tax=Arabidopsis thaliana RepID=BASS1_ARATH
Glyma.01G153000	-1.98735	NA
Glyma.02G054900	-1.98858	NA
Glyma.05G162400	-1.98995	NA
Glyma.17G171400	-1.9906	UniRef100_G7IDL0 Centromere protein n=1 Tax=Medicago truncatula RepID=G7IDL0_MEDTR
Glyma.09G261200	-1.99295	UniRef100_G7L3K6 Extended synaptotagmin-2 n=1 Tax=Medicago truncatula RepID=G7L3K6_MEDTR
Glyma.03G249100	-1.99668	NA
Glyma.16G038100	-1.99942	NA
Glyma.12G049300	-2.00018	NA
gene56910	-2.00522	atp6-2
Glyma.04G152900	-2.00717	UniRef100_Q9FX50 T6J4.21 protein n=1 Tax=Arabidopsis thaliana RepID=Q9FX50_ARATH
Glyma.03G208400	-2.00945	NA
Glyma.07G186000	-2.01127	UniRef100_K7L2J8 Branched-chain-amino-acid aminotransferase n=1 Tax=Glycine max RepID=K7L2J8_SOYBN
Glyma.03G201200	-2.01224	UniRef100_Q8S8Z8 Syringolide-induced protein B13-1-9 n=1 Tax=Glycine max RepID=Q8S8Z8_SOYBN
Glyma.10G051100	-2.0165	UniRef100_Q1EC66 Polyubiquitin 3 n=3 Tax=Camelineae RepID=UBQ3_ARATH
Glyma.14G190700	-2.0165	UniRef100_G7KE34 Nodulation receptor kinase n=1 Tax=Medicago truncatula RepID=G7KE34_MEDTR
Glyma.18G158400	-2.01953	UniRef100_G7K4H3 Multidrug resistance protein ABC transporter family n=1 Tax=Medicago truncatula RepID=G7K4H3_MEDTR
gene56874	-2.02128	rps1
Glyma.14G223700	-2.02296	UniRef100_F4HUN4 RAD3-like DNA-binding helicase protein n=1 Tax=Arabidopsis thaliana RepID=F4HUN4_ARATH
Glyma.01G216600	-2.02298	UniRef100_I1JA40 MATE efflux family protein n=1 Tax=Glycine max RepID=I1JA40_SOYBN
Glyma.15G270100	-2.02448	UniRef100_G7J1Q4 Siroheme synthase n=1 Tax=Medicago truncatula RepID=G7J1Q4_MEDTR
Glyma.16G034500	-2.02555	UniRef100_G7KT23 Transmembrane protein 8B n=1 Tax=Medicago truncatula RepID=G7KT23_MEDTR
Glyma.19G187700	-2.02656	UniRef100_G7JZ62 Cytokinin-O-glucosyltransferase n=1 Tax=Medicago truncatula RepID=G7JZ62_MEDTR
Glyma.17G061200	-2.02677	UniRef100_G7JUC7 Villin-4 n=1 Tax=Medicago truncatula RepID=G7JUC7_MEDTR
Glyma.03G173300	-2.02686	UniRef100_G7L0M5 Zinc finger protein n=1 Tax=Medicago truncatula RepID=G7L0M5_MEDTR
Glyma.11G124700	-2.02705	NA
Glyma.13G085900	-2.02782	NA
Glyma.15G232200	-2.03215	UniRef100_B6TMN6 VQ motif family protein n=1 Tax=Zea mays RepID=B6TMN6_MAIZE
Glyma.03G238100	-2.03349	UniRef100_G7KYP4 Mannosylglycoprotein endo-beta-mannosidase n=1 Tax=Medicago truncatula RepID=G7KYP4_MEDTR
Glyma.18G293700	-2.03411	UniRef100_B9P7A2 Glycine-rich family protein n=1 Tax=Populus trichocarpa RepID=B9P7A2_POPTR
Glyma.18G195400	-2.03763	UniRef100_G7JR69 Mitochondrial uncoupling protein n=2 Tax=Medicago truncatula RepID=G7JR69_MEDTR
Glyma.03G003100	-2.03914	UniRef100_G7J0P5 LRR receptor-like serine/threonine-protein kinase HSL2 n=1 Tax=Medicago truncatula RepID=G7J0P5_MEDTR
Glyma.12G103600	-2.04233	UniRef100_G7IRK4 Centrin-2 n=1 Tax=Medicago truncatula RepID=G7IRK4_MEDTR
Glyma.06G060500	-2.0473	UniRef100_B9GWT2 Peptidase M1 family protein n=2 Tax=Populus trichocarpa RepID=B9GWT2_POPTR
Glyma.12G179000	-2.04829	UniRef100_D7M1K6 Zinc finger family protein n=1 Tax=Arabidopsis lyrata subsp. lyrata RepID=D7M1K6_ARALL
Glyma.20G168600	-2.04938	NA
Glyma.09G004800	-2.05165	NA
Glyma.11G123400	-2.05195	NA
Glyma.20G120000	-2.05232	UniRef100_G7ITU9 Germin-like protein n=1 Tax=Medicago truncatula RepID=G7ITU9_MEDTR
Glyma.08G110500	-2.05289	UniRef100_Q6X0N0 Chalcone synthase CHS4 n=1 Tax=Glycine max RepID=Q6X0N0_SOYBN
Glyma.03G200400	-2.05618	UniRef100_G7ZUV8 HVA22-like protein i n=2 Tax=Medicago truncatula RepID=G7ZUV8_MEDTR
Glyma.08G110700	-2.05677	UniRef100_Q6X0N0 Chalcone synthase CHS4 n=1 Tax=Glycine max RepID=Q6X0N0_SOYBN
Glyma.12G206700	-2.05903	NA
Glyma.17G108500	-2.05907	UniRef100_P21616 Pyrophosphate-energized vacuolar membrane proton pump n=1 Tax=Vigna radiata var. radiata RepID=AVP_VIGRR
Glyma.13G204400	-2.06059	UniRef100_T2DPI6 Transcription factor bHLH130-like protein n=1 Tax=Phaseolus vulgaris RepID=T2DPI6_PHAVU
Glyma.09G229300	-2.06064	NA
Glyma.16G201900	-2.06111	UniRef100_G7KMF5 Cysteine-rich receptor-like protein kinase n=1 Tax=Medicago truncatula RepID=G7KMF5_MEDTR
Glyma.06G307600	-2.06266	UniRef100_G7JEQ9 MAP kinase kinase kinase SSK2 n=1 Tax=Medicago truncatula RepID=G7JEQ9_MEDTR
Glyma.03G215000	-2.06317	UniRef100_Q9SP01 Indole-3-acetic acid induced protein ARG-2 homolog n=1 Tax=Glycine max RepID=Q9SP01_SOYBN
Glyma.11G185700	-2.06346	UniRef100_Q2MJ03 Cytochrome P450 94A1 n=1 Tax=Medicago truncatula RepID=Q2MJ03_MEDTR
Glyma.14G218100	-2.06819	UniRef100_G7J4P9 Carboxy-lyase n=1 Tax=Medicago truncatula RepID=G7J4P9_MEDTR
Glyma.12G238200	-2.07005	UniRef100_Q9SDZ2 2'-hydroxy isoflavone/dihydroflavonol reductase homolog (Fragment) n=1 Tax=Glycine max RepID=Q9SDZ2_SOYBN
Glyma.10G071900	-2.07158	UniRef100_Q9FSG4 Wound-induced GSK-3-like protein (Fragment) n=1 Tax=Medicago sativa RepID=Q9FSG4_MEDSA
Glyma.20G203600	-2.0726	UniRef100_Q9LTC5 Ethylene-responsive transcription factor ERF098 n=1 Tax=Arabidopsis thaliana RepID=ERF98_ARATH
Glyma.13G233800	-2.07404	UniRef100_G7IFJ1 Ethylene responsive transcription factor 1b n=1 Tax=Medicago truncatula RepID=G7IFJ1_MEDTR
Glyma.02G265900	-2.07455	NA
Glyma.18G061000	-2.07943	UniRef100_G7JZL5 Protein phosphatase 2C n=1 Tax=Medicago truncatula RepID=G7JZL5_MEDTR
Glyma.04G040000	-2.08122	UniRef100_Q00M85 N-hydroxycinnamoyl/benzoyltransferase 5 n=2 Tax=Glycine max RepID=Q00M85_SOYBN
Glyma.20G169200	-2.08757	UniRef100_Q43854 Peroxidase n=1 Tax=Phaseolus angularis RepID=Q43854_PHAAN
Glyma.13G180200	-2.09203	UniRef100_G7ZZ89 Heat stress transcription factor A-2c n=1 Tax=Medicago truncatula RepID=G7ZZ89_MEDTR
Glyma.17G175600	-2.09374	UniRef100_Q7XTC6 OSJNBa0064H22.21 protein n=3 Tax=Oryza sativa RepID=Q7XTC6_ORYSJ
Glyma.06G046800	-2.09427	UniRef100_Q9SY64 F14N23.10 n=2 Tax=Arabidopsis thaliana RepID=Q9SY64_ARATH
Glyma.11G029700	-2.0945	NA
Glyma.05G237600	-2.09755	NA
Glyma.16G039600	-2.09843	UniRef100_Q2HVM5 Anthranilate N-benzoyltransferase protein n=1 Tax=Medicago truncatula RepID=Q2HVM5_MEDTR
Glyma.05G141300	-2.09976	UniRef100_D7EZN6 Glycolate oxidase n=1 Tax=Mikania micrantha RepID=D7EZN6_9ASTR
Glyma.07G262400	-2.10081	NA
Glyma.18G272700	-2.10415	UniRef100_C6ZRP2 Serine-threonine kinase n=1 Tax=Glycine max RepID=C6ZRP2_SOYBN
Glyma.09G201200	-2.1094	UniRef100_G7KGJ6 Cinnamyl alcohol dehydrogenase-like protein n=1 Tax=Medicago truncatula RepID=G7KGJ6_MEDTR
Glyma.19G081700	-2.10941	UniRef100_G7JZ94 F-box/kelch-repeat protein n=1 Tax=Medicago truncatula RepID=G7JZ94_MEDTR
Glyma.11G055100	-2.11056	UniRef100_G3ECQ9 Rsmv23 protein n=1 Tax=Glycine max RepID=G3ECQ9_SOYBN
Glyma.13G175700	-2.1159	UniRef100_P04794 17.5 kDa class I heat shock protein n=1 Tax=Glycine max RepID=HSP14_SOYBN
Glyma.01G212100	-2.11619	NA
Glyma.03G016400	-2.11722	UniRef100_B9GPW6 BON association protein 1 n=1 Tax=Populus trichocarpa RepID=B9GPW6_POPTR
Glyma.06G288100	-2.1194	UniRef100_G7IYL4 Protein FAM136A n=1 Tax=Medicago truncatula RepID=G7IYL4_MEDTR
Glyma.01G190300	-2.11952	NA
Glyma.19G091800	-2.11957	UniRef100_C0KKH7 Peroxidase n=1 Tax=Tamarix hispida RepID=C0KKH7_9CARY
Glyma.16G214300	-2.11973	UniRef100_Q84ZV0 R 14 protein n=1 Tax=Glycine max RepID=Q84ZV0_SOYBN
Glyma.16G212200	-2.1216	UniRef100_D1KFL8 Kunitz-type protease inhibitor KPI-D12 n=1 Tax=Populus trichocarpa x Populus deltoides RepID=D1KFL8_9ROSI
Glyma.17G011800	-2.12546	NA
Glyma.19G218700	-2.12703	UniRef100_Q4W8C2 Gibberellin 2-oxidase n=1 Tax=Phaseolus angularis RepID=Q4W8C2_PHAAN
Glyma.20G138500	-2.12722	UniRef100_Q9XED4 Receptor-like protein kinase homolog RK20-1 n=1 Tax=Phaseolus vulgaris RepID=Q9XED4_PHAVU
Glyma.08G109200	-2.12874	UniRef100_P48406 Chalcone synthase 5 n=1 Tax=Glycine max RepID=CHS5_SOYBN
Glyma.17G011700	-2.12926	NA
Glyma.10G069500	-2.12932	UniRef100_G7IFI1 Somatic embryogenesis receptor-like kinase n=1 Tax=Medicago truncatula RepID=G7IFI1_MEDTR
Glyma.16G134600	-2.13267	UniRef100_B5A7G5 Salicylic acid methyl transferase-like protein n=1 Tax=Glycine max RepID=B5A7G5_SOYBN
Glyma.20G118100	-2.13418	UniRef100_Q9M9C4 Core-2/I-branching beta-1,6-N-acetylglucosaminyltransferase family protein n=1 Tax=Arabidopsis thaliana RepID=Q9M9C4_ARATH
Glyma.10G205400	-2.13437	UniRef100_Q8LAD7 Protein IDA n=1 Tax=Arabidopsis thaliana RepID=IDA_ARATH
Glyma.12G007400	-2.13539	NA
Glyma.12G185200	-2.14019	UniRef100_E9N6U0 1,3-beta-D-glucanase GH17_61 n=1 Tax=Populus tremula x Populus tremuloides RepID=E9N6U0_9ROSI
Glyma.08G352100	-2.14064	UniRef100_K7LAQ6 Serine/threonine-protein kinase n=5 Tax=Glycine max RepID=K7LAQ6_SOYBN
Glyma.07G106000	-2.14073	UniRef100_G7KQC6 U-box domain-containing protein n=1 Tax=Medicago truncatula RepID=G7KQC6_MEDTR
Glyma.15G272700	-2.14543	NA
Glyma.12G054100	-2.14786	UniRef100_A8TVQ5 Beta-glucosidase G2 n=1 Tax=Medicago truncatula RepID=A8TVQ5_MEDTR
Glyma.01G130800	-2.14982	UniRef100_A0SWU6 Peroxidase 1 n=1 Tax=Sesbania rostrata RepID=A0SWU6_SESRO
Glyma.14G208000	-2.15122	UniRef100_B9I456 NDR1/HIN1-LIKE 25 family protein n=1 Tax=Populus trichocarpa RepID=B9I456_POPTR
Glyma.18G148700	-2.15581	UniRef100_Q8L692 1-Deoxy-D-xylulose 5-phosphate synthase 2 n=2 Tax=Medicago truncatula RepID=Q8L692_MEDTR
Glyma.18G219600	-2.15694	UniRef100_G7KMF3 Cysteine-rich receptor-like protein kinase n=1 Tax=Medicago truncatula RepID=G7KMF3_MEDTR
Glyma.09G159900	-2.15937	NA
Glyma.15G245300	-2.16167	UniRef100_H1A987 Cytochrome P450 monooxygenase n=1 Tax=Glycyrrhiza uralensis RepID=H1A987_GLYUR
Glyma.07G108400	-2.16255	UniRef100_G7J0Q7 Somatic embryogenesis receptor kinase n=1 Tax=Medicago truncatula RepID=G7J0Q7_MEDTR
Glyma.08G305000	-2.16317	NA
Glyma.18G273900	-2.16628	UniRef100_G7KR18 DSBA-like thioredoxin domain containing protein n=3 Tax=Medicago truncatula RepID=G7KR18_MEDTR
Glyma.01G206400	-2.16684	UniRef100_G7JXG0 Kinase-like protein n=1 Tax=Medicago truncatula RepID=G7JXG0_MEDTR
Glyma.13G132700	-2.16917	UniRef100_G7L0M4 Inositol-1,4,5-trisphosphate 5-phosphatase n=1 Tax=Medicago truncatula RepID=G7L0M4_MEDTR
Glyma.07G262200	-2.17145	NA
Glyma.03G174400	-2.17355	UniRef100_G7L1N1 Ankyrin repeat-containing protein n=1 Tax=Medicago truncatula RepID=G7L1N1_MEDTR
Glyma.11G129700	-2.17525	UniRef100_B2ZUU2 Beta-glucosidase D7 (Fragment) n=1 Tax=Lotus japonicus RepID=B2ZUU2_LOTJA
Glyma.08G110400	-2.17888	UniRef100_P48406 Chalcone synthase 5 n=1 Tax=Glycine max RepID=CHS5_SOYBN
Glyma.13G218400	-2.18003	NA
Glyma.12G007200	-2.18146	NA
Glyma.08G110900	-2.18401	UniRef100_Q6X0M9 Chalcone synthase n=1 Tax=Glycine max RepID=Q6X0M9_SOYBN
Glyma.14G122300	-2.18421	NA
Glyma.20G159600	-2.18555	UniRef100_G7IAM5 Cytochrome P450 n=1 Tax=Medicago truncatula RepID=G7IAM5_MEDTR
Glyma.13G234400	-2.1868	UniRef100_K7M1G0 MLO-like protein n=2 Tax=Glycine max RepID=K7M1G0_SOYBN
Glyma.19G153100	-2.18954	NA
Glyma.01G190600	-2.19004	UniRef100_G7K574 Indole-3-acetic acid-amido synthetase GH3.3 n=1 Tax=Medicago truncatula RepID=G7K574_MEDTR
Glyma.17G182200	-2.19398	NA
Glyma.04G109200	-2.1948	UniRef100_I2BHB1 UDP-glycosyltransferase 1 n=1 Tax=Linum usitatissimum RepID=I2BHB1_LINUS
Glyma.13G209900	-2.19876	NA
Glyma.02G002100	-2.20178	UniRef100_Q43447 Calmodulin n=1 Tax=Glycine max RepID=Q43447_SOYBN
Glyma.12G087200	-2.20635	UniRef100_Q2MJ03 Cytochrome P450 94A1 n=1 Tax=Medicago truncatula RepID=Q2MJ03_MEDTR
Glyma.20G002800	-2.20641	UniRef100_M0RGQ5 tRNA (guanine(37)-N1)-methyltransferase n=1 Tax=Musa acuminata subsp. malaccensis RepID=M0RGQ5_MUSAM
Glyma.15G156200	-2.20667	UniRef100_G7IU67 Serine carboxypeptidase n=1 Tax=Medicago truncatula RepID=G7IU67_MEDTR
Glyma.02G242900	-2.20878	UniRef100_G7KFZ3 U-box domain-containing protein n=2 Tax=Medicago truncatula RepID=G7KFZ3_MEDTR
Glyma.08G251200	-2.20882	UniRef100_G7KR18 DSBA-like thioredoxin domain containing protein n=3 Tax=Medicago truncatula RepID=G7KR18_MEDTR
Glyma.08G110300	-2.20973	UniRef100_Q6X0M9 Chalcone synthase n=1 Tax=Glycine max RepID=Q6X0M9_SOYBN
Glyma.18G239700	-2.21235	UniRef100_D3KU57 LysM type receptor kinase n=1 Tax=Lotus japonicus RepID=D3KU57_LOTJA
Glyma.12G054200	-2.21302	UniRef100_A8TVQ5 Beta-glucosidase G2 n=1 Tax=Medicago truncatula RepID=A8TVQ5_MEDTR
Glyma.20G124200	-2.21337	NA
Glyma.07G256300	-2.2175	UniRef100_A2Q224 Proteinase inhibitor I4, serpin n=1 Tax=Medicago truncatula RepID=A2Q224_MEDTR
Glyma.03G157800	-2.21802	UniRef100_B9HUQ2 Calmodulin 8 family protein n=1 Tax=Populus trichocarpa RepID=B9HUQ2_POPTR
Glyma.06G233600	-2.21834	UniRef100_E5GBG3 Glutamate-gated kainate-type ion channel receptor subunit glur5 n=1 Tax=Cucumis melo subsp. melo RepID=E5GBG3_CUCME
Glyma.20G154900	-2.22117	UniRef100_B9ID24 Peptidoglycan-binding LysM domain-containing family protein (Fragment) n=1 Tax=Populus trichocarpa RepID=B9ID24_POPTR
Glyma.18G156000	-2.22429	UniRef100_G7IDL0 Centromere protein n=1 Tax=Medicago truncatula RepID=G7IDL0_MEDTR
Glyma.09G005000	-2.22474	NA
Glyma.16G219400	-2.22585	UniRef100_G7JL30 NAD(P)H-dependent 6'-deoxychalcone synthase n=1 Tax=Medicago truncatula RepID=G7JL30_MEDTR
Glyma.12G157200	-2.22674	NA
Glyma.18G255800	-2.22841	UniRef100_M9WLV5 PIN8b n=1 Tax=Glycine max RepID=M9WLV5_SOYBN
Glyma.03G160300	-2.23286	UniRef100_O81117 Cytochrome P450 94A1 n=1 Tax=Vicia sativa RepID=C94A1_VICSA
Glyma.01G191000	-2.23619	UniRef100_G8A2B6 Tetratricopeptide repeat protein n=1 Tax=Medicago truncatula RepID=G8A2B6_MEDTR
Glyma.17G015300	-2.23989	UniRef100_G7JI13 Adenosine deaminase-like protein n=1 Tax=Medicago truncatula RepID=G7JI13_MEDTR
Glyma.08G109300	-2.24025	UniRef100_Q6X0M9 Chalcone synthase n=1 Tax=Glycine max RepID=Q6X0M9_SOYBN
Glyma.09G172100	-2.24127	UniRef100_G7KQC6 U-box domain-containing protein n=1 Tax=Medicago truncatula RepID=G7KQC6_MEDTR
Glyma.03G125400	-2.2419	UniRef100_Q93Y09 Serine carboxypeptidase-like 45 n=1 Tax=Arabidopsis thaliana RepID=SCP45_ARATH
Glyma.10G219800	-2.24425	UniRef100_G7JIS0 Peroxidase n=1 Tax=Medicago truncatula RepID=G7JIS0_MEDTR
Glyma.07G098700	-2.24549	NA
Glyma.13G268900	-2.24672	NA
Glyma.03G038700	-2.24843	UniRef100_A0SWU6 Peroxidase 1 n=1 Tax=Sesbania rostrata RepID=A0SWU6_SESRO
Glyma.17G188100	-2.24898	UniRef100_Q71EW8 Methionine synthase n=2 Tax=Papilionoideae RepID=Q71EW8_SOYBN
Glyma.04G228900	-2.25438	NA
Glyma.17G184900	-2.25765	UniRef100_Q71EW8 Methionine synthase n=2 Tax=Papilionoideae RepID=Q71EW8_SOYBN
Glyma.18G219700	-2.26179	UniRef100_G7KMF3 Cysteine-rich receptor-like protein kinase n=1 Tax=Medicago truncatula RepID=G7KMF3_MEDTR
Glyma.14G199900	-2.2619	NA
Glyma.04G230300	-2.26215	UniRef100_G7J897 Kinase-like protein n=1 Tax=Medicago truncatula RepID=G7J897_MEDTR
Glyma.02G013000	-2.26746	UniRef100_G7IDR3 E3 ubiquitin-protein ligase MARCH6 n=1 Tax=Medicago truncatula RepID=G7IDR3_MEDTR
Glyma.03G015800	-2.27107	UniRef100_H9DXV8 BAP1 n=1 Tax=Vitis vinifera RepID=H9DXV8_VITVI
Glyma.07G268400	-2.27136	UniRef100_Q2HV28 C2 n=2 Tax=Medicago truncatula RepID=Q2HV28_MEDTR
Glyma.17G108200	-2.27587	UniRef100_G7JGL1 Heparanase-like protein n=1 Tax=Medicago truncatula RepID=G7JGL1_MEDTR
Glyma.11G095000	-2.29012	UniRef100_O49012 Beta-1,3-glucanase 3 (Fragment) n=1 Tax=Glycine max RepID=O49012_SOYBN
Glyma.19G162200	-2.29023	NA
Glyma.15G109600	-2.29555	NA
Glyma.10G284700	-2.29793	UniRef100_G7IE76 Auxin-induced protein 5NG4 n=1 Tax=Medicago truncatula RepID=G7IE76_MEDTR
Glyma.14G137400	-2.29816	NA
Glyma.14G140500	-2.30558	NA
Glyma.08G091500	-2.30647	UniRef100_B9H3K1 Glutamate decarboxylase 1 family protein n=1 Tax=Populus trichocarpa RepID=B9H3K1_POPTR
Glyma.15G109900	-2.31204	NA
Glyma.02G170000	-2.31357	NA
Glyma.09G277800	-2.31377	UniRef100_P22195 Cationic peroxidase 1 n=1 Tax=Arachis hypogaea RepID=PER1_ARAHY
Glyma.07G051200	-2.31512	NA
Glyma.11G129800	-2.31539	UniRef100_A8TVQ5 Beta-glucosidase G2 n=1 Tax=Medicago truncatula RepID=A8TVQ5_MEDTR
Glyma.03G160400	-2.31824	NA
Glyma.07G095200	-2.31913	UniRef100_G7KMN1 Kinase R-like protein n=1 Tax=Medicago truncatula RepID=G7KMN1_MEDTR
Glyma.20G140000	-2.32005	UniRef100_G8A134 Cysteine-rich receptor-like protein kinase n=1 Tax=Medicago truncatula RepID=G8A134_MEDTR
Glyma.07G253600	-2.3201	UniRef100_Q9LVF4 DUF679 domain membrane protein 1 n=1 Tax=Arabidopsis thaliana RepID=Q9LVF4_ARATH
Glyma.16G145100	-2.32527	UniRef100_T2DNG3 Polyneuridine-aldehyde esterase-like protein n=1 Tax=Phaseolus vulgaris RepID=T2DNG3_PHAVU
Glyma.19G065000	-2.32835	NA
Glyma.03G229200	-2.32905	UniRef100_C7AE95 Glycogen synthase kinase n=1 Tax=Glycine max RepID=C7AE95_SOYBN
Glyma.02G232500	-2.32937	NA
Glyma.16G063500	-2.33031	UniRef100_G7JZ94 F-box/kelch-repeat protein n=1 Tax=Medicago truncatula RepID=G7JZ94_MEDTR
Glyma.13G279800	-2.33073	UniRef100_UPI000193C5CA white-brown-complex ABC transporter family n=1 Tax=Populus trichocarpa RepID=UPI000193C5CA
Glyma.13G133100	-2.33235	UniRef100_G7L0M5 Zinc finger protein n=1 Tax=Medicago truncatula RepID=G7L0M5_MEDTR
Glyma.16G176600	-2.33346	UniRef100_G7K7L5 Receptor kinase n=1 Tax=Medicago truncatula RepID=G7K7L5_MEDTR
Glyma.12G059100	-2.34032	UniRef100_B2BXQ1 TRL10 n=1 Tax=Cleome spinosa RepID=B2BXQ1_9ROSI
Glyma.12G104800	-2.3409	UniRef100_Q0PJC4 MYB transcription factor MYB117 (Fragment) n=1 Tax=Glycine max RepID=Q0PJC4_SOYBN
Glyma.01G241800	-2.34101	UniRef100_G7IRA1 40S ribosomal protein S20 n=1 Tax=Medicago truncatula RepID=G7IRA1_MEDTR
Glyma.15G231100	-2.34498	UniRef100_Q8GZF0 Resistance protein KR4 n=1 Tax=Glycine max RepID=Q8GZF0_SOYBN
Glyma.16G020000	-2.34753	UniRef100_B9GRQ1 FAD-binding domain-containing family protein n=1 Tax=Populus trichocarpa RepID=B9GRQ1_POPTR
Glyma.05G136100	-2.35224	UniRef100_Q94KK8 Glutamate decarboxylase isozyme 3 n=1 Tax=Nicotiana tabacum RepID=Q94KK8_TOBAC
Glyma.20G024000	-2.35271	UniRef100_G7JHL3 B3 domain-containing protein n=2 Tax=Medicago truncatula RepID=G7JHL3_MEDTR
Glyma.20G073400	-2.35415	UniRef100_Q1XBQ8 DNA mismatch repair protein n=1 Tax=Glycine max RepID=Q1XBQ8_SOYBN
Glyma.20G159700	-2.35596	UniRef100_G7IAM5 Cytochrome P450 n=1 Tax=Medicago truncatula RepID=G7IAM5_MEDTR
Glyma.18G219200	-2.36084	UniRef100_G7KMF5 Cysteine-rich receptor-like protein kinase n=1 Tax=Medicago truncatula RepID=G7KMF5_MEDTR
Glyma.10G273300	-2.36224	UniRef100_G7ID96 Protein MKS1 n=1 Tax=Medicago truncatula RepID=G7ID96_MEDTR
Glyma.03G040900	-2.36399	NA
Glyma.04G230500	-2.36453	UniRef100_G7J897 Kinase-like protein n=1 Tax=Medicago truncatula RepID=G7J897_MEDTR
Glyma.13G068500	-2.3718	UniRef100_O49859 Cytochrome P450 82A4 n=1 Tax=Glycine max RepID=C82A4_SOYBN
Glyma.13G267000	-2.37501	NA
Glyma.15G180000	-2.37729	UniRef100_G7IIR1 Ethylene-responsive transcription factor RAP2-9 n=1 Tax=Medicago truncatula RepID=G7IIR1_MEDTR
Glyma.16G182700	-2.3827	NA
Glyma.19G086400	-2.3864	UniRef100_C7S8C8 Germin-like protein 14 n=1 Tax=Glycine max RepID=C7S8C8_SOYBN
Glyma.05G133000	-2.38798	NA
Glyma.05G137800	-2.39017	NA
Glyma.03G247200	-2.39379	UniRef100_B9I5F5 Thylakoid assembly family protein n=1 Tax=Populus trichocarpa RepID=B9I5F5_POPTR
Glyma.03G095200	-2.39787	NA
Glyma.08G301500	-2.40086	NA
Glyma.09G111900	-2.41766	UniRef100_Q5FB99 Microsomal omega-6 fatty acid desaturase n=1 Tax=Glycine max RepID=Q5FB99_SOYBN
Glyma.16G183100	-2.42071	NA
Glyma.08G109400	-2.42136	UniRef100_P24826 Chalcone synthase 1 n=5 Tax=Glycine max RepID=CHS1_SOYBN
Glyma.04G153500	-2.42454	UniRef100_Q6PPA0 Kazal-like serine protease inhibitor PbraEPI2 (Fragment) n=1 Tax=Phytophthora brassicae RepID=Q6PPA0_9STRA
Glyma.19G198000	-2.42611	UniRef100_G7ZUV8 HVA22-like protein i n=2 Tax=Medicago truncatula RepID=G7ZUV8_MEDTR
Glyma.20G226400	-2.42737	NA
Glyma.10G213100	-2.4287	UniRef100_G7I9M2 IQ domain-containing protein n=1 Tax=Medicago truncatula RepID=G7I9M2_MEDTR
Glyma.02G210300	-2.43239	UniRef100_Q9ARH3 Plastid-targeted protein 3 n=1 Tax=Craterostigma plantagineum RepID=Q9ARH3_CRAPL
Glyma.08G307400	-2.43297	UniRef100_G7ID64 Amine oxidase n=1 Tax=Medicago truncatula RepID=G7ID64_MEDTR
Glyma.18G266000	-2.43432	UniRef100_G7L595 UDP-glucosyltransferase HRA25 n=1 Tax=Medicago truncatula RepID=G7L595_MEDTR
Glyma.15G220600	-2.43458	NA
Glyma.14G081300	-2.4386	UniRef100_G7I4H1 Patatin-like protein n=2 Tax=Medicago truncatula RepID=G7I4H1_MEDTR
Glyma.07G196800	-2.44292	UniRef100_I1KLK0 Lipoxygenase n=1 Tax=Glycine max RepID=I1KLK0_SOYBN
Glyma.09G005300	-2.4474	NA
Glyma.08G042000	-2.44742	UniRef100_G7KN12 Transcription factor BEE n=1 Tax=Medicago truncatula RepID=G7KN12_MEDTR
Glyma.19G014600	-2.44848	UniRef100_O49858 Cytochrome P450 82A3 n=1 Tax=Glycine max RepID=C82A3_SOYBN
Glyma.15G028400	-2.45032	NA
Glyma.05G039200	-2.45461	UniRef100_Q9FM48 Emb|CAB81845.1 n=1 Tax=Arabidopsis thaliana RepID=Q9FM48_ARATH
Glyma.16G041100	-2.45889	UniRef100_Q9FK55 Emb|CAB87627.1 n=1 Tax=Arabidopsis thaliana RepID=Q9FK55_ARATH
Glyma.03G106000	-2.45942	UniRef100_G3ECQ9 Rsmv23 protein n=1 Tax=Glycine max RepID=G3ECQ9_SOYBN
Glyma.18G204300	-2.46583	UniRef100_C6ZRY7 Disease resistance protein n=1 Tax=Glycine max RepID=C6ZRY7_SOYBN
Glyma.07G162300	-2.46711	NA
Glyma.13G085800	-2.46857	NA
Glyma.06G001000	-2.47039	UniRef100_I0Z121 NAD(P)-binding protein n=1 Tax=Coccomyxa subellipsoidea C-169 RepID=I0Z121_9CHLO
Glyma.08G301600	-2.47606	NA
Glyma.06G265400	-2.48528	UniRef100_C6ZS29 TIR-NBS-LRR type disease resistance protein n=2 Tax=Glycine max RepID=C6ZS29_SOYBN
Glyma.16G191000	-2.48651	NA
Glyma.11G129600	-2.48714	UniRef100_A8TVQ5 Beta-glucosidase G2 n=1 Tax=Medicago truncatula RepID=A8TVQ5_MEDTR
Glyma.16G058000	-2.49067	UniRef100_B7FMK3 U3 small nucleolar ribonucleoprotein IMP3 n=2 Tax=Medicago truncatula RepID=B7FMK3_MEDTR
Glyma.16G184700	-2.50096	NA
Glyma.02G259700	-2.5024	UniRef100_B6TQR4 Hypoxia induced protein conserved region containing protein n=1 Tax=Zea mays RepID=B6TQR4_MAIZE
Glyma.20G103600	-2.50398	NA
Glyma.16G135500	-2.504	UniRef100_Q8W2C0 Functional candidate resistance protein KR1 n=1 Tax=Glycine max RepID=Q8W2C0_SOYBN
Glyma.07G150900	-2.50745	UniRef100_G8A2N5 Leucoanthocyanidin dioxygenase n=2 Tax=Medicago truncatula RepID=G8A2N5_MEDTR
Glyma.20G145400	-2.51261	UniRef100_I1NGE1 Amine oxidase n=1 Tax=Glycine max RepID=I1NGE1_SOYBN
Glyma.20G139600	-2.51277	UniRef100_G7K103 Cysteine-rich receptor-like protein kinase n=1 Tax=Medicago truncatula RepID=G7K103_MEDTR
Glyma.13G037700	-2.51354	NA
Glyma.16G186200	-2.51655	NA
Glyma.20G062000	-2.5179	UniRef100_G7JH45 Nudix hydrolase n=1 Tax=Medicago truncatula RepID=G7JH45_MEDTR
Glyma.19G174200	-2.51874	UniRef100_G7L0M5 Zinc finger protein n=1 Tax=Medicago truncatula RepID=G7L0M5_MEDTR
Glyma.08G267500	-2.52009	NA
Glyma.14G068400	-2.52422	UniRef100_G7KBR2 Elicitor-responsive protein n=1 Tax=Medicago truncatula RepID=G7KBR2_MEDTR
Glyma.11G240700	-2.52484	NA
Glyma.17G243900	-2.52705	UniRef100_G7I4H1 Patatin-like protein n=2 Tax=Medicago truncatula RepID=G7I4H1_MEDTR
Glyma.02G183800	-2.53377	UniRef100_U5FG07 Cytochrome P450 family protein n=1 Tax=Populus trichocarpa RepID=U5FG07_POPTR
Glyma.07G048600	-2.53653	UniRef100_V9PBN6 PRXQ2 n=1 Tax=Populus tomentosa RepID=V9PBN6_POPTO
Glyma.16G146700	-2.54428	UniRef100_O80413 Mitochondrial phosphate transporter n=1 Tax=Zea mays RepID=O80413_MAIZE
Glyma.02G151900	-2.56253	NA
Glyma.18G022700	-2.57014	UniRef100_T2DMY0 Wound-induced protein 1-like protein n=2 Tax=Phaseolus vulgaris RepID=T2DMY0_PHAVU
Glyma.16G137600	-2.5728	UniRef100_Q8W2C0 Functional candidate resistance protein KR1 n=1 Tax=Glycine max RepID=Q8W2C0_SOYBN
Glyma.10G121100	-2.57428	UniRef100_G7ZYD1 RING finger protein n=1 Tax=Medicago truncatula RepID=G7ZYD1_MEDTR
Glyma.04G230400	-2.57724	NA
Glyma.03G188200	-2.58015	NA
Glyma.02G104100	-2.58977	UniRef100_A4PES5 Cytochrome P450 enzyme n=1 Tax=Pisum sativum RepID=A4PES5_PEA
Glyma.20G056100	-2.58977	UniRef100_Q9LJH1 Genomic DNA, chromosome 3, P1 clone: MAG2 n=1 Tax=Arabidopsis thaliana RepID=Q9LJH1_ARATH
Glyma.20G018900	-2.59025	UniRef100_G7IFA6 Cytochrome P450 monooxygenase CYP89A28 n=1 Tax=Medicago truncatula RepID=G7IFA6_MEDTR
Glyma.17G014100	-2.59386	NA
Glyma.04G055100	-2.59559	NA
Glyma.02G123500	-2.59797	NA
Glyma.13G303900	-2.60079	UniRef100_G7IRK4 Centrin-2 n=1 Tax=Medicago truncatula RepID=G7IRK4_MEDTR
Glyma.13G267500	-2.60533	UniRef100_G7IR31 WRKY transcription factor n=1 Tax=Medicago truncatula RepID=G7IR31_MEDTR
Glyma.18G048500	-2.61868	UniRef100_G7KD30 60S ribosomal protein L18a n=2 Tax=Medicago truncatula RepID=G7KD30_MEDTR
Glyma.10G098400	-2.62705	UniRef100_G7IC90 Protein kinase-coding resistance protein n=1 Tax=Medicago truncatula RepID=G7IC90_MEDTR
Glyma.16G188500	-2.63312	NA
Glyma.17G165500	-2.64051	UniRef100_Q05680 Auxin-responsive GH3 product n=1 Tax=Glycine max RepID=Q05680_SOYBN
Glyma.10G156700	-2.65121	UniRef100_G7I8Q0 Branched-chain amino acid aminotransferase-like protein n=1 Tax=Medicago truncatula RepID=G7I8Q0_MEDTR
Glyma.06G043600	-2.65778	NA
Glyma.16G060000	-2.66012	UniRef100_G7L499 Double-strand-break repair protein rad21-like protein n=1 Tax=Medicago truncatula RepID=G7L499_MEDTR
Glyma.U007900	-2.66174	NA
Glyma.03G242200	-2.66214	UniRef100_A2Q3G1 C2; von Willebrand factor, type A; Copine n=1 Tax=Medicago truncatula RepID=A2Q3G1_MEDTR
gene56861	-2.682	orf160a
Glyma.20G001400	-2.682	UniRef100_G7IBF6 Peroxidase n=1 Tax=Medicago truncatula RepID=G7IBF6_MEDTR
Glyma.10G164000	-2.68355	NA
Glyma.20G062200	-2.68507	UniRef100_Q5CHZ0 ADA2-like protein n=1 Tax=Cryptosporidium hominis RepID=Q5CHZ0_CRYHO
Glyma.08G307300	-2.68912	UniRef100_G7K2D3 Cysteine-rich receptor-like protein kinase n=1 Tax=Medicago truncatula RepID=G7K2D3_MEDTR
Glyma.06G089200	-2.69037	UniRef100_G7J405 EPIDERMAL PATTERNING FACTOR-like protein n=1 Tax=Medicago truncatula RepID=G7J405_MEDTR
Glyma.13G266800	-2.69462	NA
Glyma.17G244000	-2.69581	UniRef100_G7I4H1 Patatin-like protein n=2 Tax=Medicago truncatula RepID=G7I4H1_MEDTR
Glyma.15G114700	-2.69924	UniRef100_G7IM18 Annotation was added to scaffolds in November 2011 Long-chain-alcohol O-fatty-acyltransferase n=1 Tax=Medicago truncatula RepID=G7IM18_MEDTR
Glyma.14G167800	-2.70083	NA
Glyma.08G364700	-2.70108	UniRef100_G4UL78 DUF292-domain-containing protein n=2 Tax=Neurospora tetrasperma RepID=G4UL78_NEUT9
Glyma.16G187400	-2.70175	NA
Glyma.08G023200	-2.7039	NA
Glyma.11G169600	-2.70578	UniRef100_G7K734 RING-H2 zinc finger protein n=1 Tax=Medicago truncatula RepID=G7K734_MEDTR
Glyma.19G160100	-2.7088	UniRef100_G7L6C5 Calmodulin-like protein n=1 Tax=Medicago truncatula RepID=G7L6C5_MEDTR
Glyma.08G235800	-2.7148	UniRef100_B9HGV2 Leucine-rich repeat family protein n=1 Tax=Populus trichocarpa RepID=B9HGV2_POPTR
Glyma.10G119400	-2.71492	UniRef100_B9HT45 Cucumisin family protein (Fragment) n=1 Tax=Populus trichocarpa RepID=B9HT45_POPTR
Glyma.18G271300	-2.71578	UniRef100_C6ZRP3 Serine-threonine kinase n=1 Tax=Glycine max RepID=C6ZRP3_SOYBN
Glyma.19G202300	-2.71659	UniRef100_B6SZE5 VQ motif family protein n=1 Tax=Zea mays RepID=B6SZE5_MAIZE
Glyma.01G129100	-2.72126	NA
Glyma.07G098600	-2.72128	NA
Glyma.16G186600	-2.72274	UniRef100_M8BL74 LRR receptor-like serine/threonine-protein kinase GSO1 n=1 Tax=Aegilops tauschii RepID=M8BL74_AEGTA
Glyma.08G087100	-2.75216	UniRef100_E5GCL6 Thioredoxin n=1 Tax=Cucumis melo subsp. melo RepID=E5GCL6_CUCME
Glyma.09G004900	-2.76222	NA
Glyma.10G241700	-2.76589	UniRef100_K7LL62 3-ketoacyl-CoA synthase n=1 Tax=Glycine max RepID=K7LL62_SOYBN
Glyma.14G124800	-2.78159	UniRef100_B9H7P8 VQ motif-containing family protein n=1 Tax=Populus trichocarpa RepID=B9H7P8_POPTR
Glyma.01G098300	-2.78611	NA
Glyma.14G022700	-2.78627	NA
Glyma.03G160100	-2.7931	UniRef100_U5GD77 Cytochrome P450 CYP94A1 family protein n=1 Tax=Populus trichocarpa RepID=U5GD77_POPTR
Glyma.16G117900	-2.7937	NA
Glyma.11G251900	-2.79455	UniRef100_G7JBF2 Calmodulin-binding transcription activator n=1 Tax=Medicago truncatula RepID=G7JBF2_MEDTR
Glyma.16G185800	-2.79553	UniRef100_G7KL19 Receptor-like protein kinase n=1 Tax=Medicago truncatula RepID=G7KL19_MEDTR
Glyma.16G193600	-2.7982	NA
Glyma.20G034200	-2.80637	UniRef100_G7JG95 Calmodulin n=1 Tax=Medicago truncatula RepID=G7JG95_MEDTR
Glyma.10G285400	-2.81429	NA
Glyma.18G239100	-2.81644	UniRef100_G7J763 Salicylic acid/benzoic acid carboxyl methyltransferase n=1 Tax=Medicago truncatula RepID=G7J763_MEDTR
Glyma.18G201300	-2.82081	UniRef100_G7JP31 GDSL esterase/lipase CPRD49 n=1 Tax=Medicago truncatula RepID=G7JP31_MEDTR
Glyma.02G240000	-2.82259	UniRef100_G7J7X8 Polyamine oxidase n=2 Tax=Medicago truncatula RepID=G7J7X8_MEDTR
Glyma.09G122900	-2.82828	UniRef100_I1L2W1 Beta-galactosidase n=2 Tax=Glycine max RepID=I1L2W1_SOYBN
Glyma.06G256400	-2.83155	UniRef100_K7KXC8 Serine/threonine-protein kinase n=2 Tax=Glycine max RepID=K7KXC8_SOYBN
Glyma.18G269300	-2.83178	UniRef100_C6ZRP3 Serine-threonine kinase n=1 Tax=Glycine max RepID=C6ZRP3_SOYBN
Glyma.01G129000	-2.83531	NA
Glyma.16G182900	-2.85233	NA
Glyma.03G259900	-2.8548	NA
Glyma.03G162500	-2.85628	UniRef100_G7JJR7 Ethylene-responsive transcription factor 1B n=1 Tax=Medicago truncatula RepID=G7JJR7_MEDTR
Glyma.04G241200	-2.86236	NA
Glyma.15G026300	-2.86341	UniRef100_B3TDK6 Lipoxygenase n=1 Tax=Glycine max RepID=B3TDK6_SOYBN
Glyma.16G132800	-2.86341	UniRef100_G7LDV0 Peroxidase n=1 Tax=Medicago truncatula RepID=G7LDV0_MEDTR
Glyma.07G254100	-2.86811	UniRef100_Q9M8J2 Probable galacturonosyltransferase-like 4 n=1 Tax=Arabidopsis thaliana RepID=GATL4_ARATH
Glyma.20G139700	-2.88242	UniRef100_G8A134 Cysteine-rich receptor-like protein kinase n=1 Tax=Medicago truncatula RepID=G8A134_MEDTR
Glyma.07G098800	-2.8948	NA
Glyma.12G211400	-2.90347	NA
Glyma.12G234500	-2.90597	UniRef100_G8A244 Protein RUPTURED POLLEN GRAIN n=1 Tax=Medicago truncatula RepID=G8A244_MEDTR
Glyma.17G149300	-2.9075	UniRef100_Q8LPD2 Protein kinase Ck2 regulatory subunit 2 n=1 Tax=Nicotiana tabacum RepID=Q8LPD2_TOBAC
Glyma.03G160200	-2.91285	UniRef100_O81117 Cytochrome P450 94A1 n=1 Tax=Vicia sativa RepID=C94A1_VICSA
Glyma.18G194600	-2.91961	UniRef100_G7L1B0 Tyrosine/dopa decarboxylase n=1 Tax=Medicago truncatula RepID=G7L1B0_MEDTR
Glyma.13G033100	-2.92281	UniRef100_C6FF75 Stress-induced receptor-like kinase n=1 Tax=Glycine max RepID=C6FF75_SOYBN
Glyma.14G071600	-2.93004	UniRef100_B9H4E9 Transferase family protein n=1 Tax=Populus trichocarpa RepID=B9H4E9_POPTR
Glyma.12G125500	-2.93229	UniRef100_C8TFH5 HAT dimerisation domain-containing protein-like n=1 Tax=Oryza sativa subsp. indica RepID=C8TFH5_ORYSI
Glyma.18G297500	-2.93372	NA
Glyma.14G034100	-2.93414	UniRef100_G7IRP1 Anthocyanin 5-aromatic acyltransferase n=1 Tax=Medicago truncatula RepID=G7IRP1_MEDTR
Glyma.16G191800	-2.93796	NA
Glyma.09G272100	-2.94429	UniRef100_C6ZRZ4 Leucine-rich repeat protein n=1 Tax=Glycine max RepID=C6ZRZ4_SOYBN
Glyma.16G184000	-2.94848	NA
Glyma.09G123000	-2.95045	UniRef100_I1L2W1 Beta-galactosidase n=2 Tax=Glycine max RepID=I1L2W1_SOYBN
Glyma.15G269000	-2.95657	UniRef100_G7JJK5 RING finger protein n=1 Tax=Medicago truncatula RepID=G7JJK5_MEDTR
Glyma.12G108900	-2.97702	UniRef100_B9N2A3 DWARF IN LIGHT 2 family protein n=1 Tax=Populus trichocarpa RepID=B9N2A3_POPTR
Glyma.15G070600	-2.98158	NA
Glyma.06G276500	-2.98424	NA
Glyma.09G073100	-3.01836	UniRef100_Q1WIR8 PIF-like transposase n=1 Tax=Daucus carota RepID=Q1WIR8_DAUCA
Glyma.17G017900	-3.02054	UniRef100_A2Q224 Proteinase inhibitor I4, serpin n=1 Tax=Medicago truncatula RepID=A2Q224_MEDTR
Glyma.18G204400	-3.0298	UniRef100_C6ZRY7 Disease resistance protein n=1 Tax=Glycine max RepID=C6ZRY7_SOYBN
Glyma.11G129400	-3.03249	UniRef100_B2ZUU2 Beta-glucosidase D7 (Fragment) n=1 Tax=Lotus japonicus RepID=B2ZUU2_LOTJA
Glyma.02G248000	-3.04365	UniRef100_G7KBR2 Elicitor-responsive protein n=1 Tax=Medicago truncatula RepID=G7KBR2_MEDTR
Glyma.16G193100	-3.04443	UniRef100_D7M0H5 Extra sporogenous cells n=1 Tax=Arabidopsis lyrata subsp. lyrata RepID=D7M0H5_ARALL
Glyma.06G276600	-3.05004	NA
Glyma.16G184200	-3.06591	NA
Glyma.20G080700	-3.0671	UniRef100_G7ZWZ6 Receptor-like protein kinase n=1 Tax=Medicago truncatula RepID=G7ZWZ6_MEDTR
Glyma.08G123000	-3.07162	UniRef100_Q9ZUD9 Probable inactive poly [ADP-ribose] polymerase SRO2 n=1 Tax=Arabidopsis thaliana RepID=SRO2_ARATH
Glyma.16G193700	-3.07431	UniRef100_G5CBV3 Receptor-like protein (Fragment) n=1 Tax=Malus domestica RepID=G5CBV3_MALDO
Glyma.11G185600	-3.0793	UniRef100_G7IVN4 60S ribosomal protein L23 n=1 Tax=Medicago truncatula RepID=G7IVN4_MEDTR
Glyma.16G190400	-3.08056	NA
Glyma.19G002400	-3.08257	UniRef100_F4KA45 Class I glutamine amidotransferase-like protein n=2 Tax=Arabidopsis thaliana RepID=F4KA45_ARATH
Glyma.18G181900	-3.08526	NA
Glyma.15G192400	-3.09039	NA
Glyma.06G110700	-3.09716	UniRef100_G7J3J6 Receptor-like protein kinase like protein n=1 Tax=Medicago truncatula RepID=G7J3J6_MEDTR
Glyma.06G167500	-3.11486	UniRef100_E9JFX8 SAUR family protein n=1 Tax=Jatropha curcas RepID=E9JFX8_JATCU
Glyma.01G098200	-3.13051	NA
Glyma.05G000100	-3.13783	UniRef100_Q949T8 Histone-lysine N-methyltransferase ASHR3 n=1 Tax=Arabidopsis thaliana RepID=ASHR3_ARATH
Glyma.03G038600	-3.14825	UniRef100_A0SWU6 Peroxidase 1 n=1 Tax=Sesbania rostrata RepID=A0SWU6_SESRO
Glyma.17G165300	-3.15943	UniRef100_Q05680 Auxin-responsive GH3 product n=1 Tax=Glycine max RepID=Q05680_SOYBN
Glyma.16G190500	-3.16209	NA
Glyma.14G058600	-3.19458	UniRef100_G7K254 Gibberellin 2-beta-dioxygenase n=1 Tax=Medicago truncatula RepID=G7K254_MEDTR
Glyma.03G129400	-3.20061	UniRef100_A2Q2Z4 Mitochondrial fission 1 protein n=1 Tax=Medicago truncatula RepID=A2Q2Z4_MEDTR
Glyma.16G187700	-3.2086	NA
Glyma.20G044500	-3.21563	NA
Glyma.03G052500	-3.22815	UniRef100_C8TFH5 HAT dimerisation domain-containing protein-like n=1 Tax=Oryza sativa subsp. indica RepID=C8TFH5_ORYSI
Glyma.07G200700	-3.24728	UniRef100_P04793 17.5 kDa class I heat shock protein n=1 Tax=Glycine max RepID=HSP13_SOYBN
Glyma.03G066800	-3.24789	UniRef100_M7ZMF9 Aldo-keto reductase family 4 member C9 n=1 Tax=Triticum urartu RepID=M7ZMF9_TRIUA
Glyma.16G118000	-3.24816	UniRef100_Q9SWS3 Polygalacturonase PG1 n=1 Tax=Glycine max RepID=Q9SWS3_SOYBN
Glyma.16G185200	-3.27221	NA
Glyma.14G045700	-3.28499	NA
Glyma.18G000400	-3.28619	UniRef100_G7LIN0 Calmodulin binding protein n=1 Tax=Medicago truncatula RepID=G7LIN0_MEDTR
Glyma.01G078700	-3.30316	NA
Glyma.17G014200	-3.3224	NA
Glyma.02G166900	-3.32564	UniRef100_G7ITS0 PIF-like protein n=1 Tax=Medicago truncatula RepID=G7ITS0_MEDTR
Glyma.17G061400	-3.34168	UniRef100_H9NEK7 Peroxidase n=1 Tax=Phaseolus vulgaris RepID=H9NEK7_PHAVU
Glyma.16G040600	-3.35117	NA
Glyma.03G126800	-3.3537	UniRef100_Q2HSX6 Cyclin-like F-box n=1 Tax=Medicago truncatula RepID=Q2HSX6_MEDTR
Glyma.13G264000	-3.35381	UniRef100_G8A264 SRG1-like protein n=1 Tax=Medicago truncatula RepID=G8A264_MEDTR
Glyma.02G248100	-3.35956	UniRef100_G7KBR3 Elicitor-responsive protein n=1 Tax=Medicago truncatula RepID=G7KBR3_MEDTR
Glyma.15G140100	-3.38201	UniRef100_Q1WIR8 PIF-like transposase n=1 Tax=Daucus carota RepID=Q1WIR8_DAUCA
Glyma.13G033300	-3.38369	UniRef100_C6FF75 Stress-induced receptor-like kinase n=1 Tax=Glycine max RepID=C6FF75_SOYBN
Glyma.19G106100	-3.39972	UniRef100_Q2HRW5 Syntaxin, N-terminal n=1 Tax=Medicago truncatula RepID=Q2HRW5_MEDTR
Glyma.20G062400	-3.40352	UniRef100_Q2V9B5 3'-5' exonuclease domain-containing protein-like n=1 Tax=Solanum tuberosum RepID=Q2V9B5_SOLTU
Glyma.13G216300	-3.40971	UniRef100_G7IQ03 Monothiol glutaredoxin-S2 n=1 Tax=Medicago truncatula RepID=G7IQ03_MEDTR
Glyma.14G120800	-3.42699	UniRef100_G7KEW9 U-box domain-containing protein n=2 Tax=Medicago truncatula RepID=G7KEW9_MEDTR
Glyma.18G022500	-3.44395	UniRef100_I1MYX8 Alpha-SNAP protein n=1 Tax=Glycine max RepID=I1MYX8_SOYBN
Glyma.13G068800	-3.45012	UniRef100_O49858 Cytochrome P450 82A3 n=1 Tax=Glycine max RepID=C82A3_SOYBN
Glyma.18G265900	-3.47023	UniRef100_G7L593 UDP-glucosyltransferase HRA25 n=1 Tax=Medicago truncatula RepID=G7L593_MEDTR
Glyma.12G189000	-3.47943	UniRef100_G7IHK3 U-box domain-containing protein n=1 Tax=Medicago truncatula RepID=G7IHK3_MEDTR
Glyma.18G022600	-3.47969	UniRef100_G7J2F8 Cys-rich domain protein n=1 Tax=Medicago truncatula RepID=G7J2F8_MEDTR
Glyma.18G110600	-3.48332	UniRef100_Q1WIR8 PIF-like transposase n=1 Tax=Daucus carota RepID=Q1WIR8_DAUCA
Glyma.16G121100	-3.50201	NA
Glyma.06G007100	-3.52318	UniRef100_B9H0Z6 Auxin-responsive family protein n=2 Tax=Populus RepID=B9H0Z6_POPTR
Glyma.10G285500	-3.53058	NA
Glyma.06G201900	-3.54437	NA
Glyma.03G040800	-3.55922	UniRef100_G7JJK2 Serine/threonine protein kinase Nek9 n=1 Tax=Medicago truncatula RepID=G7JJK2_MEDTR
Glyma.01G217800	-3.56765	NA
Glyma.06G255800	-3.58812	UniRef100_C8TFH5 HAT dimerisation domain-containing protein-like n=1 Tax=Oryza sativa subsp. indica RepID=C8TFH5_ORYSI
Glyma.13G279700	-3.59678	UniRef100_F4HRR1 Toll-Interleukin-Resistance (TIR) domain-containing protein n=1 Tax=Arabidopsis thaliana RepID=F4HRR1_ARATH
Glyma.18G167600	-3.60251	UniRef100_G7LBQ8 F-box/kelch-repeat protein n=1 Tax=Medicago truncatula RepID=G7LBQ8_MEDTR
Glyma.10G282100	-3.66108	UniRef100_B7ZXZ6 Monooxygenase n=2 Tax=Zea mays RepID=B7ZXZ6_MAIZE
Glyma.05G036300	-3.66619	UniRef100_I0E1Y4 Spermidine synthase n=1 Tax=Eleutherococcus senticosus RepID=I0E1Y4_9APIA
Glyma.14G144900	-3.66647	NA
Glyma.06G070900	-3.69017	UniRef100_Q43557 Unidentified n=1 Tax=Medicago sativa RepID=Q43557_MEDSA
Glyma.13G260200	-3.69499	NA
Glyma.U006600	-3.69928	NA
Glyma.09G057100	-3.70777	UniRef100_G7JUC8 Peroxidase n=1 Tax=Medicago truncatula RepID=G7JUC8_MEDTR
Glyma.20G055900	-3.72378	UniRef100_G7J648 Methionine synthase n=1 Tax=Medicago truncatula RepID=G7J648_MEDTR
Glyma.20G083100	-3.73138	UniRef100_G7K7B7 Amino acid transporter n=1 Tax=Medicago truncatula RepID=G7K7B7_MEDTR
Glyma.10G089300	-3.75036	UniRef100_G7IWU5 Photosystem II 5 kDa protein n=1 Tax=Medicago truncatula RepID=G7IWU5_MEDTR
Glyma.18G201900	-3.76751	UniRef100_G8A2N5 Leucoanthocyanidin dioxygenase n=2 Tax=Medicago truncatula RepID=G8A2N5_MEDTR
Glyma.02G010100	-3.7764	UniRef100_Q4W8C0 Gibberellin 2-oxidase n=1 Tax=Phaseolus angularis RepID=Q4W8C0_PHAAN
Glyma.17G191700	-3.78061	NA
Glyma.20G245700	-3.78373	NA
[truncated: 89 more rows]
