# Supplementary material for: Resistance against Sclerotinia sclerotiorum in soybean involves a reprogramming of the phenylpropanoid pathway and up‐regulation of antifungal activity targeting ergosterol biosynthesis
Source: Plant Biotechnol J. 2019 Feb 11;17(8):1567–81. doi: 10.1111/pbi.13082 (PMC6662107; doi:10.1111/pbi.13082)
Supplement: Supplementary file 4 — Table S3 GO enrichment of significant biological processes generated from differentially regulated genes in the R line compared to the S line. [file PBI-17-1567-s009.xlsx]

## Sheet: R v S GO process at 24 hpi
Table 3A. Significant GO Processes at 24 hpi (R V S)
GO_id	Genome_GO_count	Expressed_GO	Expected_expression	Status	FDR	GO_description
GO:0006952	1116	84	25.2977	Overrepresented	8.00443e-19	defense response
GO:0007165	1328	78	30.1034	Overrepresented	1.94485e-11	signal transduction
GO:0050832	941	53	21.3308	Overrepresented	1.54962e-06	defense response to fungus
GO:0016210	21	8	0.490105	Overrepresented	4.25202e-06	naringenin-chalcone synthase activity
GO:0009715	21	8	0.476032	Overrepresented	6.96892e-06	chalcone biosynthetic process
GO:0009629	23	8	0.521369	Overrepresented	1.61402e-05	response to gravity
GO:0043531	543	35	12.6727	Overrepresented	2.25936e-05	ADP binding
GO:0008270	3032	33	70.7618	Underrepresented	0.000445697	zinc ion binding
GO:0031540	53	9	1.20141	Overrepresented	0.00180101	regulation of anthocyanin biosynthetic process
GO:0003676	1718	15	40.0952	Underrepresented	0.00486939	nucleic acid binding
GO:0000041	201	16	4.55631	Overrepresented	0.0098114	transition metal ion transport
GO:0003677	3934	54	91.813	Underrepresented	0.0147501	DNA binding
GO:0009411	116	11	2.62951	Overrepresented	0.0446927	response to UV
GO:0009793	1180	8	26.7485	Underrepresented	0.0453352	embryo development ending in seed dormancy

## Sheet: R v S GO process at 48 hpi
Table 3B. Significant GO Processes at 48 hpi (R V S)
GO_id	Genome_GO_count	Expressed_GO	Expected_expression	Status	FDR	GO_description
GO:0006952	1116	82	19.5086	Overrepresented	1.00691e-24	defense response
GO:0007165	1328	85	23.2146	Overrepresented	1.21261e-21	signal transduction
GO:0050832	941	50	16.4495	Overrepresented	3.51999e-09	defense response to fungus
GO:0016210	21	8	0.37442	Overrepresented	4.44146e-07	naringenin-chalcone synthase activity
GO:0009715	21	8	0.367098	Overrepresented	8.13291e-07	chalcone biosynthetic process
GO:0009629	23	8	0.402059	Overrepresented	1.90057e-06	response to gravity
GO:0003677	3934	35	70.1413	Underrepresented	0.00154186	DNA binding
GO:0004601	237	16	4.2256	Overrepresented	0.0016991	peroxidase activity
GO:0006979	632	29	11.0479	Overrepresented	0.00173735	response to oxidative stress
GO:0031540	53	8	0.926485	Overrepresented	0.0021739	regulation of anthocyanin biosynthetic process
GO:0009411	116	11	2.02778	Overrepresented	0.00369809	response to UV
GO:0003700	3846	35	68.5723	Underrepresented	0.00392722	sequence-specific DNA binding transcription factor activity
GO:0043531	543	25	9.68143	Overrepresented	0.00485811	ADP binding
GO:0009813	218	14	3.81082	Overrepresented	0.0194012	flavonoid biosynthetic process
GO:0020037	750	29	13.3721	Overrepresented	0.0328179	heme binding

## Sheet: R v S GO process at 96 hpi
Table 3C. Significant GO Processes at 96 hpi (R V S)
GO_id	Genome_GO_count	Expressed_GO	Expected_expression	Status	FDR	GO_description
GO:0010200	1135	114	57.4744	Overrepresented	3.34687e-10	response to chitin
GO:0006952	1116	110	56.5123	Overrepresented	2.93812e-09	defense response
GO:0003676	1718	28	82.2084	Underrepresented	1.59356e-08	nucleic acid binding
GO:0050832	941	93	47.6506	Overrepresented	1.20309e-07	defense response to fungus
GO:0016210	21	11	1.00488	Overrepresented	2.27708e-07	naringenin-chalcone synthase activity
GO:0004674	2183	164	104.459	Overrepresented	4.20133e-07	protein serine/threonine kinase activity
GO:0009715	21	11	1.0634	Overrepresented	7.33189e-07	chalcone biosynthetic process
GO:0009697	653	69	33.0668	Overrepresented	2.05031e-06	salicylic acid biosynthetic process
GO:0009629	23	11	1.16468	Overrepresented	2.56879e-06	response to gravity
GO:0008270	3032	77	145.085	Underrepresented	2.58677e-06	zinc ion binding
GO:0009627	751	75	38.0293	Overrepresented	5.67302e-06	systemic acquired resistance
GO:0009753	756	74	38.2825	Overrepresented	1.24546e-05	response to jasmonic acid stimulus
GO:0009793	1180	20	59.7531	Underrepresented	1.63206e-05	embryo development ending in seed dormancy
GO:0009611	1031	91	52.208	Overrepresented	4.97112e-05	response to wounding
GO:0009620	310	39	15.6979	Overrepresented	5.79396e-05	response to fungus
GO:0001510	418	1	21.1668	Underrepresented	5.80834e-05	RNA methylation
GO:0002679	420	47	21.2681	Overrepresented	0.000125723	respiratory burst involved in defense response
GO:0007165	1328	108	67.2476	Overrepresented	0.000218501	signal transduction
GO:0000166	2506	67	119.915	Underrepresented	0.000496079	nucleotide binding
GO:0004672	2453	165	117.379	Overrepresented	0.000626592	protein kinase activity
GO:0009813	218	29	11.0391	Overrepresented	0.000858801	flavonoid biosynthetic process
GO:0048544	161	24	8.15276	Overrepresented	0.000946867	recognition of pollen
GO:0031540	53	13	2.68383	Overrepresented	0.00103103	regulation of anthocyanin biosynthetic process
GO:0016772	2469	163	118.145	Overrepresented	0.00227515	transferase activity, transferring phosphorus-containing groups
GO:0016301	2134	144	102.114	Overrepresented	0.00259329	kinase activity
GO:0009862	688	62	34.8391	Overrepresented	0.00410303	systemic acquired resistance, salicylic acid mediated signaling pathway
GO:0009695	417	43	21.1161	Overrepresented	0.00507903	jasmonic acid biosynthetic process
GO:0006468	2386	165	120.823	Overrepresented	0.00576293	protein phosphorylation
GO:0009595	278	32	14.0774	Overrepresented	0.00681674	detection of biotic stimulus
GO:0002237	263	31	13.3179	Overrepresented	0.00716602	response to molecule of bacterial origin
GO:0043900	264	31	13.3685	Overrepresented	0.00745411	regulation of multi-organism process
GO:0003723	1047	21	50.1002	Underrepresented	0.00762507	RNA binding
GO:0000165	575	53	29.117	Overrepresented	0.00879687	MAPK cascade
GO:0010310	535	50	27.0915	Overrepresented	0.0105791	regulation of hydrogen peroxide metabolic process
GO:0030246	417	39	19.9539	Overrepresented	0.0157189	carbohydrate binding
GO:0010155	191	24	9.6719	Overrepresented	0.0190393	regulation of proton transport
GO:0009693	270	30	13.6723	Overrepresented	0.023448	ethylene biosynthetic process
GO:0009867	800	66	40.5106	Overrepresented	0.0305413	jasmonic acid mediated signaling pathway
GO:0009723	726	61	36.7634	Overrepresented	0.0379861	response to ethylene stimulus
GO:0001872	11	5	0.526363	Overrepresented	0.0403029	(1->3)-beta-D-glucan binding
GO:0009926	251	28	12.7102	Overrepresented	0.0415574	auxin polar transport
GO:0009411	116	17	5.87404	Overrepresented	0.043154	response to UV

## Sheet: Summary of Sig. Go Processes
Table 3D. Summary of Significant GO Processes at all Timepoints (R V S)
GO_id	GO_description	No. of genes
		24 hpi	48 hpi	96 hpi
GO:0010200	response to chitin	21	21	114
GO:0006952	defense response	84	82	110
GO:0003676	nucleic acid binding	15	13	28
GO:0050832	defense response to fungus	50	53	93
GO:0016210	naringenin-chalcone synthase activity	8	8	11
GO:0004674	protein serine/threonine kinase activity	51	66	164
GO:0009715	chalcone biosynthetic process	8	8	11
GO:0009697	salicylic acid biosynthetic process	20	20	69
GO:0009629	response to gravity	8	8	11
GO:0008270	zinc ion binding	30	33	77
GO:0009627	systemic acquired resistance	16	30	75
GO:0009753	response to jasmonic acid stimulus	21	18	74
GO:0009793	embryo development ending in seed dormancy	8	6	20
GO:0009611	response to wounding	34	29	91
GO:0009620	response to fungus	9	6	39
GO:0001510	RNA methylation	2	1	1
GO:0002679	respiratory burst involved in defense response	17	11	47
GO:0007165	signal transduction	78	85	108
GO:0000166	nucleotide binding	34	24	67
GO:0004672	protein kinase activity	68	51	165
GO:0009813	flavonoid biosynthetic process	12	14	29
GO:0048544	recognition of pollen	5	2	24
GO:0031540	regulation of anthocyanin biosynthetic process	9	8	13
GO:0016772	transferring phosphorus-containing groups	69	47	163
GO:0016301	kinase activity	63	54	144
GO:0009862	salicylic acid mediated signaling pathway	21	13	62
GO:0009695	jasmonic acid biosynthetic process	11	8	43
GO:0006468	protein phosphorylation	67	51	165
GO:0009595	detection of biotic stimulus	8	2	32
GO:0002237	response to molecule of bacterial origin	12	10	31
GO:0043900	regulation of multi-organism process	8	2	31
GO:0003723	RNA binding	15	12	21
GO:0000165	MAPK cascade	14	10	53
GO:0010310	regulation of hydrogen peroxide metabolic process	14	11	50
GO:0030246	carbohydrate binding	12	7	39
GO:0010155	regulation of proton transport	5	2	24
GO:0009693	ethylene biosynthetic process	4	4	30
GO:0009867	jasmonic acid mediated signaling pathway	20	12	66
GO:0009723	response to ethylene stimulus	10	11	61
GO:0001872	(1->3)-beta-D-glucan binding	0	0	5
GO:0009926	auxin polar transport	14	13	28
GO:0009411	response to UV	11	11	17
GO:0004601	peroxidase activity	13	16	21
GO:0006979	response to oxidative stress	29	29	53
