# Supplementary material for: Resistance against Sclerotinia sclerotiorum in soybean involves a reprogramming of the phenylpropanoid pathway and up‐regulation of antifungal activity targeting ergosterol biosynthesis
Source: Plant Biotechnol J. 2019 Feb 11;17(8):1567–81. doi: 10.1111/pbi.13082 (PMC6662107; doi:10.1111/pbi.13082)
Supplement: Supplementary file 5 — Table S4 Estimated gas chromatography–mass spectrometry (GC–MS) peak intensity list of all the metabolites. [file PBI-17-1567-s007.xlsx]

## Sheet: Sheet1
Supplementary Table 4. Estimated GC-MS Peak Intensity of all Metabolites
BinBase name	ret.index	quant mz	BB id	mass spec	KEGG	PubChem	InChI Key	S Control-I	S Control-II	S Control-III	S 48hpi -I	S 48hpi -II	S 48hpi -III	S 72hpi -I	S 72hpi -II	S 72hpi -III	R Control-I	R Control-II	R Control-III	R 48hpi -I	R 48hpi -II	R 48hpi -III	R 72hpi -I	R 72hpi -II	R 72hpi -III
xylose	543267	103	169	86:77.0 87:118.0 89:838.0 90:80.0 91:46.0 94:19.0 96:63.0 98:48.0 99:37.0 100:186.0 101:192.0 102:469.0 103:7719.0 104:659.0 105:379.0 106:26.0 112:23.0 114:254.0 115:75.0 117:652.0 118:60.0 119:80.0 120:23.0 121:17.0 124:30.0 127:70.0 128:49.0 129:515.0 130:102.0 131:344.0 133:894.0 134:104.0 135:66.0 137:49.0 142:48.0 143:43.0 144:51.0 145:65.0 147:2699.0 148:283.0 149:250.0 151:31.0 155:21.0 1…	C00181	135191	SRBFZHDQGSBBOR-IOVATXLUSA-N	3597	6258	6295	10261	9772	8262	4424	5155	5877	6836	4357	4715	13445	33843	29670	11885	8399	23497
xylonolactone NIST	535176	217	1808	86:6.0 88:17.0 89:5.0 101:53.0 103:590.0 104:3.0 107:94.0 109:11.0 115:14.0 117:33.0 119:41.0 129:448.0 131:202.0 132:16.0 133:173.0 134:3.0 135:35.0 141:31.0 142:3.0 143:208.0 144:4.0 145:90.0 147:1035.0 148:163.0 149:112.0 159:13.0 169:60.0 177:13.0 183:7.0 184:36.0 185:1.0 189:245.0 190:54.0 191:253.0 194:11.0 199:18.0 207:671.0 208:114.0 209:52.0 215:200.0 217:4500.0 218:698.0 219:375.0 220:2…	C02266	439692	XXBSUZSONOQQGK-FLRLBIABSA-N	259	640	524	276	261	281	1036	521	1020	348	239	112	331	309	392	698	831	2243
xylonic acid isomer	590775	189	17400	87:564.0 88:73.0 89:616.0 90:65.0 95:13.0 96:2.0 97:6.0 101:667.0 102:1905.0 103:13800.0 104:1125.0 105:419.0 106:2.0 107:48.0 108:15.0 109:19.0 111:17.0 115:299.0 116:152.0 117:3134.0 118:129.0 119:150.0 124:13.0 126:7.0 129:1533.0 130:1170.0 131:2059.0 132:266.0 133:2726.0 134:507.0 139:7.0 141:287.0 142:32.0 143:1791.0 144:294.0 145:198.0 147:14316.0 148:1620.0 149:1099.0 150:198.0 151:73.0 15…	C02341	10264	QXKAIJAYHKCRRA-UHFFFAOYSA-N	139	442	364	393	376	358	545	413	399	547	334	895	398	346	173	670	406	635
xylitol	567437	217	5857	85:22.0 87:53.0 88:95.0 89:312.0 94:15.0 99:38.0 101:376.0 103:3875.0 104:345.0 105:78.0 107:25.0 108:24.0 110:68.0 113:18.0 115:63.0 116:117.0 117:1418.0 118:103.0 119:73.0 129:1604.0 130:163.0 131:367.0 132:26.0 133:712.0 135:29.0 142:33.0 143:88.0 147:3295.0 148:560.0 149:319.0 155:12.0 157:214.0 159:20.0 163:58.0 169:22.0 171:40.0 175:99.0 182:58.0 189:476.0 190:74.0 191:333.0 192:19.0 193:15…	C00379	6912	HEBKCHPVOIAQTA-NGQZWQHPSA-N	4273	4968	5405	765	411	46	250	271	748	154	60	5390	981	2682	4393	266	612	1704
valine	313502	144	3	85:2124.0 86:7630.0 87:1944.0 88:1239.0 89:198.0 90:140.0 92:81.0 94:103.0 95:66.0 96:941.0 97:782.0 98:2720.0 99:1558.0 100:41058.0 101:6555.0 102:3952.0 103:6374.0 104:899.0 105:633.0 110:1390.0 111:263.0 112:2218.0 113:1055.0 114:6510.0 115:2943.0 116:1153.0 117:4102.0 118:1273.0 119:1387.0 120:34.0 121:95.0 122:89.0 123:66.0 124:112.0 125:82.0 126:230.0 128:5308.0 129:3668.0 130:4722.0 131:52…	C00183	6287	KZSNJWFQEVHDMF-BYPYZUCNSA-N	33167	12635	20686	32409	22660	29155	12417	6728	42805	61799	17160	42600	38565	12891	10568	33887	21540	37797
uridine	856709	224	4705	85:3400.0 86:2032.0 87:2033.0 88:833.0 89:4255.0 90:331.0 91:52.0 92:133.0 93:460.0 94:986.0 95:954.0 96:3055.0 97:2191.0 98:2262.0 99:22400.0 100:12813.0 101:9196.0 102:3886.0 103:26772.0 104:2353.0 105:1631.0 106:284.0 107:23.0 108:453.0 109:659.0 110:906.0 111:2680.0 112:1258.0 113:6338.0 114:1321.0 115:5904.0 116:4089.0 117:10224.0 118:1211.0 119:1686.0 120:424.0 121:176.0 122:293.0 123:108.0…	C00299	6029	DRTQHJPVMGBUCF-XVFCMESISA-N	50	35	39	58	43	32	64	33	183	353	60	112	121	86	92	147	225	310
urea	326574	189	3256	85:859.0 86:1343.0 87:2349.0 88:432.0 90:43.0 91:99.0 92:36.0 98:133.0 99:5452.0 100:6216.0 101:1289.0 102:803.0 103:149.0 107:195.0 110:309.0 111:554.0 113:326.0 114:765.0 115:629.0 116:182.0 117:375.0 118:388.0 126:44.0 127:542.0 129:155.0 130:2178.0 131:1631.0 132:1249.0 133:328.0 134:319.0 136:55.0 137:40.0 138:7.0 139:106.0 140:86.0 141:220.0 143:208.0 144:172.0 146:1945.0 147:24448.0 148:42…	C00086	1176	XSQUKJJJFZCRTK-UHFFFAOYSA-N	260	62	321	140	119	139	62	86	119	1318	297	878	308	258	548	1337	14579	3073
uracil	385816	241	3023	85:7501.0 86:34329.0 87:5443.0 88:5529.0 89:1245.0 90:1710.0 91:2717.0 92:617.0 93:270.0 94:231.0 95:475.0 96:1929.0 97:2207.0 98:3686.0 99:85531.0 100:33488.0 101:12996.0 102:3481.0 103:1997.0 104:1436.0 105:2735.0 106:983.0 107:414.0 108:869.0 109:2764.0 110:7455.0 111:1656.0 112:1145.0 113:21290.0 114:3514.0 115:2496.0 116:1970.0 117:3949.0 118:6193.0 119:1613.0 120:1089.0 121:286.0 122:287.0 …	C00106	1174	ISAKRJDGNUQOIC-UHFFFAOYSA-N	891	218	654	403	190	440	666	335	730	1925	986	1116	1097	105	1426	1079	794	5851
tyrosine	671252	218	16	85:101.0 86:1059.0 87:458.0 89:659.0 90:823.0 91:1849.0 92:215.0 93:210.0 94:46.0 95:258.0 97:226.0 100:19804.0 101:2641.0 102:1366.0 103:1633.0 104:401.0 105:1066.0 107:424.0 113:79.0 115:546.0 116:116.0 117:900.0 118:715.0 119:703.0 120:181.0 121:365.0 123:63.0 124:32.0 125:60.0 128:317.0 129:136.0 130:2787.0 131:1381.0 132:2378.0 133:2406.0 135:1073.0 136:172.0 137:139.0 138:33.0 143:94.0 144:…	C00082	6057	OUYCCCASQSFEME-QMMMGPOBSA-N	21126	10661	16105	10950	12158	9984	2214	1967	11207	25392	15488	19362	21736	29059	13775	10473	4943	19216
tryptophan	780482	202	14	86:650.0 87:425.0 89:261.0 100:3562.0 101:1584.0 102:1611.0 103:773.0 104:190.0 113:59.0 114:89.0 115:489.0 118:184.0 119:183.0 127:218.0 130:2243.0 131:264.0 132:923.0 133:652.0 144:250.0 145:420.0 146:217.0 147:2097.0 148:245.0 149:212.0 154:44.0 156:266.0 157:161.0 158:212.0 159:339.0 160:439.0 161:112.0 162:7.0 170:343.0 171:149.0 172:244.0 173:187.0 174:182.0 175:114.0 177:48.0 182:53.0 183:…	C00078	6305	QIVBCDIJIAJPQS-VIFPVBQESA-N	20701	7776	9435	37676	29528	19016	26322	18144	49968	43710	15307	31076	69302	22974	4226	62259	3493	69998
trehalose	948197	191	111823	85:94.0 98:34.0 99:34.0 103:3530.0 104:205.0 109:159.0 111:125.0 113:165.0 116:172.0 117:768.0 118:42.0 119:60.0 120:25.0 129:2648.0 130:212.0 131:480.0 132:80.0 133:615.0 135:78.0 139:73.0 140:35.0 147:3851.0 148:529.0 149:300.0 150:65.0 151:32.0 154:24.0 155:298.0 157:181.0 169:1745.0 170:122.0 171:166.0 173:76.0 174:14.0 177:56.0 181:35.0 189:344.0 190:84.0 191:3330.0 192:394.0 193:183.0 199:3…				205875	67167	168845	136869	48248	109138	60315	24256	56793	234739	285319	85788	83306	110678	77296	96579	71695	312940
trans-4-hydroxy-L-proline	457910	158	19910	115:255.0 130:36.0 143:101.0 157:82.0 158:1224.0	C01157	5810	PMMYEEVYMWASQN-DMTCNVIQSA-N	577	748	497	277	410	547	401	424	1023	4696	656	4287	1157	543	516	3745	4024	3003
threonine	409568	218	26	85:1692.0 86:5629.0 87:4799.0 88:907.0 89:613.0 90:123.0 91:125.0 93:55.0 94:68.0 96:272.0 97:242.0 98:1238.0 99:967.0 100:21870.0 101:36969.0 102:6991.0 103:4765.0 104:575.0 105:736.0 106:101.0 111:100.0 112:872.0 113:501.0 114:4912.0 115:4479.0 116:1288.0 117:46070.0 118:5398.0 119:3251.0 120:305.0 121:156.0 126:135.0 128:12161.0 129:12490.0 130:8064.0 131:8458.0 132:8775.0 133:10819.0 134:1884…	C00188	6288	AYFVYJQAPQTCCC-GBXIJSLDSA-N	5978	2182	3220	3323	3393	3395	2337	1516	6234	9298	2696	6342	5112	2175	2275	6962	4174	5501
threonic acid	497572	292	172	86:78.0 87:500.0 88:136.0 89:1131.0 90:139.0 91:82.0 95:22.0 98:80.0 99:146.0 101:890.0 102:4177.0 103:5003.0 104:619.0 105:374.0 111:46.0 112:15.0 113:201.0 115:359.0 116:115.0 117:5872.0 118:496.0 119:430.0 121:39.0 128:64.0 129:1372.0 130:3055.0 131:1659.0 132:232.0 133:2893.0 134:460.0 135:237.0 136:30.0 141:29.0 143:619.0 144:80.0 145:104.0 147:16627.0 148:2848.0 149:2024.0 152:34.0 157:244.…	C01620	5460407	JPIJQSOTBSSVTP-STHAYSLISA-N	396	486	424	489	665	407	1174	1320	1497	726	438	960	734	810	805	1063	912	1969
threitol	467595	217	770	85:123.0 86:39.0 87:235.0 88:92.0 89:794.0 91:41.0 92:65.0 93:48.0 94:22.0 97:38.0 101:1040.0 102:87.0 103:5119.0 104:409.0 105:302.0 106:38.0 112:26.0 113:47.0 114:17.0 115:225.0 116:875.0 117:3651.0 118:353.0 119:290.0 129:736.0 131:620.0 132:62.0 133:1389.0 134:137.0 135:41.0 143:141.0 145:31.0 147:6122.0 148:886.0 149:553.0 151:42.0 165:22.0 175:40.0 189:971.0 190:191.0 191:521.0 192:94.0 193…	C16884	169019	UNXHWFMMPAWVPI-QWWZWVQMSA-N	387	331	317	319	477	300	425	669	727	473	335	459	373	617	319	706	744	1179
sulfuric acid	282411	227	12266	85:304.0 87:1338.0 89:427.0 90:627.0 91:2568.0 92:299.0 93:437.0 94:219.0 95:38.0 98:17.0 100:576.0 102:801.0 103:2654.0 104:808.0 105:1171.0 106:909.0 107:6785.0 108:162.0 109:273.0 110:3976.0 114:441.0 115:1666.0 116:60.0 117:1133.0 118:2283.0 119:883.0 120:398.0 123:90.0 124:26.0 129:38.0 130:9958.0 131:5448.0 132:1296.0 133:3074.0 134:11823.0 135:2694.0 136:426.0 137:183.0 138:26.0 139:1384.0…	C00059	1118	QAOWNCQODCNURD-UHFFFAOYSA-N	324	172	130	593	424	1531	2191	2429	7273	249	69	169	196	1871	2065	186	481	250
sucrose	912704	271	16661	85:23797.0 86:3499.0 87:23892.0 88:12950.0 89:58321.0 90:5727.0 91:5072.0 92:769.0 93:1945.0 94:1780.0 95:5674.0 96:847.0 97:15080.0 98:3953.0 99:26594.0 100:3626.0 101:68237.0 102:31677.0 103:932335.0 104:85404.0 105:39516.0 106:2237.0 107:1067.0 108:731.0 109:55123.0 110:3888.0 111:24964.0 112:3934.0 113:41505.0 114:9666.0 115:31782.0 116:33587.0 117:219840.0 118:23267.0 119:27738.0 120:2710.0 …	C00089	5988	CZMRCDWAGMRECN-UGDNZRGBSA-N	464386	290777	371027	232797	287475	266626	193822	230053	13694	601355	245017	376382	138667	3361	439	142815	26564	11197
succinic acid	370608	247	161	85:303.0 87:764.0 88:359.0 89:340.0 91:55.0 92:42.0 95:84.0 98:86.0 99:324.0 101:577.0 102:330.0 103:701.0 104:172.0 105:342.0 106:78.0 107:93.0 111:30.0 113:629.0 114:213.0 115:891.0 116:1231.0 117:1124.0 118:170.0 119:320.0 120:104.0 124:22.0 126:77.0 128:196.0 129:6064.0 130:1045.0 131:1466.0 132:345.0 133:2204.0 135:234.0 136:65.0 137:16.0 138:15.0 142:39.0 143:223.0 145:378.0 147:57887.0 148…	C00042	1110	KDYFGRWQOYBRFD-UHFFFAOYSA-N	6740	3794	4996	9217	8993	5446	12919	17460	12958	7283	3146	5732	9674	4399	3767	6847	3506	5551
stigmasterol	1110837	255	17956	85:1045.0 88:11.0 89:386.0 90:45.0 91:10113.0 92:1372.0 93:8935.0 94:1740.0 95:7966.0 96:1310.0 97:5367.0 98:509.0 99:196.0 101:403.0 102:1.0 103:473.0 104:300.0 105:8811.0 106:1496.0 107:6257.0 108:1097.0 109:3462.0 110:645.0 111:557.0 112:82.0 113:71.0 114:20.0 115:1182.0 116:532.0 117:3012.0 118:656.0 119:6574.0 120:2431.0 121:3481.0 122:703.0 123:1582.0 124:260.0 127:147.0 128:985.0 129:17828…	C05442	5280794	HCXVJBMSMIARIN-PHZDYDNGSA-N	341	272	350	151	288	232	433	415	674	1831	403	1159	1170	747	373	1230	2006	3058
stearic acid	787622	117	13	85:4191.0 86:1569.0 87:1271.0 88:840.0 89:3341.0 90:339.0 91:1247.0 92:198.0 93:2558.0 94:311.0 95:7043.0 96:882.0 97:6832.0 98:5171.0 99:2925.0 100:405.0 101:1507.0 102:583.0 103:508.0 104:58.0 105:3188.0 106:306.0 107:1125.0 108:164.0 109:2130.0 110:377.0 111:3168.0 112:1361.0 113:512.0 114:158.0 115:1020.0 116:7267.0 117:126653.0 118:11937.0 119:4908.0 120:246.0 121:958.0 122:149.0 123:575.0 1…	C01530	5281	QIQXTHQIDYTFRH-UHFFFAOYSA-N	43669	31172	32031	34554	43684	29335	40080	30773	78000	325090	54567	246792	111973	80682	77375	139153	320554	443318
spermidine	792924	144	1714	86:2249.0 87:97.0 88:90.0 98:50.0 99:209.0 100:1315.0 101:269.0 102:322.0 103:48.0 112:85.0 114:376.0 115:652.0 116:3899.0 117:324.0 118:176.0 123:24.0 126:189.0 128:490.0 129:447.0 130:615.0 131:43.0 132:12.0 140:80.0 142:727.0 144:4737.0 145:505.0 146:609.0 154:339.0 155:8.0 156:1970.0 157:646.0 158:219.0 159:4.0 160:1566.0 161:106.0 162:47.0 168:3.0 170:695.0 171:46.0 172:1272.0 173:230.0 174:…	C00315	1102	ATHGHQPFGPMSJY-UHFFFAOYSA-N	903	205	375	930	1453	524	828	873	3295	2264	253	1345	2547	1093	1003	2836	2906	2198
shikimic acid	611100	204	286	85:149.0 87:51.0 89:152.0 90:30.0 91:290.0 92:189.0 93:498.0 94:99.0 95:323.0 96:150.0 97:191.0 98:58.0 99:248.0 100:45.0 101:676.0 103:796.0 104:122.0 105:435.0 107:157.0 108:97.0 109:114.0 111:293.0 112:57.0 113:62.0 114:60.0 115:150.0 116:435.0 117:504.0 118:76.0 119:240.0 121:261.0 122:62.0 123:242.0 125:205.0 126:81.0 128:58.0 131:777.0 132:71.0 133:2652.0 134:351.0 135:280.0 137:3.0 138:27.…	C00493	8742	JXOHGGNKMLTUBP-HSUXUTPPSA-N	5380	4128	3784	4157	4520	5457	6385	5953	8533	10880	5681	6060	7470	4084	2604	7339	6336	8703
serine	395020	218	25	85:536.0 86:1604.0 87:945.0 88:1874.0 89:1384.0 90:199.0 91:148.0 95:84.0 97:103.0 98:189.0 99:283.0 100:23226.0 101:3557.0 102:1780.0 103:3612.0 104:267.0 105:217.0 109:46.0 110:192.0 112:43.0 113:186.0 114:2146.0 115:2068.0 116:7090.0 117:3142.0 118:630.0 119:872.0 120:104.0 122:24.0 125:17.0 128:249.0 129:255.0 130:1752.0 131:2506.0 132:2800.0 133:5975.0 134:1177.0 135:499.0 141:90.0 142:206.0…	C00065	5951	MTCFGRXMJLQNBG-REOHCLBHSA-N	23995	9906	14226	24638	22063	17794	15019	11129	38379	34815	13596	23939	30270	10491	3410	35807	23971	19625
salicylaldehyde	406586	119	31381	87:65.0 88:27.0 91:2744.0 92:52.0 93:36.0 96:138.0 106:52.0 116:33.0 119:4401.0 120:166.0 121:90.0 122:22.0 131:176.0 147:3598.0 148:313.0 149:2954.0 150:336.0 161:43.0 163:81.0 165:50.0 177:40.0 191:84.0 193:3524.0 194:513.0 195:154.0 207:198.0 208:407.0 215:48.0 221:2397.0 222:521.0 223:306.0 224:98.0 225:11.0 249:78.0 251:65.0 254:26.0 255:54.0 264:27.0 267:587.0 268:77.0 269:124.0 281:629.0 2…	C06202	6998	SMQUZDBALVYZAC-UHFFFAOYSA-N	1543	3155	3717	584	736	838	995	1123	2154	4791	1944	5308	1974	1668	2407	4987	7930	5536
saccharic acid	699211	333	11214	85:376.0 86:223.0 87:56.0 89:377.0 90:30.0 91:59.0 93:137.0 94:112.0 95:140.0 99:663.0 100:177.0 101:426.0 102:1251.0 103:1710.0 104:173.0 105:104.0 106:11.0 108:89.0 110:106.0 111:181.0 112:63.0 113:312.0 114:10.0 115:253.0 116:35.0 117:1458.0 118:146.0 119:195.0 121:344.0 123:7.0 124:91.0 127:309.0 129:1394.0 130:600.0 131:1538.0 132:485.0 133:2043.0 134:499.0 135:122.0 138:17.0 139:23.0 140:81…	C00818	33037	DSLZVSRJTYRBFB-LLEIAEIESA-N	6437	7693	4360	13777	10824	14274	16782	17344	29759	7139	4848	5182	8857	22878	13414	9945	12548	30902
ribose-5-phosphate	731837	315	42024	85:189.0 86:378.0 87:1160.0 88:245.0 89:3232.0 90:545.0 91:37.0 92:186.0 94:298.0 95:7.0 97:123.0 98:406.0 99:524.0 100:844.0 101:3809.0 102:711.0 104:940.0 105:755.0 106:90.0 107:17.0 108:2.0 109:48.0 110:336.0 111:220.0 112:103.0 113:67.0 114:478.0 115:1219.0 116:990.0 117:1383.0 119:30.0 121:41.0 122:20.0 126:874.0 127:283.0 128:319.0 129:551.0 130:2894.0 131:5342.0 132:288.0 134:85.0 135:620.…	C00117	439167	KTVPXOYAKDPRHY-SOOFDHNKSA-N	68	108	83	151	92	56	299	369	536	318	37	324	161	176	147	131	250	265
ribose	553135	217	1662	85:8071.0 86:9472.0 87:11706.0 88:7002.0 89:91105.0 90:8121.0 91:4369.0 92:716.0 93:150.0 94:1908.0 95:1008.0 96:977.0 97:1171.0 98:3992.0 99:8420.0 100:38767.0 101:35431.0 102:21246.0 103:1062555.0 104:101843.0 105:73545.0 106:4592.0 107:540.0 108:433.0 109:560.0 110:342.0 111:3649.0 112:4750.0 113:10117.0 114:23592.0 115:17668.0 116:13805.0 117:109230.0 118:11975.0 119:17425.0 120:1771.0 121:10…	C00121	5779	HMFHBZSHGGEWLO-SOOFDHNKSA-N	11078	10498	12239	6013	10728	3825	13685	9112	10969	8050	7546	9936	20261	21165	28803	13932	8424	27854
ribitol	575497	217	7362	85:248.0 86:43.0 87:65.0 88:62.0 89:897.0 90:98.0 92:20.0 95:22.0 99:113.0 100:224.0 101:774.0 102:28.0 103:6316.0 104:624.0 105:415.0 107:35.0 109:433.0 110:374.0 111:71.0 112:1.0 113:273.0 114:80.0 115:19.0 116:274.0 117:7478.0 118:701.0 119:297.0 126:2.0 128:44.0 129:3713.0 130:874.0 131:1633.0 132:149.0 133:1838.0 134:180.0 135:129.0 136:1.0 140:1.0 142:152.0 143:478.0 145:98.0 146:11.0 147:7…	C00474	827	HEBKCHPVOIAQTA-ZXFHETKHSA-N	284	309	294	399	147	287	677	790	1344	488	747	368	885	1607	2069	1595	2225	1799
raffinose	1120886	361	3190	85:33.0 86:57.0 89:118.0 97:9.0 99:119.0 101:141.0 103:2918.0 104:200.0 109:167.0 113:29.0 115:39.0 116:161.0 117:590.0 119:118.0 127:20.0 129:3784.0 130:442.0 131:389.0 132:40.0 133:755.0 139:34.0 141:95.0 142:74.0 143:448.0 144:16.0 145:42.0 147:2732.0 148:202.0 149:232.0 150:2.0 153:60.0 155:407.0 156:35.0 157:463.0 158:48.0 159:18.0 161:17.0 162:10.0 163:129.0 169:2550.0 170:335.0 171:169.0 1…	C00492	439242	MUPFEKGTMRGPLJ-ZQSKZDJDSA-N	3275	1485	1920	5056	2666	3042	1948	1848	1974	1244	474	991	1939	409	102	2337	1162	240
pyruvic acid	211003	174	66	85:630.0 86:204.0 89:7216.0 90:673.0 91:371.0 92:530.0 93:30031.0 94:2061.0 95:11219.0 96:1648.0 97:859.0 98:280.0 99:3052.0 100:1713.0 101:1946.0 103:6049.0 104:661.0 105:194.0 108:69.0 109:190.0 113:98.0 114:299.0 115:3337.0 116:419.0 120:34.0 121:249.0 122:97.0 123:32537.0 124:2424.0 125:11002.0 126:932.0 140:64.0 141:56.0 145:163.0 158:558.0 159:315.0 161:150.0 163:309.0 164:86.0 165:1647.0 1…	C00022	1060	LCTONWCANYUPML-UHFFFAOYSA-N	1196	1009	1505	1330	1671	1269	1538	1558	897	4572	2075	4477	1929	633	109	3408	1993	2993
pyrophosphate	327517	110	88181	85:59.0 86:424.0 88:3996.0 89:1099.0 90:521.0 91:2992.0 92:542.0 93:556.0 94:176.0 95:7.0 98:486.0 99:22.0 100:644.0 101:127.0 102:321.0 103:699.0 104:316.0 105:878.0 106:720.0 107:2656.0 108:521.0 109:1698.0 110:90323.0 111:3584.0 113:74.0 114:44.0 115:1098.0 116:32.0 117:291.0 118:249.0 119:1334.0 120:399.0 121:1855.0 122:318.0 123:1116.0 124:21.0 125:322.0 131:709.0 132:202.0 133:5324.0 134:26…	C00013	1023	XPPKVPWEQAFLFU-UHFFFAOYSA-N	1138	809	845	574	899	704	270	1461	5433	5482	859	4062	1506	1891	2031	3237	6574	4132
putrescine	588872	174	281	85:106.0 86:1644.0 87:360.0 90:37.0 91:47.0 93:72.0 97:52.0 98:91.0 99:275.0 100:967.0 101:186.0 102:150.0 103:37.0 109:33.0 112:104.0 113:119.0 114:216.0 115:58.0 116:210.0 117:183.0 120:49.0 122:31.0 124:24.0 126:119.0 129:53.0 130:512.0 131:209.0 132:150.0 133:84.0 136:45.0 138:29.0 139:37.0 142:233.0 143:70.0 144:75.0 146:99.0 149:45.0 151:30.0 152:18.0 154:31.0 156:39.0 158:99.0 159:27.0 160…	C00138	1049	KIDHWZJUCRJVML-UHFFFAOYSA-N	542	708	525	1239	2312	493	903	1612	4753	925	235	420	2630	736	425	4304	3618	974
propane-1,3-diol NIST	214380	177	282	85:801.0 86:145.0 87:673.0 99:342.0 100:269.0 101:1134.0 102:390.0 103:1442.0 104:191.0 105:263.0 113:55.0 115:7165.0 116:474.0 119:330.0 129:59.0 130:5199.0 131:1969.0 133:1784.0 135:367.0 145:32.0 147:17505.0 148:2962.0 149:1307.0 150:157.0 151:34.0 163:52.0 164:30.0 176:36.0 177:1417.0 178:147.0 179:81.0 180:21.0 183:38.0 186:23.0 192:22.0 201:32.0 203:21.0 205:278.0 213:45.0 227:17.0 231:24.0…	C02457	10442	YPFDHNVEDLHUCE-UHFFFAOYSA-N	1109	853	930	707	679	670	744	618	1346	6497	1110	5563	2459	1581	1066	5677	9092	6300
proline	364716	142	8	85:2056.0 86:1998.0 87:940.0 88:328.0 89:338.0 90:51.0 92:149.0 94:210.0 95:311.0 96:577.0 97:573.0 98:1498.0 99:2820.0 100:4125.0 101:1740.0 102:731.0 103:1654.0 104:106.0 105:427.0 106:176.0 107:465.0 108:67.0 109:52.0 110:311.0 111:232.0 112:301.0 113:996.0 114:329.0 115:1985.0 116:429.0 117:1213.0 118:146.0 119:466.0 120:44.0 121:71.0 122:64.0 123:52.0 124:625.0 125:120.0 126:878.0 127:934.0 …	C00148	145742	ONIBWKKTOPOVIA-BYPYZUCNSA-N	8183	5261	5814	6817	9296	5775	4563	3632	10026	16572	6566	18562	9992	3640	3122	15448	8005	13240
pipecolinic acid	404121	156	2448	85:187.0 88:116.0 99:41.0 100:66.0 101:16.0 103:96.0 109:24.0 110:3.0 113:34.0 114:48.0 116:62.0 117:22.0 126:6.0 127:56.0 128:38.0 130:33.0 134:136.0 147:48.0 151:152.0 152:36.0 156:4170.0 157:475.0 158:163.0 168:30.0 171:57.0 181:23.0 184:125.0 186:10.0 193:50.0 216:8.0 227:24.0 230:88.0 231:22.0 299:135.0 300:78.0 304:20.0 318:8.0 363:26.0 391:1.0 400:3.0 407:6.0 410:5.0 435:5.0 467:3.0 487:21…		736316	HXEACLLIILLPRG-RXMQYKEDSA-N	90	116	117	80	126	95	371	461	762	746	191	567	557	74	167	1162	387	719
phytol	761712	143	3192	85:289.0 86:126.0 88:244.0 89:421.0 93:8.0 95:309.0 96:270.0 97:141.0 98:162.0 99:186.0 100:115.0 101:841.0 102:38.0 103:473.0 105:22.0 107:75.0 109:125.0 111:146.0 112:77.0 113:127.0 115:76.0 116:79.0 117:326.0 118:190.0 121:37.0 122:27.0 123:538.0 124:112.0 126:124.0 129:259.0 130:97.0 131:412.0 132:89.0 133:199.0 134:256.0 139:46.0 141:49.0 143:5116.0 144:663.0 145:148.0 147:569.0 149:92.0 155…	C01389	5280435	BOTWFXYSPFMFNR-PYDDKJGSSA-N	537	483	523	375	362	286	435	246	745	4199	769	1882	4123	1955	1419	2713	3224	5236
phosphate	345365	314	4	85:2157.0 86:4845.0 87:5305.0 88:1544.0 89:6178.0 90:913.0 91:5486.0 92:639.0 93:1090.0 94:256.0 95:178.0 96:901.0 97:221.0 98:1216.0 99:626.0 100:3524.0 103:17906.0 104:4250.0 105:12326.0 106:1911.0 107:7514.0 108:751.0 109:2429.0 110:239.0 112:225.0 113:1044.0 114:607.0 115:23611.0 116:3246.0 117:2166.0 118:1082.0 119:15220.0 120:2183.0 121:11456.0 122:1330.0 123:5152.0 124:478.0 125:397.0 126:…	C00009	1004	NBIIXXVUZAFLBC-UHFFFAOYSA-N	50776	26140	19944	28620	42800	32600	124696	89623	178509	56466	12080	29026	63806	47264	19341	67603	56316	92581
phenylethylamine	513300	174	16890	86:5896.0 87:600.0 88:548.0 90:188.0 91:2636.0 92:206.0 93:1.0 97:1.0 98:48.0 99:129.0 100:2765.0 101:192.0 102:109.0 103:2633.0 104:279.0 107:378.0 108:74.0 110:55.0 113:65.0 114:106.0 116:481.0 121:196.0 122:31.0 124:2.0 127:165.0 128:135.0 129:158.0 130:745.0 134:29.0 135:9.0 139:10.0 143:120.0 144:297.0 146:47.0 155:163.0 158:53.0 160:164.0 161:9.0 162:213.0 172:80.0 174:6708.0 175:987.0 176:…	C05332	1001	BHHGXPLMPWCGHP-UHFFFAOYSA-N	447	1357	1649	347	1165	260	4245	5849	4249	269	861	242	3533	1801	2623	1428	1731	1929
phenylalanine	537804	218	33	85:116.0 86:960.0 87:386.0 88:130.0 89:524.0 90:333.0 91:7394.0 92:957.0 93:245.0 95:80.0 97:48.0 98:130.0 99:52.0 100:9746.0 101:1177.0 102:805.0 103:1034.0 104:243.0 105:388.0 107:71.0 113:39.0 114:39.0 115:219.0 116:165.0 117:780.0 118:464.0 119:424.0 120:416.0 121:430.0 122:59.0 123:39.0 129:97.0 130:1679.0 131:1133.0 132:1341.0 133:1146.0 134:336.0 135:293.0 136:49.0 138:34.0 139:49.0 140:25…	C00079	6140	COLNVLDHVKWLRT-QMMMGPOBSA-N	2386	2028	2619	2327	2906	2136	1860	1769	3513	7164	3277	4866	4776	3912	4123	9751	10555	7664
phenol	218927	151	31889	91:2045.0 92:161.0 93:334.0 94:209.0 95:2491.0 96:415.0 97:231.0 105:135.0 106:56.0 110:100.0 111:75.0 112:21.0 120:80.0 121:643.0 122:37.0 123:637.0 124:89.0 125:41.0 131:307.0 132:52.0 134:140.0 135:1287.0 136:193.0 137:125.0 145:37.0 149:73.0 150:28.0 151:15374.0 152:2150.0 153:646.0 154:68.0 166:3125.0 167:465.0 168:102.0 170:10.0 174:109.0 189:40.0 246:20.0 287:37.0 300:22.0 317:16.0 324:18.…	C00146	996	ISWSIDIOOBJBQZ-UHFFFAOYSA-N	804	481	633	523	477	719	454	535	686	4194	1025	2734	1198	668	595	3539	3418	3278
pentitol	563801	307	3469	88:123.0 89:928.0 90:108.0 98:69.0 99:137.0 100:7.0 101:8.0 102:154.0 103:5399.0 104:501.0 105:177.0 111:32.0 113:1.0 115:213.0 116:137.0 117:1282.0 118:98.0 119:45.0 120:2.0 123:3.0 127:233.0 130:1217.0 131:731.0 132:207.0 133:669.0 134:177.0 135:78.0 136:8.0 141:13.0 142:18.0 143:369.0 146:76.0 147:4380.0 148:590.0 149:104.0 150:28.0 151:35.0 157:1254.0 158:93.0 159:28.0 161:15.0 163:15.0 168:3…	D00061	827	HEBKCHPVOIAQTA-UHFFFAOYSA-N	1265	1413	1992	1352	1309	1060	2446	1926	1989	1905	1967	1458	1987	1592	796	3261	1725	3128
pelargonic acid	399229	117	50	85:95.0 86:236.0 88:109.0 89:242.0 90:68.0 94:18.0 95:61.0 96:43.0 98:137.0 99:208.0 101:214.0 102:71.0 105:367.0 116:364.0 117:7457.0 118:623.0 119:191.0 123:20.0 128:63.0 129:2753.0 130:235.0 131:2172.0 132:1576.0 133:343.0 143:171.0 144:20.0 145:577.0 146:129.0 149:75.0 150:22.0 157:39.0 159:78.0 171:92.0 172:28.0 187:106.0 201:79.0 215:2429.0 216:383.0 217:112.0 221:143.0 222:38.0 252:13.0 25…	C01601	8158	FBUKVWPVBMHYJY-UHFFFAOYSA-N	3254	3630	4019	2980	2262	3926	2386	2426	4536	16567	4383	17571	5445	5711	4097	13191	23484	16408
palmitic acid	713809	313	11	85:5547.0 86:2174.0 87:1945.0 88:1374.0 89:4967.0 90:773.0 91:1518.0 92:318.0 93:3798.0 94:511.0 95:10592.0 96:1486.0 97:8747.0 98:6953.0 99:4528.0 100:714.0 101:2700.0 102:872.0 103:543.0 105:5528.0 106:406.0 107:1555.0 108:180.0 109:2908.0 110:516.0 111:3724.0 112:1696.0 113:834.0 114:115.0 115:1629.0 116:11477.0 117:187825.0 118:18078.0 119:7322.0 120:225.0 121:1203.0 122:69.0 123:876.0 124:28…	C00249	985	IPCSVZSSVZVIGE-UHFFFAOYSA-N	8118	6213	6622	6444	7363	6072	7490	6930	24872	52377	9080	37046	22631	19260	18753	32959	53610	72356
oxoproline	485935	156	10	85:3305.0 86:3646.0 88:224.0 89:349.0 92:90.0 93:31.0 94:268.0 97:300.0 98:1005.0 99:1224.0 100:2213.0 101:88.0 102:773.0 103:769.0 104:198.0 105:507.0 106:72.0 108:279.0 109:95.0 110:674.0 111:220.0 112:3321.0 113:1081.0 114:1752.0 115:792.0 116:101.0 117:1281.0 118:207.0 119:332.0 122:383.0 123:65.0 124:48.0 126:536.0 127:49.0 128:356.0 129:115.0 130:114.0 131:2158.0 132:618.0 133:4526.0 134:75…	C01879	7405	ODHCTXKNWHHXJC-VKHMYHEASA-N	11753	7772	9751	11924	13845	7569	15269	12303	47544	20149	9096	9478	25000	28934	24460	25397	18791	30552
oxalic acid	260513	190	4923	85:642.0 86:564.0 88:852.0 89:2725.0 90:394.0 91:354.0 92:72.0 93:452.0 95:374.0 99:782.0 100:169.0 101:3135.0 102:7162.0 103:10813.0 104:1629.0 105:3087.0 106:416.0 107:839.0 108:169.0 109:471.0 110:173.0 111:137.0 113:787.0 114:94.0 115:3681.0 116:1325.0 117:6042.0 118:1002.0 119:1067.0 120:91.0 121:33.0 122:65.0 123:314.0 124:97.0 125:300.0 129:68.0 130:184.0 131:11895.0 132:2017.0 133:14362.0…	C00209	971	MUBZPKHOEPUJKR-UHFFFAOYSA-N	96	100	82	101	54	138	62	71	903	910	100	164	129	582	17177	607	912	505
oleic acid	779120	339	43	85:2268.0 86:703.0 87:608.0 88:472.0 89:1302.0 90:134.0 91:1987.0 92:342.0 93:2662.0 94:1268.0 95:7406.0 96:10672.0 97:6738.0 98:7712.0 99:1578.0 100:201.0 101:682.0 102:145.0 103:388.0 104:124.0 105:1450.0 106:261.0 107:1323.0 108:726.0 109:3302.0 110:3665.0 111:2689.0 112:1153.0 113:264.0 114:114.0 115:259.0 116:3180.0 117:34280.0 118:3347.0 119:2670.0 120:259.0 121:1238.0 122:553.0 123:2546.0 …	C00712	445639	ZQPPMHVWECSIRJ-KTKRTIGZSA-N	108	87	90	84	134	61	115	112	490	975	207	567	381	296	419	615	637	1494
octanol NIST	247010	187	49382	87:1150.0 88:3971.0 89:6838.0 90:728.0 91:2585.0 92:325.0 97:217.0 98:774.0 99:991.0 101:2239.0 103:43678.0 104:4151.0 105:4720.0 106:460.0 107:215.0 109:41.0 110:60.0 111:2305.0 112:2267.0 113:190.0 115:1892.0 121:11.0 129:1278.0 130:152.0 132:334.0 135:127.0 137:61.0 139:27.0 141:38.0 142:1.0 143:1057.0 144:560.0 145:410.0 146:293.0 149:1630.0 153:28.0 157:184.0 158:127.0 159:22.0 160:133.0 161…			KBPLFHHGFOOTCA-UHFFFAOYSA-N	771	530	657	464	430	584	431	473	888	4756	865	4006	1500	768	781	4074	5774	4452
octadecanol	755409	327	997	85:3812.0 86:224.0 87:853.0 88:401.0 89:7207.0 90:593.0 91:2611.0 92:281.0 93:206.0 94:57.0 95:784.0 96:291.0 97:9121.0 98:859.0 99:2097.0 100:378.0 101:3627.0 102:510.0 103:8469.0 104:862.0 105:36.0 109:308.0 110:74.0 111:3878.0 112:352.0 113:980.0 115:1693.0 116:209.0 121:32.0 123:60.0 124:45.0 125:1173.0 126:164.0 127:120.0 129:1075.0 137:28.0 139:257.0 140:47.0 141:118.0 143:377.0 144:41.0 14…		8221	GLDOVTGHNKAZLK-UHFFFAOYSA-N	148	141	167	177	148	131	156	155	237	1279	258	1008	492	271	254	1166	1556	1884
O-acetylserine	414914	174	3943	85:50.0 88:106.0 89:497.0 90:71.0 91:67.0 92:42.0 93:18.0 95:6.0 100:1115.0 101:583.0 102:369.0 103:258.0 104:89.0 107:294.0 108:42.0 110:29.0 111:25.0 112:39.0 114:153.0 115:82.0 116:2248.0 117:605.0 118:166.0 127:20.0 128:35.0 129:92.0 130:222.0 131:1052.0 132:2219.0 133:371.0 134:647.0 136:37.0 143:114.0 144:320.0 146:17.0 147:692.0 149:416.0 153:1.0 158:108.0 160:21.0 167:25.0 172:25.0 174:33…	C00979	99478	VZXPDPZARILFQX-BYPYZUCNSA-N	413	280	398	134	370	116	316	209	355	1254	450	1034	1155	678	33	1345	1044	1184
nicotinic acid	366992	180	285	85:402.0 86:47.0 87:81.0 90:191.0 91:76.0 94:43.0 99:36.0 100:31.0 103:50.0 105:288.0 106:4046.0 107:327.0 109:67.0 110:145.0 118:33.0 122:66.0 123:45.0 126:72.0 129:143.0 134:280.0 135:48.0 136:4959.0 137:603.0 138:162.0 139:22.0 153:17.0 156:104.0 158:16.0 160:19.0 165:17.0 166:29.0 167:25.0 171:18.0 175:13.0 179:34.0 180:4823.0 181:551.0 182:132.0 184:156.0 195:164.0 196:32.0 198:40.0 200:20.0…	C00253	938	PVNIIMVLHYAWGP-UHFFFAOYSA-N	134	151	122	307	608	110	666	555	674	627	157	532	517	411	264	813	1106	1444
nicotinamide	471602	179	84542	86:209.0 89:162.0 90:198.0 92:127.0 93:263.0 94:195.0 100:836.0 102:136.0 103:220.0 104:2595.0 105:4174.0 106:810.0 108:61.0 119:174.0 120:170.0 122:157.0 123:39.0 135:126.0 136:6136.0 137:808.0 138:240.0 139:45.0 148:164.0 150:54.0 151:55.0 161:87.0 163:218.0 164:32.0 165:80.0 166:33.0 175:86.0 178:33.0 179:15388.0 180:2109.0 181:675.0 182:48.0 193:1190.0 194:529.0 195:117.0	C00153	936	DFPAKSUCGFBDDF-UHFFFAOYSA-N	374	366	342	483	424	195	1097	1013	2814	507	333	822	903	723	501	1476	1312	1954
nicotianamine	898928	186	4701	85:1045.0 86:2209.0 87:492.0 88:565.0 89:531.0 90:17.0 91:24.0 92:91.0 93:60.0 94:2698.0 95:943.0 96:3824.0 97:768.0 98:953.0 99:875.0 100:6932.0 101:1241.0 102:2847.0 103:7119.0 104:1527.0 105:301.0 106:281.0 107:1.0 108:595.0 109:248.0 110:374.0 111:147.0 112:876.0 113:681.0 114:3367.0 115:1337.0 116:3362.0 117:2278.0 118:457.0 119:120.0 120:106.0 121:331.0 122:538.0 123:901.0 124:543.0 125:476…	C05324	9882882	KRGPXXHMOXVMMM-CIUDSAMLSA-N	199	204	35	239	159	409	615	774	2634	313	52	225	113	153	87	238	325	794
N-methylalanine	286855	130	35	86:72.0 87:70.0 88:60.0 95:172.0 96:100.0 97:101.0 98:310.0 100:1409.0 101:515.0 103:438.0 109:19.0 112:26.0 113:30.0 114:381.0 115:214.0 116:41.0 117:123.0 119:88.0 125:26.0 127:344.0 128:166.0 129:205.0 130:17910.0 131:2153.0 132:165.0 133:555.0 137:14.0 141:36.0 142:98.0 143:94.0 144:50.0 145:44.0 146:118.0 147:859.0 148:610.0 149:322.0 150:27.0 151:15.0 152:21.0 154:24.0 158:64.0 162:20.0 163…	C02721	5288725	GDFAOVXKHJXLEI-VKHMYHEASA-N	450	1000	774	591	964	1106	478	439	1580	6353	627	4235	1062	934	495	4225	8874	5691
N-acetylmannosamine	735323	319	3244	85:1141.0 86:451.0 87:885.0 88:794.0 89:7966.0 90:778.0 91:624.0 93:87.0 94:49.0 95:261.0 96:255.0 97:763.0 98:285.0 99:645.0 100:1414.0 101:2282.0 102:588.0 103:22851.0 104:2059.0 105:1722.0 106:141.0 108:12.0 109:340.0 110:235.0 111:311.0 113:842.0 114:5548.0 115:953.0 116:1164.0 117:12085.0 118:1540.0 119:1530.0 120:118.0 123:92.0 125:29.0 126:101.0 127:736.0 128:479.0 129:16363.0 130:2769.0 1…	C00645	439281	OVRNDRQMDRJTHS-ZTVVOAFPSA-N	1456	1329	1617	2149	1495	1438	1402	1537	1037	1562	2200	2535	1611	2006	726	3233	2631	2798
N-acetyl-D-hexosamine	746341	319	1674	85:448.0 86:230.0 88:655.0 89:9641.0 90:778.0 99:345.0 100:2544.0 101:2131.0 102:964.0 103:45456.0 104:4561.0 105:1970.0 106:10.0 113:655.0 114:2492.0 115:766.0 116:104.0 117:11596.0 118:1129.0 119:1434.0 126:279.0 127:100.0 128:346.0 129:15183.0 130:2624.0 131:3200.0 133:18066.0 134:1988.0 135:689.0 140:72.0 141:221.0 142:588.0 143:1887.0 144:357.0 146:152.0 147:49213.0 148:7660.0 149:5097.0 150…	C03878	24139	OVRNDRQMDRJTHS-FMDGEEDCSA-N	446	648	947	1632	1002	955	810	833	836	915	1105	1164	983	1517	1433	1884	2131	2013
N-acetyl-D-galactosamine	723255	202	110343	85:627.0 86:261.0 87:21356.0 88:1373.0 89:5326.0 90:130.0 91:161.0 95:237.0 96:68.0 97:1088.0 98:343.0 99:1634.0 100:2143.0 101:1471.0 102:1075.0 103:9375.0 104:938.0 105:1028.0 107:87.0 108:134.0 109:278.0 111:454.0 112:509.0 113:954.0 114:629.0 115:703.0 116:3570.0 117:10573.0 118:1265.0 119:647.0 120:158.0 122:136.0 123:291.0 124:123.0 125:136.0 126:277.0 127:331.0 128:962.0 129:16447.0 130:32…				129	165	182	101	177	108	247	254	957	274	240	420	429	401	419	595	656	934
myristic acid	634414	117	127	85:1672.0 86:922.0 87:259.0 88:617.0 89:2301.0 90:194.0 91:565.0 93:1089.0 94:262.0 95:2947.0 96:479.0 97:1977.0 98:1752.0 99:1650.0 100:382.0 101:1406.0 104:452.0 105:1305.0 106:321.0 107:394.0 108:204.0 109:725.0 110:354.0 111:699.0 112:710.0 116:3547.0 117:55137.0 118:5160.0 119:1775.0 120:155.0 121:314.0 122:68.0 123:74.0 124:132.0 125:204.0 128:186.0 129:23236.0 130:2963.0 131:10163.0 132:11…	C06424	11005	TUNFSRHWOTWDNC-UHFFFAOYSA-N	4107	5537	4050	2970	2677	4800	3760	2736	7607	28810	5241	18700	7377	4746	6018	15710	21190	18961
myo-inositol	731021	305	24347	85:18.0 87:302.0 88:118.0 89:248.0 90:4.0 92:38.0 94:27.0 97:55.0 98:95.0 99:262.0 100:138.0 101:281.0 102:26.0 103:2005.0 104:329.0 105:137.0 107:121.0 108:50.0 109:101.0 110:52.0 111:293.0 112:95.0 113:237.0 114:92.0 115:34.0 116:48.0 117:1103.0 118:43.0 119:114.0 120:67.0 121:65.0 126:63.0 127:302.0 128:177.0 129:2516.0 130:107.0 131:804.0 132:51.0 133:1882.0 134:82.0 136:2.0 139:1.0 140:48.0 …	C00137	892	CDAISMWEOUEBRE-UHFFFAOYSA-N	28937	38832	37673	8356	11079	8279	11592	4621	5692	46103	25805	32257	19020	13824	11166	30428	21871	23922
mucic acid	709842	333	6426	85:27.0 88:2.0 89:28.0 90:101.0 93:21.0 95:66.0 99:171.0 101:153.0 102:448.0 103:1679.0 104:125.0 105:13.0 106:2.0 107:23.0 110:36.0 111:100.0 115:17.0 117:651.0 118:112.0 121:8.0 124:1.0 128:77.0 129:1082.0 130:312.0 131:424.0 133:1205.0 134:12.0 135:82.0 136:4.0 137:3.0 139:2.0 140:41.0 141:17.0 142:106.0 143:1480.0 144:111.0 145:32.0 146:17.0 147:6387.0 148:679.0 149:640.0 150:1.0 152:3.0 153:…	C00879	3037582	DSLZVSRJTYRBFB-DUHBMQHGSA-N	805	651	469	1769	15596	1546	7356	10727	24145	925	747	856	17404	722243	887412	12675	5843	47195
montanic acid	1087377	117	84087	85:565.0 86:54.0 87:44.0 89:121.0 91:64.0 93:90.0 95:616.0 96:181.0 97:819.0 98:542.0 99:172.0 100:8.0 101:22.0 105:185.0 107:24.0 108:28.0 109:212.0 111:357.0 112:73.0 113:12.0 116:368.0 117:8406.0 118:752.0 119:300.0 121:123.0 123:28.0 125:48.0 129:3840.0 130:481.0 131:970.0 132:4101.0 133:1170.0 134:287.0 135:19.0 137:4.0 143:338.0 145:3044.0 146:313.0 148:1.0 154:30.0 157:2.0 159:182.0 160:35…		10470	UTOPWMOLSKOLTQ-UHFFFAOYSA-N	418	351	390	257	218	279	412	342	585	2313	584	1912	805	488	470	1504	2031	3163
methyltetrahydrophenanthrenone NIST	590106	197	42205	85:2480.0 86:187.0 88:124.0 89:128.0 91:141.0 92:46.0 97:462.0 99:563.0 100:209.0 107:39.0 108:4.0 110:129.0 111:93.0 113:221.0 115:157.0 118:84.0 119:1.0 126:287.0 128:464.0 129:148.0 131:98.0 136:48.0 139:157.0 140:22.0 141:853.0 142:279.0 143:287.0 146:176.0 151:228.0 152:903.0 153:1046.0 154:252.0 155:1679.0 156:311.0 157:30.0 165:643.0 166:277.0 167:592.0 168:171.0 169:612.0 170:61.0 178:68.…				966	496	1101	650	383	722	615	452	1400	3657	837	3521	3109	1793	833	2487	5699	5606
methionine	483560	176	45	86:209.0 87:157.0 88:89.0 92:28.0 96:49.0 98:179.0 100:943.0 101:113.0 102:175.0 103:199.0 104:109.0 105:441.0 107:31.0 114:409.0 115:107.0 117:136.0 118:21.0 122:14.0 128:6524.0 129:603.0 130:496.0 131:1184.0 132:354.0 134:118.0 144:59.0 145:49.0 146:97.0 147:486.0 148:243.0 149:200.0 151:51.0 159:53.0 160:202.0 161:47.0 162:43.0 163:30.0 164:16.0 172:30.0 174:90.0 175:14.0 176:5168.0 177:722.0 …	C00073	6137	FFEARJCKVFRZRR-BYPYZUCNSA-N	1851	732	804	1377	1661	1365	213	293	844	2607	643	2656	830	881	395	797	1962	1444
methanolphosphate	289520	241	5393	91:189.0 98:118.0 99:213.0 109:13.0 110:42.0 115:116.0 117:125.0 118:94.0 119:81.0 121:107.0 122:6.0 123:105.0 130:13.0 133:646.0 134:53.0 135:408.0 136:125.0 137:176.0 143:34.0 144:4.0 151:78.0 158:18.0 160:2.0 163:856.0 164:67.0 165:58.0 167:92.0 168:16.0 181:147.0 184:128.0 195:233.0 198:4.0 210:1.0 211:438.0 212:72.0 213:19.0 225:3.0 228:46.0 239:1.0 241:2338.0 242:433.0 243:249.0 244:9.0 256…		13130	CAAULPUQFIIOTL-UHFFFAOYSA-N	1523	1746	946	1081	501	1018	1998	1142	1633	2557	825	1761	1568	713	365	2166	2337	2683
melibiose	988497	361	4730	87:30.0 88:14.0 89:775.0 90:43.0 96:163.0 99:91.0 100:296.0 101:841.0 102:257.0 103:3880.0 104:223.0 105:205.0 109:146.0 113:136.0 114:48.0 116:215.0 117:1162.0 118:29.0 125:3.0 129:2842.0 130:613.0 131:483.0 133:1258.0 134:133.0 135:18.0 137:14.0 138:29.0 139:3.0 140:57.0 141:70.0 142:53.0 143:226.0 145:162.0 147:3683.0 148:373.0 149:291.0 150:67.0 153:61.0 154:4.0 155:526.0 156:117.0 157:540.0 …	C05402	440658	DLRVVLDZNNYCBX-ABXHMFFYSA-N	101	25	64	72	117	78	336	247	433	358	104	104	156	395	324	218	200	245
maltotriose	1176044	361	84521	85:2289.0 86:1107.0 87:1856.0 88:1048.0 89:11031.0 90:1060.0 91:652.0 92:201.0 93:121.0 94:240.0 95:525.0 96:664.0 97:2907.0 98:443.0 99:1934.0 100:3182.0 101:6896.0 102:3193.0 103:45196.0 104:4117.0 105:5028.0 106:356.0 107:488.0 108:225.0 109:2412.0 110:402.0 111:1693.0 112:454.0 113:1828.0 114:1470.0 115:2305.0 116:3828.0 117:26968.0 118:2734.0 119:2261.0 120:199.0 121:186.0 122:101.0 123:327.…	C01835	439586	FYGDTMLNYKFZSV-DZOUCCHMSA-N	1878	526	1157	1149	365	688	654	488	198	2577	859	1466	1075	345	1851	1325	2393	1044
maltose	954710	204	3272	85:65.0 86:12.0 87:178.0 89:646.0 90:60.0 94:54.0 99:52.0 100:39.0 101:228.0 102:47.0 103:3362.0 104:248.0 105:182.0 109:87.0 111:1.0 112:1.0 113:106.0 114:133.0 115:106.0 116:132.0 117:1609.0 118:51.0 119:22.0 129:2127.0 130:222.0 131:640.0 133:703.0 135:19.0 141:2.0 142:71.0 143:382.0 144:13.0 147:3812.0 148:592.0 149:293.0 150:21.0 155:171.0 156:13.0 157:317.0 158:75.0 159:7.0 160:454.0 161:12…	C00208	439186	GUBGYTABKSRVRQ-PICCSMPSSA-N	2824	2408	3610	2702	2114	2368	947	1754	24740	181507	2463	65193	1591	2651	16949	76783	74588	8154
maltitol	976828	361	21702	85:3520.0 86:1058.0 87:4048.0 88:2717.0 89:13864.0 90:1254.0 91:1100.0 92:224.0 93:536.0 94:531.0 95:1398.0 96:393.0 97:5331.0 98:793.0 99:3677.0 100:559.0 101:13808.0 102:2729.0 103:123175.0 104:12108.0 105:5982.0 106:394.0 107:504.0 108:158.0 109:3358.0 110:352.0 111:3577.0 112:570.0 113:4772.0 114:1142.0 115:4247.0 116:5894.0 117:73813.0 118:7390.0 119:5408.0 120:474.0 121:357.0 122:75.0 123:2…	D04845	493591	VQHSOMBJVWLPSR-WUJBLJFYSA-N	195	124	132	426	324	277	429	444	882	612	260	446	514	812	674	508	337	655
malonic acid	305372	233	16918	85:1026.0 86:1326.0 87:4220.0 88:2045.0 89:1145.0 90:185.0 91:256.0 93:120.0 94:177.0 95:78.0 96:135.0 97:304.0 98:370.0 99:12693.0 100:1810.0 101:5145.0 102:1329.0 103:2418.0 104:448.0 105:1540.0 107:59.0 108:167.0 109:3011.0 110:122.0 111:448.0 113:89.0 114:57.0 115:3728.0 116:2072.0 117:4257.0 118:696.0 119:863.0 120:61.0 122:131.0 124:104.0 126:90.0 127:206.0 130:370.0 131:7673.0 132:1197.0 1…	C00383	867	OFOBLEOULBTSOW-UHFFFAOYSA-N	77218	57179	44735	62646	87109	48431	77422	40680	58167	63346	60888	47202	108641	133138	43061	48569	67308	96692
malic acid	463180	233	1391	85:66.0 87:316.0 88:106.0 89:148.0 90:42.0 95:37.0 99:129.0 101:4462.0 102:488.0 103:641.0 104:93.0 105:294.0 115:533.0 116:432.0 117:2305.0 118:259.0 119:501.0 120:70.0 121:62.0 124:21.0 129:385.0 131:1945.0 132:129.0 133:6850.0 134:1075.0 135:667.0 136:51.0 137:33.0 139:20.0 142:41.0 143:745.0 144:107.0 145:145.0 147:21089.0 148:2969.0 149:2528.0 150:99.0 151:286.0 153:24.0 158:12.0 159:29.0 16…	C00711	525	BJEPYKJPYRNKOW-UHFFFAOYSA-N	293434	119559	70669	218925	304513	185887	409860	409585	248371	133603	5433	133423	100780	130897	48159	193843	113794	188309
maleimide	245118	154	1743	85:294.0 86:375.0 87:61.0 88:60.0 92:7.0 93:188.0 94:171.0 96:191.0 97:130.0 99:129.0 100:1406.0 101:44.0 102:144.0 103:750.0 105:72.0 107:179.0 110:1243.0 111:89.0 114:287.0 115:459.0 116:31.0 117:256.0 126:37.0 127:659.0 128:781.0 130:926.0 131:244.0 133:167.0 134:886.0 135:5.0 141:1.0 144:9.0 146:57.0 147:1899.0 149:79.0 150:32.0 154:6151.0 155:630.0 156:263.0 157:17.0 160:56.0 167:18.0 168:5.…	C07272	10935	PEEHTFAAVSWFBL-UHFFFAOYSA-N	417	225	298	276	416	259	270	257	762	1353	306	255	573	531	679	1329	1150	1924
maleic acid	363611	245	14714	85:300.0 86:27.0 87:53.0 88:3.0 89:7.0 90:9.0 92:15.0 93:51.0 97:3.0 98:245.0 99:110.0 100:25.0 101:8.0 102:26.0 103:103.0 104:2.0 105:20.0 106:28.0 107:81.0 108:16.0 110:4.0 111:2.0 113:162.0 114:6.0 115:612.0 116:5.0 117:167.0 118:22.0 119:32.0 120:3.0 123:2.0 126:363.0 127:156.0 128:46.0 129:24.0 130:87.0 131:191.0 133:608.0 134:197.0 135:49.0 136:9.0 137:1.0 138:1.0 143:343.0 144:5.0 145:15.0…	C01384	444266	VZCYOOQTPOCHFL-UPHRSURJSA-N	16908	6940	13860	10882	20498	4408	18272	12643	3192	20139	28880	23004	26878	8853	834	27147	9198	21484
lyxose	541086	217	85112	85:155.0 87:455.0 88:330.0 89:5647.0 90:390.0 94:48.0 96:79.0 99:377.0 100:2717.0 101:1492.0 102:600.0 103:35832.0 104:3052.0 105:1929.0 106:120.0 107:53.0 109:17.0 110:80.0 111:85.0 112:138.0 113:332.0 114:254.0 115:274.0 116:415.0 117:4160.0 118:270.0 119:534.0 121:96.0 126:187.0 127:203.0 128:129.0 129:3451.0 130:540.0 131:1760.0 133:4326.0 134:544.0 135:414.0 138:29.0 139:23.0 142:121.0 143:6…	C00476	439240	SRBFZHDQGSBBOR-AGQMPKSLSA-N	317	794	537	676	934	810	1036	777	3023	448	413	467	739	1455	1286	1373	1206	2458
lyxitol	573587	217	233	85:649.0 86:59.0 87:142.0 88:75.0 89:607.0 95:25.0 97:25.0 99:247.0 100:57.0 101:550.0 102:92.0 103:6136.0 104:480.0 105:198.0 106:44.0 111:98.0 112:73.0 113:193.0 114:48.0 115:140.0 116:225.0 117:3144.0 118:289.0 119:258.0 120:15.0 127:102.0 129:2235.0 130:260.0 131:777.0 133:1341.0 134:87.0 135:42.0 141:89.0 143:195.0 144:16.0 145:61.0 147:6082.0 148:964.0 149:538.0 150:39.0 151:43.0 157:231.0 …	C00532	439255	HEBKCHPVOIAQTA-IMJSIDKUSA-N	2838	1573	2266	1483	4501	1147	3077	4112	11223	5264	1874	3638	7941	40362	97672	52314	28233	36023
lysine	663483	156	12	85:2755.0 86:29130.0 87:3786.0 88:12077.0 89:1291.0 90:709.0 92:136.0 93:103.0 94:668.0 95:313.0 96:506.0 97:609.0 98:2819.0 99:1955.0 100:31497.0 101:4429.0 102:7671.0 103:3645.0 104:565.0 105:379.0 106:83.0 107:97.0 108:128.0 109:134.0 110:753.0 111:416.0 112:6522.0 113:2018.0 114:7116.0 115:10574.0 116:3465.0 117:4929.0 118:1028.0 119:900.0 120:191.0 121:127.0 123:145.0 124:606.0 125:212.0 126…	C00047	5962	KDXKERNSBIXSRK-YFKPBYRVSA-N	6972	2963	4326	5510	6155	3805	3430	3262	16737	11517	3271	6947	7533	14934	23934	6236	7274	20595
linolenic acid	780376	108	4704	85:8263.0 86:3076.0 87:2638.0 88:1997.0 89:7764.0 90:1581.0 91:88210.0 92:18165.0 93:106470.0 94:49681.0 95:90232.0 96:13310.0 97:12053.0 98:4717.0 99:6412.0 100:1262.0 101:3274.0 102:1160.0 103:5418.0 104:2581.0 105:34033.0 106:9798.0 107:47500.0 108:55116.0 109:22200.0 110:3750.0 111:4531.0 112:1209.0 113:1357.0 114:277.0 115:3868.0 116:10630.0 117:51242.0 118:6917.0 119:21073.0 120:8375.0 121:…	C06427	5280934	DTOSIQBPPRVQHS-PDBXOOCHSA-N	684	236	571	457	572	537	735	600	1831	2229	790	2630	4030	3161	6580	2817	2631	8069
linoleic acid	777414	150	165	85:1534.0 86:470.0 87:386.0 88:244.0 89:1256.0 90:176.0 91:6885.0 92:1525.0 93:8654.0 94:6153.0 95:14372.0 96:7918.0 97:3896.0 98:518.0 99:829.0 100:115.0 101:441.0 102:166.0 103:421.0 104:436.0 105:2615.0 106:995.0 107:4482.0 108:3591.0 109:5935.0 110:3865.0 111:1556.0 112:178.0 113:194.0 115:385.0 116:1903.0 117:9875.0 118:1041.0 119:1844.0 120:836.0 121:4850.0 122:2280.0 123:2389.0 124:1664.0 …	C01595	5280450	OYHQOLUKZRVURQ-HZJYTTRNSA-N	343	111	344	207	420	229	330	353	3106	1537	269	934	925	1446	2285	1611	875	3887
lignoceric acid	978597	132	104210	85:2380.0 86:760.0 89:854.0 91:551.0 92:193.0 93:904.0 94:146.0 95:3048.0 96:974.0 97:3155.0 98:2298.0 99:1510.0 102:139.0 105:433.0 107:88.0 109:1019.0 111:1448.0 112:385.0 113:495.0 116:1737.0 117:37070.0 118:3596.0 119:1601.0 120:87.0 121:738.0 123:159.0 125:482.0 129:17441.0 130:2113.0 131:3037.0 132:17484.0 133:6436.0 134:1239.0 135:1008.0 143:1648.0 145:11762.0 146:1599.0 153:158.0 154:47.0…	C08320	11197	QZZGJDVWLFXDLK-UHFFFAOYSA-N	290	193	246	199	164	122	389	334	1404	1602	545	1142	771	1444	1430	1202	1437	5116
levoglucosan	569637	204	3169	85:775.0 87:165.0 88:163.0 89:177.0 90:42.0 91:21.0 92:2.0 95:13.0 97:132.0 98:53.0 99:731.0 100:180.0 101:2830.0 102:212.0 103:5456.0 104:270.0 105:366.0 109:317.0 111:424.0 112:33.0 113:818.0 114:131.0 115:724.0 116:1575.0 117:3643.0 118:337.0 119:568.0 120:38.0 125:69.0 126:44.0 127:263.0 129:5991.0 130:703.0 131:1830.0 132:221.0 133:3867.0 134:297.0 135:293.0 136:48.0 139:2.0 140:20.0 141:67.…		2724705	TWNIBLMWSKIRAT-VFUOTHLCSA-N	1050	528	989	1035	969	738	3205	2241	2260	3806	937	2362	2582	1845	1049	4820	5112	4362
leucine	346101	158	9	85:4635.0 86:3771.0 87:1723.0 88:653.0 90:216.0 92:322.0 93:257.0 94:240.0 95:264.0 96:604.0 97:648.0 98:1293.0 99:2270.0 100:16154.0 101:2483.0 102:35025.0 103:8176.0 104:1484.0 106:132.0 109:214.0 110:350.0 111:258.0 112:641.0 113:670.0 114:595.0 115:4531.0 116:6283.0 117:2966.0 118:912.0 119:1252.0 120:148.0 124:228.0 125:94.0 126:557.0 127:719.0 128:4500.0 129:1122.0 130:7269.0 131:3307.0 132…	C00123	6106	ROHFNLRQFUQHCH-YFKPBYRVSA-N	24297	10151	13706	17293	22214	23004	8136	5700	38464	48103	12535	30081	29670	14675	16016	25683	13360	33165
lactic acid	217657	191	80	85:8684.0 86:6573.0 87:72227.0 88:111565.0 89:22391.0 90:1554.0 91:2622.0 92:778.0 93:502.0 94:4760.0 95:1164.0 96:739.0 97:892.0 98:246.0 99:4891.0 100:2372.0 101:61750.0 102:48891.0 103:46949.0 104:6822.0 105:17397.0 106:1817.0 107:2274.0 108:297.0 109:91.0 111:450.0 113:4576.0 114:1039.0 115:35415.0 116:15880.0 117:1091636.0 118:122979.0 119:56962.0 120:3499.0 121:613.0 126:206.0 127:1515.0 12…	C01432	612	JVTAAEKCZFNVCJ-UHFFFAOYSA-N	745	499	552	476	1076	449	845	718	1043	3164	632	3115	3110	682	1043	2122	3893	3572
isothreonic acid	489385	292	1679	85:304.0 86:391.0 88:631.0 89:4158.0 90:414.0 91:179.0 92:233.0 93:215.0 94:45.0 96:145.0 97:116.0 98:15.0 99:816.0 100:110.0 101:2762.0 102:21122.0 103:20966.0 104:2634.0 105:1408.0 106:64.0 107:560.0 108:290.0 109:71.0 110:395.0 111:105.0 113:1032.0 114:253.0 115:1508.0 116:877.0 117:33848.0 118:3267.0 119:2907.0 120:140.0 121:96.0 122:8.0 124:18.0 125:13.0 127:531.0 128:50.0 129:6995.0 130:178…	C00639	151152	JPIJQSOTBSSVTP-GBXIJSLDSA-N	509	717	562	638	652	513	697	692	637	303	617	497	570	483	522	670	662	1144
isoleucine	359251	158	15	85:1549.0 86:3001.0 87:645.0 88:285.0 89:271.0 90:580.0 91:64.0 92:52.0 95:58.0 96:323.0 97:189.0 98:829.0 99:977.0 100:9875.0 101:1414.0 102:3456.0 103:1535.0 104:311.0 105:134.0 111:127.0 112:440.0 113:373.0 114:1505.0 115:765.0 116:651.0 118:274.0 119:292.0 121:53.0 123:27.0 126:183.0 128:1693.0 129:920.0 130:964.0 131:1559.0 132:2068.0 133:2024.0 135:106.0 142:989.0 143:511.0 144:398.0 145:30…	C00407	6306	AGPKZVBTJJNPAG-WHFBIAKZSA-N	28828	8952	13836	33134	33209	25641	16830	8320	44905	44511	14064	30782	38630	11142	5771	38659	12854	32636
isocitric acid	617338	245	32122	85:2447.0 86:626.0 87:1258.0 88:847.0 89:1234.0 90:260.0 91:1069.0 92:228.0 93:230.0 94:47.0 95:3308.0 97:857.0 98:490.0 99:1992.0 100:157.0 101:1347.0 102:1246.0 103:1778.0 104:706.0 105:2996.0 106:205.0 107:136.0 108:170.0 109:137.0 110:130.0 111:512.0 112:175.0 113:5118.0 114:643.0 115:1659.0 116:2844.0 117:4523.0 118:958.0 119:1389.0 120:194.0 121:151.0 122:61.0 123:48.0 124:33.0 125:32.0 126…	C00451	5318532	ODBLHEXUDAPZAU-ZAFYKAAXSA-N	3350	1586	1540	1685	1776	1785	11804	8491	7594	6025	3911	3582	6772	8228	6807	5701	4374	11416
inulotriose	1131821	361	14686	85:202.0 86:12.0 87:146.0 88:80.0 89:386.0 90:24.0 91:42.0 92:8.0 93:9.0 94:17.0 95:51.0 96:71.0 97:207.0 98:32.0 99:143.0 100:33.0 101:514.0 102:178.0 103:6796.0 104:594.0 105:250.0 108:1.0 109:400.0 110:25.0 111:112.0 112:21.0 113:215.0 114:47.0 115:200.0 116:230.0 117:1582.0 118:135.0 119:143.0 120:21.0 121:20.0 122:9.0 123:22.0 124:17.0 125:80.0 126:58.0 127:217.0 128:57.0 129:4450.0 130:610.…	C01355	22833608	AIHDCSAXVMAMJH-GFBKWZILSA-N	251	92	145	178	135	96	245	116	175	552	22	701	224	54	53	294	331	425
inositol-4-monophosphate	846510	315	45351	85:1.0 86:238.0 87:154.0 88:1.0 99:434.0 101:763.0 103:1909.0 104:364.0 107:288.0 109:401.0 111:550.0 113:450.0 119:195.0 125:220.0 127:391.0 129:3705.0 130:1560.0 131:1864.0 132:3.0 133:4462.0 134:304.0 135:447.0 137:223.0 138:1.0 139:209.0 141:161.0 142:575.0 143:2116.0 144:28.0 147:20267.0 148:1900.0 149:2880.0 150:263.0 151:313.0 152:31.0 153:199.0 154:147.0 155:384.0 156:200.0 157:357.0 158:…	C03546	440043	INAPMGSXUVUWAF-GFWFORPUSA-N	350	170	182	126	143	285	203	228	540	821	136	381	244	217	151	432	437	709
hydroxylamine	255241	146	139	85:633.0 86:2313.0 87:825.0 88:529.0 91:101.0 92:48.0 96:39.0 99:99.0 100:1181.0 101:208.0 103:445.0 105:237.0 109:19.0 116:169.0 117:579.0 118:114.0 119:2103.0 120:482.0 121:248.0 124:18.0 126:27.0 129:42.0 131:1281.0 132:298.0 133:4524.0 135:417.0 136:79.0 142:20.0 144:27.0 145:78.0 146:4294.0 147:2233.0 148:673.0 149:132.0 161:231.0 172:17.0 187:19.0 188:77.0 190:14.0 204:105.0 205:68.0 238:22…	C00192	787	AVXURJPOCDRRFD-UHFFFAOYSA-N	2975	3128	1725	1609	7416	5912	3300	3845	3396	12129	2648	69199	2325	1977	6119	32161	102402	42858
hydroxycarbamate NIST	325948	278	7010	86:1090.0 87:384.0 89:78.0 99:251.0 102:276.0 107:178.0 108:1.0 110:207.0 119:381.0 127:1.0 131:531.0 132:298.0 133:1122.0 135:10.0 143:27.0 146:671.0 147:8487.0 148:1209.0 149:624.0 155:128.0 157:23.0 160:1255.0 161:198.0 162:131.0 163:12.0 169:38.0 171:2468.0 172:143.0 173:288.0 186:141.0 189:1974.0 190:204.0 193:109.0 194:27.0 205:140.0 206:5.0 207:302.0 208:56.0 209:7.0 221:55.0 261:10.0 267:…		16639161	DRAJWRKLRBNJRQ-UHFFFAOYSA-M	822	781	446	440	2025	1156	857	995	599	2696	718	13245	684	415	420	5225	15029	7739
histidine	663790	154	150	85:2111.0 91:78.0 92:216.0 93:168.0 96:546.0 97:628.0 98:534.0 99:1060.0 100:5400.0 104:467.0 105:300.0 106:130.0 110:273.0 112:1060.0 113:608.0 116:436.0 117:2105.0 118:701.0 119:507.0 120:167.0 122:47.0 125:129.0 126:813.0 127:915.0 128:1600.0 129:1815.0 130:896.0 131:728.0 132:1925.0 133:1640.0 134:509.0 135:105.0 136:198.0 137:126.0 138:252.0 139:546.0 141:244.0 143:889.0 145:717.0 148:542.0 …	C00135	6274	HNDVDQJCIGZPNO-YFKPBYRVSA-N	859	348	416	1125	1049	842	118	173	6004	1184	353	809	815	577	1098	821	694	2473
hexose NIST	682268	204	62272	85:48677.0 86:2382.0 87:1357.0 88:237.0 97:3053.0 98:1688.0 99:19690.0 101:7152.0 103:9082.0 104:959.0 107:444.0 108:164.0 109:1312.0 110:985.0 111:4373.0 112:3059.0 113:14871.0 114:506.0 115:1207.0 116:2930.0 117:7933.0 118:1021.0 119:1750.0 120:187.0 124:485.0 125:2638.0 126:2884.0 127:8507.0 128:346.0 129:15117.0 131:7244.0 132:206.0 133:15243.0 134:2115.0 135:1674.0 136:166.0 137:327.0 141:43…		206	WQZGKKKJIJFFOK-UHFFFAOYSA-N	21760	259653	93824	583067	200172	529307	301195	383614	772009	23387	23053	22303	80189	91888	760144	140252	201605	201054
hexonic acid	698302	217	100866	85:4516.0 86:1527.0 87:7244.0 88:3762.0 89:20346.0 90:1668.0 91:1161.0 92:385.0 93:296.0 94:327.0 95:832.0 96:443.0 97:3951.0 98:678.0 99:5414.0 100:1202.0 101:19281.0 102:19463.0 103:145699.0 104:14299.0 105:7979.0 106:535.0 107:1368.0 108:238.0 109:357.0 110:174.0 111:2060.0 112:443.0 113:4047.0 114:728.0 115:6155.0 116:5400.0 117:71550.0 118:7479.0 119:7784.0 120:708.0 121:457.0 122:71.0 123:2…		604	RGHNJXZEOKUKBD-UHFFFAOYSA-N	1268	4162	996	6178	1706	1693	3522	4457	3309	2746	2456	2059	3187	7945	1930	4515	2443	2558
heptadecanoic acid	751309	117	727	86:84.0 89:126.0 93:146.0 95:297.0 97:364.0 98:171.0 99:152.0 101:71.0 105:120.0 107:47.0 109:65.0 111:142.0 112:68.0 113:69.0 116:319.0 117:6884.0 118:515.0 119:190.0 123:26.0 125:38.0 129:2928.0 130:357.0 131:779.0 132:2003.0 133:510.0 134:126.0 141:18.0 143:248.0 145:1080.0 146:130.0 149:39.0 152:19.0 153:14.0 159:91.0 163:18.0 171:63.0 174:86.0 177:28.0 182:19.0 187:82.0 189:15.0 197:18.0 201…		10465	KEMQGTRYUADPNZ-UHFFFAOYSA-N	972	633	910	1273	1173	729	1079	1024	3080	5288	1417	4014	3226	3296	3276	3733	6630	12331
guanine	744307	352	2519	85:485.0 86:288.0 87:42.0 89:317.0 95:86.0 98:175.0 99:1474.0 100:782.0 101:980.0 102:75.0 103:1581.0 104:106.0 105:14.0 110:49.0 111:272.0 112:15.0 113:289.0 114:183.0 115:231.0 116:930.0 117:753.0 118:116.0 119:40.0 122:16.0 124:27.0 125:94.0 126:14.0 127:102.0 128:117.0 129:1922.0 130:538.0 131:1046.0 132:378.0 133:1248.0 135:247.0 137:42.0 138:19.0 139:86.0 140:23.0 141:220.0 142:118.0 143:24…	C00242	764	UYTPUPDQBNUYGX-UHFFFAOYSA-N	445	306	331	521	446	101	486	420	695	970	265	484	734	587	313	770	825	1124
glycolic acid	227636	177	1971	86:321.0 87:877.0 88:2215.0 89:1177.0 90:166.0 92:46.0 95:690.0 98:47.0 99:43.0 100:1.0 101:491.0 102:395.0 103:3236.0 104:445.0 105:759.0 106:5.0 107:431.0 110:197.0 113:123.0 114:1.0 115:778.0 116:235.0 117:2708.0 118:351.0 119:694.0 120:123.0 121:18.0 124:3.0 131:2476.0 132:305.0 133:6921.0 134:1259.0 135:297.0 144:1.0 146:382.0 147:57199.0 148:9255.0 149:5731.0 150:464.0 151:221.0 161:3331.0 …	C00160	757	AEMRFAOFKBGASW-UHFFFAOYSA-N	646	403	525	467	487	473	537	514	824	2771	848	1363	1737	776	728	2991	4593	5016
glycine	368707	248	6	85:2882.0 86:87494.0 87:10917.0 88:4018.0 89:822.0 92:65.0 93:42.0 94:27.0 95:426.0 96:50.0 97:67.0 99:1489.0 100:53029.0 101:10140.0 102:5892.0 103:928.0 105:1276.0 110:146.0 113:1787.0 114:44.0 115:2820.0 116:1864.0 117:12472.0 118:47.0 119:3422.0 122:40.0 123:85.0 125:63.0 129:156.0 130:9640.0 131:7466.0 132:862.0 133:31722.0 134:5661.0 135:2633.0 144:2949.0 145:349.0 146:1208.0 147:26782.0 14…	C00037	750	DHMQDGOQFOQNFH-UHFFFAOYSA-N	794	333	345	372	492	344	448	455	1501	995	594	930	920	730	1369	1170	781	2238
glycerol-alpha-phosphate	593299	357	62254	87:8694.0 88:4191.0 89:11433.0 91:1884.0 92:79.0 93:566.0 94:275.0 101:102101.0 102:12242.0 103:100742.0 104:10244.0 105:10029.0 106:1478.0 107:3362.0 108:394.0 109:1271.0 114:1073.0 115:21169.0 116:22830.0 117:21094.0 118:3210.0 119:10846.0 120:1726.0 121:5718.0 122:528.0 123:2359.0 124:280.0 129:67176.0 130:12007.0 131:50454.0 132:6337.0 133:92102.0 134:12770.0 135:27101.0 136:3144.0 137:9042.0…	C03189	754	AWUCVROLDVIAJX-UHFFFAOYSA-N	356	212	238	183	620	66	1020	987	4286	1085	193	575	1198	1797	1577	893	700	2168
glycerol-3-galactoside	805227	204	1693	89:176.0 90:53.0 99:49.0 101:827.0 102:83.0 103:3126.0 104:331.0 105:191.0 109:15.0 113:33.0 115:65.0 116:293.0 117:746.0 118:35.0 119:28.0 122:1.0 123:8.0 128:61.0 129:2561.0 130:485.0 131:662.0 132:17.0 133:977.0 135:25.0 141:39.0 142:42.0 143:281.0 147:3311.0 148:255.0 149:318.0 151:50.0 155:78.0 156:127.0 157:175.0 159:38.0 160:42.0 161:110.0 163:57.0 169:415.0 170:55.0 171:14.0 175:57.0 177:…	C05401	16048618	NHJUPBDCSOGIKX-NTXXKDEISA-N	3587	4719	5584	6996	5566	4598	4827	4100	4949	8482	7260	11710	8816	5237	2539	10790	16029	10602
glycerol	344466	205	30	85:1069.0 86:1979.0 87:2157.0 88:1086.0 89:5466.0 90:494.0 91:283.0 94:134.0 97:170.0 99:483.0 100:547.0 101:7688.0 102:1229.0 103:30772.0 104:2994.0 105:1697.0 106:143.0 108:135.0 109:140.0 111:130.0 112:89.0 113:993.0 114:232.0 115:2539.0 116:2329.0 117:35562.0 118:3659.0 119:3831.0 120:444.0 121:441.0 122:107.0 123:185.0 124:113.0 128:225.0 129:5116.0 130:612.0 131:6207.0 132:1094.0 133:25238.…	C00116	753	PEDCQBHIVMGVHV-UHFFFAOYSA-N	31094	19264	19650	25117	66037	16613	41217	32367	206094	45859	21131	50386	110222	181103	774097	262355	280010	251711
glyceric acid	377495	189	48	87:199.0 89:698.0 90:111.0 93:56.0 98:33.0 99:176.0 100:63.0 101:1315.0 102:3672.0 103:4054.0 104:371.0 105:293.0 106:106.0 107:60.0 108:48.0 113:36.0 114:94.0 115:261.0 116:366.0 117:2480.0 119:409.0 122:34.0 130:941.0 131:1036.0 133:4658.0 135:416.0 142:23.0 147:8908.0 148:1388.0 149:813.0 157:22.0 158:22.0 159:33.0 161:42.0 162:30.0 163:86.0 166:42.0 175:382.0 176:31.0 177:220.0 189:3993.0 190…	C00258	439194	RBNPOMFGQQGHHO-UWTATZPHSA-N	6632	3006	3605	4055	5617	3992	5104	4882	4858	12388	6028	8444	8365	3692	1727	9323	7136	7739
glutaric acid	421596	261	16952	85:4857.0 86:408.0 87:632.0 88:1429.0 89:752.0 92:72.0 93:162.0 94:11.0 95:581.0 97:15164.0 98:1176.0 99:2227.0 101:4169.0 102:981.0 103:27.0 106:67.0 107:367.0 110:432.0 111:140.0 113:709.0 114:83.0 115:2230.0 116:9480.0 117:5385.0 118:622.0 119:88.0 123:1269.0 124:368.0 126:294.0 127:328.0 128:231.0 129:14698.0 130:6115.0 131:3690.0 132:878.0 133:5237.0 138:106.0 140:284.0 141:16.0 142:59.0 143…	C00489	743	JFCQEDHGNNZCLN-UHFFFAOYSA-N	65	43	59	50	13	43	76	68	60	418	47	199	154	77	68	365	412	470
glutamine	600315	156	18	85:588.0 86:773.0 87:527.0 88:297.0 89:472.0 90:276.0 91:144.0 92:65.0 93:78.0 94:61.0 95:137.0 96:185.0 97:201.0 98:705.0 99:418.0 100:4218.0 101:1051.0 102:801.0 104:146.0 105:125.0 107:73.0 110:227.0 111:76.0 112:1090.0 113:753.0 114:2855.0 115:2580.0 116:2463.0 117:1187.0 118:279.0 119:308.0 122:34.0 124:65.0 125:100.0 126:1306.0 128:4527.0 129:1216.0 130:1701.0 131:3856.0 132:1540.0 133:2992…	C00064	5961	ZDXPYRJPNDTMRX-VKHMYHEASA-N	5245	3129	3171	10364	10798	4283	7179	5452	39242	6532	1868	4512	11580	7443	10574	14385	15166	9053
glutamic acid	529100	246	28	85:1143.0 86:983.0 87:725.0 88:453.0 89:313.0 90:36.0 91:51.0 95:189.0 96:269.0 97:224.0 98:467.0 99:626.0 100:5243.0 101:1252.0 102:493.0 103:1043.0 104:79.0 105:259.0 108:335.0 109:58.0 110:448.0 111:44.0 112:737.0 113:669.0 114:1398.0 115:911.0 116:669.0 117:712.0 118:217.0 119:303.0 120:26.0 122:179.0 123:41.0 125:90.0 126:202.0 127:190.0 128:17149.0 129:3445.0 130:1476.0 131:1330.0 132:969.0…	C00025	33032	WHUUTDBJXJRKMK-VKHMYHEASA-N	19302	18620	24700	24933	21023	23884	30107	22450	61326	27074	20297	6601	48547	26827	14100	59832	26796	32725
glucose-6-phosphate	818275	387	308	89:2051.0 90:203.0 91:178.0 94:11.0 95:62.0 98:94.0 99:125.0 100:221.0 101:1887.0 102:354.0 103:2375.0 104:220.0 105:395.0 107:50.0 109:82.0 111:94.0 112:58.0 113:214.0 115:231.0 116:632.0 117:455.0 119:268.0 121:26.0 122:30.0 125:55.0 128:126.0 129:3069.0 130:602.0 131:1273.0 132:58.0 133:2409.0 134:158.0 135:122.0 137:37.0 140:51.0 141:115.0 142:97.0 143:74.0 144:29.0 145:148.0 146:37.0 147:487…	C00092	5958	NBSCHQHZLSJFNQ-GASJEMHNSA-N	756	621	294	1088	725	919	1490	2122	3291	1119	166	169	421	229	152	1281	281	185
glucose-1-phosphate	597071	217	62291	109:205.0 122:68.0 129:4600.0 133:7138.0 134:1131.0 135:846.0 147:23317.0 149:2978.0 169:684.0 182:51.0 185:16.0 191:2374.0 203:1251.0 208:13.0 209:212.0 217:54427.0 218:15599.0 219:5988.0 220:998.0 222:106.0 230:73.0 231:434.0 232:4671.0 233:1453.0 234:392.0 241:322.0 242:193.0 247:70.0 255:297.0 257:334.0 262:72.0 280:196.0 285:122.0 290:8.0 291:94.0 294:204.0 295:264.0 296:153.0 302:10.0 304:1…	C00103	65533	HXXFSFRBOHSIMQ-VFUOTHLCSA-N	7616	4134	5042	4657	4427	6465	10821	7915	13503	22726	5583	12895	11735	5857	3608	25485	22521	19211
glucose	650867	319	5	85:8086.0 86:11427.0 87:11651.0 88:7928.0 89:100314.0 90:8478.0 91:4620.0 92:397.0 93:206.0 94:821.0 95:652.0 96:898.0 97:3635.0 98:2475.0 99:9503.0 100:22000.0 101:34521.0 102:17924.0 103:194583.0 104:19618.0 105:50627.0 106:5040.0 107:1934.0 108:375.0 109:525.0 110:1483.0 111:3999.0 112:3200.0 113:7268.0 114:21434.0 115:15337.0 116:11291.0 117:146841.0 118:15191.0 119:15558.0 120:1398.0 121:846…	C00221	64689	WQZGKKKJIJFFOK-VFUOTHLCSA-N	212661	786254	737113	1321509	1090177	1139830	939400	901839	1140848	160413	514292	170953	1592866	1420634	1630022	1063876	862565	715254
gluconic acid	693148	333	7501	87:39.0 89:155.0 99:15.0 100:306.0 101:268.0 102:393.0 103:2729.0 104:264.0 105:196.0 109:2.0 111:2.0 113:144.0 116:8.0 117:1117.0 118:12.0 127:30.0 129:1186.0 130:285.0 131:546.0 132:183.0 133:997.0 134:13.0 137:1.0 139:7.0 140:38.0 141:4.0 142:28.0 143:746.0 144:263.0 145:25.0 147:6161.0 148:1144.0 149:642.0 150:39.0 151:46.0 153:74.0 154:66.0 155:3.0 157:599.0 159:89.0 160:27.0 161:88.0 164:14…	C00800	6857417	RGHNJXZEOKUKBD-QTBDOELSSA-N	262	255	292	1069	1777	471	3179	3120	4405	562	1640	562	1075	4422	5507	1404	1406	3328
glucoheptulose	828606	217	3191	85:139.0 86:13.0 89:1593.0 91:2.0 94:55.0 97:1692.0 98:126.0 99:121.0 100:313.0 101:365.0 103:5867.0 104:480.0 105:349.0 109:19.0 111:2.0 114:1800.0 115:154.0 116:242.0 117:2040.0 118:246.0 119:195.0 120:35.0 122:30.0 128:61.0 129:1591.0 130:174.0 131:183.0 133:1318.0 134:156.0 136:15.0 141:68.0 142:187.0 143:391.0 144:75.0 147:6372.0 148:889.0 149:623.0 152:13.0 154:11.0 156:61.0 157:517.0 158:1…	C02076	5459879	HSNZZMHEPUFJNZ-SHUUEZRQSA-N	272	131	2453	434	186	332	419	560	401	836	269	709	2552	294	3643	793	3631	1269
galacturonic acid	678231	333	100864	85:3328.0 86:2445.0 87:3603.0 88:782.0 89:44008.0 90:3639.0 91:1843.0 92:220.0 93:222.0 94:157.0 95:157.0 96:1298.0 97:221.0 98:406.0 99:3894.0 100:6033.0 101:6202.0 102:10253.0 103:49613.0 104:5451.0 105:11641.0 106:429.0 107:431.0 110:178.0 111:1089.0 112:378.0 113:1562.0 114:2950.0 115:3002.0 116:2707.0 117:7878.0 118:852.0 119:4280.0 120:391.0 121:279.0 122:70.0 123:112.0 126:1010.0 127:2315.…	C08348	441476	AEMOLEFTQBMNLQ-DTEWXJGMSA-N	728	2342	1475	750	10255	720	951	1022	17840	1443	649	844	13777	83338	69606	1702	881	3128
galactose-6-phosphate	828102	387	84204	85:352.0 86:18.0 87:173.0 88:29.0 89:238.0 90:3.0 95:35.0 97:215.0 98:44.0 99:408.0 100:111.0 101:1564.0 102:235.0 103:2611.0 104:160.0 105:125.0 107:126.0 108:137.0 109:343.0 111:347.0 112:25.0 113:1282.0 114:117.0 115:510.0 116:778.0 117:1716.0 118:101.0 119:265.0 120:13.0 121:88.0 125:45.0 127:291.0 128:9.0 129:11377.0 130:1380.0 131:1525.0 132:194.0 133:3384.0 134:381.0 135:599.0 136:15.0 137…	C01113	439404	NBSCHQHZLSJFNQ-SVZMEOIVSA-N	76	81	28	111	74	95	239	233	825	338	27	143	116	107	35	226	194	150
galactonic acid	690882	292	4706	85:918.0 86:238.0 87:865.0 88:630.0 89:3376.0 90:737.0 91:316.0 95:57.0 96:68.0 97:1011.0 98:413.0 99:1406.0 100:448.0 101:4514.0 102:3806.0 103:26292.0 104:2417.0 105:1403.0 106:36.0 107:255.0 108:13.0 109:160.0 110:149.0 111:353.0 112:80.0 113:956.0 114:440.0 115:1587.0 116:1106.0 117:12863.0 118:1333.0 119:1189.0 124:209.0 125:121.0 126:8.0 127:610.0 128:752.0 129:11296.0 130:3317.0 131:4665.0…	C00880	128869	RGHNJXZEOKUKBD-MGCNEYSASA-N	1148	1257	1085	1581	1335	1464	2000	1867	1925	3597	3811	3041	3644	3806	3037	5518	3356	10462
galactinol	1017580	204	1975	85:17.0 86:36.0 87:46.0 88:20.0 97:9.0 99:36.0 101:68.0 102:47.0 103:1462.0 104:144.0 105:69.0 111:44.0 116:13.0 117:137.0 118:2.0 122:4.0 124:26.0 125:24.0 129:1340.0 130:121.0 131:155.0 133:138.0 136:13.0 139:5.0 140:38.0 142:58.0 143:185.0 144:24.0 147:1783.0 148:114.0 149:219.0 153:11.0 154:30.0 155:123.0 156:92.0 157:109.0 158:4.0 159:4.0 161:42.0 163:14.0 164:29.0 165:10.0 168:5.0 169:376.0…	C01235	11727586	VCWMRQDBPZKXKG-ZNVDUFQESA-N	15280	16494	19180	14156	11436	13951	7773	6638	10003	22925	11279	18903	10592	9509	6601	14186	14816	19326
fumaric acid	392338	245	64523	87:4096.0 89:14447.0 93:5424.0 95:1377.0 97:17909.0 98:22930.0 99:25859.0 103:25556.0 104:4519.0 105:12225.0 106:1044.0 108:401.0 109:85.0 111:5421.0 113:36144.0 114:4711.0 115:203643.0 116:17056.0 117:40588.0 118:8308.0 119:17857.0 120:1207.0 121:1194.0 122:832.0 123:134.0 126:21945.0 127:60663.0 128:24748.0 129:5497.0 131:43947.0 132:16519.0 133:243740.0 134:26331.0 135:17144.0 136:749.0 138:22…	C00122	444972	VZCYOOQTPOCHFL-OWOJBTEDSA-N	3137843	2782685	2974684	1984012	2028798	2262668	1759426	2077983	1016892	2019825	3468295	3144573	1252946	1324830	174848	1475631	2002266	1255723
fucose	578299	160	3009	85:191.0 89:328.0 91:5.0 98:6.0 100:250.0 101:182.0 103:132.0 105:64.0 107:33.0 117:5349.0 118:423.0 119:197.0 127:28.0 129:429.0 130:344.0 131:248.0 133:363.0 134:138.0 143:112.0 147:658.0 148:60.0 159:12.0 160:926.0 161:309.0 162:4.0 171:31.0 174:36.0 189:39.0 191:27.0 204:79.0 205:9.0 206:19.0 217:28.0 219:124.0 223:10.0 231:37.0 233:151.0 235:13.0 277:238.0 278:54.0 293:13.0 299:12.0 321:80.0…	C02095	439650	SHZGCJCMOBCMKK-FPRJBGLDSA-N	2351	3631	3544	2728	2478	2707	2812	1773	2462	2890	2995	2578	6088	10064	10880	3269	5205	7220
fructose-6-phosphate	804279	315	6431	85:175.0 86:55.0 87:366.0 88:157.0 89:2236.0 90:436.0 92:4.0 94:18.0 96:197.0 98:32.0 99:369.0 100:408.0 101:1519.0 102:775.0 103:257.0 104:1131.0 105:281.0 106:108.0 109:60.0 111:305.0 113:195.0 114:242.0 115:86.0 116:26.0 117:911.0 118:370.0 120:83.0 121:101.0 122:34.0 124:89.0 126:163.0 128:84.0 129:4295.0 130:1211.0 131:850.0 132:289.0 133:2271.0 134:314.0 135:693.0 136:141.0 137:22.0 138:85.…	C05345	440641	BGWGXPAPYGQALX-ARQDHWQXSA-N	448	371	217	638	539	460	928	1122	2058	841	156	337	613	516	115	750	694	689
fructose	645503	307	46233	86:171.0 87:63.0 88:30.0 89:1258.0 90:59.0 91:232.0 101:168.0 103:6469.0 105:334.0 114:645.0 115:59.0 117:1189.0 118:176.0 119:175.0 129:524.0 133:781.0 134:114.0 135:140.0 147:2317.0 148:248.0 171:77.0 172:84.0 173:97.0 189:276.0 191:40.0 201:27.0 202:30.0 204:248.0 216:15.0 217:2425.0 218:454.0 219:74.0 220:10.0 232:4.0 257:4.0 262:139.0 263:72.0 264:4.0 277:201.0 278:39.0 288:3.0 307:782.0 308…	C02336	439709	RFSUNEUAIZKAJO-ARQDHWQXSA-N	70890	363947	344730	238193	570177	471271	453805	506201	403517	36755	116738	37201	477419	137822	4395	270079	173047	100365
ferulic acid	732779	338	14814	85:35.0 86:52.0 87:36.0 88:252.0 89:926.0 90:120.0 91:235.0 92:43.0 93:27.0 94:29.0 95:40.0 97:6.0 98:21.0 99:29.0 101:30.0 102:222.0 103:196.0 104:38.0 105:67.0 106:8.0 107:131.0 109:38.0 110:53.0 111:14.0 112:24.0 114:2.0 115:318.0 116:103.0 117:412.0 118:150.0 119:161.0 120:2.0 121:50.0 122:3.0 123:12.0 125:13.0 126:30.0 127:39.0 128:15.0 129:111.0 130:123.0 131:114.0 132:24.0 133:221.0 134:13…	C01494	445858	KSEBMYQBYZTDHS-HWKANZROSA-N	213	141	198	103	127	116	234	188	475	383	341	376	393	176	148	678	525	704
ethanolamine	343800	174	45341	85:17544.0 86:175868.0 87:37978.0 88:16848.0 89:41209.0 90:4709.0 91:10643.0 92:1773.0 93:2745.0 94:638.0 95:902.0 96:1260.0 97:1477.0 98:2978.0 99:7231.0 100:169810.0 101:52380.0 102:24044.0 103:172854.0 104:24239.0 105:38562.0 106:5669.0 107:15911.0 108:1840.0 109:5126.0 110:2504.0 111:841.0 112:951.0 113:9857.0 114:19793.0 115:72673.0 116:28088.0 117:182126.0 118:22232.0 119:55318.0 120:8272.0…	C00189	700	HZAXFHJVJLSVMW-UHFFFAOYSA-N	202083	147067	147087	153180	174987	114101	143874	113322	113038	313224	105254	228503	211893	98734	25423	177816	207978	219076
erythritol	471922	217	92	86:57.0 87:443.0 89:682.0 90:92.0 99:480.0 100:41.0 101:1823.0 103:7046.0 104:676.0 105:300.0 106:59.0 109:27.0 111:45.0 113:474.0 115:473.0 116:1861.0 117:6123.0 118:476.0 119:295.0 127:453.0 129:1559.0 130:129.0 131:448.0 133:1902.0 134:216.0 144:53.0 147:9776.0 148:785.0 149:656.0 158:25.0 159:8.0 163:98.0 169:60.0 174:40.0 175:153.0 176:58.0 177:60.0 183:21.0 189:1255.0 190:194.0 191:893.0 19…	C00503	222285	UNXHWFMMPAWVPI-ZXZARUISSA-N	207	226	216	290	567	323	839	1362	2332	373	346	208	810	1996	2460	1694	1369	4007
enolpyruvate NIST	234394	217	16823	85:72.0 86:319.0 87:712.0 88:700.0 89:28.0 90:24.0 91:16.0 92:32.0 93:3.0 97:16.0 99:126.0 100:271.0 101:92.0 102:495.0 103:57.0 104:47.0 105:38.0 106:90.0 107:819.0 108:294.0 110:702.0 111:342.0 113:543.0 114:39.0 115:324.0 118:82.0 120:96.0 124:11.0 125:301.0 126:257.0 127:693.0 130:102.0 131:827.0 133:419.0 134:585.0 136:215.0 137:19.0 143:30.0 144:43.0 146:3.0 147:26175.0 148:4289.0 149:2351.…	C00074	1005	DTBNBXWJWCWCIK-UHFFFAOYSA-N	235	157	172	116	176	117	207	164	341	925	245	636	413	298	253	825	775	1339
dihydroxymalonic acid NIST	443241	307	14759	85:83.0 86:36.0 87:168.0 88:47.0 89:47.0 90:17.0 91:17.0 92:16.0 93:91.0 94:22.0 95:68.0 97:29.0 98:35.0 99:51.0 101:21.0 102:41.0 103:212.0 104:45.0 105:111.0 107:97.0 108:53.0 110:51.0 111:8.0 112:2.0 113:40.0 114:4.0 115:192.0 116:67.0 117:857.0 118:105.0 119:139.0 120:41.0 121:23.0 123:10.0 125:23.0 126:134.0 127:95.0 129:50.0 130:137.0 131:1355.0 132:300.0 133:983.0 134:162.0 135:76.0 136:22…		68412	VUCKYGJSXHHQOJ-UHFFFAOYSA-N	74569	58220	76415	49612	50226	35399	62154	24621	10401	94385	58675	49287	95999	67719	23601	73506	40668	33795
dihydroxyacetone	332120	89	22000	85:347.0 86:296.0 87:242.0 88:356.0 89:3561.0 90:168.0 97:34.0 98:98.0 99:129.0 100:1180.0 101:141.0 102:427.0 103:3726.0 104:261.0 105:358.0 110:95.0 111:8.0 114:1204.0 115:134.0 116:33.0 117:58.0 119:160.0 120:2.0 121:18.0 128:42.0 130:6.0 131:151.0 133:1424.0 134:167.0 135:46.0 136:7.0 139:4.0 142:708.0 143:3.0 147:3616.0 148:459.0 149:251.0 150:1.0 151:34.0 152:3.0 154:4.0 157:51.0 158:20.0 1…	C00184	670	RXKJFZQQPQGTFL-UHFFFAOYSA-N	471	488	664	423	550	274	627	549	519	881	1631	2708	597	473	588	2142	1625	2463
digalacturonic acid	980132	169	102845	85:2056.0 86:960.0 87:1666.0 88:817.0 89:10554.0 90:849.0 91:761.0 92:358.0 93:733.0 94:318.0 95:1065.0 96:1003.0 97:620.0 98:439.0 99:2181.0 100:2220.0 101:4245.0 102:3597.0 103:10746.0 104:1313.0 105:4236.0 106:368.0 107:335.0 108:96.0 109:225.0 110:226.0 111:990.0 112:366.0 113:1400.0 114:1494.0 115:3537.0 116:2670.0 117:6646.0 118:818.0 119:1770.0 120:244.0 121:416.0 122:219.0 123:428.0 124:1…	C02273	439694	IGSYEZFZPOZFNC-LKIWRGPLSA-N	1433	1144	776	1184	214	1407	1386	763	706	1602	1153	1579	227	3140	1811	1400	1356	2158
dehydroascorbic acid	633423	173	3163	85:4938.0 86:2632.0 87:3842.0 88:1599.0 89:36445.0 90:4196.0 91:3962.0 92:500.0 94:671.0 95:633.0 96:448.0 97:1730.0 98:1823.0 99:5999.0 100:7321.0 101:16741.0 102:6187.0 103:11081.0 104:1207.0 105:674.0 106:1178.0 108:899.0 109:458.0 110:290.0 111:2948.0 112:1836.0 113:6752.0 114:2900.0 115:4370.0 116:6371.0 117:18187.0 118:3044.0 119:4528.0 120:1247.0 121:273.0 124:120.0 126:1913.0 127:3252.0 1…	C05422	440667	SBJKKFFYIZUCET-JLAZNSOCSA-N	5215	4830	3476	5826	196	4117	183	311	850	16786	6852	13163	300	612	775	2624	3387	1159
cyanoalanine	404807	141	107144	86:1241.0 88:94.0 89:166.0 90:394.0 91:1170.0 94:55.0 95:85.0 96:6.0 97:265.0 98:1353.0 99:179.0 100:4140.0 101:369.0 102:641.0 103:2034.0 104:258.0 106:65.0 107:4456.0 108:489.0 109:498.0 110:1469.0 111:245.0 112:325.0 113:38.0 114:1063.0 115:472.0 116:337.0 118:1446.0 119:282.0 120:39.0 122:52.0 125:199.0 126:273.0 128:1168.0 129:240.0 130:2245.0 132:421.0 133:293.0 134:1843.0 136:161.0 138:37.…			ADGFNXYXROZUOG-VKHMYHEASA-N	2938	624	1634	1547	1464	923	266	194	339	4637	1352	3227	1636	647	348	2630	2631	3008
conduritol-beta-expoxide	701723	318	34065	85:102.0 86:7.0 88:11.0 93:17.0 95:84.0 99:141.0 100:46.0 101:367.0 102:34.0 103:1909.0 104:100.0 105:120.0 108:7.0 109:85.0 111:59.0 113:534.0 114:36.0 115:64.0 116:86.0 124:61.0 125:26.0 128:2.0 129:2049.0 130:323.0 131:745.0 132:109.0 133:2107.0 134:288.0 135:95.0 137:15.0 139:24.0 140:14.0 141:27.0 142:65.0 143:754.0 144:15.0 145:6.0 147:8476.0 148:1285.0 149:919.0 150:18.0 156:38.0 157:286.0…		9989541	ZHMWOVGZCINIHW-SPHYCDKFSA-N	357746	544379	359274	269160	260432	208140	421502	440339	403798	248391	355804	183442	162504	189910	121476	247320	140871	235104
citric acid	617342	273	288	85:108.0 87:167.0 88:92.0 89:136.0 92:58.0 93:86.0 95:193.0 96:108.0 97:78.0 99:605.0 100:143.0 101:223.0 102:92.0 103:336.0 104:70.0 105:58.0 109:24.0 110:55.0 111:256.0 112:15.0 114:87.0 115:639.0 116:312.0 117:522.0 118:105.0 119:62.0 120:32.0 124:17.0 125:53.0 126:49.0 127:177.0 128:22.0 129:915.0 131:952.0 132:92.0 133:1929.0 134:60.0 135:258.0 136:35.0 137:44.0 139:90.0 140:83.0 141:331.0 1…	C00158	311	KRKNYBCHXYNGOX-UHFFFAOYSA-N	153060	60996	73777	85413	94026	91057	476142	284384	244976	313603	233506	203219	395452	378685	375112	290129	219733	463253
citramalic acid	456203	247	16826	85:1091.0 86:111.0 98:257.0 99:18.0 100:60.0 101:12.0 110:204.0 113:1.0 114:49.0 115:1851.0 116:213.0 117:396.0 130:232.0 131:61.0 132:133.0 133:455.0 134:36.0 142:43.0 143:196.0 145:620.0 147:3368.0 148:292.0 149:356.0 157:133.0 163:393.0 172:749.0 173:94.0 184:92.0 185:314.0 189:130.0 190:22.0 203:434.0 204:37.0 205:70.0 214:79.0 215:43.0 217:200.0 221:78.0 222:7.0 230:23.0 231:379.0 232:100.0 …	C00815	1081	XFTRTWQBIOMVPK-UHFFFAOYSA-N	121	125	114	99	209	115	337	370	360	323	176	316	278	188	164	337	519	704
cerotinic aci	1033286	145	17982	85:1295.0 86:158.0 88:1.0 89:242.0 91:67.0 93:95.0 95:1309.0 96:191.0 97:1943.0 98:1236.0 99:444.0 101:240.0 102:74.0 104:114.0 105:273.0 106:1.0 108:119.0 109:514.0 111:676.0 112:371.0 113:1.0 114:1.0 115:99.0 116:520.0 117:19706.0 118:1850.0 119:625.0 120:16.0 121:455.0 122:38.0 123:291.0 124:92.0 125:288.0 129:8151.0 130:948.0 131:2365.0 132:8532.0 133:1938.0 134:337.0 135:577.0 136:86.0 137:2…		10469	XMHIUKTWLZUKEX-UHFFFAOYSA-N	205	106	263	136	178	135	220	116	304	1025	247	381	283	167	283	857	1006	1224
cellobiose	943858	160	16601	85:424.0 86:76.0 87:169.0 88:161.0 89:4008.0 90:391.0 91:438.0 92:82.0 95:173.0 96:344.0 97:791.0 98:171.0 99:410.0 100:998.0 101:1517.0 102:989.0 103:10221.0 104:1108.0 105:1717.0 106:161.0 107:163.0 108:20.0 109:431.0 110:194.0 111:328.0 112:17.0 113:564.0 114:484.0 115:793.0 116:616.0 117:7803.0 118:721.0 119:664.0 120:249.0 121:132.0 122:61.0 123:80.0 124:9.0 125:126.0 127:102.0 128:193.0 129…	C01971	6255		3396	388	2502	527	1129	654	505	500	575	7691	4461	3145	1206	1928	2042	1313	1125	1464
capric acid	452386	229	50422	86:58.0 95:73.0 100:128.0 115:203.0 116:59.0 117:1692.0 118:22.0 129:683.0 130:12.0 131:212.0 132:438.0 143:65.0 145:173.0 154:11.0 168:16.0 183:18.0 185:23.0 201:16.0 229:495.0 230:98.0 243:21.0 244:16.0 338:5.0 388:4.0 421:13.0 452:4.0 478:6.0 497:4.0	C01571	2969	GHVNFZFCNZKVNT-UHFFFAOYSA-N	191	108	175	152	133	127	131	135	166	1318	172	614	298	174	236	349	837	1089
butyrolactam NIST	277199	142	2047	85:20.0 86:58.0 88:236.0 89:101.0 99:89.0 100:965.0 101:112.0 102:36.0 107:15.0 108:64.0 110:113.0 112:60.0 113:20.0 114:80.0 115:83.0 116:36.0 134:97.0 140:21.0 142:4184.0 143:458.0 144:89.0 155:31.0 156:217.0 157:779.0 158:23.0 173:153.0 184:27.0 185:7.0 199:33.0 213:132.0 302:10.0 306:2.0 314:3.0		12025	HNJBEVLQSNELDL-UHFFFAOYSA-N	3487	1322	1669	3124	5080	1691	1113	845	2257	5099	1445	5771	4979	1448	711	4169	4712	2718
butane-2,3-diol NIST	205778	117	485	86:129.0 87:1127.0 88:621.0 94:64.0 101:985.0 102:817.0 103:711.0 104:132.0 105:215.0 106:25.0 110:70.0 113:133.0 115:634.0 116:608.0 117:34024.0 118:3483.0 119:1369.0 120:52.0 125:36.0 127:157.0 129:384.0 131:1115.0 132:285.0 133:2648.0 135:67.0 138:16.0 139:52.0 141:34.0 142:52.0 144:30.0 145:56.0 147:9540.0 148:2021.0 149:1454.0 150:98.0 157:44.0 161:36.0 166:51.0 167:48.0 170:14.0 171:19.0 17…	C03046	262	OWBTYPJTUOEWEK-UHFFFAOYSA-N	177	109	64	122	558	101	753	1190	830	552	124	822	2612	2241	1917	742	1875	2063
beta-sitosterol	1128225	129	3174	85:2766.0 86:101.0 87:57.0 89:458.0 91:5648.0 92:1009.0 93:4837.0 94:854.0 95:7005.0 96:398.0 97:1583.0 98:69.0 99:841.0 101:529.0 102:39.0 103:648.0 104:289.0 105:5798.0 106:1007.0 107:5082.0 108:945.0 109:3381.0 110:296.0 111:1228.0 112:109.0 113:310.0 114:25.0 115:1041.0 116:430.0 117:2402.0 118:725.0 119:4929.0 120:2342.0 121:4665.0 122:692.0 123:1370.0 124:121.0 125:512.0 127:195.0 128:627.0…	C01753	222284	KZJWDPNRJALLNS-VJSFXXLFSA-N	11584	9759	9910	7230	5600	7023	7267	6830	16987	63466	11506	51701	27259	18133	7092	37437	60771	74004
beta-gentiobiose	974676	204	2869	85:44.0 89:323.0 90:45.0 97:66.0 100:143.0 101:357.0 102:11.0 103:1389.0 104:109.0 105:182.0 110:62.0 113:26.0 115:97.0 116:294.0 117:441.0 119:7.0 126:3.0 127:8.0 128:78.0 129:1394.0 131:462.0 133:305.0 135:120.0 139:40.0 140:34.0 141:46.0 142:4.0 143:242.0 144:126.0 145:53.0 147:941.0 148:198.0 149:93.0 155:142.0 157:186.0 158:93.0 160:512.0 161:351.0 162:45.0 163:74.0 169:617.0 170:35.0 171:47…	C08240	441422	DLRVVLDZNNYCBX-LIZSDCNHSA-N	2160	1909	2586	4551	2464	2238	711	947	1167	2876	1485	2007	1283	3391	5787	1872	2475	3812
beta-alanine	435564	248	148	85:228.0 86:3117.0 87:240.0 90:32.0 93:32.0 95:19.0 99:386.0 100:1891.0 101:337.0 102:313.0 103:237.0 104:118.0 107:63.0 113:116.0 114:91.0 117:236.0 119:17.0 120:39.0 129:105.0 130:635.0 133:1533.0 134:301.0 135:92.0 137:24.0 142:51.0 146:224.0 147:2196.0 148:431.0 160:346.0 161:56.0 162:41.0 164:29.0 168:16.0 170:19.0 172:67.0 173:3.0 174:3380.0 175:583.0 176:292.0 181:27.0 187:19.0 188:94.0 18…	C00099	239	UCMIRNVEIXFBKS-UHFFFAOYSA-N	1054	954	1140	414	563	849	884	1960	1276	3900	1472	2686	2156	1365	1166	4023	4824	4097
benzylalcohol	281745	165	102729	87:3445.0 88:697.0 89:5513.0 90:1053.0 91:41775.0 92:3698.0 101:737.0 102:3302.0 103:8282.0 104:1325.0 105:4415.0 106:2170.0 108:159.0 111:81.0 113:390.0 115:5634.0 116:1228.0 117:1871.0 118:400.0 119:1606.0 120:458.0 121:679.0 123:767.0 124:235.0 131:9328.0 132:2916.0 133:5746.0 135:29636.0 136:3996.0 137:1592.0 139:5029.0 140:350.0 141:770.0 145:482.0 148:60255.0 149:49131.0 150:6486.0 151:1570…	C00556	244	WVDDGKGOMKODPV-UHFFFAOYSA-N	739	710	807	595	555	157	670	625	904	5084	664	3456	2134	1277	1005	4570	3168	4282
benzoic acid	339067	179	36	86:343.0 87:342.0 88:702.0 89:324.0 90:144.0 91:469.0 93:84.0 95:73.0 98:224.0 101:459.0 102:419.0 103:2363.0 105:19922.0 106:1506.0 107:541.0 108:41.0 109:28.0 115:81.0 116:11012.0 117:1187.0 118:403.0 119:326.0 120:194.0 121:192.0 128:258.0 130:1267.0 131:785.0 132:5944.0 133:1178.0 134:622.0 135:12484.0 136:1522.0 137:356.0 139:52.0 144:953.0 146:581.0 149:399.0 158:68.0 159:237.0 160:66.0 161…	C00180	243	WPYMKLBDIGXBTP-UHFFFAOYSA-N	2212	1803	2053	1316	1783	1448	2329	2485	3375	10408	2568	9543	4421	2737	1959	10846	13810	14354
aspartic acid	480387	232	79	87:91.0 96:51.0 97:57.0 98:86.0 99:100.0 100:3071.0 101:325.0 102:140.0 103:85.0 115:76.0 117:579.0 118:67.0 129:72.0 130:177.0 132:82.0 133:399.0 134:83.0 142:92.0 147:1028.0 148:289.0 149:74.0 160:33.0 163:47.0 164:28.0 173:22.0 174:51.0 188:319.0 189:76.0 190:42.0 202:314.0 203:31.0 204:79.0 216:94.0 218:511.0 219:116.0 220:18.0 232:2572.0 233:417.0 234:183.0 235:21.0 267:39.0 291:15.0 306:42.…	C00049	5960	CKLJMWTZIZZHCS-REOHCLBHSA-N	70749	31111	40366	66996	73120	54664	32480	22138	50818	68864	15844	40199	89520	39333	9559	106976	76956	39326
asparagine	553078	188	146	86:261.0 87:142.0 88:87.0 89:283.0 90:151.0 91:43.0 92:46.0 93:35.0 98:167.0 100:1725.0 101:112.0 102:22.0 104:36.0 107:43.0 108:48.0 109:43.0 111:105.0 112:77.0 113:62.0 114:223.0 115:405.0 116:5151.0 117:1014.0 118:309.0 119:90.0 120:36.0 125:136.0 126:95.0 128:266.0 130:448.0 131:829.0 132:2241.0 133:857.0 134:239.0 135:54.0 137:47.0 141:1377.0 142:341.0 143:178.0 144:126.0 145:46.0 146:126.0 …	C00152	6267	DCXYFEDJOCDNAF-REOHCLBHSA-N	15111	6892	8620	8749	6677	8905	3088	2707	3434	30860	6486	21131	10561	3025	3720	21141	29464	21264
arachidic acid	856421	117	291	85:167.0 89:444.0 90:10.0 92:58.0 93:400.0 94:80.0 95:656.0 98:494.0 99:384.0 100:46.0 102:86.0 105:51.0 107:116.0 110:60.0 111:101.0 113:12.0 115:21.0 116:933.0 117:16860.0 118:1459.0 119:650.0 120:71.0 125:117.0 128:67.0 129:7682.0 130:803.0 132:6486.0 133:1341.0 134:343.0 135:92.0 137:72.0 138:29.0 140:58.0 141:48.0 143:611.0 144:144.0 145:3932.0 146:417.0 157:65.0 159:172.0 160:80.0 161:46.0 …	C06425	10467	VKOBVWXKNCXXDE-UHFFFAOYSA-N	3734	2000	1977	2466	1947	1485	2978	3291	5618	8651	2828	6173	4704	5177	4155	2813	8780	18196
alpha-ketoglutarate	507392	198	294	85:208.0 87:154.0 89:4657.0 90:84.0 91:201.0 94:49.0 98:155.0 99:133.0 101:112.0 102:113.0 103:234.0 110:90.0 112:1654.0 113:180.0 114:75.0 115:296.0 118:19.0 125:56.0 126:615.0 128:246.0 129:323.0 131:331.0 133:422.0 135:87.0 142:51.0 143:95.0 144:23.0 145:67.0 147:7768.0 148:1161.0 149:693.0 152:14.0 154:243.0 155:35.0 156:3139.0 157:398.0 158:205.0 159:36.0 160:14.0 161:16.0 163:100.0 170:1125…	C00026	51	KPGXRSRHYNQIFN-UHFFFAOYSA-N	2766	1130	1023	3465	3897	2132	6888	7427	2401	2985	1130	1726	1984	1715	1086	2955	1693	3233
alpha-aminoadipic acid	574115	260	88142	85:1562.0 86:5.0 87:198.0 97:77.0 98:490.0 99:503.0 100:851.0 101:86.0 102:62.0 107:134.0 110:4.0 111:8.0 112:202.0 113:384.0 114:111.0 115:510.0 116:303.0 128:1242.0 129:1006.0 130:507.0 131:384.0 133:347.0 134:5.0 138:1.0 140:14.0 141:34.0 142:64.0 143:82.0 144:51.0 145:17.0 149:134.0 152:1.0 154:172.0 155:99.0 156:201.0 164:35.0 165:2.0 167:1.0 169:4.0 170:196.0 171:23.0 172:97.0 173:152.0 174…	C00956	92136	OYIFNHCXNCRBQI-BYPYZUCNSA-N	2037	643	1366	459	223	556	100	67	255	4214	1067	2115	570	469	204	623	337	1929
allantoic acid	647453	331	16708	85:160.0 86:711.0 87:26.0 89:264.0 91:63.0 99:784.0 100:8165.0 101:1165.0 102:656.0 105:85.0 107:119.0 112:15.0 113:117.0 114:77.0 115:164.0 116:846.0 117:255.0 118:1.0 119:173.0 122:21.0 127:235.0 129:238.0 130:1765.0 131:780.0 132:465.0 133:1382.0 136:13.0 141:200.0 142:719.0 143:210.0 144:12.0 145:31.0 146:3257.0 147:3195.0 148:897.0 155:89.0 157:198.0 158:151.0 159:263.0 160:6.0 161:19.0 167:…	C00499	203	NUCLJNSWZCHRKL-UHFFFAOYSA-N	406	318	533	6302	6136	7742	6068	6588	7713	1050	161	1081	8842	331	7557	647	32832	1244
alanine	244189	116	2	85:3158.0 86:13644.0 87:4068.0 88:3439.0 89:983.0 90:196.0 91:253.0 93:372.0 94:6680.0 95:665.0 97:207.0 98:1020.0 99:805.0 100:24444.0 101:7141.0 102:7827.0 103:18348.0 104:1762.0 105:2019.0 107:860.0 110:602.0 112:751.0 113:917.0 114:4190.0 115:4871.0 116:395401.0 117:48488.0 118:16494.0 119:2692.0 120:172.0 127:1339.0 128:5915.0 129:862.0 130:2771.0 131:6829.0 132:2965.0 133:10359.0 134:1720.0…	C00041	5950	QNAYBMKLOCPYGJ-REOHCLBHSA-N	15697	15250	16483	33566	60174	13109	23498	20938	136924	30556	11587	33974	92645	36032	52025	82416	63052	53895
adipic acid	474435	111	125	85:2037.0 86:2852.0 87:703.0 88:641.0 89:904.0 90:27.0 91:64.0 92:167.0 93:122.0 94:58.0 95:60.0 96:79.0 97:441.0 99:4029.0 100:405.0 101:502.0 102:524.0 105:259.0 107:59.0 108:26.0 109:187.0 110:362.0 111:58622.0 112:3744.0 113:1086.0 114:171.0 115:1351.0 116:2824.0 117:11244.0 118:1055.0 119:703.0 120:50.0 123:10.0 124:19.0 125:208.0 126:57.0 128:229.0 129:9390.0 130:2687.0 131:1989.0 132:910.0…	C06104	196	WNLRTRBMVRJNCN-UHFFFAOYSA-N	402	331	336	430	396	301	671	565	619	1204	433	1514	1137	416	366	1281	1000	1884
adenosine	918039	236	290	85:353.0 86:112.0 89:208.0 95:41.0 98:54.0 99:460.0 100:35.0 101:439.0 102:88.0 103:2553.0 104:236.0 105:110.0 109:159.0 111:217.0 113:236.0 115:473.0 116:284.0 117:469.0 119:106.0 120:28.0 126:71.0 129:719.0 130:43.0 131:300.0 132:124.0 133:869.0 134:103.0 135:182.0 136:60.0 137:23.0 138:121.0 139:38.0 142:46.0 143:329.0 144:32.0 145:58.0 147:1456.0 148:317.0 149:320.0 151:23.0 153:75.0 155:49.0…	C00212	60961	OIRDTQYFTABQOQ-KQYNXXCUSA-N	3663	85	1421	5717	4686	2532	2769	1798	2376	10960	2371	8457	8234	4785	2367	7847	8249	280
aconitic acid	586815	229	29	85:823.0 86:194.0 87:662.0 88:337.0 89:711.0 90:119.0 91:200.0 93:1018.0 94:224.0 95:1683.0 96:1733.0 97:6038.0 98:1174.0 99:1242.0 100:178.0 101:600.0 102:310.0 103:1548.0 104:242.0 105:655.0 107:259.0 108:172.0 109:241.0 110:546.0 111:911.0 112:674.0 113:694.0 115:1207.0 116:392.0 117:2280.0 118:273.0 119:1093.0 120:174.0 121:326.0 122:39.0 123:487.0 124:76.0 125:294.0 126:191.0 127:456.0 128:2…	C00417	643757	GTZCVFVGUGFEME-IWQZZHSRSA-N	1494	628	775	627	920	486	2471	1654	1341	3478	2686	2228	4126	3228	485	2678	2118	5336
6-deoxyglucose	573663	117	85102	85:1382.0 86:894.0 87:839.0 88:367.0 89:5317.0 90:407.0 91:305.0 95:82.0 96:126.0 97:153.0 98:192.0 99:868.0 100:2605.0 101:2321.0 102:1181.0 103:5551.0 104:561.0 105:2504.0 106:242.0 107:146.0 108:149.0 109:70.0 110:120.0 111:250.0 112:338.0 113:533.0 114:1548.0 115:2124.0 116:1054.0 117:90320.0 118:9236.0 119:3823.0 120:191.0 121:50.0 122:58.0 124:133.0 125:98.0 126:205.0 127:703.0 128:771.0 12…	C08352	441480	SHZGCJCMOBCMKK-DVKNGEFBSA-N	3827	3892	4432	3676	16442	3041	8201	9779	15374	5995	5007	6177	35766	147331	256120	63882	41075	87679
6-deoxyglucitol NIST	596111	319	33458	85:700.0 86:543.0 87:861.0 88:477.0 89:2187.0 90:170.0 91:80.0 95:702.0 98:1.0 99:585.0 100:206.0 101:3261.0 102:617.0 103:11118.0 104:1086.0 105:590.0 107:33.0 110:22.0 111:180.0 112:30.0 113:432.0 114:101.0 115:1563.0 116:1327.0 117:44565.0 118:4828.0 119:2295.0 120:120.0 121:2.0 123:33.0 125:17.0 127:236.0 128:1.0 129:11360.0 130:1455.0 131:5741.0 132:609.0 133:5630.0 134:701.0 135:477.0 140:2…		151266	SKCKOFZKJLZSFA-JGWLITMVSA-N	50	66	41	35	24	55	124	132	212	294	42	121	86	155	74	250	425	635
5-aminovaleric acid	536657	174	1698	85:189.0 86:2159.0 87:251.0 97:75.0 98:42.0 99:58.0 100:1189.0 101:180.0 102:422.0 107:116.0 109:25.0 112:223.0 114:52.0 115:46.0 116:194.0 117:280.0 123:29.0 125:1.0 126:134.0 128:21.0 129:828.0 130:249.0 131:289.0 132:190.0 133:45.0 135:16.0 146:99.0 148:253.0 152:19.0 154:184.0 156:230.0 157:40.0 158:71.0 160:40.0 170:64.0 172:165.0 174:8981.0 175:1547.0 176:642.0 177:54.0 186:31.0 188:42.0 19…	C00431	138	JJMDCOVWQOJGCB-UHFFFAOYSA-N	1331	788	915	368	326	202	330	266	172	2781	1016	1246	1054	441	280	1385	762	605
4-hydroxybenzoate	537925	223	34016	85:234.0 86:343.0 87:138.0 88:10.0 89:445.0 90:153.0 91:1213.0 92:426.0 94:40.0 95:138.0 97:24.0 99:110.0 100:926.0 102:103.0 103:924.0 104:382.0 105:205.0 107:273.0 108:181.0 109:237.0 110:52.0 111:54.0 112:151.0 113:137.0 114:118.0 115:619.0 116:25.0 117:1204.0 118:246.0 119:2.0 120:165.0 121:272.0 122:78.0 126:804.0 128:1.0 129:116.0 130:67.0 131:85.0 132:195.0 133:25.0 134:349.0 135:418.0 136…	C00156	135	FJKROLUGYXJWQN-UHFFFAOYSA-N	137	86	93	57	103	82	141	153	258	711	151	606	325	215	189	611	725	694
4-aminobutyric acid	488730	304	1842	85:2931.0 86:36127.0 88:1868.0 89:824.0 90:367.0 91:21.0 92:27.0 93:383.0 94:61.0 95:474.0 96:289.0 97:896.0 98:1926.0 99:2673.0 100:23284.0 101:4921.0 102:4701.0 103:1487.0 104:675.0 105:715.0 106:24.0 107:184.0 108:203.0 109:406.0 110:716.0 111:335.0 112:2089.0 113:1884.0 114:3527.0 115:3212.0 116:3300.0 117:5040.0 118:1020.0 119:1376.0 120:195.0 121:54.0 122:39.0 123:55.0 124:233.0 125:201.0 1…	C00334	119	BTCSSZJGUNDROE-UHFFFAOYSA-N	24933	7634	10614	21461	34164	13081	8839	5461	17583	28089	8947	33092	26985	4706	2934	23473	21140	11586
3,4-dihydroxycinnamic acid	748847	219	16546	85:1780.0 86:20.0 87:24.0 88:1684.0 89:4807.0 90:388.0 91:739.0 92:85.0 93:33.0 94:49.0 95:700.0 97:1259.0 98:647.0 99:413.0 101:816.0 102:963.0 103:1469.0 104:421.0 105:1160.0 106:113.0 107:601.0 108:95.0 109:940.0 110:199.0 111:64.0 112:116.0 113:303.0 115:3976.0 116:1253.0 117:4062.0 118:601.0 119:1232.0 120:1.0 121:523.0 122:115.0 123:7.0 124:63.0 125:51.0 127:648.0 128:467.0 129:1690.0 130:4…	C01197	689043	QAIPRVGONGVQAS-DUXPYHPUSA-N	177	188	240	167	163	177	181	215	403	741	366	411	399	350	314	774	831	1354
3-hydroxy-3-methylglutaric acid	521554	247	32000	85:626.0 88:16.0 99:275.0 100:730.0 101:73.0 102:61.0 103:177.0 105:4.0 109:1920.0 110:105.0 111:74.0 112:83.0 113:58.0 114:82.0 115:2396.0 116:497.0 117:648.0 119:126.0 122:1.0 128:36.0 129:150.0 131:335.0 133:955.0 134:20.0 135:5.0 140:38.0 141:84.0 142:47.0 144:16.0 147:3623.0 148:545.0 149:525.0 150:59.0 151:23.0 157:174.0 159:95.0 163:168.0 164:7.0 170:7.0 171:247.0 172:45.0 183:513.0 184:30…	C03761	1662	NPOAOTPXWNWTSH-UHFFFAOYSA-N	81	114	103	96	95	97	169	167	240	413	53	260	93	91	123	305	287	425
2-monopalmitin	890356	129	2080	85:1173.0 86:178.0 88:144.0 89:1066.0 90:126.0 91:140.0 94:99.0 95:941.0 96:63.0 97:733.0 98:502.0 99:592.0 100:60.0 101:2348.0 102:302.0 103:7151.0 104:680.0 105:645.0 107:102.0 109:408.0 111:290.0 112:75.0 113:755.0 115:765.0 116:501.0 117:1096.0 118:156.0 119:207.0 123:127.0 125:88.0 127:131.0 128:189.0 129:12972.0 130:1803.0 131:2768.0 132:385.0 133:1642.0 134:217.0 135:186.0 137:85.0 139:19.…		123409	BBNYCLAREVXOSG-UHFFFAOYSA-N	478	338	440	279	380	138	375	328	627	1781	600	1652	930	1166	803	1226	2312	974
2-monoolein	941794	129	84531	85:232.0 87:211.0 88:58.0 89:445.0 91:823.0 92:128.0 93:916.0 94:354.0 95:1224.0 96:388.0 97:243.0 98:63.0 99:217.0 101:1656.0 102:154.0 103:14217.0 104:1223.0 105:902.0 107:335.0 108:145.0 109:395.0 110:153.0 111:102.0 112:25.0 113:248.0 114:23.0 115:284.0 116:221.0 117:652.0 119:259.0 120:34.0 121:300.0 122:28.0 123:125.0 124:65.0 125:21.0 128:32.0 129:8919.0 130:1155.0 131:1582.0 132:109.0 133…		5319879	UPWGQKDVAURUGE-KTKRTIGZSA-N	11086	2500	8348	2518	2046	2589	11708	265	5166	24556	15211	10935	3970	10531	10339	3245	12410	5396
2-methylglyceric acid NIST	372491	219	1755	85:468.0 86:410.0 90:4.0 99:95.0 100:150.0 101:334.0 102:650.0 103:1303.0 104:117.0 107:177.0 110:383.0 113:27.0 114:5.0 115:583.0 116:784.0 117:203.0 118:152.0 119:88.0 120:1.0 126:1.0 129:3186.0 130:835.0 131:2686.0 132:167.0 133:2046.0 134:488.0 135:105.0 136:18.0 143:101.0 144:86.0 146:77.0 147:6607.0 148:872.0 149:1136.0 150:138.0 151:64.0 155:31.0 159:17.0 160:27.0 163:820.0 164:106.0 168:1…		560781	DGADNPLBVRLJGD-UHFFFAOYSA-N	199	124	147	279	249	171	360	519	397	214	103	61	205	398	1000	528	487	1299
2-isopropylmalic acid	508690	275	17246	85:164.0 86:435.0 91:1392.0 92:56.0 93:44.0 94:188.0 95:690.0 97:445.0 98:159.0 99:1079.0 100:625.0 102:285.0 108:29.0 111:197.0 112:121.0 113:1409.0 115:3750.0 116:999.0 117:1809.0 118:177.0 119:438.0 123:320.0 124:51.0 125:87.0 128:4253.0 129:1939.0 130:566.0 131:725.0 132:283.0 133:2294.0 134:245.0 141:264.0 142:225.0 143:1827.0 144:249.0 145:55.0 147:13353.0 148:2418.0 149:2887.0 150:485.0 15…	C02504	5280523	BITYXLXUCSKTJS-ZETCQYMHSA-N	137	154	180	52	57	96	233	173	233	264	127	247	186	121	190	218	569	530
2-hydroxyglutaric acid	506306	247	2000	85:987.0 86:115.0 99:30.0 101:119.0 103:121.0 105:91.0 115:9.0 116:84.0 117:39.0 129:3826.0 130:487.0 131:370.0 132:6.0 133:412.0 134:38.0 146:11.0 147:1685.0 148:252.0 149:537.0 150:24.0 157:1113.0 158:97.0 159:129.0 163:13.0 172:4.0 184:12.0 203:612.0 204:140.0 217:9.0 218:20.0 231:219.0 247:1048.0 248:174.0 249:17.0 349:124.0 350:3.0 354:11.0 477:11.0 479:1.0	C02630	43	HWXBTNAVRSUOJR-UHFFFAOYSA-N	258	72	124	113	118	95	162	138	153	861	121	186	275	215	298	460	506	839
1,5-anhydroglucitol	633969	217	17	85:3830.0 86:670.0 87:3850.0 88:1333.0 89:11135.0 90:1039.0 91:868.0 93:226.0 94:498.0 95:560.0 96:248.0 97:3886.0 98:483.0 99:4523.0 100:383.0 101:27052.0 102:3840.0 103:44003.0 104:4289.0 105:3288.0 106:166.0 107:339.0 108:152.0 109:586.0 110:532.0 111:3639.0 112:380.0 113:5892.0 114:996.0 115:8674.0 116:15923.0 117:26062.0 118:3201.0 119:4964.0 120:514.0 121:428.0 122:73.0 123:80.0 124:59.0 12…	C07326	64960	MPCAJMNYNOGXPB-SLPGGIOYSA-N	851	1151	1116	1554	979	1754	967	1343	1144	1572	994	939	1266	2794	2838	2099	394	5791
1,2,4-benzenetriol	521803	239	26704	85:1133.0 87:801.0 88:613.0 89:323.0 90:201.0 91:4251.0 92:550.0 93:2640.0 94:75.0 95:856.0 96:293.0 97:2058.0 98:1945.0 99:1192.0 102:257.0 103:4006.0 104:998.0 105:3856.0 106:458.0 107:1359.0 108:659.0 109:1498.0 110:602.0 111:733.0 112:2965.0 113:841.0 114:144.0 115:1465.0 116:550.0 117:1017.0 118:106.0 119:3737.0 120:807.0 121:962.0 122:372.0 123:430.0 124:258.0 126:4.0 130:103.0 131:2962.0 1…	C02814	10787	GGNQRNBDZQJCCN-UHFFFAOYSA-N	524	229	304	184	115	294	350	403	647	2010	549	1553	555	165	590	1928	1875	4457
1-monopalmitin	901749	129	2070	85:11049.0 86:1066.0 87:1727.0 88:2503.0 89:4332.0 90:546.0 91:849.0 93:1712.0 94:656.0 95:11870.0 96:1156.0 97:8236.0 98:3082.0 99:3966.0 100:546.0 101:20046.0 102:2216.0 103:20674.0 104:2095.0 105:2096.0 106:183.0 107:1123.0 108:131.0 109:6523.0 110:712.0 111:3012.0 112:681.0 113:1739.0 114:217.0 115:2374.0 116:10634.0 117:15865.0 118:1742.0 119:1613.0 120:72.0 121:1202.0 122:204.0 123:3774.0 1…	C01885	14900	QHZLMUACJMDIAE-UHFFFAOYSA-N	550	517	669	422	601	379	634	243	1534	3796	893	3218	3162	1425	332	4340	3899	4402
1-methyladenosine	829921	259	106901	87:114.0 88:94.0 89:616.0 90:83.0 92:43.0 94:28.0 95:82.0 96:126.0 97:728.0 98:68.0 99:269.0 101:792.0 102:237.0 103:9854.0 104:917.0 105:242.0 107:72.0 108:259.0 110:108.0 111:203.0 113:300.0 115:2852.0 116:626.0 117:1680.0 118:221.0 119:192.0 121:27.0 122:69.0 125:51.0 126:88.0 129:1501.0 130:201.0 131:876.0 132:134.0 133:1144.0 134:156.0 136:64.0 138:159.0 139:43.0 140:48.0 141:303.0 142:133.0…			GFYLSDSUCHVORB-JOLDIKRXSA-N	125	31	24	100	293	73	191	96	365	159	13	186	709	801	1024	222	444	380
1-kestose	1123027	361	14692	85:82.0 86:7.0 87:73.0 88:49.0 89:205.0 90:6.0 91:36.0 92:11.0 93:9.0 94:6.0 95:27.0 96:65.0 97:71.0 98:15.0 99:87.0 100:11.0 101:252.0 102:170.0 103:4097.0 104:359.0 105:175.0 106:23.0 107:40.0 108:5.0 109:193.0 110:14.0 111:55.0 112:15.0 113:139.0 114:34.0 115:149.0 116:95.0 117:736.0 118:77.0 119:85.0 120:6.0 121:16.0 122:12.0 123:22.0 124:13.0 125:21.0 126:24.0 127:99.0 128:17.0 129:2764.0 13…	C03661	440080	VAWYEUIPHLMNNF-OESPXIITSA-N	3579	1605	2138	585	633	456	1371	1356	1864	692	335	869	1858	324	102	2249	1162	485
1-hexadecanol	679596	299	16713	85:705.0 86:51.0 89:1086.0 90:140.0 91:307.0 97:1910.0 98:76.0 99:149.0 100:37.0 101:703.0 102:99.0 103:1810.0 104:22.0 106:25.0 110:37.0 111:800.0 112:61.0 113:101.0 114:49.0 115:16.0 117:120.0 125:182.0 127:25.0 129:351.0 130:47.0 142:3.0 143:136.0 144:18.0 145:15.0 157:186.0 184:83.0 187:40.0 189:14.0 201:2.0 204:93.0 205:304.0 206:39.0 209:9.0 217:431.0 218:22.0 219:17.0 227:8.0 229:22.0 231:…	C00823	2682	BXWNKGSJHAJOGX-UHFFFAOYSA-N	142	162	217	122	67	89	124	154	224	771	202	653	265	194	283	698	762	739
115944	620707	292	115944	87:498.0 88:155.0 89:525.0 90:58.0 96:75.0 99:196.0 101:751.0 102:1051.0 103:1532.0 104:143.0 105:121.0 109:61.0 111:98.0 113:126.0 114:30.0 115:770.0 116:266.0 117:16170.0 118:1668.0 119:764.0 120:91.0 121:51.0 125:44.0 126:149.0 127:164.0 129:2329.0 130:1253.0 131:2408.0 132:356.0 133:2223.0 134:494.0 135:277.0 140:44.0 141:44.0 143:2009.0 144:216.0 145:128.0 147:9195.0 148:1395.0 149:1067.0 15…				1082	2251	646	1134	1085	1052	4725	2155	1790	2453	1971	1389	1980	1457	338	3701	2050	4172
115942	977040	253	115942	87:78.0 95:123.0 96:93.0 101:92.0 102:119.0 103:488.0 104:100.0 111:18.0 117:68.0 118:52.0 119:28.0 120:11.0 122:12.0 127:160.0 129:226.0 131:276.0 137:55.0 139:32.0 141:62.0 143:184.0 147:2233.0 148:699.0 149:236.0 150:93.0 151:109.0 152:14.0 153:46.0 155:114.0 157:104.0 160:66.0 161:31.0 165:48.0 166:15.0 167:82.0 175:65.0 178:14.0 179:47.0 180:45.0 189:97.0 191:215.0 192:71.0 193:152.0 195:21.…				981	1618	1300	983	898	703	1766	1016	1380	1264	1130	1207	1960	1964	902	1595	1387	6905
115913	425516	116	115913	85:219.0 87:540.0 88:54.0 89:544.0 93:64.0 97:375.0 99:356.0 101:9907.0 102:891.0 103:1694.0 104:228.0 105:245.0 108:62.0 109:68.0 111:172.0 113:208.0 114:47.0 115:1140.0 116:6589.0 117:1727.0 118:330.0 119:317.0 127:213.0 129:378.0 130:429.0 131:794.0 132:87.0 133:2175.0 135:145.0 141:72.0 143:959.0 144:155.0 145:4084.0 146:417.0 147:8501.0 148:1377.0 149:1024.0 150:94.0 157:49.0 163:235.0 164:3…				1544	3865	3448	785	1187	893	2275	1630	2248	816	1926	926	1230	4097	7596	1420	2962	8269
115903	318575	154	115903	86:162.0 91:72.0 92:30.0 93:112.0 97:62.0 98:194.0 100:422.0 108:60.0 110:2467.0 114:388.0 116:547.0 118:145.0 121:24.0 125:45.0 128:105.0 132:628.0 134:624.0 138:7.0 142:262.0 143:43.0 144:15.0 151:42.0 153:20.0 154:2610.0 155:140.0 157:22.0 159:59.0 160:17.0 169:39.0 170:81.0 184:298.0 185:53.0 187:188.0 199:60.0 202:18.0 211:26.0 214:21.0 215:26.0 216:11.0 223:20.0 224:127.0 228:27.0 229:12.0 …				410	659	776	116	193	160	89	79	205	11139	1651	11290	1997	303	209	9219	16841	9623
115895	331584	191	115895	87:168.0 88:341.0 90:48.0 91:133.0 96:80.0 99:37.0 100:125.0 103:1059.0 105:247.0 109:31.0 110:446.0 113:34.0 115:288.0 116:181.0 117:353.0 118:72.0 119:188.0 126:150.0 129:285.0 131:1003.0 132:108.0 133:1812.0 134:151.0 135:130.0 136:80.0 137:11.0 146:30.0 147:8659.0 148:1589.0 149:1040.0 150:121.0 151:32.0 157:128.0 159:17.0 175:33.0 177:401.0 178:67.0 179:39.0 181:20.0 182:24.0 186:35.0 187:30…				3717	2149	4528	1986	2796	1202	1865	1050	735	10094	6611	7112	10035	2359	213	7807	4493	3732
115891	982510	219	115891	87:100.0 88:55.0 91:160.0 92:89.0 96:43.0 99:74.0 101:297.0 102:182.0 103:578.0 111:50.0 113:155.0 115:49.0 117:162.0 118:33.0 121:52.0 125:19.0 129:640.0 130:120.0 131:254.0 133:490.0 137:42.0 139:23.0 141:25.0 143:73.0 145:29.0 146:50.0 147:1788.0 148:309.0 149:68.0 150:23.0 152:52.0 155:114.0 157:44.0 158:31.0 159:39.0 161:66.0 162:97.0 164:37.0 168:14.0 175:41.0 178:12.0 180:12.0 181:18.0 189…				3445	4575	4847	3792	3089	2938	4921	3201	2942	3443	6290	2760	4956	5084	1777	5225	5530	7275
115890	1014222	219	115890	85:214.0 88:62.0 89:141.0 95:95.0 97:40.0 98:39.0 101:100.0 102:192.0 105:132.0 106:78.0 111:38.0 115:74.0 119:93.0 129:112.0 131:94.0 133:355.0 143:228.0 144:62.0 146:50.0 147:1363.0 148:178.0 150:18.0 161:48.0 163:98.0 177:112.0 189:139.0 191:257.0 203:71.0 204:37.0 205:26.0 208:75.0 217:330.0 218:58.0 219:4391.0 220:733.0 221:301.0 230:18.0 236:80.0 292:58.0 293:68.0 294:39.0 331:29.0 333:175.…				3216	7791	5183	4649	4440	4959	12665	13299	10737	3597	6372	2124	5555	5608	703	6133	5730	12291
115876	624716	217	115876	85:27527.0 86:4683.0 87:14913.0 88:5884.0 89:254617.0 90:20627.0 91:17537.0 92:1460.0 93:1599.0 94:1068.0 95:4330.0 96:1471.0 97:4068.0 98:3359.0 99:22494.0 100:3764.0 101:35311.0 102:9344.0 103:180413.0 104:17703.0 105:17623.0 106:1685.0 107:2299.0 108:600.0 109:8287.0 110:1289.0 111:18539.0 112:2705.0 113:11331.0 114:2434.0 115:17660.0 116:44863.0 117:30996.0 118:5614.0 119:24018.0 120:2859.0 1…				1242329	641448	875932	719202	805823	861713	848932	718774	1502577	2586530	1239956	1840982	1236662	1296302	891560	2484904	2031699	2420360
115863	599297	275	115863	85:25614.0 86:1464.0 87:516.0 88:168.0 89:351.0 91:177.0 94:95.0 95:849.0 96:56.0 97:686.0 98:19.0 99:997.0 100:156.0 101:918.0 102:4153.0 103:1064.0 104:204.0 105:158.0 106:125.0 107:322.0 109:537.0 112:30.0 113:376.0 115:1751.0 116:433.0 119:361.0 120:79.0 121:98.0 122:67.0 125:903.0 126:190.0 129:1788.0 130:2511.0 131:3315.0 132:652.0 133:5380.0 134:1051.0 135:832.0 136:117.0 138:33.0 141:213.…				6596	6509	5838	3696	4133	3894	11545	6737	8346	7482	4604	5200	8428	5922	4580	11235	1618	11876
115854	1013259	398	115854	88:418.0 89:2048.0 90:422.0 91:1774.0 93:588.0 94:218.0 95:506.0 98:126.0 99:106.0 100:61.0 101:497.0 102:129.0 105:469.0 107:338.0 108:179.0 109:180.0 111:379.0 112:23.0 113:149.0 114:101.0 115:2219.0 117:592.0 118:164.0 119:1360.0 120:245.0 121:680.0 123:14.0 124:76.0 125:177.0 128:41.0 132:354.0 133:410.0 134:45.0 135:845.0 137:337.0 139:376.0 141:219.0 145:844.0 146:246.0 147:3151.0 149:1208.…				1138	1109	1385	1653	1749	1229	3577	3517	5402	4522	507	7721	4936	1489	1429	5776	15641	5891
115842	974466	467	115842	85:6040.0 86:4103.0 87:7613.0 88:5402.0 89:13983.0 90:3063.0 91:17794.0 92:3118.0 93:5254.0 94:2016.0 95:4951.0 96:1469.0 97:2531.0 98:2658.0 99:8012.0 100:2482.0 101:6983.0 102:5725.0 103:10213.0 104:2966.0 105:9366.0 106:2759.0 107:6196.0 108:1622.0 109:4045.0 110:1811.0 111:2943.0 112:1070.0 113:3393.0 114:3176.0 115:27730.0 116:6319.0 117:6394.0 118:2070.0 119:7159.0 120:1450.0 121:4555.0 122…				42	38	32	378	3570	81	9305	16465	49328	388	20	247	14905	4966	4475	3495	2037	10987
115841	914314	488	115841	85:19875.0 86:8820.0 87:16264.0 88:9079.0 89:46259.0 90:12898.0 91:46622.0 92:9695.0 93:17322.0 94:3627.0 95:17633.0 96:5270.0 97:8861.0 98:7433.0 99:38952.0 100:6731.0 101:6051.0 102:9778.0 104:8149.0 105:39108.0 106:7655.0 107:16950.0 108:3455.0 109:12577.0 110:6865.0 111:13992.0 112:6262.0 113:8214.0 114:5577.0 115:44190.0 116:6539.0 117:12483.0 118:9354.0 119:34942.0 120:7483.0 121:22532.0 12…				88	262	195	747	3060	96	11395	18313	53437	577	132	324	4592	4692	3090	3503	4843	18571
114791	544100	160	114791	85:81.0 86:434.0 87:369.0 88:168.0 89:3297.0 90:153.0 91:198.0 96:30.0 100:1260.0 101:908.0 103:31913.0 104:3384.0 105:2776.0 112:105.0 113:240.0 114:586.0 115:370.0 116:178.0 117:2041.0 118:237.0 119:482.0 121:19.0 123:18.0 124:32.0 126:98.0 127:127.0 129:2166.0 130:428.0 131:1088.0 132:170.0 133:3096.0 134:379.0 137:20.0 142:128.0 143:380.0 145:269.0 146:60.0 147:7545.0 148:915.0 149:765.0 150:…				395	399	423	715	419	924	227	307	188	861	497	627	1099	1080	918	1297	450	2088
114239	693484	147	114239	85:2450.0 86:1329.0 87:1934.0 88:989.0 89:5160.0 90:339.0 91:214.0 92:100.0 93:174.0 94:2038.0 95:543.0 96:3948.0 97:3640.0 98:19754.0 99:3029.0 100:1058.0 101:11442.0 102:3745.0 103:24294.0 104:2392.0 105:1478.0 106:270.0 107:189.0 108:216.0 109:112.0 110:878.0 111:511.0 112:711.0 113:991.0 114:605.0 115:2581.0 116:3233.0 117:19350.0 118:1818.0 119:2009.0 120:166.0 121:137.0 122:2536.0 123:231.0…				15868	14339	12619	5385	9163	10101	15872	25825	22652	6691	3687	12774	11508	17377	43868	12119	9561	26740
114235	996670	204	114235	85:1438.0 86:273.0 87:1813.0 88:733.0 89:6635.0 90:399.0 91:388.0 93:109.0 94:150.0 95:115.0 96:113.0 97:842.0 98:166.0 99:1256.0 100:130.0 101:11391.0 102:1556.0 103:55817.0 104:5311.0 105:2423.0 106:169.0 107:87.0 108:33.0 109:860.0 110:75.0 111:921.0 112:147.0 113:1878.0 114:285.0 115:2015.0 116:5670.0 117:33819.0 118:3257.0 119:2166.0 120:33.0 121:50.0 123:26.0 125:156.0 127:969.0 128:223.0 1…				1914	1889	2557	3096	1640	3510	708	864	744	2517	1266	2184	989	1008	476	1484	1231	2233
113505	470949	145	113505	87:52.0 88:87.0 91:1133.0 93:74.0 95:81.0 98:68.0 99:170.0 113:269.0 123:18.0 126:37.0 129:367.0 132:34.0 143:209.0 144:170.0 145:8818.0 146:959.0 157:2192.0 158:300.0 159:150.0 161:1116.0 162:57.0 164:28.0 230:21.0 238:19.0 245:668.0 246:93.0 247:66.0 261:20.0 263:16.0 265:24.0 266:38.0 267:30.0 283:23.0 288:19.0 314:15.0 337:17.0 346:31.0 386:28.0				594	290	338	554	663	1134	1781	1291	3635	1378	209	1207	838	1872	1124	1369	1881	2753
113504	523474	111	113504	85:2346.0 86:368.0 87:237.0 88:176.0 89:4963.0 90:38.0 91:140.0 93:88.0 94:76.0 95:2671.0 96:473.0 97:4091.0 98:2670.0 99:289.0 101:158.0 102:354.0 109:222.0 110:1189.0 111:9409.0 112:1032.0 113:465.0 114:244.0 125:27.0 126:590.0 127:1185.0 128:84.0 129:446.0 133:85.0 135:43.0 137:81.0 139:38.0 141:48.0 142:44.0 143:4363.0 144:118.0 145:206.0 149:480.0 155:4180.0 156:600.0 159:8612.0 160:266.0 16…				3030	2275	2606	1803	2013	2215	2144	1881	3270	14701	3174	12990	5730	3949	2906	12845	20903	17262
113502	433679	145	113502	85:809.0 86:611.0 87:250.0 88:736.0 89:439.0 91:302.0 92:75.0 93:140.0 95:1160.0 96:907.0 97:2652.0 98:4890.0 99:621.0 100:695.0 101:533.0 102:222.0 103:6807.0 104:673.0 105:133.0 110:1047.0 111:2137.0 112:114.0 113:397.0 115:1052.0 116:367.0 117:709.0 118:296.0 127:353.0 129:766.0 130:495.0 131:1035.0 132:148.0 133:315.0 143:608.0 144:832.0 145:7726.0 146:1003.0 147:3471.0 154:23.0 155:104.0 157…				4565	3248	4049	2792	3129	3369	3360	2976	4911	24512	4901	19496	9777	5707	3402	21791	32032	27330
111830	211333	115	111830	91:10.0 97:66.0 101:125.0 115:15295.0 116:1066.0 117:667.0 127:127.0 131:5024.0 132:235.0 133:41.0 173:2175.0				5503	3243	4070	3433	3413	2811	3233	2231	4194	28651	4622	23437	10269	6327	2891	25441	39512	26235
111821	604502	89	111821	85:386.0 86:410.0 87:305.0 88:244.0 89:14747.0 90:903.0 91:538.0 94:49.0 96:404.0 97:65.0 98:290.0 99:229.0 100:909.0 101:3156.0 102:438.0 103:2942.0 104:233.0 105:852.0 106:124.0 107:123.0 108:50.0 110:545.0 111:102.0 112:236.0 113:213.0 114:442.0 115:513.0 116:1166.0 117:2440.0 118:189.0 119:395.0 120:59.0 121:77.0 122:41.0 123:41.0 124:83.0 126:813.0 128:322.0 129:2257.0 130:376.0 131:1298.0 1…				3583	3784	3945	3931	992	3592	312	1637	1182	5184	7949	5411	2045	1667	871	3166	2106	1274
111670	307910	155	111670	87:65.0 88:70.0 95:60.0 97:121.0 98:157.0 99:184.0 101:100.0 104:31.0 105:58.0 107:18.0 108:33.0 111:43.0 113:95.0 114:24.0 115:520.0 116:86.0 119:38.0 120:16.0 121:32.0 123:23.0 125:65.0 129:42.0 130:245.0 131:308.0 133:88.0 137:56.0 139:125.0 141:118.0 147:1621.0 148:213.0 151:14.0 155:3268.0 156:390.0 157:1078.0 158:101.0 159:25.0 167:21.0 169:27.0 170:48.0 171:356.0 172:33.0 175:14.0 186:46.0…				880	646	779	578	670	619	657	521	974	4726	1327	4451	2159	1329	744	3757	6055	5446
110604	614185	217	110604	85:43.0 87:614.0 88:996.0 89:1469.0 90:94.0 99:363.0 101:1687.0 102:675.0 103:8232.0 104:749.0 105:449.0 106:15.0 109:223.0 113:953.0 115:807.0 116:256.0 117:3130.0 118:379.0 119:675.0 120:10.0 121:60.0 127:538.0 128:79.0 129:7760.0 130:910.0 131:2708.0 132:353.0 133:5993.0 134:485.0 135:534.0 136:59.0 137:37.0 139:42.0 140:269.0 141:1564.0 142:663.0 143:2603.0 144:392.0 145:368.0 147:25668.0 148…				1722	29230	9354	43239	18831	88512	43093	54232	126210	1423	994	1553	4603	2337	567	11754	15760	13475
109934	407993	113	109934	85:6178.0 86:788.0 89:177.0 90:48.0 91:51.0 92:152.0 97:189.0 98:307.0 99:105.0 105:38.0 110:1158.0 111:474.0 112:2602.0 113:5275.0 114:498.0 115:198.0 121:21.0 122:43.0 123:23.0 125:90.0 127:38.0 130:232.0 134:124.0 140:20.0 141:148.0 142:30.0 143:26.0 145:31.0 150:37.0 155:93.0 157:30.0 158:145.0 162:20.0 169:17.0 170:49.0 171:340.0 172:48.0 177:11.0 183:25.0 185:48.0 186:71.0 187:18.0 189:67.0…				552	531	363	315	354	204	516	281	528	2736	618	1921	1529	742	400	1956	1850	3922
109923	1197468	91	109923	87:60.0 89:218.0 90:118.0 91:4458.0 92:343.0 93:164.0 94:113.0 95:229.0 96:65.0 97:50.0 101:86.0 102:145.0 103:508.0 104:159.0 105:1755.0 106:201.0 107:899.0 108:68.0 109:105.0 110:50.0 115:1693.0 116:622.0 117:1743.0 118:297.0 119:1379.0 120:138.0 121:357.0 122:67.0 125:47.0 127:251.0 128:931.0 129:950.0 130:222.0 131:1610.0 132:516.0 133:512.0 134:138.0 135:527.0 140:22.0 141:188.0 142:281.0 14…				834	362	614	596	788	292	989	738	1599	3701	137	4096	2038	1420	840	1749	7124	2838
108145	438056	191	108145	86:20.0 88:60.0 89:73.0 91:76.0 92:34.0 99:27.0 101:78.0 102:88.0 103:859.0 104:48.0 105:96.0 106:32.0 108:31.0 110:766.0 113:49.0 114:47.0 115:232.0 116:350.0 117:127.0 118:216.0 119:50.0 120:62.0 126:31.0 127:53.0 130:179.0 131:234.0 132:41.0 133:224.0 134:704.0 135:69.0 136:62.0 137:33.0 140:104.0 141:27.0 142:24.0 143:47.0 144:106.0 145:18.0 147:2548.0 148:405.0 149:149.0 150:19.0 151:118.0 1…				382	270	316	271	274	320	336	239	475	1905	408	2046	776	576	474	1666	2550	2488
108052	272638	157	108052	85:837.0 86:1915.0 87:766.0 88:203.0 89:928.0 96:27.0 98:153.0 99:377.0 104:514.0 106:27.0 111:224.0 113:230.0 114:162.0 115:5238.0 116:491.0 118:24.0 119:635.0 121:114.0 125:92.0 128:44.0 134:137.0 139:176.0 140:87.0 141:1212.0 143:79.0 155:49.0 157:3500.0 158:422.0 159:257.0 171:109.0 173:70.0 185:1693.0 186:150.0 188:67.0 191:32.0 205:29.0 212:13.0 224:15.0 270:13.0 277:20.0 281:32.0 353:27.0 …				680	401	397	402	488	493	424	461	823	4343	544	2383	1125	969	606	3011	4131	3203
106932	1165944	204	106932	85:269.0 89:137.0 95:46.0 97:163.0 98:132.0 101:456.0 103:1244.0 104:114.0 105:122.0 109:60.0 110:29.0 114:41.0 115:144.0 116:190.0 117:298.0 121:43.0 123:29.0 129:2892.0 130:342.0 131:618.0 132:59.0 133:256.0 145:55.0 146:46.0 147:1493.0 151:47.0 153:30.0 155:102.0 169:183.0 170:37.0 171:75.0 177:88.0 180:35.0 181:38.0 188:24.0 189:281.0 190:29.0 191:304.0 203:57.0 204:4743.0 205:1079.0 206:410.…				376	263	329	354	452	303	429	295	188	711	410	610	575	455	272	694	394	669
106387	825293	204	106387	85:705.0 86:213.0 87:574.0 88:422.0 89:1150.0 90:82.0 92:81.0 93:55.0 95:229.0 97:128.0 98:63.0 99:623.0 101:5694.0 102:870.0 103:22310.0 104:2039.0 105:1028.0 111:409.0 113:352.0 114:43.0 115:924.0 116:2252.0 117:3830.0 118:472.0 119:589.0 120:91.0 123:135.0 125:99.0 127:136.0 128:124.0 129:8186.0 130:1090.0 131:4619.0 132:765.0 133:6261.0 134:861.0 135:639.0 136:35.0 141:298.0 142:251.0 143:421…				1526	1627	1832	1960	1874	1680	1817	1194	1741	4418	1902	2604	3221	2309	1307	2999	2693	4856
106331	1149892	169	106331	88:121.0 89:336.0 90:81.0 97:184.0 99:289.0 101:551.0 102:231.0 103:5307.0 104:314.0 105:229.0 109:526.0 110:78.0 111:85.0 112:56.0 113:160.0 115:253.0 116:270.0 117:1778.0 118:212.0 127:56.0 129:4089.0 130:648.0 131:693.0 132:129.0 133:1504.0 135:60.0 139:59.0 141:92.0 142:227.0 143:968.0 144:68.0 145:408.0 147:3424.0 148:351.0 149:829.0 150:62.0 152:25.0 155:379.0 156:129.0 157:675.0 158:235.0 …				40	196	463	65	128	477	63	32	113	1512	44	190	136	282	237	226	9286	280
106191	550320	117	106191	85:202.0 86:3903.0 87:414.0 88:60.0 89:215.0 90:16.0 91:98.0 93:22.0 95:35.0 96:102.0 97:336.0 98:56.0 99:60.0 100:579.0 101:505.0 102:458.0 103:359.0 104:39.0 105:20.0 108:15.0 109:17.0 111:152.0 112:65.0 114:50.0 115:178.0 116:189.0 117:17086.0 118:1377.0 119:1013.0 120:69.0 121:15.0 124:31.0 125:25.0 126:124.0 127:94.0 128:95.0 129:1694.0 130:337.0 131:266.0 132:53.0 133:254.0 134:27.0 135:31.…				4498	9029	11469	2105	3315	3024	4118	3124	4074	28362	12564	3123	4285	5717	5440	4312	4043	8559
105630	969375	204	105630	85:2284.0 86:440.0 87:736.0 88:401.0 89:1245.0 90:84.0 91:94.0 93:36.0 94:128.0 95:161.0 96:177.0 97:626.0 98:168.0 99:1317.0 100:230.0 101:4058.0 102:720.0 103:20758.0 104:1808.0 105:1020.0 109:1501.0 110:82.0 111:1177.0 112:160.0 113:1327.0 115:874.0 116:2022.0 117:4830.0 118:479.0 119:725.0 120:91.0 121:65.0 123:73.0 124:49.0 125:233.0 127:1073.0 128:204.0 129:29604.0 130:3528.0 131:6116.0 132…				571	296	6271	489	834	361	844	769	1005	488	767	454	1624	9541	13834	2035	4224	8379
105622	488510	158	105622	85:6971.0 88:1516.0 89:220.0 91:1304.0 95:1125.0 98:2773.0 99:441.0 101:5043.0 102:1533.0 103:1263.0 104:488.0 105:570.0 107:294.0 109:1077.0 110:660.0 111:965.0 113:1798.0 116:3584.0 117:2288.0 118:1046.0 121:556.0 122:105.0 123:241.0 124:347.0 125:160.0 128:558.0 129:2591.0 131:1804.0 132:642.0 133:1688.0 134:1786.0 135:188.0 136:556.0 137:445.0 138:376.0 139:132.0 140:4308.0 141:1093.0 144:702…				4405	1434	1807	3155	5437	1722	2250	1486	9212	6716	4751	5589	5158	2954	805	7105	7286	5941
105609	302268	89	105609	85:49.0 86:230.0 88:79.0 89:8874.0 90:629.0 91:440.0 94:27.0 98:18.0 100:730.0 102:271.0 103:46.0 104:94.0 105:151.0 109:46.0 110:61.0 113:15.0 115:103.0 116:54.0 124:28.0 129:43.0 130:299.0 141:77.0 142:42.0 145:816.0 146:219.0 155:55.0 157:35.0 162:14.0 166:17.0 168:26.0 169:21.0 171:61.0 172:117.0 173:31.0 187:146.0 188:26.0 194:35.0 218:107.0 228:10.0 238:14.0 264:16.0 282:18.0 284:12.0 313:3…				413	635	311	307	503	208	1175	1198	3261	2950	14231	1925	916	548	184	3662	1106	3417
105538	362788	183	105538	85:735.0 97:47.0 99:393.0 109:77.0 111:241.0 112:116.0 113:183.0 127:164.0 153:381.0 154:68.0 155:104.0 164:13.0 165:27.0 167:47.0 168:14.0 181:19.0 182:35.0 183:3303.0 184:333.0 185:103.0 187:27.0 198:27.0 212:31.0 263:16.0 490:13.0 499:12.0				325	310	278	219	249	314	554	495	2780	1617	346	865	469	257	262	1829	2325	4212
105536	854839	360	105536	85:4296.0 86:1961.0 87:2292.0 88:1599.0 89:26133.0 90:1363.0 91:344.0 92:405.0 93:305.0 94:749.0 96:1210.0 98:1325.0 99:3234.0 100:9162.0 101:7954.0 102:2759.0 103:74804.0 104:8253.0 105:5327.0 106:918.0 107:367.0 108:267.0 109:309.0 110:793.0 111:823.0 112:1056.0 113:2831.0 114:1478.0 115:3191.0 116:1968.0 117:62333.0 118:7465.0 119:4538.0 120:812.0 121:421.0 122:704.0 123:176.0 124:255.0 125:74…				771	391	396	475	324	245	579	692	449	771	552	562	613	300	178	448	450	984
105430	592490	172	105430	85:4796.0 86:383.0 87:196.0 88:130.0 90:133.0 95:122.0 96:1046.0 97:201.0 98:160.0 99:1923.0 100:547.0 101:858.0 102:709.0 103:7180.0 104:648.0 105:239.0 110:186.0 111:288.0 112:439.0 113:1103.0 114:230.0 115:365.0 116:546.0 117:2097.0 118:125.0 119:110.0 124:76.0 126:275.0 127:565.0 128:723.0 129:1344.0 130:681.0 131:527.0 132:291.0 133:2001.0 134:263.0 135:146.0 140:177.0 141:390.0 142:789.0 14…				1351	536	184	778	408	305	1171	393	965	1478	1403	956	1745	1547	417	877	850	4147
105400	597052	272	105400	85:410.0 86:190.0 92:222.0 93:197.0 96:74.0 98:307.0 99:533.0 100:832.0 108:429.0 109:71.0 110:377.0 111:83.0 113:204.0 115:155.0 118:38.0 120:44.0 124:51.0 126:238.0 127:219.0 128:139.0 133:606.0 134:100.0 135:175.0 140:65.0 142:135.0 147:3268.0 148:484.0 149:259.0 150:84.0 154:1517.0 155:257.0 156:481.0 159:181.0 163:232.0 166:125.0 167:90.0 168:107.0 171:297.0 181:189.0 182:3062.0 183:374.0 18…				302	363	263	148	194	354	508	351	541	811	334	203	368	230	294	861	600	1439
105379	557517	109	105379	85:1445.0 89:43.0 91:56.0 94:45.0 95:27.0 99:336.0 101:523.0 103:120.0 108:39.0 109:4224.0 111:62.0 114:33.0 115:813.0 116:193.0 117:1790.0 118:79.0 119:147.0 121:29.0 127:239.0 128:24.0 129:3410.0 130:575.0 131:779.0 132:141.0 133:1639.0 134:249.0 135:175.0 137:24.0 138:19.0 139:901.0 140:129.0 141:90.0 142:26.0 143:343.0 144:38.0 145:33.0 147:7052.0 148:892.0 149:1052.0 150:194.0 151:117.0 153:…				3593	4467	3386	3375	2974	2868	5481	3895	3875	4249	3579	3820	5016	2940	1139	6423	3025	8334
105373	994048	253	105373	86:28.0 90:33.0 97:31.0 102:137.0 103:287.0 105:71.0 117:131.0 121:24.0 127:119.0 131:105.0 134:71.0 135:40.0 137:34.0 141:30.0 142:18.0 143:639.0 147:1353.0 148:399.0 150:54.0 151:36.0 152:19.0 161:48.0 162:48.0 171:87.0 174:16.0 179:40.0 185:21.0 189:122.0 191:215.0 195:70.0 198:33.0 204:180.0 208:25.0 209:47.0 212:27.0 215:15.0 217:263.0 218:42.0 221:101.0 223:235.0 224:49.0 225:79.0 228:16.0 …				855	1490	621	709	707	993	2535	1531	2331	1005	468	528	988	1373	1482	1170	969	4007
105164	449834	228	105164	93:40.0 94:33.0 95:50.0 96:125.0 97:231.0 98:68.0 99:175.0 100:110.0 107:55.0 108:153.0 109:55.0 110:2587.0 111:131.0 112:44.0 116:81.0 118:34.0 120:78.0 121:62.0 122:57.0 123:36.0 124:29.0 125:45.0 127:268.0 134:587.0 135:97.0 136:646.0 137:64.0 141:91.0 143:73.0 146:40.0 150:29.0 151:43.0 152:29.0 153:20.0 155:78.0 156:48.0 157:2404.0 158:295.0 159:100.0 160:32.0 162:54.0 164:56.0 166:23.0 168:…				869	655	671	507	753	600	612	519	1048	4617	894	4049	1730	1289	754	3796	6130	4577
105086	896838	217	105086	85:647.0 86:155.0 87:276.0 88:429.0 89:1741.0 90:231.0 91:214.0 92:124.0 94:158.0 96:109.0 97:1881.0 98:392.0 99:806.0 100:101.0 101:2372.0 102:667.0 103:15920.0 104:3063.0 105:861.0 106:198.0 108:84.0 109:916.0 110:219.0 111:682.0 113:739.0 114:212.0 115:765.0 116:943.0 117:5962.0 118:637.0 119:668.0 120:102.0 125:168.0 126:158.0 127:1779.0 128:270.0 129:13038.0 130:1802.0 131:2962.0 132:630.0 1…				195	49	388	517	200	108	140	343	760	1413	312	610	532	292	669	1484	500	1364
104788	248357	155	104788	86:301.0 87:244.0 88:1805.0 90:203.0 91:642.0 92:73.0 93:118.0 95:359.0 96:99.0 97:388.0 98:247.0 100:353.0 104:59.0 105:1442.0 106:212.0 107:213.0 108:55.0 109:106.0 110:1839.0 111:237.0 112:315.0 115:360.0 123:924.0 124:57.0 125:36.0 133:1163.0 134:461.0 135:203.0 137:176.0 138:114.0 139:59.0 141:92.0 145:47.0 150:31.0 151:466.0 152:96.0 153:30.0 154:33.0 155:3037.0 156:451.0 157:144.0 159:51.0…				972	680	828	560	647	660	620	571	1116	5637	987	5316	2202	1379	927	5221	7386	5881
104366	1050985	259	104366	85:616.0 86:417.0 87:416.0 88:243.0 89:3159.0 90:250.0 91:763.0 92:149.0 93:685.0 94:251.0 95:792.0 96:97.0 97:2665.0 98:288.0 99:606.0 100:725.0 101:1786.0 102:910.0 103:13031.0 104:1267.0 105:1806.0 106:247.0 107:468.0 108:107.0 109:289.0 110:111.0 111:21.0 112:197.0 113:575.0 114:426.0 115:1798.0 116:2139.0 117:4015.0 118:369.0 119:1241.0 121:375.0 122:105.0 123:86.0 124:24.0 125:190.0 126:119…				44	33	30	25	231	14	298	113	696	139	34	156	545	898	553	222	425	540
104365	836715	259	104365	85:613.0 86:419.0 87:595.0 88:273.0 89:3908.0 90:363.0 91:235.0 92:54.0 94:157.0 96:123.0 97:2172.0 98:239.0 99:656.0 100:1044.0 101:4583.0 102:1076.0 103:15069.0 104:1351.0 105:2121.0 106:218.0 107:147.0 110:59.0 111:303.0 112:160.0 113:620.0 114:724.0 115:1848.0 116:2255.0 117:3653.0 118:430.0 119:491.0 120:64.0 121:66.0 123:20.0 124:23.0 125:117.0 126:176.0 127:871.0 128:252.0 129:8299.0 130:1…				37	30	39	41	303	25	313	135	507	234	35	238	590	1005	985	87	462	625
104127	844975	130	104127	85:15366.0 86:1014.0 87:4021.0 88:631.0 89:7877.0 90:1423.0 91:105109.0 92:17819.0 93:110951.0 94:26661.0 95:99433.0 96:12028.0 97:34335.0 98:5864.0 99:18429.0 101:10820.0 102:2326.0 103:63316.0 104:8764.0 105:71017.0 106:11558.0 107:60404.0 108:15585.0 109:41647.0 110:5695.0 111:15819.0 112:1543.0 113:7196.0 114:1174.0 115:18747.0 116:12161.0 117:42581.0 118:6386.0 119:41375.0 120:9840.0 121:364…				153	106	130	112	212	224	220	294	1587	1159	186	934	449	545	147	2027	1731	2173
103821	496534	89	103821	86:659.0 88:212.0 89:22097.0 90:1615.0 91:1178.0 92:50.0 95:78.0 100:634.0 101:421.0 102:384.0 103:971.0 104:119.0 105:300.0 106:44.0 109:58.0 112:4206.0 115:824.0 116:132.0 117:671.0 118:58.0 119:540.0 120:38.0 125:56.0 126:2153.0 127:274.0 128:457.0 129:924.0 130:253.0 131:521.0 133:1581.0 135:147.0 142:61.0 143:130.0 144:36.0 145:73.0 147:13887.0 148:2197.0 149:1413.0 150:30.0 151:70.0 154:131…				569	250	389	668	675	430	921	1061	872	1284	448	467	263	937	281	920	1100	1069
103690	350735	258	103690	86:635.0 87:378.0 89:163.0 91:134.0 92:160.0 94:54.0 95:880.0 96:1372.0 97:224.0 98:132.0 99:688.0 101:456.0 102:18.0 103:154.0 111:252.0 114:37.0 115:247.0 118:22.0 119:107.0 121:74.0 125:188.0 126:175.0 127:764.0 128:231.0 129:119.0 130:206.0 131:192.0 132:47.0 133:461.0 134:170.0 135:138.0 136:15.0 139:76.0 141:90.0 142:26.0 144:39.0 145:54.0 147:6460.0 148:707.0 149:614.0 150:79.0 151:148.0 1…				508	388	357	315	352	357	346	311	646	2781	502	2595	1075	736	622	2360	1856	3917
103390	206223	107	103390	85:1014.0 86:1674.0 87:2803.0 88:2002.0 89:1014.0 90:446.0 91:1243.0 92:1452.0 95:578.0 96:896.0 97:487.0 98:348.0 99:38.0 100:1942.0 101:427.0 102:870.0 103:2159.0 104:832.0 105:1071.0 106:2010.0 107:8656.0 108:776.0 109:564.0 110:4290.0 112:69.0 113:445.0 114:45.0 115:768.0 116:363.0 117:1104.0 119:786.0 120:282.0 122:61.0 124:46.0 125:181.0 126:1777.0 127:8065.0 128:42.0 130:16023.0 131:6502.0…				350	913	1503	1118	534	396	6697	481	1464	9408	482	5014	1909	862	549	6546	3756	5061
103155	1039246	219	103155	91:36.0 102:78.0 103:126.0 114:16.0 118:91.0 119:75.0 122:24.0 127:128.0 128:23.0 129:48.0 134:47.0 135:104.0 136:43.0 143:302.0 147:1335.0 148:125.0 149:112.0 150:22.0 164:40.0 165:42.0 179:10.0 182:12.0 207:72.0 208:42.0 213:56.0 215:58.0 217:136.0 219:3346.0 220:316.0 221:23.0 229:21.0 236:50.0 249:53.0 251:35.0 253:19.0 256:30.0 269:42.0 292:99.0 305:78.0 325:18.0 331:20.0 333:318.0 335:51.0 …				316	947	321	429	284	481	1214	1837	1454	333	526	2526	404	425	129	484	625	1214
103148	1029376	219	103148	88:95.0 99:26.0 102:176.0 113:23.0 129:54.0 130:42.0 133:81.0 142:17.0 143:184.0 147:889.0 148:100.0 162:14.0 183:17.0 189:78.0 191:110.0 192:53.0 203:94.0 204:99.0 217:347.0 219:4271.0 220:569.0 221:90.0 239:23.0 245:30.0 261:13.0 292:24.0 293:122.0 294:15.0 304:24.0 306:19.0 313:21.0 321:18.0 326:54.0 333:71.0 383:24.0 463:16.0 481:20.0 492:20.0 499:22.0				190	718	298	128	155	236	757	863	609	338	595	337	144	374	74	785	787	1769
103134	845422	105	103134	99:31.0 102:23.0 105:6891.0 106:386.0 127:107.0 131:143.0 133:146.0 134:23.0 135:201.0 136:21.0 143:204.0 145:32.0 147:1275.0 148:258.0 149:93.0 156:18.0 159:73.0 167:29.0 179:601.0 198:16.0 201:15.0 203:246.0 212:18.0 217:254.0 219:47.0 229:42.0 231:64.0 245:16.0 276:16.0 277:40.0 291:9.0 292:19.0 301:18.0 314:19.0 315:30.0 318:17.0 321:60.0 322:44.0 325:15.0 331:27.0 333:79.0 334:53.0 335:20.0 …				611	711	770	547	687	418	887	811	1292	1373	809	584	930	1306	379	2194	1456	4886
103131	852131	105	103131	86:37.0 87:48.0 91:35.0 92:53.0 96:44.0 99:67.0 102:166.0 104:35.0 105:9845.0 106:488.0 107:53.0 109:29.0 110:23.0 111:26.0 112:9.0 113:49.0 115:32.0 116:30.0 118:46.0 120:45.0 122:47.0 127:114.0 129:133.0 130:38.0 131:350.0 132:45.0 133:373.0 134:83.0 135:335.0 136:64.0 139:29.0 140:29.0 141:36.0 142:20.0 143:216.0 144:53.0 145:27.0 147:2127.0 148:240.0 149:191.0 151:23.0 154:35.0 155:26.0 156:2…				729	916	1021	845	715	673	1133	1174	1458	1050	1000	1328	928	1283	378	1769	1400	3967
103127	870636	105	103127	85:83.0 87:48.0 89:38.0 95:76.0 101:32.0 102:163.0 103:196.0 104:72.0 105:18848.0 106:1316.0 111:50.0 115:124.0 119:41.0 129:456.0 130:123.0 131:280.0 133:644.0 134:95.0 135:426.0 142:36.0 143:851.0 145:58.0 147:3383.0 148:449.0 149:391.0 169:55.0 171:248.0 175:61.0 177:43.0 179:849.0 180:66.0 185:39.0 188:39.0 189:622.0 190:132.0 191:147.0 215:25.0 217:420.0 218:66.0 219:74.0 221:136.0 245:128.0…				739	851	691	588	691	502	1601	708	872	1194	656	1094	1230	1266	1381	1742	2268	3397
103102	373630	117	103102	85:170.0 86:454.0 87:71.0 88:270.0 89:233.0 91:379.0 93:134.0 94:39.0 95:611.0 96:448.0 101:493.0 105:429.0 106:76.0 107:758.0 108:38.0 113:39.0 115:182.0 116:906.0 117:16696.0 118:1334.0 119:552.0 124:148.0 125:28.0 128:33.0 129:4186.0 130:401.0 131:4101.0 132:2979.0 133:842.0 143:19.0 145:3295.0 146:466.0 147:86.0 150:17.0 155:313.0 157:275.0 168:42.0 169:27.0 172:63.0 199:6183.0 200:657.0 201:…				558	487	470	421	428	354	495	484	810	2806	645	3037	1337	982	460	2753	4143	3382
102978	419729	95	102978	85:68.0 87:219.0 91:168.0 93:80.0 94:181.0 95:3706.0 96:504.0 97:192.0 99:95.0 105:98.0 107:79.0 109:33.0 111:143.0 112:60.0 113:460.0 115:115.0 117:130.0 118:20.0 119:116.0 120:21.0 121:74.0 122:41.0 123:100.0 124:324.0 125:128.0 127:266.0 131:604.0 133:515.0 134:113.0 137:14.0 139:58.0 140:32.0 141:1402.0 142:232.0 143:818.0 147:8046.0 148:992.0 149:532.0 150:39.0 151:101.0 152:66.0 153:71.0 15…				238	285	232	151	191	182	176	124	337	1219	388	965	439	368	221	893	1481	1424
102861	671948	204	102861	85:717.0 87:596.0 92:101.0 93:157.0 95:284.0 97:277.0 98:96.0 99:911.0 101:2607.0 102:588.0 103:3335.0 104:220.0 105:427.0 111:379.0 112:79.0 113:285.0 115:676.0 116:1346.0 117:1535.0 118:136.0 119:633.0 121:35.0 123:154.0 125:160.0 127:334.0 129:3590.0 130:488.0 131:3344.0 132:410.0 133:6821.0 134:801.0 135:482.0 136:60.0 141:409.0 142:357.0 143:5328.0 144:574.0 145:371.0 147:29210.0 148:4683.0 …				1293	1390	1323	1184	2930	1042	1399	1573	17343	915	1011	619	1596	4882	12573	1611	331	3762
102616	280925	171	102616	85:708.0 86:3265.0 87:418.0 88:815.0 90:219.0 94:35.0 95:167.0 97:274.0 98:60.0 99:279.0 101:393.0 102:77.0 103:1767.0 104:272.0 105:289.0 109:35.0 110:118.0 111:151.0 112:53.0 113:717.0 114:98.0 115:257.0 116:105.0 118:91.0 125:270.0 128:65.0 129:595.0 130:294.0 131:153.0 134:336.0 140:401.0 141:291.0 142:75.0 143:128.0 144:17.0 146:151.0 155:110.0 156:233.0 157:53.0 161:23.0 167:121.0 170:162.0…				404	399	249	248	286	673	275	312	1392	2622	279	2859	597	677	1170	2214	6005	2498
100896	1044260	219	100896	87:115.0 88:113.0 89:785.0 90:74.0 100:117.0 101:140.0 102:296.0 105:296.0 114:79.0 115:186.0 116:13.0 117:251.0 128:53.0 129:569.0 132:39.0 133:386.0 135:78.0 144:37.0 146:58.0 147:776.0 148:306.0 149:120.0 157:309.0 158:64.0 159:26.0 160:1458.0 161:189.0 162:50.0 174:40.0 175:78.0 186:19.0 189:143.0 202:40.0 203:188.0 207:192.0 216:28.0 217:418.0 218:112.0 219:5918.0 220:988.0 235:27.0 274:37.0…				4178	8818	4225	4006	4128	7725	16232	17888	18884	3955	4741	2133	3975	5500	2574	5768	5687	10027
100879	1019255	217	100879	86:73.0 89:1020.0 97:312.0 99:61.0 100:188.0 101:744.0 103:5095.0 104:309.0 105:421.0 110:39.0 111:182.0 112:48.0 113:231.0 114:83.0 115:770.0 116:277.0 117:1053.0 118:97.0 119:122.0 129:2855.0 130:324.0 131:558.0 133:1029.0 135:79.0 141:194.0 142:140.0 143:603.0 144:82.0 145:271.0 147:4242.0 148:706.0 153:101.0 157:521.0 158:96.0 159:109.0 160:363.0 161:72.0 163:79.0 169:852.0 171:118.0 173:68.0…				3511	3781	4268	22	535	73	450	245	685	5448	155	225	1732	1429	1570	456	469	944
100876	822996	217	100876	85:1345.0 86:259.0 87:393.0 88:157.0 89:1721.0 90:101.0 95:54.0 97:325.0 98:95.0 99:569.0 100:450.0 101:1398.0 102:383.0 103:6356.0 104:525.0 105:676.0 106:69.0 111:515.0 112:189.0 113:472.0 114:165.0 115:1244.0 116:421.0 117:1575.0 119:131.0 129:2668.0 130:326.0 131:657.0 133:1364.0 141:235.0 142:258.0 143:686.0 144:103.0 145:328.0 146:30.0 147:6072.0 148:776.0 149:626.0 151:17.0 152:16.0 153:41…				2142	2235	2453	2484	2875	2266	1156	693	3038	4025	2417	3426	7792	7858	10653	3753	1019	2753
99881	350111	127	99881	88:90.0 90:51.0 96:447.0 97:433.0 99:5044.0 100:195.0 101:56.0 106:59.0 112:57.0 114:69.0 118:17.0 124:110.0 126:553.0 127:16274.0 128:874.0 129:65.0 139:94.0 140:254.0 149:327.0 153:204.0 166:32.0 168:32.0 170:42.0 178:36.0 182:43.0 189:60.0 196:43.0 205:41.0 209:45.0 210:49.0 220:16.0 226:16.0 227:92.0 242:21.0 244:13.0 245:15.0 251:16.0 254:18.0 255:18.0 259:61.0 260:20.0 264:19.0 266:12.0 269…				18039	13774	13975	10427	11453	11962	12031	10141	20593	78217	17767	68745	33446	25131	11116	69206	107151	89388
97753	269489	258	97753	88:486.0 89:306.0 90:1020.0 92:182.0 97:187.0 99:116.0 100:4341.0 102:535.0 103:139.0 105:20.0 107:510.0 110:1422.0 111:24.0 112:138.0 115:263.0 116:329.0 118:717.0 119:1377.0 120:45.0 121:224.0 122:2.0 123:65.0 130:211.0 131:104.0 132:41.0 133:2618.0 134:1263.0 135:376.0 136:97.0 137:670.0 138:1695.0 139:158.0 140:3409.0 141:79.0 142:11.0 144:38.0 145:6.0 146:749.0 147:118.0 148:35.0 151:8758.0 …				142	161	174	134	199	95	119	122	171	1075	97	1107	608	142	123	845	1319	1124
97456	1010917	204	97456	88:78.0 89:265.0 92:34.0 93:55.0 95:23.0 96:144.0 101:56.0 103:683.0 104:24.0 107:46.0 109:66.0 110:63.0 111:52.0 113:46.0 119:142.0 123:24.0 129:610.0 130:15.0 133:493.0 140:37.0 144:45.0 147:1116.0 149:104.0 153:45.0 169:126.0 180:15.0 181:24.0 182:26.0 185:20.0 186:20.0 187:28.0 189:82.0 191:855.0 192:177.0 194:173.0 195:50.0 199:41.0 202:39.0 204:2909.0 205:615.0 206:292.0 212:25.0 215:30.0 2…				414	204	362	310	311	257	379	328	463	2154	551	1765	1481	484	123	1162	1194	1429
89252	907596	173	89252	85:92.0 86:107.0 87:115.0 90:56.0 91:1301.0 92:114.0 93:768.0 94:184.0 95:577.0 96:63.0 97:209.0 98:41.0 99:448.0 101:800.0 102:121.0 103:7998.0 104:590.0 105:683.0 107:486.0 108:82.0 109:457.0 111:244.0 112:33.0 113:198.0 114:90.0 115:366.0 116:569.0 117:931.0 119:563.0 121:230.0 122:85.0 123:157.0 125:56.0 127:190.0 128:100.0 129:2459.0 130:319.0 131:946.0 132:157.0 133:1230.0 134:247.0 135:279…				235	218	216	233	219	335	184	283	455	1433	200	2068	570	576	161	1464	2850	2153
89246	523633	140	89246	85:573.0 86:97.0 95:74.0 96:271.0 97:247.0 98:1473.0 99:2189.0 100:678.0 101:349.0 102:325.0 103:973.0 104:45.0 105:70.0 107:79.0 108:56.0 110:143.0 111:175.0 112:274.0 113:415.0 115:861.0 117:475.0 118:174.0 119:338.0 122:44.0 124:20.0 126:264.0 128:193.0 129:47.0 130:546.0 131:1989.0 132:427.0 133:4069.0 134:374.0 135:405.0 136:21.0 137:60.0 138:56.0 139:57.0 140:6928.0 141:401.0 142:497.0 144:…				1193	1970	2014	680	784	614	622	661	516	2030	3701	2098	835	811	109	873	1400	1464
89209	911006	171	89209	85:384.0 87:201.0 88:105.0 90:55.0 91:1196.0 92:272.0 93:866.0 94:175.0 95:680.0 97:452.0 98:110.0 99:576.0 100:70.0 101:764.0 102:85.0 103:5729.0 104:554.0 105:982.0 106:165.0 107:730.0 108:155.0 109:852.0 110:125.0 111:404.0 112:55.0 113:309.0 114:82.0 115:392.0 116:613.0 117:1448.0 118:109.0 119:792.0 120:151.0 121:224.0 123:182.0 125:182.0 127:366.0 128:63.0 129:9547.0 130:1187.0 131:1573.0 1…				247	257	269	234	455	312	268	228	458	1488	420	1652	615	344	66	1150	1743	974
88583	298433	131	88583	89:221.0 95:117.0 99:240.0 101:92.0 111:134.0 113:31.0 114:51.0 115:1320.0 116:124.0 117:184.0 128:45.0 130:99.0 131:9476.0 132:1299.0 133:424.0 134:39.0 139:48.0 145:22.0 147:1956.0 148:532.0 149:259.0 155:38.0 157:53.0 162:29.0 165:13.0 177:73.0 187:8.0 219:56.0 236:29.0 244:43.0 245:33.0 246:23.0 332:18.0 446:18.0 455:23.0 458:33.0				5905	4577	5110	3763	4270	4234	4487	3838	7383	36163	7187	31673	13696	9245	5914	31891	46155	37942
84382	1189476	204	84382	88:137.0 89:780.0 90:89.0 95:39.0 97:93.0 99:89.0 100:141.0 101:402.0 102:210.0 103:3633.0 104:356.0 105:282.0 111:121.0 112:49.0 113:143.0 114:60.0 115:96.0 116:272.0 117:1771.0 118:80.0 120:50.0 123:39.0 125:91.0 127:344.0 129:1789.0 130:333.0 131:527.0 132:143.0 133:828.0 141:64.0 143:387.0 144:90.0 145:148.0 147:3308.0 148:744.0 150:76.0 151:55.0 153:120.0 154:28.0 155:263.0 156:94.0 157:274.…				1142	296	666	676	376	411	371	311	178	1537	494	882	602	963	793	1127	1587	1029
84211	657571	305	84211	85:153.0 87:265.0 88:154.0 89:1915.0 90:88.0 91:19.0 98:3.0 99:289.0 100:158.0 101:686.0 102:144.0 103:6982.0 104:566.0 105:301.0 107:52.0 109:34.0 111:128.0 112:37.0 113:217.0 115:152.0 117:5712.0 118:483.0 119:587.0 120:8.0 125:40.0 126:74.0 127:319.0 128:101.0 129:1861.0 130:228.0 131:1314.0 132:118.0 133:3074.0 134:203.0 135:246.0 140:44.0 141:210.0 142:97.0 143:1271.0 144:87.0 145:28.0 147:1…				1804	19190	15230	44607	23642	23635	28355	25652	19509	1139	2520	1254	8620	7129	20802	10735	9923	11611
84208	1132143	215	84208	85:558.0 89:156.0 90:6.0 91:1319.0 92:243.0 93:1728.0 94:364.0 95:2057.0 96:49.0 97:550.0 99:98.0 100:14.0 101:61.0 103:39.0 104:98.0 105:1172.0 106:1300.0 107:1993.0 108:651.0 109:939.0 110:285.0 111:295.0 115:56.0 116:27.0 117:253.0 118:29.0 119:773.0 120:403.0 121:1088.0 122:319.0 123:356.0 124:18.0 125:73.0 129:644.0 130:160.0 131:587.0 132:17.0 133:670.0 134:215.0 135:684.0 136:165.0 137:115…				206	103	184	105	94	133	105	96	328	985	169	917	547	364	271	702	931	2053
84117	581121	217	84117	85:497.0 86:881.0 88:231.0 89:26011.0 90:2235.0 91:1060.0 95:9.0 96:646.0 98:647.0 99:531.0 100:1828.0 101:6198.0 102:804.0 103:5327.0 104:452.0 105:1548.0 106:127.0 107:89.0 108:30.0 109:17.0 110:604.0 111:201.0 112:493.0 113:355.0 114:1034.0 115:1016.0 116:2610.0 117:5316.0 118:684.0 119:763.0 120:24.0 121:6.0 124:77.0 126:992.0 127:244.0 128:927.0 129:6205.0 130:719.0 131:2563.0 132:414.0 133:…				358	370	477	339	55	299	160	134	51	920	730	627	144	161	283	242	212	689
66278	670066	333	66278	89:7543.0 154:7711.0 155:3756.0 160:92860.0 161:17899.0 171:36914.0 173:362.0 174:9287.0 189:24318.0 204:5700.0 217:11415.0 226:1236.0 231:6825.0 245:2980.0 246:502.0 256:2986.0 257:449.0 258:205.0 262:244.0 268:949.0 269:936.0 274:2819.0 275:1018.0 277:1561.0 289:39.0 291:271.0 305:3272.0 306:667.0 314:1444.0 315:827.0 316:508.0 333:54224.0 334:16582.0 335:5924.0 336:1777.0 357:3779.0 358:1804.0…				86	588	328	262	34347	444	1108	3693	80900	861	119	476	56037	435487	429643	5693	1812	9213
64892	329444	228	64892	89:2581.0 90:242.0 101:1336.0 105:884.0 106:171.0 108:238.0 110:5685.0 118:570.0 119:188.0 120:8.0 121:352.0 122:119.0 133:403.0 134:1819.0 135:50.0 136:1767.0 137:38.0 138:170.0 150:23.0 151:299.0 158:14.0 173:211.0 174:128.0 184:1596.0 185:76.0 186:17.0 189:2078.0 190:631.0 194:9.0 200:199.0 216:793.0 217:352.0 226:344.0 227:47.0 228:10627.0 229:1506.0 230:410.0 231:137.0 241:49.0 243:56.0 253:…				664	382	396	333	308	349	373	365	709	2866	442	1938	843	780	574	2297	4693	5101
62416	630434	275	62416	89:1300.0 91:196.0 96:438.0 105:132.0 119:560.0 125:190.0 133:475.0 134:46.0 160:2482.0 161:335.0 195:70.0 201:72.0 210:84.0 219:395.0 220:103.0 228:26.0 231:236.0 238:72.0 247:181.0 248:65.0 255:24.0 266:55.0 275:2553.0 276:493.0 277:126.0 281:64.0 287:203.0 297:266.0 298:41.0 303:26.0 312:74.0 313:36.0 348:4.0 352:271.0 353:90.0 358:5.0 365:241.0 366:66.0 367:45.0 370:11.0 388:18.0 389:8.0 399:…				160	86	126	223	392	214	203	216	254	602	144	203	658	1914	2533	789	575	630
46224	344140	201	46224	97:1.0 109:91.0 127:48.0 129:967.0 143:56.0 145:194.0 157:29.0 169:27.0 187:35.0 199:24.0 201:1418.0 202:190.0 203:83.0 204:99.0 215:15.0 261:184.0 263:31.0 293:38.0 324:13.0 328:6.0 330:22.0 338:12.0 342:7.0 365:5.0 370:3.0 374:5.0 383:8.0 436:5.0 463:10.0 470:6.0 483:3.0 490:6.0 491:2.0 498:6.0				661	316	369	288	549	396	1226	854	1816	2308	395	2371	890	596	716	2162	3025	3133
46131	703272	204	46131	86:333.0 87:413.0 88:206.0 89:8202.0 90:719.0 91:363.0 97:265.0 98:127.0 100:3233.0 101:2253.0 102:1373.0 103:6188.0 104:542.0 105:612.0 106:76.0 107:9.0 109:186.0 111:473.0 114:37.0 115:614.0 116:950.0 117:2503.0 118:147.0 119:469.0 120:9.0 126:70.0 129:4656.0 130:758.0 131:1781.0 132:813.0 133:3272.0 134:442.0 135:181.0 136:21.0 142:245.0 143:1048.0 144:157.0 145:275.0 146:34.0 147:12325.0 148:…				1147	2932	2020	7696	6331	6815	4905	5235	30680	1373	1450	1142	5023	12135	51989	5728	5424	5846
46128	841283	159	46128	85:2232.0 87:66.0 88:99.0 89:295.0 91:1008.0 92:87.0 94:347.0 95:2663.0 96:791.0 97:1793.0 98:128.0 101:48.0 102:15.0 103:731.0 104:105.0 106:86.0 107:238.0 108:229.0 109:953.0 110:157.0 111:326.0 113:722.0 115:634.0 116:85.0 117:495.0 120:74.0 122:20.0 123:233.0 125:186.0 128:70.0 129:2121.0 130:270.0 131:1522.0 132:144.0 133:42.0 134:36.0 135:206.0 136:83.0 138:71.0 141:237.0 143:245.0 144:1537…				290	240	352	272	296	164	411	300	547	1492	364	1661	834	584	374	1027	2362	1884
44230	269719	191	44230	85:204.0 86:4155.0 87:1605.0 88:836.0 89:8093.0 90:986.0 91:607.0 92:74.0 94:97.0 98:2292.0 99:2535.0 100:47012.0 101:5119.0 102:2494.0 103:7520.0 104:2302.0 105:893.0 106:313.0 107:2285.0 108:273.0 110:2535.0 111:281.0 112:195.0 113:315.0 114:1925.0 115:2868.0 116:1123.0 117:1878.0 118:559.0 119:2217.0 120:152.0 121:173.0 122:567.0 123:419.0 124:150.0 125:298.0 126:1065.0 127:2557.0 128:2546.0 1…				3730	3391	3017	1503	2434	804	1188	3209	2992	22014	4879	17926	8279	2951	3661	17975	29083	21859
41808	572340	197	41808	85:312.0 88:364.0 90:94.0 91:482.0 98:192.0 99:239.0 100:529.0 102:14.0 104:149.0 110:38.0 113:108.0 114:43.0 115:450.0 116:42.0 127:142.0 128:1050.0 129:445.0 130:417.0 131:64.0 132:47.0 134:568.0 136:27.0 139:63.0 141:1006.0 142:127.0 144:33.0 150:29.0 151:190.0 152:1109.0 153:1523.0 154:470.0 155:3178.0 156:459.0 163:66.0 164:68.0 165:780.0 166:281.0 167:341.0 168:86.0 169:338.0 170:100.0 171:…				190	108	190	154	87	141	137	107	320	1025	189	844	625	401	140	670	1106	1114
34171	235988	147	34171	86:138.0 87:975.0 88:242.0 89:46.0 101:507.0 102:207.0 103:535.0 105:407.0 106:19.0 107:129.0 109:84.0 110:31.0 112:5.0 113:1091.0 114:115.0 115:359.0 117:529.0 122:19.0 126:33.0 128:66.0 131:3459.0 132:460.0 133:325.0 134:103.0 136:2.0 147:39914.0 148:6569.0 149:3299.0 150:227.0 151:105.0 184:140.0 186:77.0 201:248.0 270:27.0 452:4.0 468:13.0 476:5.0				1978	1886	2579	1350	1736	1618	2514	1900	3370	11607	2955	10369	4968	2324	3402	10453	15985	16293
33386	496938	219	33386	87:61.0 88:92.0 89:124.0 91:16.0 94:19.0 95:427.0 98:4.0 99:116.0 100:18.0 101:237.0 102:49.0 103:690.0 105:34.0 106:56.0 107:2.0 109:114.0 111:18.0 113:42.0 114:7.0 115:415.0 116:78.0 117:3205.0 118:247.0 119:141.0 123:15.0 126:2.0 127:5.0 128:10.0 129:1949.0 130:140.0 131:1220.0 132:124.0 133:505.0 134:82.0 139:110.0 141:2.0 143:294.0 147:1473.0 148:319.0 149:650.0 150:13.0 151:41.0 153:36.0 15…				432	526	620	515	766	360	1244	1318	1015	637	885	818	900	1507	2364	1349	1868	1709
31695	630679	292	31695	87:40.0 88:9.0 98:23.0 99:153.0 100:31.0 101:290.0 102:397.0 103:171.0 107:88.0 109:5.0 110:486.0 113:137.0 114:5.0 115:54.0 116:72.0 117:6457.0 118:598.0 119:181.0 128:17.0 129:997.0 130:425.0 131:812.0 132:40.0 133:508.0 134:81.0 139:13.0 143:903.0 144:116.0 145:41.0 147:2686.0 148:280.0 149:164.0 151:8.0 155:7.0 160:17.0 161:6.0 164:6.0 171:332.0 172:55.0 173:52.0 175:22.0 184:46.0 185:32.0 18…				243	302	318	306	193	318	366	288	338	343	314	381	268	344	138	448	544	854
30962	600399	129	30962	86:543.0 87:409.0 88:82.0 89:1943.0 94:89.0 96:50.0 97:198.0 98:94.0 100:540.0 101:2864.0 102:269.0 103:3101.0 104:325.0 105:383.0 108:110.0 111:280.0 112:288.0 114:477.0 115:457.0 116:694.0 117:1517.0 118:211.0 119:260.0 121:62.0 124:179.0 125:45.0 126:124.0 127:373.0 128:283.0 129:5324.0 130:1061.0 131:3386.0 132:303.0 133:3084.0 134:289.0 135:372.0 137:28.0 138:175.0 139:58.0 140:115.0 141:104…				1052	2834	777	1679	1585	1839	2584	3322	4616	3473	2000	2582	2103	1840	349	3666	5230	8579
26987	409449	301	26987	88:1673.0 89:898.0 90:1929.0 91:3821.0 92:1405.0 94:122.0 97:1877.0 98:59150.0 99:4919.0 101:327.0 102:1904.0 103:6900.0 104:1822.0 108:2810.0 110:81560.0 111:3405.0 112:2224.0 113:307.0 114:3219.0 116:11378.0 117:2736.0 118:2285.0 119:253.0 120:2435.0 121:665.0 123:63.0 125:539.0 128:320.0 130:3904.0 131:1598.0 132:1234.0 133:1243.0 134:18410.0 135:2346.0 136:16417.0 137:954.0 138:171.0 139:220.…				65	79	22	42	37	33	46	24	49	298	38	273	129	20	59	202	519	255
22888	272249	174	22888	85:382.0 86:10277.0 87:1030.0 88:760.0 89:2551.0 90:376.0 91:288.0 92:1.0 98:1.0 99:467.0 100:11714.0 101:2149.0 102:935.0 103:205.0 104:384.0 105:7.0 106:363.0 107:225.0 108:243.0 109:193.0 110:492.0 111:14.0 113:154.0 114:171.0 115:314.0 116:411.0 117:322.0 118:221.0 119:4.0 120:67.0 125:3.0 126:179.0 128:5.0 130:2802.0 131:855.0 132:597.0 133:1355.0 134:1621.0 135:446.0 136:90.0 139:17.0 140:5…				251	177	294	118	176	171	185	139	392	1169	217	1787	785	594	271	885	2518	2213
21704	983235	204	21704	85:864.0 86:397.0 87:997.0 88:670.0 89:3371.0 90:306.0 91:249.0 92:49.0 93:61.0 94:66.0 95:236.0 96:87.0 97:772.0 98:134.0 99:884.0 100:199.0 101:6971.0 102:1086.0 103:31089.0 104:3200.0 105:1398.0 106:123.0 107:100.0 109:569.0 110:98.0 111:683.0 112:139.0 113:1344.0 114:320.0 115:1483.0 116:3547.0 117:17484.0 118:1832.0 119:1238.0 120:71.0 121:57.0 123:65.0 125:200.0 126:72.0 127:672.0 128:130.0…				565	175	908	1636	1554	964	740	877	206	189	150	342	557	1719	3088	754	1606	6535
20283	660550	287	20283	85:189.0 97:118.0 99:49.0 102:117.0 109:60.0 113:53.0 115:129.0 116:221.0 117:128.0 125:454.0 127:49.0 129:84.0 131:274.0 133:648.0 135:37.0 143:83.0 147:2807.0 148:516.0 149:327.0 150:63.0 153:105.0 155:103.0 157:200.0 163:34.0 169:194.0 171:169.0 173:48.0 189:35.0 197:216.0 199:119.0 200:26.0 203:10.0 204:61.0 215:37.0 221:93.0 231:74.0 239:14.0 243:543.0 244:98.0 245:114.0 271:83.0 272:30.0 28…				391	475	338	758	540	456	739	643	858	313	340	428	590	405	813	686	556	1319
18402	578286	89	18402	85:171.0 86:364.0 87:77.0 88:55.0 89:8849.0 90:668.0 91:307.0 96:21.0 97:21.0 98:164.0 99:105.0 100:463.0 101:751.0 102:36.0 103:1915.0 104:59.0 105:555.0 110:18.0 111:30.0 112:212.0 113:104.0 114:423.0 115:287.0 116:197.0 117:1046.0 118:65.0 119:28.0 125:1.0 126:417.0 127:84.0 128:2074.0 129:1001.0 130:167.0 131:631.0 132:159.0 133:1641.0 134:174.0 135:79.0 138:12.0 139:28.0 140:225.0 141:32.0 1…				9919	10479	10781	9882	386	9804	292	278	342	12298	17852	11243	913	3421	4481	4550	1475	1124
18382	935183	259	18382	85:72.0 86:166.0 87:526.0 88:3.0 89:848.0 90:36.0 91:21.0 92:45.0 94:56.0 95:17.0 97:867.0 98:9.0 99:279.0 100:276.0 101:1680.0 102:330.0 103:4191.0 104:242.0 105:615.0 110:14.0 111:69.0 113:167.0 114:233.0 115:545.0 116:886.0 117:1742.0 118:72.0 119:78.0 121:43.0 124:15.0 125:52.0 126:22.0 127:56.0 128:11.0 129:2776.0 130:305.0 131:489.0 132:53.0 133:1082.0 134:210.0 135:50.0 138:2.0 141:85.0 14…				1707	1809	1473	878	1407	870	2818	1979	1439	2458	1725	1415	3922	2916	1763	2737	1537	7085
18318	894472	204	18318	85:143.0 86:110.0 87:76.0 88:35.0 89:462.0 92:17.0 95:61.0 97:4.0 99:135.0 100:55.0 101:3107.0 102:256.0 103:16406.0 104:1615.0 105:573.0 113:66.0 115:543.0 116:1785.0 118:15.0 119:77.0 121:7.0 123:49.0 127:244.0 129:3356.0 130:372.0 131:897.0 132:118.0 133:1108.0 134:67.0 135:95.0 142:52.0 143:397.0 144:24.0 145:10.0 147:5838.0 148:809.0 149:768.0 150:32.0 151:2.0 153:12.0 155:1562.0 156:181.0 1…				59	104	95	30	216	225	270	241	650	657	471	480	196	299	407	2059	787	879
18257	266850	156	18257	97:11.0 98:56.0 102:2.0 103:29.0 110:69.0 111:6.0 116:7.0 117:41.0 120:10.0 126:82.0 127:54.0 128:13.0 130:69.0 131:92.0 134:81.0 135:23.0 145:123.0 147:1646.0 148:242.0 156:4479.0 157:377.0 158:164.0 173:66.0 178:3.0 184:178.0 189:194.0 190:12.0 191:51.0 219:1.0 292:16.0 303:13.0 323:8.0 336:1.0 374:18.0 405:3.0 416:11.0 467:12.0 473:4.0 494:18.0 500:7.0				3384	729	2064	3505	4528	1686	4117	4126	803	6293	2550	2942	4071	934	738	5713	2112	4242
18162	1040499	249	18162	85:55.0 86:47.0 87:94.0 88:265.0 89:523.0 90:77.0 93:89.0 94:27.0 95:96.0 97:62.0 99:193.0 100:48.0 101:255.0 102:701.0 103:386.0 104:38.0 105:60.0 106:15.0 107:37.0 111:27.0 112:21.0 113:61.0 114:41.0 115:252.0 116:148.0 117:919.0 118:153.0 119:52.0 120:36.0 121:32.0 122:8.0 123:7.0 124:16.0 125:4.0 127:16.0 128:59.0 129:326.0 130:209.0 131:321.0 132:96.0 133:628.0 134:61.0 135:164.0 137:68.0 13…				420	550	538	215	323	234	841	695	857	647	445	333	986	507	80	714	581	1714
18161	1018066	249	18161	85:953.0 86:522.0 87:1408.0 88:826.0 89:1916.0 90:296.0 91:428.0 92:44.0 93:118.0 94:87.0 95:181.0 96:204.0 97:411.0 98:141.0 99:976.0 100:267.0 101:3504.0 102:1346.0 103:16034.0 104:1545.0 105:979.0 106:159.0 107:120.0 108:43.0 109:626.0 110:82.0 111:904.0 112:116.0 113:1131.0 114:159.0 115:1410.0 116:1807.0 117:3903.0 118:517.0 119:1021.0 120:173.0 121:24.0 122:24.0 123:27.0 124:47.0 125:203.0 …				394	708	1379	549	379	281	661	350	318	866	1863	541	378	788	184	1408	1400	1149
18157	467115	228	18157	85:235.0 86:215.0 87:258.0 88:295.0 89:529.0 90:130.0 91:260.0 92:92.0 93:160.0 95:132.0 96:40.0 97:74.0 98:60.0 99:108.0 100:34.0 101:1326.0 102:210.0 103:2274.0 104:325.0 105:193.0 106:55.0 107:112.0 108:197.0 110:7544.0 111:302.0 112:39.0 113:111.0 114:58.0 115:246.0 116:841.0 117:1092.0 118:330.0 119:174.0 120:129.0 121:67.0 122:1.0 123:19.0 124:28.0 126:224.0 127:75.0 128:46.0 129:2101.0 130…				163	565	845	1065	1216	1039	1362	1118	1358	348	115	355	577	481	268	1321	2162	1479
18156	963310	204	18156	85:210.0 87:48.0 89:62.0 97:5.0 99:65.0 101:404.0 103:2864.0 104:153.0 105:81.0 109:64.0 111:37.0 113:47.0 116:159.0 117:421.0 127:42.0 129:4079.0 130:389.0 131:505.0 132:6.0 133:880.0 143:568.0 144:8.0 145:32.0 147:4309.0 148:673.0 149:597.0 153:37.0 155:220.0 157:405.0 163:50.0 169:647.0 170:22.0 171:28.0 177:95.0 183:53.0 189:523.0 190:47.0 191:1292.0 192:102.0 193:98.0 203:135.0 204:16866.0 2…				4041	3113	4033	2083	2182	1753	3750	2568	1752	6532	5121	4784	3833	4523	2579	5875	4937	9073
18152	1050195	249	18152	85:251.0 86:61.0 87:210.0 88:547.0 89:1070.0 90:13.0 93:30.0 94:32.0 95:187.0 97:107.0 99:300.0 101:266.0 102:1321.0 103:674.0 104:139.0 105:248.0 107:91.0 109:53.0 111:109.0 113:187.0 114:42.0 115:398.0 116:91.0 117:1578.0 118:194.0 119:230.0 121:14.0 123:24.0 125:1.0 127:206.0 128:141.0 129:444.0 130:245.0 131:919.0 132:150.0 133:1469.0 134:179.0 135:393.0 137:118.0 138:21.0 139:29.0 141:23.0 1…				252	773	728	302	273	296	992	833	862	751	1068	290	398	732	68	1131	844	2178
18150	1023006	219	18150	85:118.0 86:84.0 87:242.0 88:1095.0 89:422.0 90:166.0 91:157.0 92:77.0 93:51.0 94:34.0 95:130.0 96:108.0 98:16.0 99:121.0 100:6.0 101:545.0 102:1627.0 103:1004.0 104:67.0 105:111.0 107:71.0 111:54.0 112:4.0 113:64.0 114:10.0 115:466.0 116:245.0 117:323.0 118:189.0 119:143.0 120:32.0 121:15.0 123:21.0 124:24.0 127:149.0 128:29.0 129:899.0 130:252.0 131:682.0 132:97.0 133:1946.0 134:333.0 135:457.0…				177	965	646	233	242	293	911	1007	683	413	1055	428	278	755	74	1035	1144	1839
18148	1008351	219	18148	85:537.0 86:98.0 87:386.0 88:1303.0 89:526.0 90:188.0 91:408.0 92:143.0 93:138.0 94:136.0 95:277.0 97:94.0 98:41.0 99:340.0 101:754.0 102:2083.0 103:1073.0 104:87.0 105:222.0 106:28.0 107:107.0 108:48.0 109:116.0 110:60.0 111:95.0 112:62.0 113:94.0 114:39.0 115:663.0 116:362.0 117:868.0 118:176.0 119:439.0 120:229.0 121:146.0 122:141.0 123:124.0 124:69.0 125:35.0 127:160.0 128:139.0 129:472.0 130…				5949	7488	5630	4824	4512	6253	9798	7575	9015	5005	6506	3128	5501	6998	5410	6665	7174	9843
18146	986858	219	18146	85:201.0 86:52.0 87:350.0 88:1066.0 89:473.0 90:195.0 91:218.0 92:77.0 95:95.0 99:279.0 101:476.0 102:2229.0 103:1206.0 104:157.0 105:77.0 106:25.0 111:137.0 113:203.0 114:7.0 115:602.0 116:195.0 117:629.0 118:194.0 119:283.0 120:49.0 127:134.0 128:53.0 129:827.0 130:407.0 131:1043.0 132:161.0 133:2018.0 134:233.0 135:454.0 136:40.0 139:62.0 140:1.0 141:66.0 142:37.0 143:2524.0 144:296.0 145:267.…				322	537	471	384	312	191	475	468	444	244	690	454	419	1195	288	889	869	1914
18082	252134	85	18082	85:47888.0 86:3191.0 91:915.0 93:343.0 94:44.0 95:2020.0 96:252.0 97:1215.0 107:218.0 108:137.0 109:554.0 123:9.0 125:189.0 128:9.0 130:96.0 134:475.0 136:39.0 168:506.0 184:37.0 199:30.0 224:4.0 238:8.0 249:7.0 287:1.0 301:10.0 321:7.0 335:2.0 349:18.0 378:1.0 390:1.0 402:5.0 444:10.0 447:5.0 474:2.0				389	391	386	397	331	569	377	168	473	2761	447	3357	792	531	654	3178	3443	3377
17917	964506	361	17917	85:372.0 89:420.0 90:252.0 93:95.0 99:107.0 101:268.0 103:2424.0 104:78.0 107:32.0 108:47.0 109:231.0 116:79.0 117:423.0 118:711.0 119:388.0 122:32.0 129:2427.0 130:330.0 131:850.0 132:40.0 133:53.0 135:114.0 136:264.0 137:13.0 139:27.0 140:16.0 141:68.0 143:637.0 144:126.0 145:61.0 146:219.0 147:3558.0 148:46.0 149:33.0 151:29.0 153:55.0 154:47.0 155:242.0 156:46.0 157:321.0 158:52.0 159:30.0 16…				1108	1846	866	986	1027	2440	4058	2555	3194	1915	928	856	1016	1181	4148	2222	1793	1989
17822	927788	217	17822	85:626.0 87:339.0 89:818.0 90:117.0 97:320.0 99:296.0 101:2026.0 102:296.0 103:11632.0 104:767.0 105:844.0 111:560.0 113:443.0 115:2179.0 116:2246.0 117:3540.0 118:233.0 119:2182.0 120:135.0 121:128.0 123:18.0 125:137.0 128:37.0 129:11149.0 130:761.0 131:1370.0 132:909.0 133:2105.0 134:85.0 138:71.0 140:134.0 141:235.0 142:498.0 143:1899.0 144:220.0 145:1760.0 146:234.0 147:8480.0 149:281.0 151:5…				1824	1580	2102	1700	461	2498	1533	1002	4206	2259	1045	1030	348	1300	3177	2126	2950	4876
17697	789581	179	17697	86:3.0 90:57.0 91:5.0 95:18.0 96:65.0 99:11.0 100:12.0 109:5.0 110:154.0 112:5.0 114:27.0 115:3581.0 116:135.0 124:25.0 131:1592.0 133:558.0 137:7.0 147:4706.0 148:663.0 149:496.0 157:53.0 161:86.0 163:242.0 164:65.0 165:24.0 177:88.0 178:15.0 179:9189.0 180:1382.0 181:378.0 182:30.0 187:65.0 189:436.0 190:125.0 191:79.0 194:7.0 201:14.0 202:2.0 203:271.0 204:393.0 205:578.0 206:266.0 207:221.0 2…				155	310	283	37	25	47	149	38	266	662	402	342	915	983	483	2229	512	14519
17663	719173	204	17663	86:22.0 100:93.0 103:1177.0 106:5.0 117:552.0 127:148.0 129:1073.0 130:52.0 131:139.0 133:264.0 143:157.0 147:2197.0 148:382.0 149:5.0 157:139.0 163:6.0 169:43.0 171:20.0 189:353.0 190:49.0 191:498.0 192:97.0 193:67.0 194:16.0 203:32.0 204:4591.0 205:1087.0 206:292.0 207:207.0 208:115.0 215:36.0 217:1295.0 218:309.0 219:56.0 220:3.0 221:566.0 222:61.0 223:45.0 229:13.0 230:37.0 231:8.0 233:10.0 2…				162	431	235	611	206	549	560	482	1052	328	81	264	159	520	1745	770	919	769
17644	885612	204	17644	95:47.0 97:27.0 101:112.0 103:683.0 116:183.0 117:522.0 121:5.0 125:48.0 129:949.0 130:1.0 141:37.0 142:7.0 143:131.0 147:1462.0 157:19.0 159:130.0 161:44.0 165:8.0 168:70.0 169:1482.0 170:124.0 171:103.0 175:98.0 189:243.0 190:11.0 191:143.0 193:262.0 194:34.0 195:110.0 203:2.0 204:6567.0 205:1196.0 206:615.0 207:245.0 215:24.0 216:8.0 217:751.0 218:129.0 219:29.0 221:380.0 222:35.0 223:2.0 231:…				245	267	215	112	117	131	289	164	285	771	201	640	292	881	460	282	300	934
17471	843475	204	17471	85:110.0 89:6.0 95:82.0 100:51.0 103:895.0 110:42.0 111:39.0 116:44.0 117:231.0 118:11.0 129:699.0 131:82.0 133:61.0 143:183.0 145:47.0 147:936.0 153:53.0 155:34.0 159:707.0 160:71.0 163:27.0 169:218.0 170:51.0 171:218.0 177:36.0 189:249.0 191:385.0 192:54.0 193:172.0 195:11.0 202:7.0 203:79.0 204:4862.0 205:912.0 206:316.0 207:252.0 209:18.0 212:6.0 217:841.0 218:133.0 219:85.0 221:12.0 222:31.0…				1060	676	938	877	1156	681	1765	1632	1811	1139	712	930	1458	1513	1043	2126	1244	3328
17435	850897	245	17435	85:247.0 86:50.0 87:4.0 89:2725.0 90:193.0 91:14.0 92:73.0 94:61.0 99:179.0 100:742.0 101:691.0 102:120.0 103:4699.0 104:331.0 105:194.0 110:28.0 112:37.0 113:208.0 114:75.0 115:125.0 116:450.0 117:5372.0 118:355.0 119:534.0 120:100.0 121:91.0 122:26.0 123:2.0 124:17.0 125:20.0 126:187.0 128:200.0 129:1077.0 130:85.0 131:934.0 132:87.0 133:3022.0 134:249.0 135:404.0 136:94.0 138:41.0 140:127.0 14…				269	208	155	266	156	184	281	383	453	358	163	307	239	193	128	373	262	794
17433	816037	245	17433	85:755.0 86:306.0 87:33.0 88:153.0 89:3584.0 90:249.0 91:56.0 93:12.0 94:68.0 96:601.0 98:243.0 99:638.0 100:2388.0 101:1041.0 102:175.0 103:9576.0 104:912.0 105:693.0 106:72.0 109:91.0 110:192.0 111:90.0 112:98.0 113:367.0 114:252.0 115:97.0 116:287.0 117:6439.0 118:637.0 119:382.0 120:84.0 121:35.0 122:134.0 123:6.0 124:96.0 125:99.0 126:747.0 127:31.0 128:667.0 129:3274.0 130:357.0 131:1545.0 …				46	30	49	37	26	97	105	246	496	189	22	225	73	82	93	246	181	245
17386	582632	174	17386	86:5431.0 87:38545.0 89:456.0 95:668.0 96:44.0 97:536.0 99:1561.0 100:3186.0 101:820.0 102:75.0 103:2485.0 104:297.0 105:327.0 107:192.0 108:16.0 109:256.0 111:431.0 113:539.0 114:212.0 115:561.0 116:553.0 117:6283.0 118:845.0 119:272.0 120:40.0 121:181.0 123:101.0 126:104.0 127:398.0 129:3403.0 130:1343.0 131:1555.0 132:469.0 133:3583.0 134:354.0 135:295.0 140:79.0 141:247.0 142:1293.0 143:3474.…				9286	5277	3820	5175	5455	5763	6176	2563	3775	7159	3522	4650	6821	13953	19207	4403	5755	7255
17047	1144412	218	17047	85:164.0 88:5.0 89:217.0 91:4312.0 92:597.0 93:4477.0 94:2350.0 95:5974.0 96:793.0 97:522.0 99:59.0 101:616.0 102:2.0 103:675.0 104:180.0 105:4132.0 106:701.0 107:3935.0 108:1157.0 109:3066.0 110:123.0 111:570.0 112:60.0 113:138.0 115:571.0 116:273.0 117:1200.0 118:267.0 119:3491.0 120:1112.0 121:2758.0 122:1045.0 123:1224.0 124:58.0 125:79.0 128:184.0 129:4514.0 130:749.0 131:1327.0 132:223.0 13…				292	168	242	240	115	97	224	271	656	1214	314	688	550	458	312	1099	2762	3912
16757	329669	277	16757	87:270.0 90:15.0 92:156.0 94:19.0 95:977.0 96:49.0 99:101.0 100:178.0 101:1067.0 102:115.0 103:283.0 107:251.0 108:276.0 109:239.0 111:2075.0 114:77.0 116:1688.0 117:3004.0 118:349.0 123:254.0 124:38.0 126:140.0 127:413.0 128:4.0 130:91.0 134:412.0 136:170.0 140:45.0 141:23.0 144:31.0 150:9.0 151:4.0 157:387.0 162:34.0 167:38.0 170:207.0 175:3.0 176:1.0 184:443.0 185:39.0 186:74.0 187:130.0 188:1…				396	232	270	199	227	302	236	245	517	2502	341	1696	777	515	325	2368	2981	2663
16747	742150	319	16747	89:1131.0 90:36.0 100:226.0 101:230.0 103:6902.0 104:367.0 110:93.0 113:101.0 114:124.0 117:2265.0 118:7.0 127:16.0 129:2616.0 130:358.0 131:443.0 133:961.0 143:163.0 144:13.0 147:4944.0 148:730.0 149:198.0 157:2547.0 158:291.0 159:94.0 160:22.0 161:34.0 169:19.0 172:769.0 173:333.0 174:29.0 177:80.0 184:5.0 187:17.0 188:83.0 189:646.0 190:167.0 191:216.0 192:35.0 201:128.0 202:49.0 203:104.0 204…				280	164	201	201	176	138	304	200	221	527	210	433	310	234	199	643	175	510
16591	427012	227	16591	96:14.0 97:79.0 98:28.0 100:44.0 106:36.0 107:99.0 110:930.0 123:49.0 127:175.0 146:23.0 154:41.0 155:46.0 177:31.0 178:54.0 199:25.0 207:2611.0 208:179.0 215:65.0 227:2644.0 230:1.0 240:7.0 248:10.0 251:1.0 278:19.0 300:9.0 310:16.0 311:8.0 340:4.0 343:36.0 353:1.0 362:19.0 377:12.0 381:3.0 391:8.0 410:6.0 412:1.0 423:1.0 448:12.0 451:7.0 455:1.0 475:6.0 493:3.0 496:18.0				218	185	182	164	130	167	171	129	393	1313	243	1358	454	340	207	1020	1656	1354
16571	1071886	249	16571	85:169.0 89:363.0 91:510.0 92:41.0 93:30.0 95:63.0 97:98.0 98:186.0 99:99.0 100:22.0 101:326.0 102:58.0 103:810.0 105:287.0 107:66.0 109:111.0 110:15.0 111:70.0 113:30.0 115:312.0 116:97.0 117:872.0 118:83.0 120:10.0 121:270.0 122:69.0 123:35.0 125:109.0 128:34.0 129:1538.0 130:7.0 131:508.0 132:22.0 133:810.0 135:303.0 137:61.0 139:51.0 141:28.0 143:438.0 145:872.0 146:9.0 147:4246.0 148:147.0 1…				550	665	396	264	410	333	1530	1339	1842	388	414	433	769	618	352	512	650	1464
16370	239890	219	16370	85:2698.0 86:374.0 87:134.0 89:67.0 90:77.0 95:38.0 96:188.0 100:33.0 101:75.0 102:146.0 103:265.0 104:36.0 108:38.0 110:107.0 113:223.0 115:134.0 118:23.0 119:294.0 120:28.0 130:711.0 131:273.0 132:62.0 133:466.0 134:12.0 135:98.0 143:119.0 146:384.0 147:4.0 148:208.0 149:174.0 151:183.0 152:30.0 156:98.0 163:98.0 165:47.0 175:24.0 177:276.0 179:86.0 180:17.0 187:5.0 188:1.0 189:99.0 190:25.0 19…				225	150	187	126	159	141	143	136	254	1194	279	1120	510	333	257	1234	1687	1314
14816	682409	443	14816	85:39.0 86:38.0 87:42.0 91:31.0 92:2.0 94:5.0 95:35.0 97:11.0 99:35.0 101:23.0 102:23.0 104:5.0 106:21.0 107:75.0 108:19.0 109:1.0 110:21.0 111:2.0 114:5.0 118:1.0 119:1.0 121:9.0 123:5.0 127:32.0 129:16.0 130:71.0 131:41.0 132:2.0 133:92.0 134:73.0 135:19.0 136:10.0 139:1.0 141:13.0 143:110.0 144:6.0 147:417.0 148:64.0 149:63.0 150:14.0 151:1.0 153:2.0 154:3.0 156:7.0 158:63.0 160:3.0 161:8.0 16…				615	742	407	322	341	1033	481	755	1485	1776	492	1211	486	471	550	3019	1469	1669
14806	732132	245	14806	86:4.0 87:17.0 92:23.0 93:11.0 99:2.0 100:11.0 101:75.0 102:82.0 103:86.0 108:4.0 113:2.0 117:43.0 129:109.0 130:57.0 131:137.0 132:10.0 133:283.0 134:137.0 136:3.0 145:6.0 147:990.0 148:92.0 149:137.0 157:1.0 160:2.0 167:6.0 169:6.0 180:5.0 181:8.0 184:1.0 189:34.0 190:5.0 191:14.0 192:8.0 196:2.0 199:1.0 203:9.0 207:24.0 208:2.0 211:1.0 218:13.0 219:19.0 221:3.0 226:6.0 239:1.0 241:1.0 242:2.0 …				413	297	234	458	551	668	580	454	1002	677	251	402	954	779	634	916	675	1669
14796	558622	159	14796	85:68.0 86:266.0 87:23.0 88:30.0 89:127.0 90:20.0 91:4.0 92:10.0 93:36.0 94:2.0 95:4.0 96:11.0 98:38.0 99:30.0 100:761.0 101:108.0 102:91.0 105:21.0 107:44.0 109:46.0 110:13.0 111:6.0 112:154.0 113:56.0 115:26.0 116:76.0 117:96.0 118:5.0 119:29.0 120:4.0 122:5.0 123:9.0 125:1.0 127:12.0 128:84.0 129:107.0 130:52.0 131:182.0 132:42.0 133:238.0 134:41.0 135:25.0 137:6.0 138:3.0 139:5.0 141:42.0 142…				1212	526	682	1123	1826	488	670	424	590	1249	497	1553	1533	446	157	1630	1581	929
14736	693311	159	14736	85:88.0 86:48.0 88:3.0 89:1011.0 90:62.0 91:19.0 95:6.0 98:12.0 99:83.0 100:18.0 101:80.0 102:24.0 103:978.0 104:52.0 105:24.0 106:11.0 107:33.0 108:7.0 110:14.0 111:34.0 113:10.0 114:2.0 115:45.0 116:118.0 117:135.0 119:32.0 120:5.0 125:11.0 127:51.0 129:790.0 130:122.0 131:384.0 132:34.0 133:1630.0 134:193.0 135:75.0 136:2.0 137:6.0 138:4.0 141:7.0 142:12.0 143:159.0 144:25.0 145:29.0 146:105.0…				3205	2899	2738	2392	2165	2019	2722	2492	2065	3303	2235	3032	2285	1412	898	2817	1181	2258
14709	996790	297	14709	89:56.0 90:3.0 91:7.0 100:8.0 101:153.0 102:7.0 103:297.0 104:9.0 105:19.0 112:2.0 113:3.0 116:88.0 117:82.0 127:29.0 129:135.0 130:39.0 131:36.0 133:35.0 137:3.0 141:16.0 143:3.0 144:2.0 147:420.0 148:4.0 149:102.0 150:2.0 158:8.0 161:8.0 163:22.0 164:3.0 165:4.0 169:25.0 170:5.0 177:19.0 178:3.0 179:21.0 182:5.0 183:13.0 185:1.0 189:64.0 190:12.0 191:53.0 192:5.0 193:101.0 194:53.0 195:3.0 198:…				759	441	508	578	691	427	650	520	486	945	498	735	752	347	138	778	950	1219
14701	618621	292	14701	85:255.0 86:109.0 87:330.0 88:55.0 89:247.0 90:44.0 91:22.0 92:55.0 93:368.0 94:13.0 95:148.0 96:9.0 97:83.0 98:32.0 99:213.0 100:121.0 101:722.0 102:798.0 103:1179.0 104:111.0 105:98.0 106:26.0 107:118.0 108:27.0 109:50.0 110:17.0 111:26.0 112:7.0 113:80.0 114:52.0 115:486.0 116:276.0 117:13313.0 118:1424.0 119:657.0 120:34.0 121:15.0 122:5.0 124:6.0 125:17.0 126:46.0 127:142.0 128:8.0 129:2022.…				1326	2617	541	3952	1716	6054	4275	3776	8988	1895	2404	1579	1617	1169	338	3701	2050	5101
14697	939075	204	14697	85:34.0 86:3.0 87:27.0 88:17.0 89:344.0 90:37.0 91:9.0 92:6.0 95:11.0 98:3.0 99:21.0 101:84.0 103:826.0 104:38.0 105:17.0 106:12.0 107:7.0 108:6.0 109:6.0 113:35.0 115:33.0 116:80.0 117:233.0 118:22.0 119:14.0 120:3.0 123:3.0 126:1.0 127:76.0 129:888.0 130:129.0 131:183.0 132:7.0 133:535.0 134:71.0 135:6.0 138:5.0 139:1.0 141:11.0 142:6.0 143:160.0 144:14.0 145:37.0 146:43.0 147:1131.0 148:151.0 …				23031	41016	60372	40782	10906	64844	31170	16797	59065	37019	20735	10321	9525	13590	9170	24461	34669	50202
14696	895535	117	14696	85:251.0 86:86.0 87:90.0 88:30.0 89:1274.0 90:99.0 91:37.0 92:21.0 93:17.0 94:20.0 95:144.0 97:9.0 98:26.0 99:158.0 100:285.0 101:600.0 102:152.0 103:1128.0 104:100.0 105:148.0 106:19.0 107:54.0 108:31.0 109:42.0 110:39.0 111:80.0 112:160.0 113:155.0 114:82.0 115:295.0 116:285.0 117:7693.0 118:763.0 119:347.0 120:36.0 121:14.0 122:3.0 123:72.0 124:36.0 125:37.0 126:133.0 127:337.0 128:110.0 129:2…				868	1151	1212	868	1110	893	1086	802	790	1363	920	770	2250	1294	974	1111	669	2283
14694	796202	204	14694	85:31.0 86:21.0 87:55.0 89:125.0 90:3.0 91:6.0 94:3.0 95:6.0 99:29.0 101:227.0 102:46.0 103:1397.0 104:104.0 105:19.0 108:4.0 109:7.0 110:17.0 111:17.0 112:1.0 113:38.0 114:3.0 115:92.0 116:68.0 117:1733.0 118:140.0 119:130.0 120:5.0 121:1.0 122:5.0 123:6.0 128:6.0 129:495.0 130:67.0 131:141.0 132:20.0 133:273.0 134:38.0 135:30.0 136:6.0 137:3.0 138:1.0 139:5.0 140:5.0 141:2.0 142:6.0 143:264.0 1…				525	313	329	443	516	518	566	545	1284	413	222	472	716	978	967	960	1094	1639
14688	745814	204	14688	85:156.0 88:7.0 89:336.0 99:85.0 101:313.0 102:36.0 103:1571.0 104:114.0 105:26.0 109:1.0 111:10.0 112:6.0 113:107.0 114:36.0 115:248.0 116:150.0 117:733.0 118:39.0 119:59.0 120:8.0 127:34.0 128:15.0 129:868.0 130:191.0 131:1823.0 132:217.0 133:777.0 134:114.0 135:46.0 141:7.0 142:25.0 143:166.0 144:12.0 145:21.0 146:10.0 147:2703.0 148:402.0 149:408.0 150:13.0 151:13.0 153:8.0 154:4.0 155:48.0 1…				668	367	544	614	504	440	576	342	316	1965	554	1436	1226	548	556	920	1250	1014
14687	663858	275	14687	85:2162.0 86:79.0 87:127.0 88:18.0 89:3434.0 90:269.0 91:135.0 93:32.0 95:111.0 96:4.0 97:38.0 98:20.0 99:156.0 101:479.0 102:929.0 103:970.0 104:90.0 105:77.0 106:12.0 109:14.0 110:56.0 111:34.0 113:1522.0 114:105.0 115:188.0 116:1555.0 117:701.0 118:102.0 119:223.0 120:39.0 121:5.0 122:7.0 123:9.0 125:9.0 126:10.0 127:234.0 129:1034.0 130:675.0 131:2392.0 132:316.0 133:2726.0 134:322.0 135:187.…				3105	5752	4455	7600	6157	7173	9232	9289	12045	4831	4977	3487	6771	6591	6409	6772	5724	14374
14682	675047	159	14682	85:3300.0 86:463.0 87:1892.0 88:603.0 89:33324.0 90:2848.0 91:1975.0 92:144.0 93:157.0 94:109.0 95:512.0 96:102.0 97:508.0 98:391.0 99:2624.0 100:319.0 101:3686.0 102:1068.0 103:27524.0 104:2723.0 105:2309.0 106:240.0 107:337.0 108:105.0 109:1145.0 110:204.0 111:1888.0 112:276.0 113:1325.0 114:262.0 115:1837.0 116:5242.0 117:3650.0 118:657.0 119:2732.0 120:316.0 121:206.0 122:65.0 123:184.0 124:6…				102402	232647	115245	60606	52218	78095	38150	43831	31112	45267	108673	75138	32159	46573	37523	41892	35869	33475
13146	761091	357	13146	85:395.0 87:316.0 88:67.0 89:573.0 90:39.0 95:114.0 99:265.0 101:5820.0 102:707.0 103:9703.0 104:1076.0 105:383.0 106:76.0 107:199.0 110:25.0 111:135.0 113:760.0 114:141.0 115:983.0 116:1082.0 117:1299.0 118:200.0 119:309.0 121:149.0 122:80.0 123:297.0 124:42.0 125:59.0 127:19.0 128:131.0 129:4712.0 130:546.0 131:2802.0 132:321.0 133:2584.0 134:358.0 135:518.0 136:48.0 137:200.0 139:76.0 140:68.0…				615	399	307	341	557	394	433	943	1442	657	374	463	776	836	314	655	631	1269
12768	406958	227	12768	85:46.0 86:81.0 88:50.0 89:59.0 90:27.0 91:209.0 93:20.0 95:54.0 96:131.0 98:18.0 101:52.0 103:44.0 107:41.0 108:3.0 109:375.0 110:152.0 116:18.0 118:72.0 119:294.0 130:85.0 131:141.0 132:11.0 136:229.0 137:3.0 147:46.0 149:208.0 151:13.0 153:15.0 164:6.0 172:6.0 173:12.0 174:8.0 179:430.0 180:34.0 183:30.0 184:9.0 185:12.0 187:7.0 192:38.0 193:240.0 195:6.0 196:16.0 197:1.0 198:15.0 199:91.0 205…				269	199	211	197	204	203	207	205	421	1378	327	1341	605	453	290	1190	1987	1524
9320	705438	91	9320	89:492.0 90:280.0 91:6528.0 92:625.0 93:280.0 94:34.0 98:1.0 100:89.0 101:56.0 102:76.0 103:787.0 104:108.0 105:959.0 106:177.0 107:2255.0 108:939.0 109:116.0 110:19.0 111:52.0 112:10.0 113:2.0 114:27.0 115:268.0 116:19.0 117:539.0 118:51.0 119:2585.0 120:263.0 121:325.0 122:15.0 126:36.0 127:179.0 128:19.0 129:48.0 132:4.0 133:458.0 134:3157.0 135:2262.0 136:217.0 140:15.0 143:150.0 144:27.0 147…				4156	3385	3675	2971	3084	2668	3093	2362	5886	19024	4288	25154	9460	6945	5917	24429	37319	31876
8598	801613	204	8598	86:101.0 88:8.0 89:1252.0 90:27.0 91:4.0 94:3.0 95:679.0 96:1.0 97:96.0 98:113.0 101:638.0 103:3239.0 104:260.0 105:28.0 106:34.0 107:4.0 108:1.0 109:159.0 110:83.0 111:615.0 112:30.0 113:286.0 114:90.0 115:17.0 116:686.0 117:913.0 118:13.0 119:15.0 120:1.0 121:1.0 123:46.0 124:3.0 125:2.0 126:11.0 127:7.0 129:1288.0 130:109.0 131:874.0 132:132.0 133:1127.0 134:117.0 135:21.0 136:3.0 138:86.0 139…				316	267	211	29	164	209	319	93	1540	463	259	562	495	1051	1228	964	1269	3527
6404	757916	204	6404	85:25.0 86:212.0 89:67.0 99:126.0 100:107.0 101:899.0 103:1783.0 104:17.0 113:141.0 115:28.0 116:177.0 117:1041.0 129:1267.0 130:50.0 131:461.0 132:34.0 133:296.0 141:88.0 143:127.0 144:4.0 145:1074.0 146:96.0 147:2484.0 148:315.0 149:66.0 155:40.0 157:32.0 160:89.0 163:1.0 169:264.0 174:8.0 176:28.0 189:390.0 190:100.0 191:632.0 192:53.0 193:27.0 195:58.0 202:13.0 203:241.0 204:6953.0 205:1256.0…				1050	890	1071	881	824	864	1206	1206	918	1587	767	1034	1201	824	694	1948	1087	2823
6104	241903	244	6104	86:145.0 88:174.0 89:301.0 90:119.0 93:25.0 97:188.0 98:40.0 99:14.0 100:224.0 101:33.0 103:200.0 104:33.0 106:45.0 107:192.0 108:47.0 109:78.0 110:94.0 112:8.0 113:5.0 115:674.0 117:107.0 118:11.0 119:157.0 120:188.0 121:292.0 122:6.0 123:119.0 124:474.0 125:93.0 126:572.0 131:25.0 132:158.0 133:1564.0 134:581.0 135:539.0 136:94.0 137:564.0 138:26.0 139:40.0 140:12.0 141:74.0 143:163.0 144:13.0 …				158	101	112	97	112	88	51	38	104	895	138	679	330	289	190	730	1037	1189
6066	221458	259	6066	86:312.0 87:88.0 88:529.0 89:3542.0 90:513.0 91:258.0 92:59.0 93:129.0 95:5.0 96:87.0 97:52.0 99:22.0 101:482.0 102:358.0 103:240.0 104:4214.0 105:355.0 106:117.0 107:1561.0 108:311.0 109:92.0 110:1181.0 112:7.0 113:271.0 114:72.0 115:3.0 116:199.0 117:1574.0 118:442.0 119:1756.0 120:255.0 121:623.0 122:8.0 123:24.0 124:70.0 125:11.0 127:554.0 128:72.0 130:2646.0 131:298.0 132:21.0 134:1661.0 136…				261	111	127	96	110	136	104	127	149	1423	259	1280	436	263	77	1071	1650	1289
5990	301233	188	5990	87:330.0 88:48.0 96:22.0 98:266.0 99:67.0 100:687.0 101:200.0 102:119.0 103:20.0 108:23.0 110:168.0 112:37.0 113:88.0 114:682.0 115:365.0 116:97.0 117:318.0 118:13.0 127:10.0 128:104.0 129:168.0 130:82.0 131:428.0 132:142.0 133:149.0 134:1.0 143:137.0 144:29.0 146:34.0 147:9109.0 148:1914.0 149:731.0 150:46.0 153:155.0 172:1140.0 173:172.0 174:161.0 177:69.0 184:11.0 187:8.0 188:1845.0 189:253.0 …				142	100	140	103	133	90	147	195	374	547	199	359	408	315	216	928	637	809
5576	300553	197	5576	86:228.0 88:26.0 89:24.0 90:18.0 92:14.0 95:24.0 99:190.0 100:170.0 101:3.0 102:72.0 104:50.0 105:3.0 106:23.0 107:235.0 108:61.0 109:33.0 110:40.0 111:12.0 117:10.0 127:131.0 129:543.0 131:90.0 134:70.0 136:37.0 143:1.0 147:248.0 148:35.0 149:378.0 153:1076.0 154:277.0 155:15.0 167:12.0 171:111.0 172:12.0 177:1018.0 178:26.0 183:8.0 184:42.0 197:1307.0 198:186.0 199:65.0 201:33.0 251:108.0 259:2…				18778	14549	14881	11228	12387	13113	12439	11628	23539	117086	18483	100565	39949	28579	18249	98177	158230	116268
5483	414447	140	5483	85:62.0 86:695.0 88:213.0 89:449.0 90:216.0 91:33.0 99:21.0 100:446.0 102:20.0 103:81.0 104:8.0 105:43.0 106:33.0 107:23.0 110:130.0 112:57.0 117:24.0 118:16.0 128:25.0 130:434.0 131:14.0 132:73.0 133:102.0 134:346.0 140:3424.0 141:123.0 142:6.0 144:41.0 146:5.0 147:249.0 148:52.0 151:63.0 156:47.0 174:137.0 184:68.0 185:40.0 188:21.0 190:4.0 191:38.0 206:51.0 218:107.0 220:15.0 222:32.0 223:50.0…				8089	4210	7474	4030	5038	1382	6050	2942	1660	22870	8205	12480	19346	9416	627	16071	11748	18231
5346	494094	85	5346	85:7160.0 86:479.0 89:69.0 97:155.0 98:302.0 99:2409.0 100:404.0 105:183.0 109:25.0 110:308.0 111:491.0 112:302.0 113:1202.0 124:17.0 125:204.0 126:263.0 127:329.0 136:24.0 139:55.0 140:68.0 141:172.0 154:89.0 155:512.0 156:158.0 158:15.0 168:46.0 169:350.0 170:38.0 184:23.0 203:23.0 369:14.0 372:21.0 379:13.0 396:13.0 398:16.0 418:18.0 426:18.0 428:18.0 430:15.0 455:13.0 460:13.0 466:20.0				1000	906	846	701	711	600	935	736	1302	4786	939	3067	1755	1185	1011	3856	5818	4482
5269	586846	205	5269	85:142.0 86:25.0 88:25.0 89:583.0 90:51.0 91:150.0 93:22.0 95:17.0 97:107.0 98:44.0 99:53.0 100:122.0 101:134.0 102:67.0 103:510.0 105:89.0 107:137.0 109:65.0 110:110.0 111:58.0 112:22.0 113:17.0 114:158.0 115:362.0 116:149.0 117:938.0 118:68.0 121:2.0 125:10.0 126:210.0 127:145.0 128:30.0 129:381.0 130:413.0 131:107.0 133:287.0 134:151.0 135:20.0 138:2.0 143:131.0 146:7.0 147:1979.0 148:174.0 14…				573	1742	1585	915	726	656	1310	737	1168	418	1302	472	752	1191	1257	1242	831	1009
5263	674220	187	5263	87:257.0 88:14.0 89:1279.0 90:62.0 91:90.0 95:54.0 97:27.0 98:99.0 100:425.0 101:347.0 103:1052.0 104:48.0 105:64.0 106:126.0 111:16.0 114:295.0 115:37.0 116:172.0 117:1670.0 118:121.0 119:148.0 127:24.0 128:54.0 129:628.0 130:179.0 131:1042.0 132:232.0 133:1185.0 134:190.0 135:69.0 138:80.0 142:214.0 143:240.0 145:308.0 146:51.0 147:3284.0 148:473.0 149:309.0 150:46.0 151:24.0 157:79.0 158:54.0 …				662	868	727	811	703	934	735	466	533	1537	819	1073	1657	1119	956	1511	1375	1549
4983	422308	373	4983	87:44.0 88:2.0 89:137.0 90:13.0 101:61.0 102:157.0 103:528.0 104:27.0 105:43.0 106:32.0 107:49.0 111:3.0 113:7.0 115:102.0 116:51.0 117:195.0 118:15.0 119:38.0 120:12.0 121:56.0 122:1.0 123:3.0 129:42.0 130:107.0 131:175.0 132:55.0 133:508.0 134:125.0 135:192.0 136:20.0 137:18.0 147:1087.0 148:431.0 149:149.0 151:30.0 163:86.0 164:12.0 165:69.0 167:25.0 168:8.0 175:12.0 177:25.0 179:36.0 181:87.0…				112	99	58	71	103	91	240	199	277	184	54	195	196	216	74	230	519	430
4976	264730	198	4976	86:1130.0 89:441.0 90:254.0 91:125.0 92:14.0 93:467.0 94:14.0 96:169.0 97:100.0 100:365.0 104:171.0 106:169.0 107:464.0 108:72.0 110:78.0 114:29.0 116:101.0 118:9.0 120:773.0 121:55.0 122:38.0 124:7.0 125:46.0 126:232.0 128:30.0 130:567.0 131:55.0 133:3192.0 134:818.0 135:177.0 143:3.0 144:30.0 146:29.0 147:54.0 148:106.0 150:25.0 158:217.0 161:1.0 166:9.0 167:8.0 168:25.0 170:178.0 175:1.0 178:6…				200	159	166	124	192	195	240	129	410	2020	114	1402	459	450	683	1646	1837	1479
4849	629682	146	4849	85:685.0 86:2.0 89:2444.0 91:152.0 93:223.0 94:320.0 98:46.0 99:58.0 100:70.0 101:1417.0 103:815.0 106:86.0 109:8.0 110:2.0 111:253.0 114:38.0 116:1874.0 117:953.0 119:322.0 120:551.0 121:836.0 127:218.0 128:65.0 129:800.0 130:81.0 131:3124.0 132:468.0 133:1940.0 134:30.0 137:3.0 140:17.0 141:71.0 143:487.0 146:8702.0 147:4041.0 148:1425.0 149:629.0 150:3.0 156:55.0 157:1519.0 158:55.0 159:1054.0…				1709	1537	1586	1380	1661	1332	2673	1749	1916	1866	1775	1250	2484	1207	1498	2622	2050	2918
4766	618681	204	4766	86:89.0 87:265.0 88:82.0 89:180.0 90:24.0 99:138.0 101:1141.0 102:184.0 103:2236.0 104:190.0 105:196.0 106:46.0 110:125.0 111:11.0 113:10.0 114:278.0 115:48.0 116:1300.0 117:622.0 118:121.0 119:45.0 120:38.0 122:5.0 123:60.0 129:1356.0 130:376.0 131:909.0 132:152.0 133:1343.0 134:137.0 135:177.0 140:21.0 141:163.0 142:6.0 143:664.0 144:232.0 145:182.0 146:238.0 147:4591.0 148:988.0 149:570.0 150:…				3309	67834	22654	109819	42935	176685	89001	104197	252946	4846	3089	2228	9644	4831	5373	19958	24152	21384
4755	1004609	204	4755	85:145.0 86:71.0 89:213.0 91:286.0 93:290.0 94:148.0 95:111.0 96:548.0 99:197.0 100:104.0 101:152.0 103:1649.0 104:27.0 105:31.0 106:119.0 107:93.0 108:9.0 109:171.0 111:68.0 113:173.0 116:69.0 117:550.0 118:70.0 119:484.0 120:289.0 121:301.0 122:134.0 123:92.0 124:20.0 128:3.0 129:1468.0 130:188.0 131:308.0 132:167.0 133:742.0 137:79.0 140:52.0 143:431.0 145:129.0 147:2823.0 148:1309.0 149:515.0…				3738	3292	3906	3460	2086	3409	924	911	1406	6164	2296	3530	1105	1008	1965	2400	1319	3263
4745	612986	217	4745	85:652.0 88:182.0 89:1438.0 92:118.0 93:226.0 95:137.0 99:1068.0 100:280.0 101:1501.0 102:359.0 103:4860.0 104:555.0 105:320.0 107:115.0 108:22.0 109:307.0 110:105.0 111:781.0 112:44.0 113:771.0 114:380.0 115:168.0 117:1883.0 119:57.0 121:80.0 123:37.0 125:395.0 126:175.0 127:225.0 128:443.0 129:5837.0 131:2136.0 132:1.0 133:3521.0 134:1189.0 135:603.0 137:21.0 139:97.0 141:1428.0 142:390.0 143:2…				2295	25298	18314	51135	31355	36361	41631	34597	57558	2418	1693	1916	11368	3688	506	21192	27770	19515
4725	590229	392	4725	85:259.0 86:1092.0 87:772.0 88:218.0 89:15431.0 90:1160.0 91:838.0 92:244.0 93:79.0 94:39.0 95:70.0 96:554.0 97:170.0 98:767.0 99:702.0 100:1049.0 101:1987.0 102:523.0 103:3737.0 104:275.0 105:1592.0 106:4.0 107:111.0 108:11.0 109:51.0 111:223.0 112:172.0 113:535.0 114:1103.0 115:363.0 116:4896.0 117:1793.0 118:310.0 119:769.0 120:231.0 121:1438.0 122:304.0 123:69.0 124:296.0 125:75.0 126:877.0 1…				817	798	887	859	39	620	38	27	60	1781	2186	1350	96	54	42	543	331	95
4713	939939	361	4713	85:11.0 86:223.0 87:917.0 89:1458.0 90:220.0 97:214.0 98:101.0 99:151.0 100:571.0 103:2564.0 104:358.0 105:824.0 106:262.0 108:94.0 110:85.0 112:63.0 113:504.0 116:317.0 117:3692.0 118:344.0 119:626.0 120:36.0 124:92.0 125:61.0 126:14.0 127:428.0 128:93.0 131:452.0 133:1552.0 139:285.0 141:237.0 143:717.0 144:261.0 145:386.0 146:162.0 147:6274.0 148:337.0 149:508.0 153:130.0 154:218.0 155:680.0 1…				5347	930	3208	982	1337	1041	611	702	1312	11557	7117	3664	2015	2329	1379	1488	1400	1959
4708	511105	306	4708	85:174.0 87:1489.0 88:647.0 89:5277.0 90:140.0 91:125.0 94:97.0 95:50.0 97:888.0 98:173.0 99:465.0 100:6620.0 101:5793.0 102:1307.0 103:9454.0 104:634.0 105:1122.0 106:57.0 109:55.0 111:562.0 112:35.0 113:270.0 115:8385.0 116:14277.0 117:52588.0 118:5938.0 119:3165.0 120:158.0 121:34.0 126:7.0 127:384.0 128:2082.0 129:1507.0 130:268.0 131:5317.0 132:413.0 133:10983.0 134:616.0 135:1132.0 138:2.0 …				49220	165670	184820	26436	35842	22983	84534	52753	53896	7229	96697	31041	36131	69423	72891	35378	49073	98351
4609	685736	187	4609	85:252.0 86:288.0 87:352.0 88:313.0 89:2755.0 90:353.0 91:214.0 94:31.0 95:79.0 96:89.0 97:4.0 98:62.0 99:290.0 100:1232.0 101:1584.0 102:432.0 103:3261.0 104:361.0 105:285.0 106:49.0 107:147.0 110:254.0 111:238.0 112:329.0 113:84.0 114:873.0 115:598.0 116:523.0 117:3931.0 118:358.0 119:584.0 120:12.0 121:28.0 122:1.0 124:18.0 126:173.0 127:11.0 128:137.0 129:1930.0 130:801.0 131:2126.0 132:317.0…				1199	1378	1400	1755	1364	1679	1178	1020	718	1657	1440	1626	2562	1400	1636	2257	2093	1589
4550	447676	350	4550	86:704.0 87:1216.0 88:211.0 89:89.0 90:18.0 98:13.0 99:23.0 100:489.0 101:517.0 102:172.0 103:274.0 104:57.0 105:173.0 106:57.0 107:127.0 108:49.0 109:5.0 110:75.0 113:6.0 114:17.0 115:251.0 116:60.0 117:564.0 118:174.0 119:160.0 120:14.0 121:24.0 124:9.0 127:37.0 129:92.0 130:349.0 131:1418.0 132:536.0 133:1324.0 134:87.0 135:81.0 136:9.0 138:1.0 139:7.0 144:60.0 145:19.0 146:123.0 147:5601.0 14…				76	60	55	78	181	131	84	175	99	975	83	1358	169	153	56	496	1275	585
4541	630827	157	4541	85:66.0 86:291.0 87:2.0 88:2.0 89:1373.0 90:129.0 94:55.0 97:57.0 98:102.0 99:180.0 100:426.0 101:693.0 102:2082.0 103:3016.0 104:385.0 105:497.0 107:3.0 108:121.0 109:46.0 110:334.0 111:96.0 112:151.0 113:105.0 114:268.0 115:285.0 116:332.0 117:2553.0 118:234.0 119:170.0 121:5.0 122:8.0 125:10.0 126:76.0 127:33.0 128:119.0 129:2498.0 130:956.0 131:623.0 132:128.0 133:1311.0 134:28.0 135:50.0 136…				587	741	941	479	847	625	1180	1144	2254	1010	632	549	938	655	4857	1289	1487	2958
3781	948550	191	3781	85:356.0 86:409.0 88:341.0 89:959.0 90:10.0 91:31.0 96:405.0 97:374.0 99:81.0 100:623.0 101:580.0 102:248.0 103:4375.0 104:371.0 105:876.0 107:308.0 109:273.0 110:265.0 111:226.0 113:198.0 114:142.0 115:84.0 116:282.0 117:1524.0 118:156.0 119:86.0 120:64.0 125:47.0 126:222.0 127:532.0 128:116.0 129:4207.0 130:718.0 131:878.0 132:61.0 133:1384.0 134:281.0 135:335.0 136:124.0 139:95.0 140:38.0 141:…				163842	50714	224850	107897	37201	83897	44716	15007	2188	187626	233982	67858	63018	73443	93665	72260	50848	22523
3442	474455	141	3442	85:410.0 86:73.0 88:9.0 89:13.0 91:15.0 92:64.0 94:27.0 95:180.0 96:55.0 97:242.0 103:23.0 110:469.0 111:197.0 112:26.0 113:18.0 114:32.0 116:66.0 117:135.0 119:14.0 121:3.0 122:2.0 126:13.0 127:6.0 128:172.0 132:3.0 133:24.0 134:62.0 135:2.0 140:37.0 141:3954.0 142:233.0 145:2.0 147:37.0 149:20.0 151:1.0 156:1.0 159:1.0 160:6.0 163:17.0 177:1.0 178:12.0 189:5.0 191:31.0 192:2.0 193:1.0 199:28.0 …				1335	919	890	678	792	841	783	776	1555	6149	1067	5230	2411	1831	1370	4832	8180	6890
3423	583908	217	3423	89:439.0 90:69.0 95:6.0 98:91.0 99:55.0 100:4.0 101:228.0 103:1014.0 104:3.0 105:26.0 110:90.0 111:67.0 113:75.0 116:33.0 117:3371.0 118:362.0 119:52.0 127:76.0 129:901.0 130:156.0 131:370.0 132:30.0 133:856.0 134:294.0 141:52.0 142:9.0 143:367.0 145:6.0 146:42.0 147:8778.0 148:1352.0 149:913.0 150:42.0 151:37.0 157:320.0 160:82.0 163:71.0 164:17.0 169:4.0 170:4.0 171:61.0 177:37.0 184:55.0 189:8…				755	1712	1728	708	674	808	1020	638	871	920	1263	774	1061	1032	1495	976	1056	1904
3381	668513	244	3381	85:1300.0 86:1480.0 88:1091.0 89:23537.0 90:2501.0 91:1119.0 92:374.0 93:33.0 94:106.0 95:19.0 96:497.0 97:526.0 98:1068.0 99:1422.0 100:2845.0 101:5222.0 102:1491.0 103:8993.0 104:836.0 105:1201.0 106:172.0 107:571.0 110:386.0 111:2265.0 112:2241.0 113:919.0 114:471.0 115:2031.0 116:2833.0 117:46518.0 118:4638.0 119:3219.0 121:86.0 122:225.0 123:118.0 124:104.0 125:664.0 126:4653.0 127:347.0 128…				4072	3189	3811	2950	381	2126	176	250	784	8457	6840	7670	540	3578	3552	2749	1337	2373
3285	722754	204	3285	91:30.0 95:27.0 101:181.0 103:455.0 107:66.0 109:14.0 110:8.0 115:49.0 117:120.0 126:61.0 129:479.0 130:30.0 131:1081.0 132:34.0 133:41.0 143:105.0 149:157.0 159:12.0 169:24.0 173:2.0 175:344.0 176:20.0 183:12.0 184:18.0 189:129.0 203:22.0 204:2529.0 205:452.0 206:221.0 217:680.0 218:197.0 219:11.0 241:17.0 243:8.0 252:6.0 257:3.0 291:8.0 363:3.0 411:4.0 419:1.0 426:27.0 435:8.0 496:10.0				239	238	270	282	267	240	296	282	374	1637	334	926	935	369	367	1265	937	909
3258	265343	151	3258	85:88.0 86:230.0 88:1275.0 89:591.0 90:32.0 91:886.0 92:15.0 93:235.0 94:10.0 95:387.0 96:28.0 97:136.0 98:2.0 100:116.0 102:130.0 103:2114.0 104:503.0 105:231.0 106:81.0 107:2688.0 108:137.0 109:253.0 110:6482.0 111:147.0 112:19.0 114:12.0 115:22.0 116:372.0 117:575.0 118:529.0 119:334.0 120:338.0 121:423.0 122:17.0 123:96.0 124:14.0 126:4.0 127:522.0 128:33.0 130:1392.0 131:1613.0 132:417.0 133…				796	450	1331	670	773	984	488	1107	1016	11308	1827	4244	1425	2024	2530	6197	4749	8539
3246	893905	267	3246	85:386.0 87:62.0 89:284.0 90:84.0 91:368.0 92:340.0 95:12.0 99:274.0 100:161.0 101:597.0 102:70.0 103:3695.0 104:443.0 105:215.0 107:228.0 109:236.0 110:64.0 111:125.0 112:21.0 113:265.0 114:31.0 115:206.0 116:206.0 117:1659.0 118:88.0 119:164.0 120:554.0 121:362.0 128:7.0 129:4077.0 130:279.0 131:1053.0 132:56.0 133:1487.0 134:178.0 135:849.0 136:136.0 137:22.0 139:134.0 140:68.0 141:95.0 142:14…				77	114	68	41	69	163	156	228	541	383	625	385	532	262	102	1166	956	724
3228	295060	184	3228	86:1759.0 87:21.0 88:354.0 89:337.0 90:19.0 91:186.0 92:22.0 93:24.0 94:28.0 100:382.0 101:96.0 102:179.0 107:1347.0 108:126.0 109:57.0 110:2386.0 111:74.0 113:59.0 117:71.0 118:186.0 126:104.0 127:263.0 128:108.0 130:2197.0 131:203.0 132:92.0 134:4137.0 135:478.0 136:146.0 137:2.0 142:1.0 143:45.0 146:52.0 149:67.0 152:47.0 158:2.0 159:21.0 171:39.0 184:2708.0 185:276.0 186:40.0 187:372.0 188:52…				513	285	603	287	275	515	148	318	678	3532	509	1004	784	826	1080	2265	5418	4751
3220	601957	129	3220	85:167.0 86:96.0 88:153.0 89:872.0 90:200.0 91:211.0 95:138.0 98:67.0 99:69.0 100:2353.0 101:604.0 102:168.0 103:1399.0 104:92.0 105:225.0 107:240.0 109:43.0 110:17.0 111:2.0 112:15.0 114:94.0 116:621.0 117:1961.0 118:46.0 119:118.0 121:50.0 125:2.0 126:744.0 127:113.0 128:337.0 129:3430.0 130:744.0 131:249.0 132:79.0 133:1008.0 134:408.0 135:93.0 139:29.0 142:71.0 143:185.0 144:65.0 145:34.0 146…				1501	916	309	2388	657	1839	684	454	4616	672	1859	1735	2153	739	1864	2027	6080	6140
3207	441068	117	3207	85:392.0 86:32.0 88:65.0 91:1.0 95:28.0 98:1.0 101:468.0 102:84.0 109:21.0 110:91.0 111:18.0 115:515.0 116:1.0 117:6582.0 118:744.0 119:225.0 124:9.0 126:133.0 129:98.0 130:799.0 131:494.0 132:39.0 133:522.0 134:90.0 135:118.0 137:6.0 138:8.0 141:7.0 143:166.0 145:130.0 147:3005.0 148:258.0 149:702.0 150:112.0 151:20.0 153:3.0 157:828.0 158:217.0 159:134.0 160:14.0 163:14.0 169:22.0 173:5.0 175:1…				863	1706	2003	105	243	126	400	326	784	796	743	947	590	783	836	897	2106	2078
3200	1105723	129	3200	85:273.0 89:109.0 90:23.0 91:1369.0 92:78.0 93:1025.0 94:158.0 95:1512.0 97:365.0 98:1.0 99:56.0 101:38.0 102:12.0 105:1410.0 106:347.0 107:884.0 108:138.0 109:763.0 111:156.0 113:38.0 115:182.0 116:103.0 117:511.0 118:58.0 119:1067.0 120:410.0 121:920.0 122:135.0 123:237.0 124:16.0 125:112.0 128:81.0 129:3024.0 130:454.0 131:649.0 132:254.0 133:559.0 134:34.0 135:530.0 136:35.0 137:134.0 139:28.…				2791	1936	2147	1682	1344	1528	1696	1639	4648	15945	2466	10070	5717	3954	1545	7891	11186	14504
3172	657914	244	3172	85:614.0 86:476.0 87:1130.0 88:593.0 89:11275.0 90:700.0 91:535.0 92:164.0 94:49.0 95:33.0 98:331.0 99:506.0 100:3510.0 101:3066.0 102:527.0 103:5277.0 104:493.0 105:437.0 107:302.0 108:37.0 111:673.0 112:1078.0 113:412.0 114:344.0 115:532.0 116:1011.0 117:28460.0 118:2634.0 119:1531.0 120:14.0 123:73.0 125:202.0 126:1891.0 128:199.0 129:1775.0 130:533.0 131:1695.0 132:111.0 133:4144.0 134:241.0 …				2527	2600	2908	10280	4390	4791	3245	3067	2482	4537	5063	4399	3680	3696	12857	2817	2675	2113
3143	459926	155	3143	88:126.0 100:234.0 103:134.0 105:27.0 110:51.0 112:72.0 126:44.0 133:135.0 139:377.0 147:1501.0 155:3104.0 177:18.0 202:16.0 205:20.0 206:18.0 231:22.0 239:27.0 390:12.0 397:13.0 440:18.0 443:20.0 455:23.0 477:17.0				288	135	252	702	772	251	177	140	425	895	274	450	777	462	300	1273	975	754
3122	654564	205	3122	88:42.0 89:878.0 90:72.0 92:33.0 95:32.0 98:42.0 100:124.0 101:638.0 103:854.0 104:34.0 105:326.0 106:118.0 114:167.0 115:232.0 116:157.0 117:1442.0 118:149.0 119:163.0 120:29.0 127:75.0 129:950.0 130:309.0 131:342.0 133:922.0 134:179.0 135:121.0 136:66.0 137:34.0 141:25.0 142:101.0 143:240.0 144:49.0 145:109.0 147:3705.0 148:221.0 149:381.0 150:95.0 154:25.0 157:315.0 158:130.0 159:63.0 160:442.…				37882	48741	55682	103870	68165	74944	35625	30182	21712	70714	64722	90784	154098	64879	60741	119861	100202	66235
2476	292320	145	2476	85:2550.0 86:193.0 87:126.0 88:6679.0 89:707.0 90:300.0 91:124.0 93:76.0 96:37.0 97:2.0 98:27.0 99:74.0 100:292.0 101:166.0 102:163.0 107:98.0 108:56.0 110:19.0 111:11.0 112:18.0 114:51.0 115:684.0 116:321.0 119:4.0 120:1.0 126:129.0 127:391.0 129:145.0 130:970.0 139:7.0 141:2.0 144:18.0 145:4090.0 146:464.0 150:2.0 153:7.0 159:24.0 160:293.0 168:51.0 169:4.0 174:9.0 177:15.0 179:26.0 184:445.0 1…				1591	1775	1377	1304	1428	1241	867	651	1515	12025	1479	12696	4151	2886	2977	10465	14029	11911
2193	594117	292	2193	86:163.0 87:325.0 88:467.0 89:590.0 90:91.0 91:66.0 92:32.0 94:47.0 97:15.0 99:117.0 101:1733.0 102:1159.0 103:10610.0 104:1025.0 105:396.0 107:19.0 108:1.0 113:94.0 114:145.0 115:70.0 116:1948.0 117:4605.0 118:638.0 119:478.0 120:66.0 122:13.0 126:81.0 129:1036.0 130:1051.0 131:1101.0 132:82.0 133:1631.0 134:272.0 135:101.0 137:14.0 139:22.0 141:162.0 142:194.0 143:1146.0 144:188.0 145:203.0 146…				1303	1752	1090	1329	1434	1611	2784	1777	1645	1627	1660	1133	1564	1281	467	2460	1693	5211
1970	406089	117	1970	85:3.0 87:22.0 91:256.0 93:16.0 99:15.0 101:1309.0 102:52.0 103:8.0 105:7.0 107:3.0 113:78.0 114:124.0 115:764.0 116:4502.0 117:20453.0 118:2267.0 119:990.0 129:403.0 130:79.0 131:698.0 133:1780.0 134:61.0 143:3983.0 144:930.0 145:490.0 146:139.0 147:7923.0 148:1307.0 149:2438.0 150:149.0 151:84.0 157:63.0 171:75.0 175:173.0 184:2.0 191:7.0 193:53.0 195:22.0 203:536.0 204:72.0 216:10.0 217:227.0 …				12339	28639	42319	920	5683	923	7843	7282	9639	2736	17452	7644	11626	16009	23306	8367	11967	18721
1968	544300	191	1968	85:211.0 87:304.0 91:145.0 92:66.0 93:4.0 94:4.0 95:10.0 96:10.0 97:1618.0 98:104.0 99:317.0 101:5434.0 107:8.0 108:5.0 111:213.0 113:176.0 115:817.0 116:3440.0 117:2386.0 118:267.0 119:637.0 120:98.0 121:9.0 122:1.0 123:1.0 124:3.0 125:52.0 127:165.0 129:5695.0 130:549.0 131:2903.0 132:498.0 133:6321.0 134:818.0 135:451.0 136:9.0 137:8.0 138:3.0 141:478.0 142:217.0 143:2801.0 144:218.0 145:174.0…				116	342	300	246	1168	263	511	342	965	726	147	156	1960	7660	6838	385	162	565
1921	290362	115	1921	85:1044.0 86:673.0 87:4019.0 89:78.0 90:54.0 91:73.0 93:128.0 97:231.0 98:66.0 99:343.0 100:6571.0 101:4728.0 102:826.0 103:155.0 104:74.0 106:136.0 107:48.0 108:25.0 109:8.0 110:381.0 111:38.0 112:1.0 113:191.0 114:85.0 115:23810.0 116:1753.0 118:132.0 119:149.0 121:31.0 122:43.0 123:14.0 124:15.0 125:8.0 126:94.0 127:27.0 128:95.0 130:22817.0 131:1783.0 132:20.0 133:14.0 134:211.0 135:24.0 136:…				484	582	318	341	343	401	445	274	410	2144	58	2699	1127	669	507	2372	4093	2633
1912	855692	187	1912	85:180.0 86:23.0 87:21.0 89:18.0 90:39.0 91:459.0 93:104.0 95:445.0 97:1079.0 98:28.0 99:1.0 101:190.0 103:776.0 104:17.0 105:16.0 107:51.0 109:128.0 110:2.0 111:168.0 113:51.0 114:1.0 115:63.0 116:37.0 121:33.0 123:130.0 129:653.0 130:46.0 131:2858.0 132:388.0 133:100.0 135:11.0 136:5.0 138:1.0 141:12.0 144:15.0 149:421.0 150:49.0 158:15.0 160:1.0 163:147.0 165:29.0 167:1.0 168:3.0 170:3.0 171:2…				707	524	519	471	459	456	625	504	1094	3577	682	3032	1551	1172	1121	2571	4556	4622
1872	471634	85	1872	85:4810.0 86:144.0 92:41.0 97:18.0 98:24.0 99:1189.0 100:64.0 107:119.0 111:152.0 112:149.0 113:643.0 126:1.0 127:324.0 128:1.0 141:5.0 145:14.0 155:124.0 169:6.0 184:29.0 495:15.0				1242	1314	1061	1221	1232	940	1501	1462	1854	6756	1004	4815	2075	1637	1391	4872	6805	5096
1869	315854	133	1869	85:502.0 86:13.0 87:119.0 88:12.0 89:188.0 90:18.0 91:27.0 96:97.0 98:145.0 99:207.0 101:106.0 102:73.0 103:963.0 104:84.0 105:300.0 106:6.0 107:28.0 110:61.0 112:66.0 113:110.0 115:12.0 116:40.0 117:1666.0 118:142.0 119:3002.0 120:270.0 121:126.0 122:259.0 124:2.0 126:38.0 131:841.0 132:135.0 133:8359.0 134:1521.0 135:659.0 136:22.0 141:47.0 143:45.0 144:19.0 145:226.0 146:10.0 147:1854.0 148:35…				1573	417	812	1900	820	478	526	434	1034	5443	872	4430	1297	1142	630	6157	5230	5061
1862	219219	174	1862	86:2133.0 87:406.0 88:54.0 89:68.0 90:65.0 91:345.0 92:31.0 93:88.0 95:13.0 96:12.0 100:5423.0 101:437.0 102:484.0 103:356.0 105:2.0 108:26.0 109:1.0 110:70.0 112:24.0 114:79.0 115:12.0 116:345.0 118:33.0 119:29.0 125:1.0 128:169.0 130:20169.0 131:2229.0 132:724.0 134:128.0 135:50.0 142:37.0 144:419.0 145:66.0 146:255.0 150:92.0 151:506.0 152:40.0 153:34.0 157:13.0 158:18.0 160:39.0 161:3.0 162:5…				11586	8030	9275	6630	7139	7279	7063	6581	13036	66401	11237	56139	24087	16443	10212	58185	89429	66860
1753	795138	290	1753	85:57.0 87:36.0 88:28.0 89:1090.0 90:99.0 98:114.0 99:108.0 101:508.0 103:2355.0 104:196.0 105:13.0 111:12.0 112:25.0 113:58.0 114:60.0 115:68.0 116:88.0 117:1377.0 118:71.0 119:5.0 125:1.0 126:244.0 128:69.0 129:1132.0 130:88.0 131:83.0 132:14.0 133:3844.0 134:419.0 135:90.0 139:2.0 140:34.0 141:11.0 142:98.0 143:170.0 144:67.0 145:62.0 146:63.0 147:5341.0 148:971.0 149:526.0 151:34.0 154:11.0 1…				674	693	386	1121	938	1172	1127	1000	1079	517	212	199	562	822	633	817	862	1284
1709	315703	212	1709	85:233.0 86:8.0 87:103.0 89:24.0 90:17.0 91:131.0 92:39.0 93:152.0 94:83.0 95:1.0 96:13.0 97:10.0 98:451.0 99:283.0 100:138.0 101:71.0 102:46.0 104:48.0 107:919.0 109:56.0 110:251.0 111:83.0 112:58.0 113:44.0 114:195.0 115:8.0 116:10.0 117:123.0 119:95.0 120:136.0 122:3939.0 123:366.0 124:535.0 125:134.0 126:27.0 127:274.0 130:49.0 131:105.0 132:81.0 133:153.0 134:531.0 135:75.0 136:60.0 137:3.0 …				375	351	389	245	273	225	311	304	393	2572	847	2072	969	623	322	1924	3149	2828
1704	505341	223	1704	85:698.0 86:242.0 89:124.0 91:1848.0 92:177.0 93:1276.0 94:67.0 95:381.0 97:527.0 98:76.0 99:130.0 100:77.0 101:280.0 103:1026.0 104:52.0 105:1859.0 106:69.0 107:989.0 109:695.0 110:242.0 111:90.0 112:36.0 113:121.0 114:24.0 115:803.0 116:104.0 117:8561.0 118:921.0 119:1118.0 121:401.0 122:41.0 123:1164.0 124:161.0 125:789.0 127:97.0 128:110.0 130:619.0 131:1895.0 132:82.0 133:3913.0 134:621.0 13…				108	79	95	62	151	206	103	122	143	552	198	856	971	112	95	536	1262	869
1690	525027	204	1690	85:267.0 86:1.0 87:177.0 88:58.0 89:186.0 97:253.0 98:20.0 99:116.0 100:88.0 101:1989.0 102:67.0 103:1777.0 104:23.0 105:156.0 107:168.0 111:25.0 112:33.0 113:166.0 115:229.0 116:1289.0 117:1250.0 118:151.0 119:87.0 127:27.0 128:12.0 129:2427.0 130:123.0 131:1303.0 132:131.0 133:2316.0 134:16.0 140:71.0 141:150.0 142:54.0 143:1014.0 144:55.0 145:12.0 147:9915.0 148:1531.0 149:1494.0 151:26.0 156:…				1256	133	107	101	254	148	234	171	938	1527	36	186	194	382	400	218	312	365
1684	743774	262	1684	85:4327.0 86:2186.0 87:3461.0 88:2118.0 89:32761.0 90:2625.0 91:1533.0 92:170.0 93:407.0 94:368.0 95:624.0 96:729.0 97:2507.0 98:1747.0 99:1982.0 100:6529.0 101:7703.0 102:2830.0 103:88682.0 104:8750.0 105:10214.0 106:883.0 107:193.0 108:349.0 109:388.0 110:1104.0 111:1111.0 112:417.0 113:2639.0 114:28715.0 115:5538.0 116:5143.0 117:46121.0 118:4935.0 119:5857.0 120:563.0 121:271.0 122:71.0 123:1…				154	123	199	366	216	164	211	237	213	184	206	164	222	313	364	190	419	395
1681	727279	204	1681	85:210.0 86:111.0 87:289.0 88:156.0 89:742.0 92:20.0 93:187.0 94:65.0 97:433.0 98:676.0 99:277.0 100:192.0 101:989.0 102:230.0 103:5184.0 104:432.0 105:215.0 107:286.0 108:21.0 109:69.0 110:157.0 111:189.0 112:51.0 113:389.0 114:32.0 115:411.0 116:884.0 117:2922.0 118:345.0 119:184.0 120:19.0 121:78.0 125:31.0 127:191.0 128:224.0 129:5018.0 130:635.0 131:1882.0 132:348.0 133:2964.0 134:545.0 135:…				214	140	244	606	263	255	232	249	314	353	174	333	376	502	599	476	269	465
1675	782253	357	1675	85:388.0 87:49.0 88:217.0 89:596.0 90:306.0 91:2392.0 92:277.0 94:182.0 95:516.0 99:391.0 101:82.0 102:288.0 103:1101.0 104:290.0 105:1055.0 106:30.0 107:19.0 109:251.0 111:68.0 112:29.0 113:80.0 114:1.0 115:1906.0 117:77.0 119:742.0 120:251.0 121:502.0 122:33.0 123:214.0 126:167.0 127:119.0 128:239.0 129:6.0 131:389.0 133:972.0 134:908.0 135:2187.0 136:367.0 137:280.0 139:219.0 140:84.0 141:136.…				258	148	52	58	167	529	55	81	63	826	1207	588	171	140	87	3197	900	1439
1661	631457	174	1661	85:5066.0 86:90202.0 87:9563.0 88:12245.0 89:1089.0 90:312.0 93:5.0 95:178.0 96:159.0 97:1143.0 98:4199.0 99:4660.0 100:46278.0 101:7513.0 102:10440.0 103:2705.0 104:659.0 105:9.0 106:310.0 108:4.0 109:158.0 110:577.0 111:439.0 112:15199.0 113:4665.0 114:6934.0 115:4758.0 116:7847.0 117:7818.0 118:1746.0 119:419.0 120:50.0 122:56.0 123:104.0 124:1379.0 125:251.0 126:3955.0 127:382.0 128:4739.0 12…				964	88	141	1522	215	792	554	702	2333	3114	1289	2500	6746	253	398	2491	744	425
892	478262	155	892	88:22.0 91:174.0 106:42.0 121:190.0 123:202.0 124:35.0 125:104.0 137:66.0 138:70.0 139:149.0 153:176.0 155:4152.0 156:191.0 157:122.0 171:1500.0 172:118.0 173:23.0 175:19.0 181:32.0 197:80.0 199:33.0 227:179.0 397:19.0 430:27.0 474:19.0 492:19.0				321	117	144	173	132	372	745	235	243	1318	126	1622	580	918	373	3701	1725	2873
657	227730	173	657	87:417.0 88:1864.0 89:109.0 99:135.0 100:41.0 101:551.0 103:1932.0 105:276.0 111:31.0 113:33.0 115:442.0 116:875.0 117:3523.0 129:942.0 131:2798.0 132:1334.0 133:3612.0 136:163.0 143:5278.0 144:752.0 145:830.0 147:27963.0 148:4490.0 149:3045.0 150:198.0 154:19.0 158:607.0 161:678.0 163:17.0 173:2865.0 174:305.0 177:2192.0 178:399.0 201:8.0 203:14.0 205:915.0 207:67.0 223:25.0 231:19.0 236:20.0 27…				438	287	272	378	163	374	299	425	910	1915	318	2613	1036	378	637	1488	3512	3792
490	336870	157	490	85:2262.0 86:2138.0 87:620.0 88:186.0 89:252.0 90:218.0 91:299.0 93:109.0 94:45.0 96:100.0 97:442.0 98:168.0 100:3279.0 101:348.0 102:269.0 103:54.0 104:438.0 108:68.0 110:265.0 112:93.0 113:757.0 114:373.0 115:471.0 118:175.0 120:1984.0 121:189.0 122:104.0 125:69.0 126:172.0 129:115.0 134:1216.0 143:322.0 156:41.0 157:19543.0 158:2084.0 159:638.0 161:256.0 170:462.0 175:47.0 184:891.0 185:77.0 1…				4351	4475	4018	4226	4654	4573	2673	2524	3990	27074	4116	28900	8998	10463	8107	20629	33632	23138
462	341008	259	462	85:367.0 86:221.0 87:648.0 88:316.0 91:91.0 93:212.0 96:45.0 97:58.0 100:2171.0 101:616.0 102:524.0 103:211.0 104:216.0 111:117.0 113:83.0 115:374.0 117:2314.0 119:250.0 120:599.0 121:1913.0 122:125.0 123:73.0 124:29.0 127:788.0 131:2048.0 133:1103.0 137:183.0 138:30.0 139:27.0 144:3295.0 145:263.0 146:160.0 147:20266.0 148:3207.0 149:1369.0 150:146.0 151:2028.0 152:196.0 153:87.0 158:36.0 163:59…				495	382	371	310	328	348	322	276	578	2910	450	2184	998	713	548	2345	4443	2948
453	280176	86	453	85:2866.0 86:48433.0 87:4176.0 89:655.0 91:1047.0 92:155.0 95:67.0 96:510.0 97:153.0 98:109.0 99:175.0 101:162.0 102:486.0 103:1914.0 104:760.0 105:393.0 106:217.0 114:153.0 116:224.0 118:384.0 121:58.0 126:283.0 128:481.0 129:854.0 130:913.0 131:625.0 132:367.0 142:316.0 144:105.0 146:2081.0 151:48.0 152:30.0 153:64.0 158:64.0 159:53.0 160:86.0 161:68.0 165:900.0 166:125.0 170:1061.0 171:585.0 1…				6345	1187	2471	2887	3219	3634	2036	1706	9453	9288	2059	3785	5245	2891	1571	4760	3762	5006
443	222093	131	443	86:1425.0 87:2961.0 88:5770.0 89:2441.0 90:1430.0 91:4511.0 92:1213.0 93:421.0 94:143.0 95:226.0 96:1286.0 97:3966.0 98:3381.0 99:2596.0 100:9641.0 101:5658.0 102:1755.0 104:2561.0 105:449.0 106:1511.0 107:4742.0 108:20682.0 109:1475.0 110:117572.0 111:4368.0 112:315.0 113:590.0 114:732.0 115:72654.0 116:9082.0 117:4201.0 118:7185.0 119:1302.0 120:891.0 121:1057.0 122:123.0 124:139.0 126:1739.0 1…				650	1087	1087	682	875	524	308	746	1932	5791	1065	5368	2729	2175	1010	4880	10161	3148
257	1134576	441	257	91:3718.0 92:185.0 93:218.0 95:73.0 98:31.0 102:86.0 103:417.0 104:211.0 105:1803.0 107:683.0 115:1156.0 116:454.0 117:1167.0 118:189.0 119:1275.0 120:161.0 121:414.0 122:47.0 129:425.0 130:173.0 131:1267.0 132:403.0 133:813.0 134:148.0 135:229.0 141:119.0 142:95.0 143:156.0 144:121.0 145:221.0 147:5032.0 148:594.0 149:911.0 150:79.0 153:91.0 157:78.0 159:438.0 161:368.0 163:531.0 175:368.0 177:1…				178	135	183	110	60	137	60	84	45	1085	166	1112	325	250	76	734	1806	899
168	878989	122	168	85:766.0 91:896.0 92:145.0 93:1368.0 94:1730.0 95:1772.0 96:3618.0 97:6361.0 98:1759.0 99:131.0 103:55.0 104:23.0 105:404.0 106:247.0 107:712.0 108:1348.0 109:747.0 110:2205.0 111:2234.0 112:1302.0 114:49.0 119:229.0 120:222.0 121:306.0 122:5497.0 123:1445.0 124:1560.0 125:862.0 126:347.0 128:42.0 129:33.0 130:36.0 132:25.0 133:231.0 134:281.0 135:236.0 136:4013.0 137:1139.0 138:966.0 139:309.0 1…				149	266	1060	131	359	269	275	208	451	2274	1468	2898	1458	1585	439	2166	2443	4072
137	246162	204	137	85:280.0 86:863.0 87:415.0 88:205.0 90:120.0 100:239.0 101:103.0 102:415.0 103:1190.0 105:99.0 106:155.0 107:58.0 111:67.0 115:161.0 117:977.0 118:268.0 131:1230.0 132:256.0 133:749.0 136:65.0 143:24.0 147:26816.0 148:4288.0 149:1504.0 150:101.0 155:33.0 160:86.0 175:26.0 180:26.0 184:362.0 188:78.0 190:187.0 191:61.0 194:26.0 195:32.0 200:35.0 202:28.0 204:4031.0 205:466.0 206:177.0 219:180.0 22…				854	633	733	539	578	536	552	521	940	5089	1095	4118	1868	1195	721	4312	6493	5076
136	579727	227	136	86:209.0 88:93.0 89:59.0 90:84.0 93:64.0 94:45.0 95:43.0 97:123.0 98:225.0 99:147.0 100:1422.0 101:387.0 102:275.0 103:478.0 104:39.0 105:55.0 108:51.0 112:581.0 113:440.0 114:553.0 115:610.0 116:284.0 117:434.0 118:102.0 121:47.0 123:37.0 124:40.0 126:1248.0 128:2895.0 129:741.0 130:428.0 131:1153.0 132:544.0 133:1192.0 134:164.0 135:109.0 136:58.0 137:24.0 138:46.0 139:1218.0 140:219.0 141:63.0…				429	738	339	2126	1353	910	428	403	2796	1209	1160	839	834	123	1558	1627	1000	570
99	701191	204	99	85:118.0 86:161.0 87:84.0 88:46.0 89:2037.0 90:227.0 91:277.0 92:23.0 95:22.0 97:101.0 100:1289.0 101:594.0 102:568.0 103:1859.0 104:146.0 105:362.0 106:32.0 111:97.0 112:60.0 113:195.0 114:84.0 115:135.0 116:500.0 117:721.0 119:93.0 120:43.0 124:15.0 128:163.0 129:1856.0 130:328.0 131:644.0 132:325.0 133:1512.0 134:171.0 135:132.0 137:41.0 139:23.0 141:28.0 142:103.0 143:266.0 144:45.0 145:103.0…				934	2424	2452	9549	7948	5399	3776	3848	37815	1373	1112	1142	6247	14797	41612	4848	6199	7434
54	773271	211	54	85:140.0 87:92.0 89:160.0 90:47.0 91:84.0 92:62.0 93:44.0 95:89.0 96:65.0 97:51.0 98:85.0 99:148.0 101:318.0 102:96.0 103:554.0 104:97.0 105:197.0 106:55.0 107:141.0 109:613.0 110:53.0 111:178.0 112:36.0 113:329.0 114:68.0 115:233.0 116:114.0 117:88.0 119:216.0 120:38.0 121:121.0 122:27.0 123:82.0 124:15.0 125:104.0 126:73.0 128:197.0 129:1920.0 130:179.0 131:605.0 132:90.0 133:2496.0 134:318.0 1…				1676	1337	1146	1519	1099	1161	2901	2595	6510	6373	915	3214	3583	2946	1135	4804	5887	8169
47	354110	85	47	85:9968.0 86:467.0 91:114.0 92:55.0 93:74.0 95:125.0 96:164.0 97:397.0 98:342.0 99:3775.0 100:402.0 101:33.0 106:65.0 111:243.0 112:411.0 113:1171.0 114:139.0 116:33.0 119:31.0 125:44.0 126:478.0 127:6349.0 131:292.0 132:81.0 134:100.0 136:25.0 140:178.0 141:96.0 149:147.0 153:47.0 154:73.0 155:396.0 156:50.0 169:123.0 170:26.0 181:40.0 182:21.0 186:15.0 193:40.0 195:35.0 196:19.0 205:39.0 208:28…				2468	2404	1685	1687	1393	1828	1619	1883	2624	11631	2227	8889	4638	2776	2886	11509	14160	12651
39	397287	97	39	85:1369.0 86:60.0 87:1902.0 88:75.0 89:239.0 90:86.0 91:228.0 92:122.0 93:30.0 94:25.0 95:625.0 96:508.0 97:14829.0 98:1197.0 99:564.0 101:33.0 102:64.0 104:34.0 109:2794.0 110:604.0 111:2648.0 112:266.0 113:732.0 114:679.0 115:10456.0 116:522.0 127:6875.0 128:2127.0 129:3349.0 130:179.0 131:262.0 132:21.0 138:14.0 139:14.0 141:74.0 143:23.0 144:88.0 145:8316.0 146:729.0 149:45.0 153:22.0 157:68.…				885	772	656	606	575	588	525	497	1174	2552	997	3435	1062	912	489	2214	3962	3547
