# Supplementary material for: Resistance against Sclerotinia sclerotiorum in soybean involves a reprogramming of the phenylpropanoid pathway and up‐regulation of antifungal activity targeting ergosterol biosynthesis
Source: Plant Biotechnol J. 2019 Feb 11;17(8):1567–81. doi: 10.1111/pbi.13082 (PMC6662107; doi:10.1111/pbi.13082)
Supplement: Supplementary file 6 — Table S5 Significantly regulated metabolites in the R line compared to the S line following S. sclerotiorum infection at 24, 48 and 96 hpi. [file PBI-17-1567-s004.xlsx]

## Sheet: Res v Sus 48 and 72 hpi
Supplementary Table 5. Significantly Regulated Metabolites After Inoculation R v S
Chemical groups of Compounds	Compounds	Fold Change at 48 hpi	Fold Change at 72 hpi
Amino Acids and derivatives	phenylalanine		3.9163
	beta-alanine		3.1417
	trans-4-hydroxy-L-proline		5.829
	N-methylalanine		7.525
	asparagine		7.7873
	O-acetylserine		4.0602
Acohol	myo-inositol		3.4796
	butane-2,3-diol	8.6684
	octadecanol		8.4051
	ribitol	5.4754	1.9989
	1-hexadecanol		4.3805
	octanol NIST		7.9799
	propane-1,3-diol NIST		7.7803
	galactinol		1.9795
	phytol	7.3284	7.8352
	erythritol	4.4627
	maltitol	1.9474
Carbohydrate	glucose	1.3075
	N-acetyl-D-hexosamine NIST		1.4986
	levoglucosan		1.8549
	fucose	3.4162	2.227
	conduritol-beta-expoxide		0.49247
	glucose-1-phosphate		2.085
	sucrose	0.18105
	glycerol-3-galactoside		2.6968
	xylose	2.7198
	N-acetylmannosamine		2.4316
	glucose-6-phosphate		0.25308
	cellobiose
	ribose	3.4148
	6-deoxyglucose	18.965
	melibiose	3.2772
	fructose-6-phosphate	0.75993
	enolpyruvate NIST		4.1278
	raffinose	0.22761
Fatty acids	glycolic acid		6.72
	pelargonic acid		5.6785
	1-monopalmitin		5.2431
	beta-sitosterol		5.5402
	palmitic acid		4.0447
	stigmasterol		4.1353
	myristic acid		3.9609
	stearic acid		6.0666
	2-monopalmitin		3.3925
	heptadecanoic acid		4.3785
	Linolenic acid	8.213
	oleic acid		1.682
Nucleic acid	1-methyladenosine	5.4378
Organic acids	cerotinic acid		4.8234
	citramalic acid		1.462
	citric acid	4.2487
	fumaric acid	0.43863
	succinic acid		0.36698
	isocitric acid	4.1569
	montanic acid		5.0022
	pyruvic acid		2.1022
	dehydroascorbic acid	0.1389	6.287
	galacturonic acid	1.846
	malic acid	0.39451	0.46445
	galactonic acid		3.3384
	gluconic acid	3.3175
	adipic acid		2.2453
	lactic acid		3.6788
	mucic acid	86.038
Phenolics	phenylethylamine	4.4904
	benzoic acid		4.7637
	ferulic acid		2.126
	phenol		6.1104
	3,4-dihydroxycinnamic acid		3.7034
	4-hydroxybenzoate		3.6775
	salicylaldehyde		4.3195
	benzylalcohol		5.4661
	1,2,4-benzenetriol		5.9
	methyltetrahydrophenanthrenone NIST		5.5906
Others	dihydroxyacetone		3.6755
	nicotinic acid		1.7747
	phosphate		0.55113
	maleimide		3.4158
	cyanoalanine		10.349
	sulfuric acid		0.077104
