# Supplementary material for: Resistance against Sclerotinia sclerotiorum in soybean involves a reprogramming of the phenylpropanoid pathway and up‐regulation of antifungal activity targeting ergosterol biosynthesis
Source: Plant Biotechnol J. 2019 Feb 11;17(8):1567–81. doi: 10.1111/pbi.13082 (PMC6662107; doi:10.1111/pbi.13082)
Supplement: Supplementary file 7 — Table S6 Metabolic pathways assigned to significantly regulated metabolites from comparison of R and S lines at 48 and 72 hpi. [file PBI-17-1567-s003.xlsx]

## Sheet: Metabolite Pathway Assignment
Supplementary Table 6A. Pathway Assignment of Significantly Regulated Metabolites (R vs S)
	Total Annotated Metabolites in Pathway	Metabolites from Pathway Found to be Significantly Regulated	Percentage of Pathway	Metabolites Involved
Galactose metabolism	26	7	0.269231	Raffinose; Sucrose; Melibiose; Galactinol; Glucose 1-phosphate; D-Glucose; Myoinositol;
Citrate cycle (TCA cycle)	20	5	0.25	Succinic acid; Isocitric acid; Citric acid; Pyruvic acid; Fumaric acid;
Phenylalanine metabolism	8	2	0.25	L-Phenylalanine; Phenylethylamine
C5-Branched dibasic acid metabolism	4	1	0.25	Pyruvic acid
Glyoxylate and dicarboxylate metabolism	17	4	0.235294	Isocitric acid; Glycolic acid; Citric acid; Succinic acid;
Alanine, aspartate and glutamate metabolism	22	4	0.181818	L-Asparagine; Fumaric acid; Pyruvic acid; Succinic acid;
Pentose and glucuronate interconversions	12	2	0.166667	D-Xylose; Glucose 1-phosphate;
Sulfur metabolism	12	2	0.166667	Sulfate; O-Acetylserine;
Pantothenate and CoA biosynthesis	14	2	0.142857	Beta-Alanine; Pyruvic acid;
Tropane, piperidine and pyridine alkaloid biosynthesis	8	1	0.125	L-Phenylalanine
Glycolysis or Gluconeogenesis	25	3	0.12	Pyruvic acid; L-Lactic acid; Glucose 1-phosphate
Pentose phosphate pathway	18	2	0.111111	D-Ribose; Gluconic acid
Tyrosine metabolism	18	2	0.111111	Fumaric acid; Succinic acid
Butanoate metabolism	18	2	0.111111	Pyruvic acid; Succinic acid
Starch and sucrose metabolism	30	3	0.1	Sucrose; Glucose 1-phosphate; D-Glucose;
Biosynthesis of unsaturated fatty acids	42	4	0.0952381
Carbon fixation in photosynthetic organisms	21	2	0.0952381
Pyruvate metabolism	21	2	0.0952381
Inositol phosphate metabolism	24	2	0.0833333
Nicotinate and nicotinamide metabolism	12	1	0.0833333
beta-Alanine metabolism	12	1	0.0833333
Fatty acid biosynthesis	49	4	0.0816327
Fatty acid elongation in mitochondria	13	1	0.0769231
Ascorbate and aldarate metabolism	15	1	0.0666667
Propanoate metabolism	15	1	0.0666667
Nitrogen metabolism	15	1	0.0666667
Cysteine and methionine metabolism	34	2	0.0588235
Steroid biosynthesis	36	2	0.0555556
Arginine and proline metabolism	38	2	0.0526316
Selenoamino acid metabolism	19	1	0.0526316
Amino sugar and nucleotide sugar metabolism	41	2	0.0487805
Phenylalanine, tyrosine and tryptophan biosynthesis	21	1	0.047619
Phenylpropanoid biosynthesis	45	2	0.0444444
alpha-Linolenic acid metabolism	23	1	0.0434783
Terpenoid backbone biosynthesis	25	1	0.04
Valine, leucine and isoleucine biosynthesis	26	1	0.0384615
Glycine, serine and threonine metabolism	30	1	0.0333333
Aminoacyl-tRNA biosynthesis	67	2	0.0298507
Fatty acid metabolism	34	1	0.0294118
Pyrimidine metabolism	38	1	0.0263158
Glucosinolate biosynthesis	54	1	0.0185185
Purine metabolism	61	1	0.0163934

## Sheet: Fold Change of Sig. Metabolites
Supplementary Table 6B. Fold Change of Significantly Regulated Metabolites
Pathway	Compounds	Fold Change at 48 hpi	Fold Change at 72 hpi
Galactose metabolism	raffinose	0.22761	0
	sucrose	0.18105	0
	melibiose	3.2772	0
	galactinol	0	1.9795
	glucose-1-phosphate	0	2.085
	glucose	1.3075	0
	myo-inositol	0	3.4796
Citrate cycle (TCA cycle)	succinic acid	0	0.36698
	isocitric acid	4.1569	0
	citric acid	4.2487	0
	pyruvic acid	0	2.1022
	fumaric acid	0.43863	0
Phenylalanine metabolism	phenylalanine	0	3.9163
	phenylethylamine	4.4904	0
C5-Branched dibasic acid metabolism	pyruvic acid	0	2.1022
Glyoxylate and dicarboxylate metabolism	isocitric acid	4.1569	0
	glycolic acid	0	6.72
	citric acid	4.2487	0
	succinic acid	0	0.36698
Alanine, aspartate and glutamate metabolism	asparagine	0	7.7873
	fumaric acid	0.43863	0
	pyruvic acid	0	2.1022
	succinic acid	0	0.36698
Pentose and glucuronate interconversions	xylose	2.7198	0
	glucose-1-phosphate	0	2.085
Sulfur metabolism	sulfate/sulfuric acid	0	0.077104
	o-acetylserine	0	4.0602
Pantothenate and CoA biosynthesis	beta-alanine	0	3.1417
	pyruvic acid	0	2.1022
Tropane, piperidine and pyridine alkaloid biosynthesis	phenylalanine	0	3.9163
Glycolysis or Gluconeogenesis	pyruvic acid	0	2.1022
	lactic acid	0	3.6788
	glucose-1-phosphate	0	2.085
Pentose phosphate pathway	ribose	3.4148	0
	gluconic acid	3.3175	0
Tyrosine metabolism	fumaric acid	0.43863	0
	succinic acid	0	0.36698
Butanoate metabolism	pyruvic acid	0	2.1022
	succinic acid	0	0.36698
Starch and sucrose metabolism	sucrose	0.18105	0
	glucose-1-phosphate	0	2.085
	glucose	1.3075	0
