# Supplementary material for: Resistance against Sclerotinia sclerotiorum in soybean involves a reprogramming of the phenylpropanoid pathway and up‐regulation of antifungal activity targeting ergosterol biosynthesis
Source: Plant Biotechnol J. 2019 Feb 11;17(8):1567–81. doi: 10.1111/pbi.13082 (PMC6662107; doi:10.1111/pbi.13082)
Supplement: Supplementary file 8 — Table S7 Primer list for qRT‐PCR of phenylpropanoid genes. [file PBI-17-1567-s002.xlsx]

## Sheet: Sheet1
Supplementary Table 7. Phenypropanoid Pathway Primer List
Gene name	Gene ID	Forward Primer 5'-3'	Reverse Primer 5'-3'	Source
PAL (Phenylalanine ammonia-lyase)	Glyma.02G309300	CTCCCACAGGCAAACTCAACAAG	CATTGCTGCTCTTGTTGCTGATTTAG	This Study
HCT (N-hydroxycinnamoyl transferase)	Glyma.04G040000	AGCGAAATCTCTTCGTTCCA	CACCACATCAACTGCGTTTC	This Study
CCoAOMT (Caffeoyl-CoA O-methyltransferase)	Glyma.05G147000	ATGAATGTGCCAGTGGATGA	GAATGGCAATCCAATCTCGT	This Study
CCR (Cinnamoyl-CoA reductase)	Glyma.19G006900	GCTGCTGAGAATGTGATGGA	CAAGCAGCCTTCTCTGCTCT	This Study
CHS (Chalcone synthase)	Glyma.08G110400	CACATGACCGAGCTCAAAGA	GGAGGGACGAAGGCCTAATA	This Study
DHFR (Dihydroflavonol reductase)	Glyma.12G238200	GGAGAGCAGAATGGATTGGA	CTCTAGCCACGTCATCCACA	This Study
IOMT (Isoflavone 7-O-methyltransferase)	Glyma.11G027700	TCCACCTTGTTTTCCCTGAG	TCTTCCATCCCACCAACTTC	This Study
ANS (Anthocyanidin synthase)	Glyma.11G256500	CTTCCATTCGACCCATCAAT	TTGGATGCACTCTTCGTCTG	This Study
GmCON15S (Internal control)	Glyma.10G239600	TAAAGAGCACCATGCCTATCC	TGGTTATGTGAGCAGATGCAA	Libault, Thibivilliers et al 2008

## Sheet: Sheet2
Gene locus	24hpia	48hpia	96hpia	Description
Glyma.02G309300	-	-	-1.28	Phenylalanine ammonia-lyase
Glyma.04G040000	-	-	-2.08	N-hydroxycinnamoyl/benzoyltransferase
Glyma.05G147000	-	-	-1.54	Caffeoyl-CoA O-methyltransferase
Glyma.19G006900	-	-	-1.13	Cinnamoyl-CoA reductase
Glyma.08G110400	-1.38	-1.64	-2.18	Chalcone synthase
Glyma.12G238200	-0.88	-0.98	-2.07	2'-hydroxy isoflavone/dihydroflavonol reductase
Glyma.11G027700	-	-	3.27	Anthocyanidin synthase
Glyma.14G034100	-5.85	-3.69	-2.93	Anthocyanin 5-aromatic acyltransferase
Glyma.11G256500	-	-	4.61	Isoflavone 7-O-methyltransferase
Glyma.18G271600	3.31	-	-	Anthocyanin acyltransferase
Glyma.01G214200	-	-	2.95	Anthocyanidin synthase
Glyma.19G030800	-	-	4.58	Malonyl-CoA:isoflavone 7-O-glucoside-6''-O-malonyltransferase
