# Supplementary material for: Resistance against Sclerotinia sclerotiorum in soybean involves a reprogramming of the phenylpropanoid pathway and up‐regulation of antifungal activity targeting ergosterol biosynthesis
Source: Plant Biotechnol J. 2019 Feb 11;17(8):1567–81. doi: 10.1111/pbi.13082 (PMC6662107; doi:10.1111/pbi.13082)
Supplement: Supplementary file 9 — Table S8 Differentially expressed genes encoding putative reactive oxygen species (ROS) scavenging and antioxidant genes in the R line compared to the S line following S. sclerotiorum infection at 24, 48 and 96 hpi. [file PBI-17-1567-s001.xlsx]

## Sheet: Sheet1
Supplementary Table 8. Differential Expression of ROS Related Genes
	R vs S 24 hpi	R vs S 48 hpi	R vs S 96 hpi
Gene ID	log2FC	log2FC	log2FC	Description
Glyma.06G193400	1.88066			Glutathione S-transferase GST
Glyma.18G190300			1.60675	Glutathione S-transferase GST
Glyma.02G024600	1.93764	2.73462		Glutathione S-transferase GST
Glyma.02G024700		3.19113	4.48912	Glutathione S-transferase GST
Glyma.02G024800	1.12884	1.86562		Glutathione S-transferase GST
Glyma.11G198500		-1.15412		Glutathione S-transferase GST parA
Glyma.06G193500			-1.55434	Glutathione S-transferase GST
Glyma.07G139600		-0.350631	-1.27343	Glutathione S-transferase GST
Glyma.07G140000			-1.61079	Glutathione S-transferase GST
Glyma.07G140100		-0.465153	-1.22962	Glutathione S-transferase GST
Glyma.18G190200			-1.38475	Glutathione S-transferase GST
Glyma.01G192500			2.80182	Peroxidase
Glyma.11G049600			2.19938	Peroxidase
Glyma.11G080300	1.25517			Peroxidase
Glyma.14G201700			1.31356	Peroxidase 4-like protein
Glyma.17G177800	1.90471		3.51134	Peroxidase
Glyma.01G130500			-1.86806	Peroxidase
Glyma.01G130800			-2.14982	Peroxidase
Glyma.02G008900		-1.06612	-1.94574	Peroxidase
Glyma.03G038100		-1.09194		Peroxidase
Glyma.03G038500		-1.03541		Peroxidase
Glyma.03G038600		-1.71071	-3.14825	Peroxidase
Glyma.03G038700		-1.24746	-2.24843	Peroxidase
Glyma.06G145300			-1.06347	Peroxidase
Glyma.08G179700	-1.35645			Peroxidase
Glyma.09G057100			-3.70777	Peroxidase
Glyma.10G009400	-0.900758	-1.27525		Peroxidase
Glyma.19G091800			-2.11957	Peroxidase
Glyma.20G001400		-1.77869	-2.682	Peroxidase
Glyma.20G169200	-1.11754	-0.915204	-2.08757	Peroxidase
Glyma.20G171900		-1.19264		Peroxidase
Glyma.13G138300	-1.05377			Peroxidase
Glyma.15G052700	-1.39702			Peroxidase
Glyma.15G128700	-1.14838	-0.773698		Peroxidase
Glyma.15G128800	-3.57054	-2.55608		Peroxidase
Glyma.15G129000		-1.02476		Peroxidase
Glyma.16G132800			-2.86341	Peroxidase
Glyma.16G164400	-1.70183			Peroxidase family protein
Glyma.17G061400			-3.34168	Peroxidase
Glyma.10G009600	-0.863665	-1.28963		Peroxidase
Glyma.10G219800		-1.94839	-2.24425	Peroxidase
Glyma.01G163100	0.780681		3.09011	Peroxidase
Glyma.18G211100	-2.2011	-1.41055		Cationic peroxidase
Glyma.09G277800	-1.69692	-2.16539	-2.31377	Cationic peroxidase
Glyma.10G222500	-1.13344	-1.21472	-1.18749	Glutathione peroxidase
Glyma.01G219400	-1.31994			Glutathione peroxidase
Glyma.05G082700	3.03467			L-ascorbate oxidase-like protein
Glyma.11G059200			1.46697	L-ascorbate oxidase-like protein
Glyma.17G012300		-0.717426	1.54474	L-ascorbate oxidase-like protein
Glyma.17G180400	1.50931			L-ascorbate oxidase-like protein
Glyma.20G051900		0.635211	1.54923	Ascorbate oxidase
Glyma.12G081300		0.513945	1.29126	Superoxide dismutase
Glyma.12G178800			2.52621	Superoxide dismutase
