# Supplementary material for: Resistance against Sclerotinia sclerotiorum in soybean involves a reprogramming of the phenylpropanoid pathway and up‐regulation of antifungal activity targeting ergosterol biosynthesis
Source: Plant Biotechnol J. 2019 Feb 11;17(8):1567–81. doi: 10.1111/pbi.13082 (PMC6662107; doi:10.1111/pbi.13082)
Supplement: Supplementary file 10 — Table S9 Differentially expressed genes encoding putative jasmonic acid (JA) and ethylene (ET) biosynthetic and response genes in the R line compared to the S line following S. sclerotiorum infection at 24, 48 and 96 hpi. [file PBI-17-1567-s008.xlsx]

## Sheet: Sheet1
Supplementary Table 9. Differential Expression of JA/ET Biosynthesis and Response Genes
	R vs S 24 hpi	R vs S 48 hpi	R vs S 96 hpi
Gene ID	log2FC	log2FC	log2FC	Description
Glyma.07G007100			4.33789	Lipoxygenase
Glyma.08G189600			2.72575	Lipoxygenase
Glyma.07G007000			1.8594	linoleate 9S-lipoxygenase
Glyma.08G189500		-1.38024	-2.36089	Lipoxygenase
Glyma.04G105900		-2.65422	-1.76234	Lipoxygenase
Glyma.07G039900			-1.02685	Lipoxygenase
Glyma.07G196800			-2.44292	Lipoxygenase
Glyma.03G264300			-1.45636	Lipoxygenase
Glyma.15G026300			-2.86341	Lipoxygenase
Glyma.14G048900			-1.10768	ACC-oxidase
Glyma.17G246500			-1.06532	Allene oxide synthase
Glyma.04G184800		-2.86447	-4.8992	12-oxophytodienoic acid 10, 11-reductase
Glyma.13G186200	-2.0013	-2.70145	-4.76325	12-oxophytodienoic acid 10,10-reductase
Glyma.03G254300			3.68124	Acidic endochitinase
Glyma.07G061600	4.05736			Acidic endochitinase
Glyma.07G061800	3.44657		3.15458	Acidic endochitinase
Glyma.13G346700	-1.17034			Endochitinase PR4
Glyma.02G007400			-1.80216	Class II chitinase
Glyma.13G330800			-1.60999	Chitinase
Glyma.16G010000			-1.45194	JAZ2
Glyma.02G229400			1.13499	Ethylene-overproduction protein 1
Glyma.17G145400			-1.12344	Ethylene response factor 11
Glyma.09G052900			-1.61701	Ethylene-responsive transcription factor
Glyma.15G180000			-2.37729	Ethylene-responsive transcription factor
Glyma.13G236600			-1.23712	Ethylene-responsive transcription factor
Glyma.20G203600			-2.0726	Ethylene-responsive transcription factor
Glyma.03G162500		-1.65194	-2.85628	Ethylene-responsive transcription factor
Glyma.09G053000			-1.81807	Ethylene-responsive transcription factor
Glyma.01G232000			-1.79884	Ethylene-responsive transcription factor
Glyma.15G079100		-0.670682	-1.79877	Ethylene-responsive transcription factor
Glyma.03G111700			-1.7744	Ethylene-responsive transcription factor
Glyma.10G186900			-1.73131	Ethylene-responsive transcription factor
Glyma.20G203500			-1.41546	Ethylene-responsive transcription factor
Glyma.13G233900			-1.37821	Ethylene-responsive transcription factor
Glyma.02G006200			-1.21504	Ethylene-responsive transcription factor
Glyma.02G006300			-1.09649	Ethylene-responsive transcription factor
Glyma.10G187000			-1.04391	Ethylene-responsive transcription factor
Glyma.10G036600		-1.45693		Ethylene-responsive transcription factor
Glyma.15G018400		1.20234		Ethylene-responsive transcription factor
Glyma.03G162400	-1.38219			Ethylene-responsive transcription factor
Glyma.09G242600		-1.19328	-1.27308	Ethylene-responsive element binding protein 1
Glyma.08G018000			-1.47287	1-aminocyclopropane-1-carboxylate synthase
Glyma.09G145400			-1.77877	1-aminocyclopropane-1-carboxylate synthase
Glyma.13G048100	-1.77458	-2.21487	-1.65123	1-aminocyclopropane-1-carboxylate synthase
Glyma.13G048200	-1.90308	-2.31678	-1.76803	1-aminocyclopropane-1-carboxylate synthase
Glyma.05G112800		-1.0814	-1.59004	1-aminocyclopropane-1-carboxylate synthase
Glyma.05G222400	-1.75606		-0.775167	1-aminocyclopropane-1-carboxylate synthase
Glyma.10G007700	2.80951		0.538215	1-aminocyclopropane-1-carboxylate oxidase-like protein
Glyma.09G145200			-1.19196	1-aminocyclopropane-1-carboxylate oxidase-like protein
Glyma.20G203700		-0.698597	-1.19081	Transcription factor AP2-EREBP
Glyma.05G108600			1.23401	AP2-like ethylene-responsive transcription factor
Glyma.10G010300			-1.48768	Myb-like transcription factor
Glyma.10G010400			-1.34053	MYB transcription factor MYB76
Glyma.02G013900			2.22541	MYB transcription factor MYB112
Glyma.15G259400			-1.35645	R2R3MYB transcription factor
Glyma.09G169300			-1.13734	Myb-like protein
